# Supplementary material for: Metal-dependent and metal-free mechanisms of peptide condensate catalysts
Source: Nat Commun. 2026 Mar 28;17:4548. doi: 10.1038/s41467-026-71117-4 (PMC13194831; doi:10.1038/s41467-026-71117-4)
Supplement: Supplementary file 10 — Source data [file 41467_2026_71117_MOESM10_ESM.zip]

Archive with 31 entries (31 files):
- Source data_Fig 2a.xlsx
- Source data_Fig 2b.xlsx
- Source data_Fig 2c.xlsx
- Source data_Fig 2d.xlsx
- Source data_Fig 2e.xlsx
- Source data_Fig 2e_R2H-E2H + 0.20 mM ZnCl2.xlsx
- Source data_Fig 2e_R2H-E2H + 0.33 mM ZnCl2.xlsx
- Source data_Fig 2e_R2H-E2H + 0.67 mM ZnCl2.xlsx
- Source data_Fig 2g.xlsx
- Source data_Fig 2i-j.xlsx
- Source data_Fig 2k.xlsx
- Source data_Fig 3.xlsx
- Source data_Fig 4b.xlsx
- Source data_Fig 4d-e.xlsx
- Source data_Fig 5a.xlsx
- Source data_Fig 5a_R1H-E.xlsx
- Source data_Fig 5a_R2H-E.xlsx
- Source data_Fig 5a_R-E.xlsx
- Source data_Fig 5c.xlsx
- Source data_Fig 5d.xlsx
- Source data_Fig 5f.xlsx
- Source data_Fig 5h-i.xlsx
- Source data_Fig 5k.xlsx
- Source data_Fig 6.xlsx
- Source data_Supplemental Fig 4.xlsx
- Source data_Supplemental Fig 6.xlsx
- Source data_Supplemental Fig 14.xlsx
- Source data_Supplemental Fig 16.xlsx
- Source data_Supplemental Fig 20.xlsx
- Source data_Supplemental Fig 22.xlsx
- Source data_Supplemental Fig 23.xlsx
