# Supplementary material for: Metal-dependent and metal-free mechanisms of peptide condensate catalysts
Source: Nat Commun. 2026 Mar 28;17:4548. doi: 10.1038/s41467-026-71117-4 (PMC13194831; doi:10.1038/s41467-026-71117-4)
Supplement: Supplementary file 10 — Source data [file 41467_2026_71117_MOESM10_ESM.zip › Source data_Fig 2a.xlsx]

## Sheet: con1
Software Version	3.08.01
Experiment File Path:	D:\AyalaL2\Documents\GEN5\Experiment\Tlalit\Catalytic peptides\2023\Ori\010823_Phase digram\010823_phase_diagram-WGE-2H-WGR-2H-con.1.xpt
Protocol File Path:	D:\AyalaL2\Documents\GEN5\Protocols\Tlalit\phase diagram 160423.prt
Plate Number	Plate 1
Date	2023-08-01
Time	10:26:12
Reader Type:	Synergy H1
Reader Serial Number:	1912102C
Reading Type	Reader
Procedure Details
Plate Type	384 WELL PLATE (Use plate lid)
Eject plate on completion
Set Temperature	Setpoint 25°C
	Preheat before moving to next step
Read	Absorbance Spectrum
	A7..D8
	Start: 300 nm, Stop: 700 nm, Step: 5 nm
	Calibrate Before Read
	Read Speed: Normal, Delay: 100 msec, Measurements/Data Point: 8
Spectrum
	Wavelength	A1	A2	A3	A4	A5	A6	A7	A8	A9	A10	A11	A12	A13	A14	A15	A16	A17	A18	A19	A20	A21	A22	A23	A24	B1	B2	B3	B4	B5	B6	B7	B8	B9	B10	B11	B12	B13	B14	B15	B16	B17	B18	B19	B20	B21	B22	B23	B24
	300							0.702	0.72																							0.688	0.693
	305							0.541	0.555																							0.529	0.528
	310							0.459	0.472																							0.448	0.448
	315							0.412	0.425																							0.403	0.401
	320							0.373	0.385																							0.363	0.363
	325							0.347	0.358																							0.338	0.337
	330							0.325	0.336																							0.316	0.315
	335							0.296	0.307																							0.288	0.286
	340							0.276	0.286																							0.268	0.267
	345							0.265	0.275																							0.257	0.255
	350							0.255	0.264																							0.247	0.245
	355							0.242	0.252																							0.235	0.233
	360							0.232	0.241																							0.224	0.222
	365							0.219	0.229																							0.211	0.209
	370							0.192	0.202																							0.185	0.183
	375							0.17	0.178																							0.163	0.16
	380							0.164	0.172																							0.156	0.154
	385							0.156	0.165																							0.149	0.147
	390							0.153	0.162																							0.146	0.144
	395							0.155	0.164																							0.147	0.145
	400							0.151	0.161																							0.144	0.141
	405							0.15	0.16																							0.143	0.141
	410							0.149	0.158																							0.142	0.139
	415							0.145	0.154																							0.138	0.136
	420							0.143	0.153																							0.137	0.135
	425							0.146	0.156																							0.139	0.137
	430							0.145	0.155																							0.138	0.136
	435							0.144	0.154																							0.137	0.135
	440							0.143	0.153																							0.137	0.134
	445							0.144	0.154																							0.137	0.135
	450							0.146	0.157																							0.139	0.137
	455							0.145	0.155																							0.138	0.135
	460							0.143	0.154																							0.136	0.134
	465							0.142	0.152																							0.135	0.132
	470							0.141	0.151																							0.134	0.132
	475							0.14	0.149																							0.133	0.131
	480							0.134	0.143																							0.129	0.126
	485							0.139	0.149																							0.133	0.131
	490							0.14	0.15																							0.134	0.132
	495							0.142	0.152																							0.135	0.133
	500							0.139	0.15																							0.133	0.131
	505							0.137	0.147																							0.131	0.129
	510							0.136	0.146																							0.13	0.128
	515							0.136	0.146																							0.13	0.127
	520							0.137	0.147																							0.131	0.128
	525							0.132	0.141																							0.127	0.124
	530							0.137	0.148																							0.132	0.129
	535							0.136	0.147																							0.132	0.129
	540							0.133	0.143																							0.129	0.126
	545							0.137	0.148																							0.134	0.131
	550							0.136	0.146																							0.133	0.13
	555							0.135	0.145																							0.132	0.129
	560							0.133	0.143																							0.131	0.128
	565							0.133	0.142																							0.13	0.127
	570							0.134	0.144																							0.131	0.128
	575							0.135	0.145																							0.131	0.129
	580							0.135	0.145																							0.131	0.129
	585							0.134	0.144																							0.13	0.128
	590							0.133	0.143																							0.129	0.127
	595							0.132	0.142																							0.127	0.125
	600							0.134	0.144																							0.128	0.126
	605							0.134	0.144																							0.128	0.126
	610							0.135	0.145																							0.128	0.126
	615							0.135	0.145																							0.127	0.125
	620							0.134	0.144																							0.126	0.124
	625							0.132	0.142																							0.124	0.122
	630							0.135	0.145																							0.126	0.124
	635							0.134	0.144																							0.125	0.123
	640							0.134	0.144																							0.125	0.122
	645							0.133	0.143																							0.124	0.121
	650							0.133	0.143																							0.124	0.121
	655							0.133	0.143																							0.123	0.121
	660							0.133	0.143																							0.123	0.121
	665							0.134	0.143																							0.124	0.121
	670							0.133	0.143																							0.123	0.121
	675							0.132	0.142																							0.123	0.12
	680							0.132	0.141																							0.123	0.12
	685							0.133	0.143																							0.124	0.121
	690							0.133	0.143																							0.124	0.121
	695							0.131	0.14																							0.122	0.12
	700							0.133	0.143																							0.124	0.122
Spectrum
	Wavelength	E1	E2	E3	E4	E5	E6	E7	E8	E9	E10	E11	E12	E13	E14	E15	E16	E17	E18	E19	E20	E21	E22	E23	E24	F1	F2	F3	F4	F5	F6	F7	F8	F9	F10	F11	F12	F13	F14	F15	F16	F17	F18	F19	F20	F21	F22	F23	F24
	300
	305
	310
	315
	320
	325
	330
	335
	340
	345
	350
	355
	360
	365
	370
	375
	380
	385
	390
	395
	400
	405
	410
	415
	420
	425
	430
	435
	440
	445
	450
	455
	460
	465
	470
	475
	480
	485
	490
	495
	500
	505
	510
	515
	520
	525
	530
	535
	540
	545
	550
	555
	560
	565
	570
	575
	580
	585
	590
	595
	600
	605
	610
	615
	620
	625
	630
	635
	640
	645
	650
	655
	660
	665
	670
	675
	680
	685
	690
	695
	700
Spectrum
	Wavelength	I1	I2	I3	I4	I5	I6	I7	I8	I9	I10	I11	I12	I13	I14	I15	I16	I17	I18	I19	I20	I21	I22	I23	I24	J1	J2	J3	J4	J5	J6	J7	J8	J9	J10	J11	J12	J13	J14	J15	J16	J17	J18	J19	J20	J21	J22	J23	J24
	300
	305
	310
	315
	320
	325
	330
	335
	340
	345
	350
	355
	360
	365
	370
	375
	380
	385
	390
	395
	400
	405
	410
	415
	420
	425
	430
	435
	440
	445
	450
	455
	460
	465
	470
	475
	480
	485
	490
	495
	500
	505
	510
	515
	520
	525
	530
	535
	540
	545
	550
	555
	560
	565
	570
	575
	580
	585
	590
	595
	600
	605
	610
	615
	620
	625
	630
	635
	640
	645
	650
	655
	660
	665
	670
	675
	680
	685
	690
	695
	700
Spectrum
	Wavelength	M1	M2	M3	M4	M5	M6	M7	M8	M9	M10	M11	M12	M13	M14	M15	M16	M17	M18	M19	M20	M21	M22	M23	M24	N1	N2	N3	N4	N5	N6	N7	N8	N9	N10	N11	N12	N13	N14	N15	N16	N17	N18	N19	N20	N21	N22	N23	N24
	300
	305
	310
	315
	320
	325
	330
	335
	340
	345
	350
	355
	360
	365
	370
	375
	380
	385
	390
	395
	400
	405
	410
	415
	420
	425
	430
	435
	440
	445
	450
	455
	460
	465
	470
	475
	480
	485
	490
	495
	500
	505
	510
	515
	520
	525
	530
	535
	540
	545
	550
	555
	560
	565
	570
	575
	580
	585
	590
	595
	600
	605
	610
	615
	620
	625
	630
	635
	640
	645
	650
	655
	660
	665
	670
	675
	680
	685
	690
	695
	700
Results
		1	2	3	4	5	6	7	8	9	10	11	12	13	14	15	16	17	18	19	20	21	22	23	24
	A	?????	?????	?????	?????	?????	?????	0.702	0.72	?????	?????	?????	?????	?????	?????	?????	?????	?????	?????	?????	?????	?????	?????	?????	?????	Mean Max OD [Spectrum]
	B	?????	?????	?????	?????	?????	?????	0.688	0.693	?????	?????	?????	?????	?????	?????	?????	?????	?????	?????	?????	?????	?????	?????	?????	?????	Mean Max OD [Spectrum]
	C	?????	?????	?????	?????	?????	?????	0.674	0.688	?????	?????	?????	?????	?????	?????	?????	?????	?????	?????	?????	?????	?????	?????	?????	?????	Mean Max OD [Spectrum]
	D	?????	?????	?????	?????	?????	?????	0.674	0.689	?????	?????	?????	?????	?????	?????	?????	?????	?????	?????	?????	?????	?????	?????	?????	?????	Mean Max OD [Spectrum]
	E	?????	?????	?????	?????	?????	?????	?????	?????	?????	?????	?????	?????	?????	?????	?????	?????	?????	?????	?????	?????	?????	?????	?????	?????	Mean Max OD [Spectrum]
	F	?????	?????	?????	?????	?????	?????	?????	?????	?????	?????	?????	?????	?????	?????	?????	?????	?????	?????	?????	?????	?????	?????	?????	?????	Mean Max OD [Spectrum]
	G	?????	?????	?????	?????	?????	?????	?????	?????	?????	?????	?????	?????	?????	?????	?????	?????	?????	?????	?????	?????	?????	?????	?????	?????	Mean Max OD [Spectrum]
	H	?????	?????	?????	?????	?????	?????	?????	?????	?????	?????	?????	?????	?????	?????	?????	?????	?????	?????	?????	?????	?????	?????	?????	?????	Mean Max OD [Spectrum]
	I	?????	?????	?????	?????	?????	?????	?????	?????	?????	?????	?????	?????	?????	?????	?????	?????	?????	?????	?????	?????	?????	?????	?????	?????	Mean Max OD [Spectrum]
	J	?????	?????	?????	?????	?????	?????	?????	?????	?????	?????	?????	?????	?????	?????	?????	?????	?????	?????	?????	?????	?????	?????	?????	?????	Mean Max OD [Spectrum]
	K	?????	?????	?????	?????	?????	?????	?????	?????	?????	?????	?????	?????	?????	?????	?????	?????	?????	?????	?????	?????	?????	?????	?????	?????	Mean Max OD [Spectrum]
	L	?????	?????	?????	?????	?????	?????	?????	?????	?????	?????	?????	?????	?????	?????	?????	?????	?????	?????	?????	?????	?????	?????	?????	?????	Mean Max OD [Spectrum]
	M	?????	?????	?????	?????	?????	?????	?????	?????	?????	?????	?????	?????	?????	?????	?????	?????	?????	?????	?????	?????	?????	?????	?????	?????	Mean Max OD [Spectrum]
	N	?????	?????	?????	?????	?????	?????	?????	?????	?????	?????	?????	?????	?????	?????	?????	?????	?????	?????	?????	?????	?????	?????	?????	?????	Mean Max OD [Spectrum]
	O	?????	?????	?????	?????	?????	?????	?????	?????	?????	?????	?????	?????	?????	?????	?????	?????	?????	?????	?????	?????	?????	?????	?????	?????	Mean Max OD [Spectrum]
	P	?????	?????	?????	?????	?????	?????	?????	?????	?????	?????	?????	?????	?????	?????	?????	?????	?????	?????	?????	?????	?????	?????	?????	?????	Mean Max OD [Spectrum]
[truncated: 48 more columns]

## Sheet: Sum 350 nm
	R2H 0.01-E2H 0.01	R2H 0.01-E2H 0.05	R2H 0.01-E2H 0.25	R2H 0.01-E2H 0.5	R2H 0.05-E2H 0.01	R2H 0.05-E2H 0.05	R2H 0.05-E2H 0.25	R2H 0.05-E2H 0.5	R2H 0.25-E2H 0.01	R2H 0.25-E2H 0.05	R2H 0.25-E2H 0.25	R2H 0.25-E2H 0.5	R2H 0.5-E2H 0.01	R2H 0.5-E2H 0.05	R2H 0.5-E2H 0.25	R2H 0.5-E2H 0.5
Sample avg.	0.24775	0.27325	0.427	0.47825	0.24675	0.355	1.035	1.11275	0.24225	0.4755	1.208	1.59125	0.2525	0.5015	1.24725	1.77925
Buffer avg.	0.2415	0.2415	0.2355	0.23775	0.2385	0.2395	0.24175	0.24225	0.2425	0.24275	0.2435	0.24375	0.24425	0.24325	0.2085	0.24325
Absorbance	0.00625	0.03175	0.1915	0.2405	0.00825	0.1155	0.79325	0.8705	-0.00025	0.23275	0.9645	1.3475	0.00825	0.25825	1.03875	1.536
	R-2H	0.5	0.00825	0.25825	1.03875	1.536
		0.25	0	0.23275	0.9645	1.3475
		0.05	0.00825	0.1155	0.79325	0.8705
		0.01	0.00625	0.03175	0.1915	0.2405
			0.01	0.05	0.25	0.5
			E-2H
		Values below 0 were defined as 0

## Sheet: R2H 0.01-E2H 0.01
Wavelength	Buffer				average	STDEV	R2H 0.01-E2H 0.01				average	STDEV
300	0.702	0.688	0.674	0.674	0.6845	0.013404	0.72	0.693	0.688	0.689	0.6975	0.0151548
305	0.541	0.529	0.511	0.515	0.524	0.0137113	0.555	0.528	0.523	0.527	0.53325	0.01466
310	0.459	0.448	0.433	0.433	0.44325	0.012659	0.472	0.448	0.443	0.444	0.45175	0.0136717
315	0.412	0.403	0.388	0.388	0.39775	0.0118427	0.425	0.401	0.398	0.399	0.40575	0.0128938
320	0.373	0.363	0.35	0.351	0.35925	0.0109049	0.385	0.363	0.359	0.36	0.36675	0.0122848
325	0.347	0.338	0.324	0.325	0.3335	0.0110303	0.358	0.337	0.334	0.335	0.341	0.0114018
330	0.325	0.316	0.302	0.303	0.3115	0.0110303	0.336	0.315	0.311	0.312	0.3185	0.0117898
335	0.296	0.288	0.273	0.273	0.2825	0.0114455	0.307	0.286	0.282	0.283	0.2895	0.0117898
340	0.276	0.268	0.254	0.253	0.26275	0.0111766	0.286	0.267	0.263	0.263	0.26975	0.0109962
345	0.265	0.257	0.241	0.241	0.251	0.012	0.275	0.255	0.251	0.252	0.25825	0.0112953
350	0.255	0.247	0.232	0.232	0.2415	0.0114455	0.264	0.245	0.241	0.241	0.24775	0.0109962
355	0.242	0.235	0.22	0.221	0.2295	0.0107858	0.252	0.233	0.229	0.23	0.236	0.0108012
360	0.232	0.224	0.209	0.209	0.2185	0.0114455	0.241	0.222	0.217	0.218	0.2245	0.0112101
365	0.219	0.211	0.196	0.195	0.20525	0.0117296	0.229	0.209	0.205	0.205	0.212	0.0114891
370	0.192	0.185	0.17	0.17	0.17925	0.0110567	0.202	0.183	0.178	0.179	0.1855	0.0112101
375	0.17	0.163	0.149	0.148	0.1575	0.0107858	0.178	0.16	0.156	0.157	0.16275	0.0103078
380	0.164	0.156	0.141	0.141	0.1505	0.0114455	0.172	0.154	0.149	0.15	0.15625	0.0107199
385	0.156	0.149	0.134	0.134	0.14325	0.0110567	0.165	0.147	0.142	0.142	0.149	0.010924
390	0.153	0.146	0.132	0.131	0.1405	0.0107858	0.162	0.144	0.139	0.139	0.146	0.010924
395	0.155	0.147	0.132	0.131	0.14125	0.0117296	0.164	0.145	0.14	0.14	0.14725	0.0114127
400	0.151	0.144	0.129	0.128	0.138	0.0113431	0.161	0.141	0.137	0.137	0.144	0.0114891
405	0.15	0.143	0.128	0.127	0.137	0.0113431	0.16	0.141	0.135	0.136	0.143	0.0116333
410	0.149	0.142	0.127	0.126	0.136	0.0113431	0.158	0.139	0.134	0.135	0.1415	0.0112101
415	0.145	0.138	0.124	0.123	0.1325	0.0107858	0.154	0.136	0.131	0.132	0.13825	0.0107199
420	0.143	0.137	0.123	0.122	0.13125	0.0104043	0.153	0.135	0.129	0.13	0.13675	0.0111467
425	0.146	0.139	0.124	0.123	0.133	0.0113431	0.156	0.137	0.132	0.132	0.13925	0.0114127
430	0.145	0.138	0.123	0.122	0.132	0.0113431	0.155	0.136	0.131	0.131	0.13825	0.0114127
435	0.144	0.137	0.122	0.121	0.131	0.0113431	0.154	0.135	0.129	0.13	0.137	0.0116333
440	0.143	0.137	0.122	0.121	0.13075	0.0109659	0.153	0.134	0.129	0.129	0.13625	0.0114127
445	0.144	0.137	0.122	0.121	0.131	0.0113431	0.154	0.135	0.129	0.13	0.137	0.0116333
450	0.146	0.139	0.124	0.123	0.133	0.0113431	0.157	0.137	0.131	0.132	0.13925	0.0121209
455	0.145	0.138	0.123	0.122	0.132	0.0113431	0.155	0.135	0.13	0.131	0.13775	0.0117011
460	0.143	0.136	0.122	0.121	0.1305	0.0107858	0.154	0.134	0.129	0.13	0.13675	0.0117011
465	0.142	0.135	0.121	0.12	0.1295	0.0107858	0.152	0.132	0.128	0.129	0.13525	0.0112953
470	0.141	0.134	0.12	0.119	0.1285	0.0107858	0.151	0.132	0.127	0.128	0.1345	0.0112101
475	0.14	0.133	0.119	0.118	0.1275	0.0107858	0.149	0.131	0.126	0.126	0.133	0.010924
480	0.134	0.129	0.116	0.114	0.12325	0.00977667	0.143	0.126	0.122	0.122	0.12825	0.0100125
485	0.139	0.133	0.119	0.117	0.127	0.0107083	0.149	0.131	0.125	0.126	0.13275	0.0111467
490	0.14	0.134	0.119	0.118	0.12775	0.0109659	0.15	0.132	0.126	0.126	0.1335	0.0113578
495	0.142	0.135	0.12	0.119	0.129	0.0113431	0.152	0.133	0.127	0.128	0.135	0.0116333
500	0.139	0.133	0.118	0.117	0.12675	0.0109659	0.15	0.131	0.126	0.126	0.13325	0.0114127
505	0.137	0.131	0.117	0.116	0.12525	0.0104043	0.147	0.129	0.124	0.124	0.131	0.010924
510	0.136	0.13	0.116	0.116	0.1245	0.010116	0.146	0.128	0.123	0.124	0.13025	0.0107199
515	0.136	0.13	0.116	0.115	0.12425	0.0104043	0.146	0.127	0.123	0.123	0.12975	0.0109962
520	0.137	0.131	0.117	0.116	0.12525	0.0104043	0.147	0.128	0.124	0.124	0.13075	0.0109962
525	0.132	0.127	0.114	0.113	0.1215	0.00946925	0.141	0.124	0.12	0.121	0.1265	0.00981495
530	0.137	0.132	0.117	0.116	0.1255	0.0105987	0.148	0.129	0.124	0.125	0.1315	0.0112101
535	0.136	0.132	0.117	0.116	0.12525	0.0102429	0.147	0.129	0.123	0.124	0.13075	0.0111467
540	0.133	0.129	0.115	0.114	0.12275	0.00967385	0.143	0.126	0.121	0.121	0.12775	0.0104363
545	0.137	0.134	0.118	0.117	0.1265	0.0104722	0.148	0.131	0.125	0.125	0.13225	0.0108743
550	0.136	0.133	0.118	0.116	0.12575	0.0102103	0.146	0.13	0.124	0.124	0.131	0.0103923
555	0.135	0.132	0.117	0.116	0.125	0.00989949	0.145	0.129	0.123	0.124	0.13025	0.0101776
560	0.133	0.131	0.116	0.115	0.12375	0.00956992	0.143	0.128	0.122	0.122	0.12875	0.00991211
565	0.133	0.13	0.116	0.114	0.12325	0.00963933	0.142	0.127	0.122	0.122	0.12825	0.00946485
570	0.134	0.131	0.117	0.115	0.12425	0.00963933	0.144	0.128	0.123	0.123	0.1295	0.00994987
575	0.135	0.131	0.117	0.116	0.12475	0.00967385	0.145	0.129	0.124	0.124	0.1305	0.00994987
580	0.135	0.131	0.117	0.116	0.12475	0.00967385	0.145	0.129	0.124	0.124	0.1305	0.00994987
585	0.134	0.13	0.117	0.115	0.124	0.0094163	0.144	0.128	0.124	0.123	0.12975	0.00974252
590	0.133	0.129	0.116	0.115	0.12325	0.00910586	0.143	0.127	0.123	0.123	0.129	0.0095219
595	0.132	0.127	0.115	0.114	0.122	0.00890693	0.142	0.125	0.122	0.122	0.12775	0.00960469
600	0.134	0.128	0.116	0.115	0.12325	0.00928709	0.144	0.126	0.123	0.123	0.129	0.0100995
605	0.134	0.128	0.116	0.115	0.12325	0.00928709	0.144	0.126	0.123	0.123	0.129	0.0100995
610	0.135	0.128	0.116	0.115	0.1235	0.00967815	0.145	0.126	0.123	0.124	0.1295	0.0104083
615	0.135	0.127	0.115	0.115	0.123	0.00979796	0.145	0.125	0.122	0.123	0.12875	0.0109049
620	0.134	0.126	0.114	0.113	0.12175	0.0100789	0.144	0.124	0.121	0.122	0.12775	0.0109049
625	0.132	0.124	0.113	0.112	0.12025	0.00953502	0.142	0.122	0.12	0.121	0.12625	0.0105317
630	0.135	0.126	0.114	0.113	0.122	0.0104881	0.145	0.124	0.121	0.122	0.128	0.0114018
635	0.134	0.125	0.113	0.113	0.12125	0.0102103	0.144	0.123	0.12	0.121	0.127	0.0114018
640	0.134	0.125	0.113	0.112	0.121	0.0104881	0.144	0.122	0.119	0.121	0.1265	0.0117331
645	0.133	0.124	0.111	0.111	0.11975	0.010751	0.143	0.121	0.118	0.12	0.1255	0.0117331
650	0.133	0.124	0.111	0.111	0.11975	0.010751	0.143	0.121	0.118	0.119	0.12525	0.0118989
655	0.133	0.123	0.111	0.11	0.11925	0.0109049	0.143	0.121	0.117	0.119	0.125	0.0121106
660	0.133	0.123	0.11	0.11	0.119	0.0111654	0.143	0.121	0.117	0.118	0.12475	0.0122848
665	0.134	0.124	0.111	0.11	0.11975	0.0114419	0.143	0.121	0.117	0.118	0.12475	0.0122848
670	0.133	0.123	0.11	0.109	0.11875	0.0114419	0.143	0.121	0.116	0.117	0.12425	0.0126853
675	0.132	0.123	0.11	0.109	0.1185	0.0110303	0.142	0.12	0.116	0.117	0.12375	0.0122848
680	0.132	0.123	0.109	0.108	0.118	0.0115758	0.141	0.12	0.115	0.116	0.123	0.0121929
685	0.133	0.124	0.11	0.109	0.119	0.0115758	0.143	0.121	0.116	0.117	0.12425	0.0126853
690	0.133	0.124	0.11	0.108	0.11875	0.0118708	0.143	0.121	0.116	0.116	0.124	0.0128841
695	0.131	0.122	0.108	0.107	0.117	0.0115758	0.14	0.12	0.114	0.114	0.122	0.0123288
700	0.133	0.124	0.11	0.108	0.11875	0.0118708	0.143	0.122	0.116	0.116	0.12425	0.012816

## Sheet: con2
Software Version	3.08.01
Experiment File Path:	D:\AyalaL2\Documents\GEN5\Experiment\Tlalit\Catalytic peptides\2023\Ori\010823_Phase digram\010823_phase_diagram-WGE-2H-WGR-2H-con.2.xpt
Protocol File Path:	D:\AyalaL2\Documents\GEN5\Protocols\Tlalit\phase diagram 160423.prt
Plate Number	Plate 1
Date	2023-08-01
Time	10:35:41
Reader Type:	Synergy H1
Reader Serial Number:	1912102C
Reading Type	Reader
Procedure Details
Plate Type	384 WELL PLATE (Use plate lid)
Eject plate on completion
Set Temperature	Setpoint 25°C
	Preheat before moving to next step
Read	Absorbance Spectrum
	Random
	Start: 300 nm, Stop: 700 nm, Step: 5 nm
	Calibrate Before Read
	Read Speed: Normal, Delay: 100 msec, Measurements/Data Point: 8
Spectrum
	Wavelength	A1	A2	A3	A4	A5	A6	Buffer		Sample	A10	A11	A12	A13	A14	A15	A16	A17	A18	A19	A20	A21	A22	A23	A24	B1	B2	B3	B4	B5	B6	B7	B8	B9	B10	B11	B12	B13	B14	B15	B16	B17	B18	B19	B20	B21	B22	B23	B24
	300							0.7		0.77																						0.689		0.738
	305							0.542		0.598																						0.531		0.565
	310							0.457		0.51																						0.448		0.479
	315							0.412		0.459																						0.402		0.43
	320							0.373		0.419																						0.365		0.391
	325							0.346		0.391																						0.338		0.363
	330							0.324		0.368																						0.317		0.34
	335							0.295		0.338																						0.288		0.309
	340							0.276		0.317																						0.269		0.289
	345							0.264		0.304																						0.258		0.277
	350							0.254		0.293																						0.247		0.266
	355							0.242		0.28																						0.236		0.253
	360							0.231		0.268																						0.224		0.241
	365							0.218		0.255																						0.212		0.227
	370							0.192		0.228																						0.185		0.2
	375							0.169		0.205																						0.163		0.177
	380							0.163		0.198																						0.157		0.17
	385							0.155		0.19																						0.149		0.162
	390							0.152		0.186																						0.146		0.159
	395							0.154		0.187																						0.148		0.159
	400							0.15		0.183																						0.144		0.155
	405							0.149		0.182																						0.143		0.154
	410							0.148		0.18																						0.142		0.152
	415							0.144		0.176																						0.139		0.148
	420							0.143		0.174																						0.137		0.147
	425							0.145		0.176																						0.14		0.149
	430							0.144		0.174																						0.138		0.147
	435							0.143		0.172																						0.137		0.146
	440							0.142		0.172																						0.137		0.145
	445							0.143		0.172																						0.137		0.145
	450							0.145		0.174																						0.139		0.147
	455							0.144		0.172																						0.138		0.146
	460							0.142		0.17																						0.137		0.144
	465							0.141		0.168																						0.135		0.142
	470							0.14		0.167																						0.135		0.141
	475							0.139		0.166																						0.133		0.14
	480							0.133		0.16																						0.129		0.135
	485							0.138		0.165																						0.133		0.139
	490							0.139		0.166																						0.134		0.14
	495							0.141		0.167																						0.136		0.141
	500							0.138		0.165																						0.133		0.138
	505							0.136		0.162																						0.131		0.136
	510							0.135		0.161																						0.131		0.135
	515							0.135		0.16																						0.13		0.134
	520							0.136		0.161																						0.131		0.135
	525							0.131		0.155																						0.127		0.131
	530							0.136		0.161																						0.132		0.135
	535							0.135		0.16																						0.132		0.135
	540							0.132		0.156																						0.129		0.132
	545							0.136		0.161																						0.134		0.136
	550							0.135		0.159																						0.133		0.135
	555							0.134		0.158																						0.132		0.134
	560							0.132		0.156																						0.131		0.133
	565							0.132		0.155																						0.13		0.133
	570							0.132		0.156																						0.131		0.133
	575							0.134		0.157																						0.131		0.134
	580							0.134		0.156																						0.131		0.134
	585							0.133		0.155																						0.13		0.133
	590							0.132		0.154																						0.129		0.132
	595							0.131		0.152																						0.128		0.131
	600							0.133		0.153																						0.128		0.131
	605							0.133		0.153																						0.128		0.131
	610							0.134		0.153																						0.128		0.131
	615							0.134		0.153																						0.128		0.13
	620							0.133		0.151																						0.126		0.129
	625							0.131		0.15																						0.124		0.127
	630							0.134		0.152																						0.126		0.128
	635							0.133		0.151																						0.125		0.127
	640							0.133		0.151																						0.125		0.127
	645							0.132		0.15																						0.124		0.125
	650							0.132		0.149																						0.124		0.125
	655							0.132		0.149																						0.123		0.124
	660							0.132		0.149																						0.123		0.124
	665							0.133		0.15																						0.124		0.125
	670							0.132		0.149																						0.123		0.124
	675							0.132		0.149																						0.123		0.124
	680							0.131		0.148																						0.122		0.123
	685							0.133		0.15																						0.124		0.124
	690							0.132		0.15																						0.124		0.124
	695							0.13		0.148																						0.122		0.123
	700							0.132		0.15																						0.124		0.125
Spectrum
	Wavelength	E1	E2	E3	E4	E5	E6	E7	E8	E9	E10	E11	E12	E13	E14	E15	E16	E17	E18	E19	E20	E21	E22	E23	E24	F1	F2	F3	F4	F5	F6	F7	F8	F9	F10	F11	F12	F13	F14	F15	F16	F17	F18	F19	F20	F21	F22	F23	F24
	300
	305
	310
	315
	320
	325
	330
	335
	340
	345
	350
	355
	360
	365
	370
	375
	380
	385
	390
	395
	400
	405
	410
	415
	420
	425
	430
	435
	440
	445
	450
	455
	460
	465
	470
	475
	480
	485
	490
	495
	500
	505
	510
	515
	520
	525
	530
	535
	540
	545
	550
	555
	560
	565
	570
	575
	580
	585
	590
	595
	600
	605
	610
	615
	620
	625
	630
	635
	640
	645
	650
	655
	660
	665
	670
	675
	680
	685
	690
	695
	700
Spectrum
	Wavelength	I1	I2	I3	I4	I5	I6	I7	I8	I9	I10	I11	I12	I13	I14	I15	I16	I17	I18	I19	I20	I21	I22	I23	I24	J1	J2	J3	J4	J5	J6	J7	J8	J9	J10	J11	J12	J13	J14	J15	J16	J17	J18	J19	J20	J21	J22	J23	J24
	300
	305
	310
	315
	320
	325
	330
	335
	340
	345
	350
	355
	360
	365
	370
	375
	380
	385
	390
	395
	400
	405
	410
	415
	420
	425
	430
	435
	440
	445
	450
	455
	460
	465
	470
	475
	480
	485
	490
	495
	500
	505
	510
	515
	520
	525
	530
	535
	540
	545
	550
	555
	560
	565
	570
	575
	580
	585
	590
	595
	600
	605
	610
	615
	620
	625
	630
	635
	640
	645
	650
	655
	660
	665
	670
	675
	680
	685
	690
	695
	700
Spectrum
	Wavelength	M1	M2	M3	M4	M5	M6	M7	M8	M9	M10	M11	M12	M13	M14	M15	M16	M17	M18	M19	M20	M21	M22	M23	M24	N1	N2	N3	N4	N5	N6	N7	N8	N9	N10	N11	N12	N13	N14	N15	N16	N17	N18	N19	N20	N21	N22	N23	N24
	300
	305
	310
	315
	320
	325
	330
	335
	340
	345
	350
	355
	360
	365
	370
	375
	380
	385
	390
	395
	400
	405
	410
	415
	420
	425
	430
	435
	440
	445
	450
	455
	460
	465
	470
	475
	480
	485
	490
	495
	500
	505
	510
	515
	520
	525
	530
	535
	540
	545
	550
	555
	560
	565
	570
	575
	580
	585
	590
	595
	600
	605
	610
	615
	620
	625
	630
	635
	640
	645
	650
	655
	660
	665
	670
	675
	680
	685
	690
	695
	700
		1	2	3	4	5	6	7	8	9	10	11	12	13	14	15	16	17	18	19	20	21	22	23	24
	A	?????	?????	?????	?????	?????	?????	0.7	?????	0.77	?????	?????	?????	?????	?????	?????	?????	?????	?????	?????	?????	?????	?????	?????	?????	Mean Max OD [Spectrum]
	B	?????	?????	?????	?????	?????	?????	0.689	?????	0.738	?????	?????	?????	?????	?????	?????	?????	?????	?????	?????	?????	?????	?????	?????	?????	Mean Max OD [Spectrum]
	C	?????	?????	?????	?????	?????	?????	0.674	?????	0.731	?????	?????	?????	?????	?????	?????	?????	?????	?????	?????	?????	?????	?????	?????	?????	Mean Max OD [Spectrum]
	D	?????	?????	?????	?????	?????	?????	0.674	?????	0.742	?????	?????	?????	?????	?????	?????	?????	?????	?????	?????	?????	?????	?????	?????	?????	Mean Max OD [Spectrum]
	E	?????	?????	?????	?????	?????	?????	?????	?????	?????	?????	?????	?????	?????	?????	?????	?????	?????	?????	?????	?????	?????	?????	?????	?????	Mean Max OD [Spectrum]
	F	?????	?????	?????	?????	?????	?????	?????	?????	?????	?????	?????	?????	?????	?????	?????	?????	?????	?????	?????	?????	?????	?????	?????	?????	Mean Max OD [Spectrum]
	G	?????	?????	?????	?????	?????	?????	?????	?????	?????	?????	?????	?????	?????	?????	?????	?????	?????	?????	?????	?????	?????	?????	?????	?????	Mean Max OD [Spectrum]
	H	?????	?????	?????	?????	?????	?????	?????	?????	?????	?????	?????	?????	?????	?????	?????	?????	?????	?????	?????	?????	?????	?????	?????	?????	Mean Max OD [Spectrum]
	I	?????	?????	?????	?????	?????	?????	?????	?????	?????	?????	?????	?????	?????	?????	?????	?????	?????	?????	?????	?????	?????	?????	?????	?????	Mean Max OD [Spectrum]
	J	?????	?????	?????	?????	?????	?????	?????	?????	?????	?????	?????	?????	?????	?????	?????	?????	?????	?????	?????	?????	?????	?????	?????	?????	Mean Max OD [Spectrum]
	K	?????	?????	?????	?????	?????	?????	?????	?????	?????	?????	?????	?????	?????	?????	?????	?????	?????	?????	?????	?????	?????	?????	?????	?????	Mean Max OD [Spectrum]
	L	?????	?????	?????	?????	?????	?????	?????	?????	?????	?????	?????	?????	?????	?????	?????	?????	?????	?????	?????	?????	?????	?????	?????	?????	Mean Max OD [Spectrum]
	M	?????	?????	?????	?????	?????	?????	?????	?????	?????	?????	?????	?????	?????	?????	?????	?????	?????	?????	?????	?????	?????	?????	?????	?????	Mean Max OD [Spectrum]
	N	?????	?????	?????	?????	?????	?????	?????	?????	?????	?????	?????	?????	?????	?????	?????	?????	?????	?????	?????	?????	?????	?????	?????	?????	Mean Max OD [Spectrum]
	O	?????	?????	?????	?????	?????	?????	?????	?????	?????	?????	?????	?????	?????	?????	?????	?????	?????	?????	?????	?????	?????	?????	?????	?????	Mean Max OD [Spectrum]
	P	?????	?????	?????	?????	?????	?????	?????	?????	?????	?????	?????	?????	?????	?????	?????	?????	?????	?????	?????	?????	?????	?????	?????	?????	Mean Max OD [Spectrum]
[truncated: 48 more columns]

## Sheet: R2H 0.01-E2H 0.05
Wavelength	Buffer				average	STDEV	R2H 0.01-E2H 0.05				average	STDEV
300	0.7	0.689	0.674	0.674	0.68425	0.012659	0.77	0.738	0.731	0.742	0.74525	0.0171148
305	0.542	0.531	0.513	0.512	0.5245	0.0145717	0.598	0.565	0.562	0.57	0.57375	0.0165
310	0.457	0.448	0.434	0.434	0.44325	0.0112953	0.51	0.479	0.476	0.483	0.487	0.0155991
315	0.412	0.402	0.388	0.388	0.3975	0.0117047	0.459	0.43	0.428	0.435	0.438	0.0143062
320	0.373	0.365	0.35	0.351	0.35975	0.0111766	0.419	0.391	0.388	0.395	0.39825	0.0141274
325	0.346	0.338	0.325	0.325	0.3335	0.0103441	0.391	0.363	0.36	0.367	0.37025	0.0141274
330	0.324	0.317	0.302	0.302	0.31125	0.0110567	0.368	0.34	0.337	0.344	0.34725	0.0141274
335	0.295	0.288	0.273	0.274	0.2825	0.0107858	0.338	0.309	0.307	0.314	0.317	0.0143062
340	0.276	0.269	0.254	0.254	0.26325	0.0110567	0.317	0.289	0.287	0.293	0.2965	0.0138924
345	0.264	0.258	0.242	0.242	0.2515	0.0112398	0.304	0.277	0.275	0.281	0.28425	0.0134009
350	0.254	0.247	0.233	0.232	0.2415	0.0107858	0.293	0.266	0.264	0.27	0.27325	0.0134009
355	0.242	0.236	0.221	0.221	0.23	0.0106771	0.28	0.253	0.251	0.258	0.2605	0.0133292
360	0.231	0.224	0.209	0.209	0.21825	0.0110567	0.268	0.241	0.239	0.246	0.2485	0.0133292
365	0.218	0.212	0.196	0.196	0.2055	0.0112398	0.255	0.227	0.226	0.233	0.23525	0.0135247
370	0.192	0.185	0.171	0.17	0.1795	0.0107858	0.228	0.2	0.198	0.205	0.20775	0.0138173
375	0.169	0.163	0.149	0.148	0.15725	0.0104043	0.205	0.177	0.176	0.182	0.185	0.0135892
380	0.163	0.157	0.142	0.141	0.15075	0.0109659	0.198	0.17	0.168	0.175	0.17775	0.0138173
385	0.155	0.149	0.135	0.134	0.14325	0.0104043	0.19	0.162	0.16	0.167	0.16975	0.0138173
390	0.152	0.146	0.132	0.131	0.14025	0.0104043	0.186	0.159	0.157	0.164	0.1665	0.0133292
395	0.154	0.148	0.133	0.131	0.1415	0.0112694	0.187	0.159	0.157	0.164	0.16675	0.0138173
400	0.15	0.144	0.13	0.128	0.138	0.0107083	0.183	0.155	0.154	0.16	0.163	0.0135892
405	0.149	0.143	0.128	0.127	0.13675	0.0109659	0.182	0.154	0.152	0.159	0.16175	0.0138173
410	0.148	0.142	0.127	0.126	0.13575	0.0109659	0.18	0.152	0.151	0.157	0.16	0.0135892
415	0.144	0.139	0.124	0.123	0.1325	0.0105987	0.176	0.148	0.147	0.153	0.156	0.0135892
420	0.143	0.137	0.123	0.122	0.13125	0.0104043	0.174	0.147	0.146	0.151	0.1545	0.0131783
425	0.145	0.14	0.125	0.123	0.13325	0.0109049	0.176	0.149	0.147	0.154	0.1565	0.0133292
430	0.144	0.138	0.124	0.122	0.132	0.0107083	0.174	0.147	0.146	0.152	0.15475	0.013099
435	0.143	0.137	0.122	0.121	0.13075	0.0109659	0.172	0.146	0.144	0.15	0.153	0.0129099
440	0.142	0.137	0.122	0.121	0.1305	0.0105987	0.172	0.145	0.144	0.149	0.1525	0.0131783
445	0.143	0.137	0.122	0.121	0.13075	0.0109659	0.172	0.145	0.144	0.15	0.15275	0.013099
450	0.145	0.139	0.124	0.123	0.13275	0.0109659	0.174	0.147	0.145	0.152	0.1545	0.0133292
455	0.144	0.138	0.124	0.122	0.132	0.0107083	0.172	0.146	0.144	0.15	0.153	0.0129099
460	0.142	0.137	0.122	0.121	0.1305	0.0105987	0.17	0.144	0.143	0.149	0.1515	0.0126095
465	0.141	0.135	0.121	0.12	0.12925	0.0104043	0.168	0.142	0.141	0.147	0.1495	0.0126095
470	0.14	0.135	0.12	0.119	0.1285	0.0105987	0.167	0.141	0.14	0.146	0.1485	0.0126095
475	0.139	0.133	0.119	0.118	0.12725	0.0104043	0.166	0.14	0.139	0.144	0.14725	0.0126853
480	0.133	0.129	0.116	0.115	0.12325	0.00910586	0.16	0.135	0.135	0.139	0.14225	0.0119826
485	0.138	0.133	0.118	0.117	0.1265	0.0105987	0.165	0.139	0.138	0.143	0.14625	0.0126853
490	0.139	0.134	0.119	0.118	0.1275	0.0105987	0.166	0.14	0.139	0.144	0.14725	0.0126853
495	0.141	0.136	0.12	0.119	0.129	0.0111654	0.167	0.141	0.14	0.145	0.14825	0.0126853
500	0.138	0.133	0.119	0.117	0.12675	0.0103401	0.165	0.138	0.138	0.143	0.146	0.0128841
505	0.136	0.131	0.117	0.116	0.125	0.0100333	0.162	0.136	0.136	0.141	0.14375	0.0123929
510	0.135	0.131	0.117	0.116	0.12475	0.00967385	0.161	0.135	0.135	0.14	0.14275	0.0123929
515	0.135	0.13	0.116	0.115	0.124	0.0100333	0.16	0.134	0.134	0.139	0.14175	0.0123929
520	0.136	0.131	0.117	0.116	0.125	0.0100333	0.161	0.135	0.135	0.14	0.14275	0.0123929
525	0.131	0.127	0.114	0.113	0.12125	0.00910586	0.155	0.131	0.131	0.135	0.138	0.0114891
530	0.136	0.132	0.117	0.117	0.1255	0.00994987	0.161	0.135	0.135	0.14	0.14275	0.0123929
535	0.135	0.132	0.117	0.116	0.125	0.00989949	0.16	0.135	0.135	0.139	0.14225	0.0119826
540	0.132	0.129	0.115	0.114	0.1225	0.00932738	0.156	0.132	0.132	0.136	0.139	0.0114891
545	0.136	0.134	0.118	0.117	0.12625	0.0101448	0.161	0.136	0.136	0.14	0.14325	0.0119826
550	0.135	0.133	0.118	0.117	0.12575	0.00956992	0.159	0.135	0.135	0.139	0.142	0.0114891
555	0.134	0.132	0.117	0.116	0.12475	0.00956992	0.158	0.134	0.135	0.138	0.14125	0.0112953
560	0.132	0.131	0.117	0.115	0.12375	0.00899537	0.156	0.133	0.134	0.137	0.14	0.0108012
565	0.132	0.13	0.116	0.115	0.12325	0.00899537	0.155	0.133	0.133	0.136	0.13925	0.0105948
570	0.132	0.131	0.117	0.115	0.12375	0.00899537	0.156	0.133	0.134	0.137	0.14	0.0108012
575	0.134	0.131	0.117	0.116	0.1245	0.00932738	0.157	0.134	0.134	0.138	0.14075	0.0109962
580	0.134	0.131	0.117	0.116	0.1245	0.00932738	0.156	0.134	0.134	0.138	0.1405	0.010504
585	0.133	0.13	0.117	0.116	0.124	0.00875595	0.155	0.133	0.134	0.137	0.13975	0.0103078
590	0.132	0.129	0.116	0.115	0.123	0.00875595	0.154	0.132	0.133	0.136	0.13875	0.0103078
595	0.131	0.128	0.115	0.114	0.122	0.00875595	0.152	0.131	0.131	0.135	0.13725	0.0100125
600	0.133	0.128	0.116	0.115	0.123	0.00890693	0.153	0.131	0.132	0.136	0.138	0.0102307
605	0.133	0.128	0.116	0.115	0.123	0.00890693	0.153	0.131	0.132	0.136	0.138	0.0102307
610	0.134	0.128	0.116	0.115	0.12325	0.00928709	0.153	0.131	0.132	0.136	0.138	0.0102307
615	0.134	0.128	0.116	0.115	0.12325	0.00928709	0.153	0.13	0.131	0.135	0.13725	0.0107199
620	0.133	0.126	0.114	0.114	0.12175	0.00939415	0.151	0.129	0.129	0.133	0.1355	0.010504
625	0.131	0.124	0.113	0.112	0.12	0.00912871	0.15	0.127	0.128	0.131	0.134	0.0108012
630	0.134	0.126	0.114	0.113	0.12175	0.0100789	0.152	0.128	0.129	0.133	0.1355	0.0112101
635	0.133	0.125	0.113	0.113	0.121	0.00979796	0.151	0.127	0.128	0.132	0.1345	0.0112101
640	0.133	0.125	0.113	0.112	0.12075	0.0100789	0.151	0.127	0.128	0.131	0.13425	0.0112953
645	0.132	0.124	0.112	0.111	0.11975	0.0100789	0.15	0.125	0.127	0.13	0.133	0.0115181
650	0.132	0.124	0.111	0.111	0.1195	0.0103441	0.149	0.125	0.126	0.129	0.13225	0.0112953
655	0.132	0.123	0.111	0.11	0.119	0.0104881	0.149	0.124	0.126	0.129	0.132	0.0115181
660	0.132	0.123	0.111	0.11	0.119	0.0104881	0.149	0.124	0.126	0.128	0.13175	0.0116154
665	0.133	0.124	0.111	0.11	0.1195	0.0110303	0.15	0.125	0.126	0.129	0.1325	0.0117898
670	0.132	0.123	0.11	0.11	0.11875	0.010751	0.149	0.124	0.125	0.128	0.1315	0.0117898
675	0.132	0.123	0.11	0.109	0.1185	0.0110303	0.149	0.124	0.125	0.127	0.13125	0.0118989
680	0.131	0.122	0.109	0.108	0.1175	0.0110303	0.148	0.123	0.124	0.126	0.13025	0.0118989
685	0.133	0.124	0.11	0.109	0.119	0.0115758	0.15	0.124	0.126	0.128	0.132	0.0121106
690	0.132	0.124	0.11	0.109	0.11875	0.0111766	0.15	0.124	0.125	0.127	0.1315	0.0123962
695	0.13	0.122	0.109	0.107	0.117	0.010924	0.148	0.123	0.124	0.126	0.13025	0.0118989
700	0.132	0.124	0.11	0.108	0.1185	0.0114746	0.15	0.125	0.126	0.127	0.132	0.0120277

## Sheet: con3
Software Version	3.08.01
Experiment File Path:	D:\AyalaL2\Documents\GEN5\Experiment\Tlalit\Catalytic peptides\2023\Ori\010823_Phase digram\010823_phase_diagram-WGE-2H-WGR-2H-con.3.xpt
Protocol File Path:	D:\AyalaL2\Documents\GEN5\Protocols\Tlalit\phase diagram 160423.prt
Plate Number	Plate 1
Date	2023-08-01
Time	10:43:08
Reader Type:	Synergy H1
Reader Serial Number:	1912102C
Reading Type	Reader
Procedure Details
Plate Type	384 WELL PLATE (Use plate lid)
Eject plate on completion
Set Temperature	Setpoint 25°C
	Preheat before moving to next step
Read	Absorbance Spectrum
	Random
	Start: 300 nm, Stop: 700 nm, Step: 5 nm
	Calibrate Before Read
	Read Speed: Normal, Delay: 100 msec, Measurements/Data Point: 8
Spectrum
	Wavelength	A1	A2	A3	A4	A5	A6	A7	A8	A9	A10	A11	A12	A13	A14	A15	A16	A17	A18	A19	A20	A21	A22	A23	A24	B1	B2	B3	B4	B5	B6	B7	B8	B9	B10	B11	B12	B13	B14	B15	B16	B17	B18	B19	B20	B21	B22	B23	B24
	300							0.695			1.094																					0.684			1.051
	305							0.532			0.871																					0.524			0.827
	310							0.451			0.746																					0.444			0.711
	315							0.406			0.676																					0.398			0.643
	320							0.367			0.622																					0.361			0.59
	325							0.341			0.584																					0.334			0.553
	330							0.319			0.55																					0.313			0.521
	335							0.29			0.509																					0.284			0.479
	340							0.27			0.478																					0.265			0.451
	345							0.258			0.459																					0.252			0.43
	350							0.248			0.441																					0.242			0.413
	355							0.236			0.421																					0.231			0.394
	360							0.225			0.402																					0.219			0.375
	365							0.212			0.384																					0.205			0.356
	370							0.185			0.351																					0.18			0.325
	375							0.163			0.323																					0.158			0.297
	380							0.157			0.311																					0.151			0.285
	385							0.149			0.298																					0.144			0.272
	390							0.146			0.29																					0.141			0.265
	395							0.147			0.287																					0.142			0.261
	400							0.144			0.279																					0.138			0.254
	405							0.143			0.274																					0.137			0.249
	410							0.142			0.268																					0.136			0.244
	415							0.138			0.26																					0.133			0.237
	420							0.137			0.255																					0.131			0.232
	425							0.139			0.255																					0.134			0.232
	430							0.138			0.25																					0.132			0.227
	435							0.137			0.245																					0.131			0.222
	440							0.136			0.242																					0.131			0.219
	445							0.136			0.24																					0.131			0.217
	450							0.138			0.24																					0.133			0.216
	455							0.137			0.236																					0.132			0.212
	460							0.136			0.232																					0.13			0.208
	465							0.134			0.228																					0.129			0.204
	470							0.134			0.225																					0.129			0.202
	475							0.132			0.221																					0.127			0.199
	480							0.127			0.212																					0.123			0.193
	485							0.132			0.216																					0.127			0.194
	490							0.133			0.215																					0.128			0.193
	495							0.134			0.215																					0.129			0.193
	500							0.132			0.21																					0.127			0.189
	505							0.13			0.206																					0.125			0.185
	510							0.129			0.204																					0.124			0.183
	515							0.129			0.202																					0.124			0.181
	520							0.129			0.202																					0.125			0.181
	525							0.125			0.195																					0.122			0.175
	530							0.13			0.199																					0.126			0.179
	535							0.129			0.197																					0.126			0.177
	540							0.126			0.192																					0.123			0.173
	545							0.13			0.196																					0.128			0.176
	550							0.129			0.193																					0.127			0.174
	555							0.128			0.191																					0.126			0.172
	560							0.126			0.187																					0.125			0.17
	565							0.126			0.185																					0.124			0.168
	570							0.126			0.185																					0.125			0.168
	575							0.127			0.185																					0.125			0.167
	580							0.127			0.184																					0.125			0.166
	585							0.127			0.182																					0.124			0.164
	590							0.126			0.18																					0.123			0.162
	595							0.125			0.178																					0.122			0.16
	600							0.127			0.178																					0.122			0.16
	605							0.127			0.178																					0.122			0.159
	610							0.127			0.178																					0.122			0.158
	615							0.128			0.177																					0.122			0.157
	620							0.126			0.175																					0.12			0.155
	625							0.125			0.172																					0.119			0.153
	630							0.128			0.174																					0.121			0.154
	635							0.127			0.173																					0.12			0.152
	640							0.127			0.172																					0.119			0.152
	645							0.126			0.17																					0.119			0.15
	650							0.126			0.17																					0.118			0.15
	655							0.126			0.169																					0.118			0.149
	660							0.126			0.168																					0.118			0.149
	665							0.126			0.168																					0.118			0.148
	670							0.126			0.167																					0.118			0.148
	675							0.125			0.166																					0.118			0.147
	680							0.125			0.164																					0.117			0.146
	685							0.126			0.165																					0.119			0.147
	690							0.126			0.164																					0.118			0.146
	695							0.124			0.161																					0.117			0.144
	700							0.126			0.163																					0.119			0.145
Spectrum
	Wavelength	E1	E2	E3	E4	E5	E6	E7	E8	E9	E10	E11	E12	E13	E14	E15	E16	E17	E18	E19	E20	E21	E22	E23	E24	F1	F2	F3	F4	F5	F6	F7	F8	F9	F10	F11	F12	F13	F14	F15	F16	F17	F18	F19	F20	F21	F22	F23	F24
	300
	305
	310
	315
	320
	325
	330
	335
	340
	345
	350
	355
	360
	365
	370
	375
	380
	385
	390
	395
	400
	405
	410
	415
	420
	425
	430
	435
	440
	445
	450
	455
	460
	465
	470
	475
	480
	485
	490
	495
	500
	505
	510
	515
	520
	525
	530
	535
	540
	545
	550
	555
	560
	565
	570
	575
	580
	585
	590
	595
	600
	605
	610
	615
	620
	625
	630
	635
	640
	645
	650
	655
	660
	665
	670
	675
	680
	685
	690
	695
	700
Spectrum
	Wavelength	I1	I2	I3	I4	I5	I6	I7	I8	I9	I10	I11	I12	I13	I14	I15	I16	I17	I18	I19	I20	I21	I22	I23	I24	J1	J2	J3	J4	J5	J6	J7	J8	J9	J10	J11	J12	J13	J14	J15	J16	J17	J18	J19	J20	J21	J22	J23	J24
	300
	305
	310
	315
	320
	325
	330
	335
	340
	345
	350
	355
	360
	365
	370
	375
	380
	385
	390
	395
	400
	405
	410
	415
	420
	425
	430
	435
	440
	445
	450
	455
	460
	465
	470
	475
	480
	485
	490
	495
	500
	505
	510
	515
	520
	525
	530
	535
	540
	545
	550
	555
	560
	565
	570
	575
	580
	585
	590
	595
	600
	605
	610
	615
	620
	625
	630
	635
	640
	645
	650
	655
	660
	665
	670
	675
	680
	685
	690
	695
	700
Spectrum
	Wavelength	M1	M2	M3	M4	M5	M6	M7	M8	M9	M10	M11	M12	M13	M14	M15	M16	M17	M18	M19	M20	M21	M22	M23	M24	N1	N2	N3	N4	N5	N6	N7	N8	N9	N10	N11	N12	N13	N14	N15	N16	N17	N18	N19	N20	N21	N22	N23	N24
	300
	305
	310
	315
	320
	325
	330
	335
	340
	345
	350
	355
	360
	365
	370
	375
	380
	385
	390
	395
	400
	405
	410
	415
	420
	425
	430
	435
	440
	445
	450
	455
	460
	465
	470
	475
	480
	485
	490
	495
	500
	505
	510
	515
	520
	525
	530
	535
	540
	545
	550
	555
	560
	565
	570
	575
	580
	585
	590
	595
	600
	605
	610
	615
	620
	625
	630
	635
	640
	645
	650
	655
	660
	665
	670
	675
	680
	685
	690
	695
	700
Results
		1	2	3	4	5	6	7	8	9	10	11	12	13	14	15	16	17	18	19	20	21	22	23	24
	A	?????	?????	?????	?????	?????	?????	0.695	?????	?????	1.094	?????	?????	?????	?????	?????	?????	?????	?????	?????	?????	?????	?????	?????	?????	Mean Max OD [Spectrum]
	B	?????	?????	?????	?????	?????	?????	0.684	?????	?????	1.051	?????	?????	?????	?????	?????	?????	?????	?????	?????	?????	?????	?????	?????	?????	Mean Max OD [Spectrum]
	C	?????	?????	?????	?????	?????	?????	0.668	?????	?????	1.079	?????	?????	?????	?????	?????	?????	?????	?????	?????	?????	?????	?????	?????	?????	Mean Max OD [Spectrum]
	D	?????	?????	?????	?????	?????	?????	0.668	?????	?????	1.073	?????	?????	?????	?????	?????	?????	?????	?????	?????	?????	?????	?????	?????	?????	Mean Max OD [Spectrum]
	E	?????	?????	?????	?????	?????	?????	?????	?????	?????	?????	?????	?????	?????	?????	?????	?????	?????	?????	?????	?????	?????	?????	?????	?????	Mean Max OD [Spectrum]
	F	?????	?????	?????	?????	?????	?????	?????	?????	?????	?????	?????	?????	?????	?????	?????	?????	?????	?????	?????	?????	?????	?????	?????	?????	Mean Max OD [Spectrum]
	G	?????	?????	?????	?????	?????	?????	?????	?????	?????	?????	?????	?????	?????	?????	?????	?????	?????	?????	?????	?????	?????	?????	?????	?????	Mean Max OD [Spectrum]
	H	?????	?????	?????	?????	?????	?????	?????	?????	?????	?????	?????	?????	?????	?????	?????	?????	?????	?????	?????	?????	?????	?????	?????	?????	Mean Max OD [Spectrum]
	I	?????	?????	?????	?????	?????	?????	?????	?????	?????	?????	?????	?????	?????	?????	?????	?????	?????	?????	?????	?????	?????	?????	?????	?????	Mean Max OD [Spectrum]
	J	?????	?????	?????	?????	?????	?????	?????	?????	?????	?????	?????	?????	?????	?????	?????	?????	?????	?????	?????	?????	?????	?????	?????	?????	Mean Max OD [Spectrum]
	K	?????	?????	?????	?????	?????	?????	?????	?????	?????	?????	?????	?????	?????	?????	?????	?????	?????	?????	?????	?????	?????	?????	?????	?????	Mean Max OD [Spectrum]
	L	?????	?????	?????	?????	?????	?????	?????	?????	?????	?????	?????	?????	?????	?????	?????	?????	?????	?????	?????	?????	?????	?????	?????	?????	Mean Max OD [Spectrum]
	M	?????	?????	?????	?????	?????	?????	?????	?????	?????	?????	?????	?????	?????	?????	?????	?????	?????	?????	?????	?????	?????	?????	?????	?????	Mean Max OD [Spectrum]
	N	?????	?????	?????	?????	?????	?????	?????	?????	?????	?????	?????	?????	?????	?????	?????	?????	?????	?????	?????	?????	?????	?????	?????	?????	Mean Max OD [Spectrum]
	O	?????	?????	?????	?????	?????	?????	?????	?????	?????	?????	?????	?????	?????	?????	?????	?????	?????	?????	?????	?????	?????	?????	?????	?????	Mean Max OD [Spectrum]
	P	?????	?????	?????	?????	?????	?????	?????	?????	?????	?????	?????	?????	?????	?????	?????	?????	?????	?????	?????	?????	?????	?????	?????	?????	Mean Max OD [Spectrum]
[truncated: 48 more columns]

## Sheet: R2H 0.01-E2H 0.25
Wavelength	Buffer				average	STDEV	R2H 0.01-E2H 0.25				average	STDEV
300	0.695	0.684	0.668	0.668	0.67875	0.0132004	1.094	1.051	1.079	1.073	1.07425	0.0178396
305	0.532	0.524	0.509	0.506	0.51775	0.012339	0.871	0.827	0.855	0.849	0.8505	0.0182117
310	0.451	0.444	0.427	0.427	0.43725	0.0121758	0.746	0.711	0.732	0.728	0.72925	0.0144078
315	0.406	0.398	0.381	0.383	0.392	0.0120277	0.676	0.643	0.663	0.657	0.65975	0.0136961
320	0.367	0.361	0.345	0.344	0.35425	0.0115289	0.622	0.59	0.609	0.606	0.60675	0.0131498
325	0.341	0.334	0.318	0.318	0.32775	0.0116154	0.584	0.553	0.571	0.568	0.569	0.0127279
330	0.319	0.313	0.296	0.295	0.30575	0.0120934	0.55	0.521	0.538	0.535	0.536	0.0119164
335	0.29	0.284	0.267	0.267	0.277	0.011804	0.509	0.479	0.497	0.493	0.4945	0.0123693
340	0.27	0.265	0.247	0.247	0.25725	0.0120104	0.478	0.451	0.467	0.462	0.4645	0.0112101
345	0.258	0.252	0.236	0.235	0.24525	0.0115289	0.459	0.43	0.447	0.443	0.44475	0.0119548
350	0.248	0.242	0.226	0.226	0.2355	0.0112398	0.441	0.413	0.429	0.425	0.427	0.011547
355	0.236	0.231	0.215	0.214	0.224	0.0111654	0.421	0.394	0.41	0.406	0.40775	0.0111467
360	0.225	0.219	0.203	0.203	0.2125	0.0112398	0.402	0.375	0.39	0.386	0.38825	0.0111467
365	0.212	0.205	0.189	0.189	0.19875	0.0116154	0.384	0.356	0.372	0.366	0.3695	0.0117047
370	0.185	0.18	0.164	0.164	0.17325	0.0108743	0.351	0.325	0.339	0.335	0.3375	0.0107548
375	0.163	0.158	0.143	0.142	0.1515	0.0105987	0.323	0.297	0.311	0.306	0.30925	0.0108436
380	0.157	0.151	0.135	0.135	0.1445	0.0112398	0.311	0.285	0.299	0.294	0.29725	0.0108436
385	0.149	0.144	0.129	0.128	0.1375	0.0105987	0.298	0.272	0.286	0.281	0.28425	0.0108436
390	0.146	0.141	0.126	0.125	0.1345	0.0105987	0.29	0.265	0.278	0.273	0.2765	0.0104722
395	0.147	0.142	0.126	0.125	0.135	0.0111654	0.287	0.261	0.275	0.269	0.273	0.0109545
400	0.144	0.138	0.123	0.122	0.13175	0.0109659	0.279	0.254	0.267	0.262	0.2655	0.0104722
405	0.143	0.137	0.122	0.121	0.13075	0.0109659	0.274	0.249	0.262	0.256	0.26025	0.0105948
410	0.142	0.136	0.121	0.12	0.12975	0.0109659	0.268	0.244	0.256	0.251	0.25475	0.0101119
415	0.138	0.133	0.119	0.118	0.127	0.0100333	0.26	0.237	0.248	0.243	0.247	0.00976388
420	0.137	0.131	0.117	0.116	0.12525	0.0104043	0.255	0.232	0.243	0.238	0.242	0.00976388
425	0.139	0.134	0.119	0.118	0.1275	0.0105987	0.255	0.232	0.243	0.238	0.242	0.00976388
430	0.138	0.132	0.118	0.117	0.12625	0.0104043	0.25	0.227	0.239	0.234	0.2375	0.00967815
435	0.137	0.131	0.117	0.116	0.12525	0.0104043	0.245	0.222	0.234	0.229	0.2325	0.00967815
440	0.136	0.131	0.116	0.115	0.1245	0.0105987	0.242	0.219	0.23	0.225	0.229	0.00976388
445	0.136	0.131	0.117	0.115	0.12475	0.0103401	0.24	0.217	0.228	0.223	0.227	0.00976388
450	0.138	0.133	0.118	0.117	0.1265	0.0105987	0.24	0.216	0.227	0.222	0.22625	0.0102103
455	0.137	0.132	0.117	0.116	0.1255	0.0105987	0.236	0.212	0.223	0.218	0.22225	0.0102103
460	0.136	0.13	0.116	0.116	0.1245	0.010116	0.232	0.208	0.219	0.214	0.21825	0.0102103
465	0.134	0.129	0.115	0.115	0.12325	0.00974252	0.228	0.204	0.215	0.21	0.21425	0.0102103
470	0.134	0.129	0.115	0.114	0.123	0.0100333	0.225	0.202	0.212	0.208	0.21175	0.00974252
475	0.132	0.127	0.114	0.113	0.1215	0.00946925	0.221	0.199	0.208	0.204	0.208	0.0094163
480	0.127	0.123	0.111	0.11	0.11775	0.00853913	0.212	0.193	0.202	0.197	0.201	0.00820569
485	0.132	0.127	0.113	0.112	0.121	0.0100333	0.216	0.194	0.204	0.199	0.20325	0.00942956
490	0.133	0.128	0.114	0.113	0.122	0.0100333	0.215	0.193	0.203	0.198	0.20225	0.00942956
495	0.134	0.129	0.115	0.113	0.12275	0.0103401	0.215	0.193	0.202	0.197	0.20175	0.00956992
500	0.132	0.127	0.113	0.112	0.121	0.0100333	0.21	0.189	0.198	0.193	0.1975	0.00911043
505	0.13	0.125	0.112	0.111	0.1195	0.00946925	0.206	0.185	0.194	0.19	0.19375	0.00895824
510	0.129	0.124	0.111	0.111	0.11875	0.00917878	0.204	0.183	0.191	0.187	0.19125	0.00910586
515	0.129	0.124	0.111	0.11	0.1185	0.00946925	0.202	0.181	0.189	0.185	0.18925	0.00910586
520	0.129	0.125	0.112	0.111	0.11925	0.00910586	0.202	0.181	0.189	0.184	0.189	0.00927362
525	0.125	0.122	0.109	0.108	0.116	0.00875595	0.195	0.175	0.183	0.179	0.183	0.00864099
530	0.13	0.126	0.112	0.111	0.11975	0.00967385	0.199	0.179	0.186	0.181	0.18625	0.00899537
535	0.129	0.126	0.112	0.111	0.1195	0.00932738	0.197	0.177	0.185	0.179	0.1845	0.009
540	0.126	0.123	0.11	0.109	0.117	0.00875595	0.192	0.173	0.181	0.175	0.18025	0.00853913
545	0.13	0.128	0.113	0.112	0.12075	0.00956992	0.196	0.176	0.184	0.178	0.1835	0.009
550	0.129	0.127	0.113	0.112	0.12025	0.00899537	0.193	0.174	0.182	0.176	0.18125	0.00853913
555	0.128	0.126	0.112	0.111	0.11925	0.00899537	0.191	0.172	0.18	0.174	0.17925	0.00853913
560	0.126	0.125	0.112	0.11	0.11825	0.0084212	0.187	0.17	0.177	0.172	0.1765	0.00759386
565	0.126	0.124	0.111	0.11	0.11775	0.0084212	0.185	0.168	0.176	0.171	0.175	0.00743864
570	0.126	0.125	0.112	0.11	0.11825	0.0084212	0.185	0.168	0.175	0.171	0.17475	0.00741058
575	0.127	0.125	0.112	0.111	0.11875	0.0084212	0.185	0.167	0.175	0.171	0.1745	0.00772442
580	0.127	0.125	0.112	0.111	0.11875	0.0084212	0.184	0.166	0.173	0.169	0.173	0.00787401
585	0.127	0.124	0.112	0.111	0.1185	0.00818535	0.182	0.164	0.172	0.168	0.1715	0.00772442
590	0.126	0.123	0.111	0.11	0.1175	0.00818535	0.18	0.162	0.17	0.166	0.1695	0.00772442
595	0.125	0.122	0.11	0.109	0.1165	0.00818535	0.178	0.16	0.167	0.164	0.16725	0.00771902
600	0.127	0.122	0.111	0.11	0.1175	0.00834666	0.178	0.16	0.167	0.164	0.16725	0.00771902
605	0.127	0.122	0.111	0.11	0.1175	0.00834666	0.178	0.159	0.166	0.163	0.1665	0.00818535
610	0.127	0.122	0.111	0.11	0.1175	0.00834666	0.178	0.158	0.165	0.162	0.16575	0.00865544
615	0.128	0.122	0.111	0.11	0.11775	0.00873212	0.177	0.157	0.164	0.161	0.16475	0.00865544
620	0.126	0.12	0.109	0.109	0.116	0.00844591	0.175	0.155	0.161	0.158	0.16225	0.0088459
625	0.125	0.119	0.108	0.108	0.115	0.00844591	0.172	0.153	0.159	0.156	0.16	0.0083666
630	0.128	0.121	0.109	0.109	0.11675	0.00939415	0.174	0.154	0.16	0.156	0.161	0.0090185
635	0.127	0.12	0.108	0.108	0.11575	0.00939415	0.173	0.152	0.158	0.155	0.1595	0.00932738
640	0.127	0.119	0.108	0.108	0.1155	0.00925563	0.172	0.152	0.157	0.153	0.1585	0.00925563
645	0.126	0.119	0.107	0.107	0.11475	0.00939415	0.17	0.15	0.156	0.152	0.157	0.0090185
650	0.126	0.118	0.106	0.106	0.114	0.00979796	0.17	0.15	0.155	0.15	0.15625	0.00946485
655	0.126	0.118	0.106	0.106	0.114	0.00979796	0.169	0.149	0.154	0.149	0.15525	0.00946485
660	0.126	0.118	0.106	0.105	0.11375	0.0100789	0.168	0.149	0.153	0.149	0.15475	0.00903235
665	0.126	0.118	0.106	0.105	0.11375	0.0100789	0.168	0.148	0.153	0.148	0.15425	0.00946485
670	0.126	0.118	0.105	0.105	0.1135	0.0103441	0.167	0.148	0.152	0.147	0.1535	0.00925563
675	0.125	0.118	0.105	0.104	0.113	0.0102307	0.166	0.147	0.151	0.146	0.1525	0.00925563
680	0.125	0.117	0.105	0.104	0.11275	0.0100789	0.164	0.146	0.15	0.145	0.15125	0.00877021
685	0.126	0.119	0.105	0.104	0.1135	0.0107858	0.165	0.147	0.151	0.146	0.15225	0.00877021
690	0.126	0.118	0.105	0.104	0.11325	0.0106262	0.164	0.146	0.15	0.145	0.15125	0.00877021
695	0.124	0.117	0.104	0.103	0.112	0.0102307	0.161	0.144	0.148	0.143	0.149	0.00828654
700	0.126	0.119	0.105	0.104	0.1135	0.0107858	0.163	0.145	0.15	0.144	0.1505	0.00873689

## Sheet: con4
Software Version	3.08.01
Experiment File Path:	D:\AyalaL2\Documents\GEN5\Experiment\Tlalit\Catalytic peptides\2023\Ori\010823_Phase digram\010823_phase_diagram-WGE-2H-WGR-2H-con.4.xpt
Protocol File Path:	D:\AyalaL2\Documents\GEN5\Protocols\Tlalit\phase diagram 160423.prt
Plate Number	Plate 1
Date	2023-08-01
Time	10:51:32
Reader Type:	Synergy H1
Reader Serial Number:	1912102C
Reading Type	Reader
Procedure Details
Plate Type	384 WELL PLATE (Use plate lid)
Eject plate on completion
Set Temperature	Setpoint 25°C
	Preheat before moving to next step
Read	Absorbance Spectrum
	Random
	Start: 300 nm, Stop: 700 nm, Step: 5 nm
	Calibrate Before Read
	Read Speed: Normal, Delay: 100 msec, Measurements/Data Point: 8
Spectrum
	Wavelength	A1	A2	A3	A4	A5	A6	A7	A8	A9	A10	A11	A12	A13	A14	A15	A16	A17	A18	A19	A20	A21	A22	A23	A24	B1	B2	B3	B4	B5	B6	B7	B8	B9	B10	B11	B12	B13	B14	B15	B16	B17	B18	B19	B20	B21	B22	B23	B24
	300							0.694				1.091																				0.686				1.246
	305							0.534				0.851																				0.524				0.978
	310							0.452				0.729																				0.445				0.829
	315							0.405				0.659																				0.4				0.749
	320							0.367				0.606																				0.362				0.691
	325							0.341				0.57																				0.336				0.65
	330							0.32				0.538																				0.314				0.613
	335							0.29				0.498																				0.286				0.569
	340							0.271				0.469																				0.266				0.536
	345							0.259				0.451																				0.254				0.513
	350							0.249				0.433																				0.244				0.493
	355							0.237				0.414																				0.232				0.471
	360							0.225				0.396																				0.22				0.45
	365							0.212				0.378																				0.208				0.428
	370							0.187				0.346																				0.181				0.395
	375							0.164				0.319																				0.159				0.365
	380							0.157				0.308																				0.153				0.351
	385							0.15				0.295																				0.145				0.336
	390							0.147				0.288																				0.142				0.326
	395							0.148				0.286																				0.143				0.322
	400							0.145				0.278																				0.14				0.313
	405							0.143				0.274																				0.139				0.306
	410							0.142				0.269																				0.138				0.299
	415							0.139				0.261																				0.135				0.29
	420							0.137				0.256																				0.133				0.283
	425							0.14				0.257																				0.135				0.282
	430							0.139				0.253																				0.134				0.277
	435							0.137				0.248																				0.133				0.27
	440							0.137				0.245																				0.132				0.266
	445							0.137				0.243																				0.133				0.262
	450							0.139				0.243																				0.135				0.261
	455							0.138				0.238																				0.134				0.256
	460							0.137				0.234																				0.132				0.251
	465							0.135				0.23																				0.131				0.246
	470							0.135				0.228																				0.131				0.243
	475							0.133				0.225																				0.129				0.238
	480							0.128				0.217																				0.125				0.23
	485							0.133				0.221																				0.129				0.231
	490							0.134				0.22																				0.13				0.23
	495							0.135				0.219																				0.131				0.229
	500							0.133				0.215																				0.129				0.224
	505							0.131				0.211																				0.127				0.22
	510							0.13				0.208																				0.126				0.216
	515							0.129				0.206																				0.126				0.214
	520							0.13				0.206																				0.127				0.213
	525							0.126				0.199																				0.123				0.207
	530							0.13				0.204																				0.128				0.209
	535							0.13				0.202																				0.128				0.206
	540							0.127				0.197																				0.125				0.201
	545							0.131				0.2																				0.13				0.203
	550							0.13				0.198																				0.129				0.201
	555							0.129				0.195																				0.128				0.198
	560							0.127				0.193																				0.127				0.195
	565							0.126				0.191																				0.126				0.193
	570							0.127				0.191																				0.127				0.192
	575							0.128				0.191																				0.127				0.192
	580							0.128				0.19																				0.127				0.19
	585							0.128				0.188																				0.126				0.188
	590							0.127				0.187																				0.125				0.187
	595							0.126				0.185																				0.124				0.184
	600							0.128				0.185																				0.124				0.184
	605							0.128				0.185																				0.124				0.183
	610							0.128				0.184																				0.124				0.182
	615							0.128				0.183																				0.124				0.181
	620							0.127				0.181																				0.122				0.179
	625							0.126				0.179																				0.121				0.176
	630							0.128				0.181																				0.122				0.177
	635							0.128				0.179																				0.122				0.175
	640							0.128				0.178																				0.121				0.174
	645							0.127				0.177																				0.12				0.172
	650							0.127				0.176																				0.12				0.17
	655							0.127				0.175																				0.12				0.169
	660							0.127				0.175																				0.12				0.168
	665							0.127				0.175																				0.12				0.167
	670							0.127				0.174																				0.12				0.166
	675							0.126				0.172																				0.119				0.164
	680							0.126				0.171																				0.119				0.162
	685							0.127				0.172																				0.12				0.162
	690							0.127				0.171																				0.12				0.161
	695							0.125				0.169																				0.119				0.158
	700							0.127				0.171																				0.121				0.159
Spectrum
	Wavelength	E1	E2	E3	E4	E5	E6	E7	E8	E9	E10	E11	E12	E13	E14	E15	E16	E17	E18	E19	E20	E21	E22	E23	E24	F1	F2	F3	F4	F5	F6	F7	F8	F9	F10	F11	F12	F13	F14	F15	F16	F17	F18	F19	F20	F21	F22	F23	F24
	300
	305
	310
	315
	320
	325
	330
	335
	340
	345
	350
	355
	360
	365
	370
	375
	380
	385
	390
	395
	400
	405
	410
	415
	420
	425
	430
	435
	440
	445
	450
	455
	460
	465
	470
	475
	480
	485
	490
	495
	500
	505
	510
	515
	520
	525
	530
	535
	540
	545
	550
	555
	560
	565
	570
	575
	580
	585
	590
	595
	600
	605
	610
	615
	620
	625
	630
	635
	640
	645
	650
	655
	660
	665
	670
	675
	680
	685
	690
	695
	700
Spectrum
	Wavelength	I1	I2	I3	I4	I5	I6	I7	I8	I9	I10	I11	I12	I13	I14	I15	I16	I17	I18	I19	I20	I21	I22	I23	I24	J1	J2	J3	J4	J5	J6	J7	J8	J9	J10	J11	J12	J13	J14	J15	J16	J17	J18	J19	J20	J21	J22	J23	J24
	300
	305
	310
	315
	320
	325
	330
	335
	340
	345
	350
	355
	360
	365
	370
	375
	380
	385
	390
	395
	400
	405
	410
	415
	420
	425
	430
	435
	440
	445
	450
	455
	460
	465
	470
	475
	480
	485
	490
	495
	500
	505
	510
	515
	520
	525
	530
	535
	540
	545
	550
	555
	560
	565
	570
	575
	580
	585
	590
	595
	600
	605
	610
	615
	620
	625
	630
	635
	640
	645
	650
	655
	660
	665
	670
	675
	680
	685
	690
	695
	700
Spectrum
	Wavelength	M1	M2	M3	M4	M5	M6	M7	M8	M9	M10	M11	M12	M13	M14	M15	M16	M17	M18	M19	M20	M21	M22	M23	M24	N1	N2	N3	N4	N5	N6	N7	N8	N9	N10	N11	N12	N13	N14	N15	N16	N17	N18	N19	N20	N21	N22	N23	N24
	300
	305
	310
	315
	320
	325
	330
	335
	340
	345
	350
	355
	360
	365
	370
	375
	380
	385
	390
	395
	400
	405
	410
	415
	420
	425
	430
	435
	440
	445
	450
	455
	460
	465
	470
	475
	480
	485
	490
	495
	500
	505
	510
	515
	520
	525
	530
	535
	540
	545
	550
	555
	560
	565
	570
	575
	580
	585
	590
	595
	600
	605
	610
	615
	620
	625
	630
	635
	640
	645
	650
	655
	660
	665
	670
	675
	680
	685
	690
	695
	700
Results
		1	2	3	4	5	6	7	8	9	10	11	12	13	14	15	16	17	18	19	20	21	22	23	24
	A	?????	?????	?????	?????	?????	?????	0.694	?????	?????	?????	1.091	?????	?????	?????	?????	?????	?????	?????	?????	?????	?????	?????	?????	?????	Mean Max OD [Spectrum]
	B	?????	?????	?????	?????	?????	?????	0.686	?????	?????	?????	1.246	?????	?????	?????	?????	?????	?????	?????	?????	?????	?????	?????	?????	?????	Mean Max OD [Spectrum]
	C	?????	?????	?????	?????	?????	?????	0.671	?????	?????	?????	1.243	?????	?????	?????	?????	?????	?????	?????	?????	?????	?????	?????	?????	?????	Mean Max OD [Spectrum]
	D	?????	?????	?????	?????	?????	?????	0.672	?????	?????	?????	1.25	?????	?????	?????	?????	?????	?????	?????	?????	?????	?????	?????	?????	?????	Mean Max OD [Spectrum]
	E	?????	?????	?????	?????	?????	?????	?????	?????	?????	?????	?????	?????	?????	?????	?????	?????	?????	?????	?????	?????	?????	?????	?????	?????	Mean Max OD [Spectrum]
	F	?????	?????	?????	?????	?????	?????	?????	?????	?????	?????	?????	?????	?????	?????	?????	?????	?????	?????	?????	?????	?????	?????	?????	?????	Mean Max OD [Spectrum]
	G	?????	?????	?????	?????	?????	?????	?????	?????	?????	?????	?????	?????	?????	?????	?????	?????	?????	?????	?????	?????	?????	?????	?????	?????	Mean Max OD [Spectrum]
	H	?????	?????	?????	?????	?????	?????	?????	?????	?????	?????	?????	?????	?????	?????	?????	?????	?????	?????	?????	?????	?????	?????	?????	?????	Mean Max OD [Spectrum]
	I	?????	?????	?????	?????	?????	?????	?????	?????	?????	?????	?????	?????	?????	?????	?????	?????	?????	?????	?????	?????	?????	?????	?????	?????	Mean Max OD [Spectrum]
	J	?????	?????	?????	?????	?????	?????	?????	?????	?????	?????	?????	?????	?????	?????	?????	?????	?????	?????	?????	?????	?????	?????	?????	?????	Mean Max OD [Spectrum]
	K	?????	?????	?????	?????	?????	?????	?????	?????	?????	?????	?????	?????	?????	?????	?????	?????	?????	?????	?????	?????	?????	?????	?????	?????	Mean Max OD [Spectrum]
	L	?????	?????	?????	?????	?????	?????	?????	?????	?????	?????	?????	?????	?????	?????	?????	?????	?????	?????	?????	?????	?????	?????	?????	?????	Mean Max OD [Spectrum]
	M	?????	?????	?????	?????	?????	?????	?????	?????	?????	?????	?????	?????	?????	?????	?????	?????	?????	?????	?????	?????	?????	?????	?????	?????	Mean Max OD [Spectrum]
	N	?????	?????	?????	?????	?????	?????	?????	?????	?????	?????	?????	?????	?????	?????	?????	?????	?????	?????	?????	?????	?????	?????	?????	?????	Mean Max OD [Spectrum]
	O	?????	?????	?????	?????	?????	?????	?????	?????	?????	?????	?????	?????	?????	?????	?????	?????	?????	?????	?????	?????	?????	?????	?????	?????	Mean Max OD [Spectrum]
	P	?????	?????	?????	?????	?????	?????	?????	?????	?????	?????	?????	?????	?????	?????	?????	?????	?????	?????	?????	?????	?????	?????	?????	?????	Mean Max OD [Spectrum]
[truncated: 48 more columns]

## Sheet: R2H 0.01-E2H 0.5
Wavelength	Buffer				average	STDEV	R2H 0.01-E2H 0.5				average	STDEV
300	0.694	0.686	0.671	0.672	0.68075	0.0111766	1.091	1.246	1.243	1.25	1.2075	0.0777196
305	0.534	0.524	0.511	0.51	0.51975	0.0114419	0.851	0.978	0.977	0.975	0.94525	0.0628457
310	0.452	0.445	0.43	0.43	0.43925	0.0110567	0.729	0.829	0.829	0.828	0.80375	0.0498356
315	0.405	0.4	0.384	0.385	0.3935	0.0105987	0.659	0.749	0.753	0.749	0.7275	0.0457056
320	0.367	0.362	0.347	0.347	0.35575	0.0103078	0.606	0.691	0.693	0.69	0.67	0.0426849
325	0.341	0.336	0.321	0.321	0.32975	0.0103078	0.57	0.65	0.652	0.648	0.63	0.0400333
330	0.32	0.314	0.298	0.299	0.30775	0.0109659	0.538	0.613	0.616	0.612	0.59475	0.0378715
335	0.29	0.286	0.269	0.27	0.27875	0.0108128	0.498	0.569	0.571	0.566	0.551	0.035393
340	0.271	0.266	0.25	0.25	0.25925	0.0108743	0.469	0.536	0.538	0.533	0.519	0.0333966
345	0.259	0.254	0.238	0.238	0.24725	0.0108743	0.451	0.513	0.516	0.511	0.49775	0.0312343
350	0.249	0.244	0.229	0.229	0.23775	0.0103078	0.433	0.493	0.496	0.491	0.47825	0.0302366
355	0.237	0.232	0.217	0.217	0.22575	0.0103078	0.414	0.471	0.474	0.469	0.457	0.0287402
360	0.225	0.22	0.205	0.206	0.214	0.0100333	0.396	0.45	0.453	0.446	0.43625	0.0269861
365	0.212	0.208	0.192	0.192	0.201	0.0105198	0.378	0.428	0.432	0.425	0.41575	0.0253295
370	0.187	0.181	0.167	0.166	0.17525	0.0104043	0.346	0.395	0.398	0.39	0.38225	0.0243909
375	0.164	0.159	0.145	0.145	0.15325	0.00974252	0.319	0.365	0.368	0.361	0.35325	0.0230127
380	0.157	0.153	0.138	0.138	0.1465	0.00994987	0.308	0.351	0.355	0.347	0.34025	0.0217466
385	0.15	0.145	0.131	0.131	0.13925	0.00974252	0.295	0.336	0.34	0.332	0.32575	0.0207585
390	0.147	0.142	0.129	0.128	0.1365	0.00946925	0.288	0.326	0.33	0.322	0.3165	0.0192787
395	0.148	0.143	0.129	0.128	0.137	0.0100333	0.286	0.322	0.326	0.317	0.31275	0.0182094
400	0.145	0.14	0.126	0.125	0.134	0.0100333	0.278	0.313	0.317	0.308	0.304	0.01772
405	0.143	0.139	0.125	0.124	0.13275	0.00967385	0.274	0.306	0.31	0.301	0.29775	0.0162558
410	0.142	0.138	0.124	0.123	0.13175	0.00967385	0.269	0.299	0.303	0.294	0.29125	0.0152834
415	0.139	0.135	0.121	0.12	0.12875	0.00967385	0.261	0.29	0.294	0.285	0.2825	0.0147986
420	0.137	0.133	0.119	0.119	0.127	0.00938083	0.256	0.283	0.288	0.279	0.2765	0.0141539
425	0.14	0.135	0.121	0.12	0.129	0.0100333	0.257	0.282	0.287	0.277	0.27575	0.0131498
430	0.139	0.134	0.12	0.119	0.128	0.0100333	0.253	0.277	0.281	0.271	0.2705	0.0123693
435	0.137	0.133	0.119	0.118	0.12675	0.00967385	0.248	0.27	0.275	0.265	0.2645	0.0117331
440	0.137	0.132	0.118	0.118	0.12625	0.00974252	0.245	0.266	0.27	0.26	0.26025	0.0109659
445	0.137	0.133	0.119	0.118	0.12675	0.00967385	0.243	0.262	0.267	0.257	0.25725	0.0103401
450	0.139	0.135	0.12	0.119	0.12825	0.0102429	0.243	0.261	0.266	0.254	0.256	0.00996661
455	0.138	0.134	0.12	0.119	0.12775	0.00967385	0.238	0.256	0.261	0.25	0.25125	0.00991211
460	0.137	0.132	0.119	0.118	0.1265	0.00946925	0.234	0.251	0.256	0.245	0.2465	0.00946925
465	0.135	0.131	0.118	0.117	0.12525	0.00910586	0.23	0.246	0.251	0.241	0.242	0.00898146
470	0.135	0.131	0.117	0.117	0.125	0.00938083	0.228	0.243	0.248	0.237	0.239	0.00860233
475	0.133	0.129	0.116	0.115	0.12325	0.00910586	0.225	0.238	0.243	0.233	0.23475	0.00767572
480	0.128	0.125	0.113	0.112	0.1195	0.00818535	0.217	0.23	0.234	0.225	0.2265	0.00732575
485	0.133	0.129	0.115	0.114	0.12275	0.00967385	0.221	0.231	0.236	0.225	0.22825	0.00660177
490	0.134	0.13	0.116	0.115	0.12375	0.00967385	0.22	0.23	0.235	0.223	0.227	0.00678233
495	0.135	0.131	0.117	0.116	0.12475	0.00967385	0.219	0.229	0.234	0.222	0.226	0.00678233
500	0.133	0.129	0.115	0.115	0.123	0.00938083	0.215	0.224	0.229	0.218	0.2215	0.006245
505	0.131	0.127	0.114	0.114	0.1215	0.00881287	0.211	0.22	0.225	0.214	0.2175	0.006245
510	0.13	0.126	0.113	0.113	0.1205	0.00881287	0.208	0.216	0.222	0.211	0.21425	0.00613052
515	0.129	0.126	0.113	0.113	0.12025	0.00846069	0.206	0.214	0.219	0.209	0.212	0.00571548
520	0.13	0.127	0.114	0.113	0.121	0.00875595	0.206	0.213	0.218	0.207	0.211	0.00559762
525	0.126	0.123	0.111	0.111	0.11775	0.00788987	0.199	0.207	0.212	0.202	0.205	0.00571548
530	0.13	0.128	0.114	0.114	0.1215	0.00869866	0.204	0.209	0.214	0.203	0.2075	0.00506623
535	0.13	0.128	0.114	0.113	0.12125	0.00899537	0.202	0.206	0.212	0.201	0.20525	0.00499166
540	0.127	0.125	0.112	0.111	0.11875	0.0084212	0.197	0.201	0.206	0.196	0.2	0.00454606
545	0.131	0.13	0.115	0.114	0.1225	0.00925563	0.2	0.203	0.209	0.198	0.2025	0.00479583
550	0.13	0.129	0.115	0.114	0.122	0.00867948	0.198	0.201	0.206	0.195	0.2	0.00469042
555	0.129	0.128	0.114	0.113	0.121	0.00867948	0.195	0.198	0.202	0.192	0.19675	0.004272
560	0.127	0.127	0.113	0.112	0.11975	0.00838153	0.193	0.195	0.199	0.189	0.194	0.00416333
565	0.126	0.126	0.113	0.112	0.11925	0.00780491	0.191	0.193	0.197	0.187	0.192	0.00416333
570	0.127	0.127	0.114	0.113	0.12025	0.00780491	0.191	0.192	0.197	0.185	0.19125	0.00492443
575	0.128	0.127	0.114	0.113	0.1205	0.0081035	0.191	0.192	0.196	0.184	0.19075	0.00499166
580	0.128	0.127	0.114	0.113	0.1205	0.0081035	0.19	0.19	0.194	0.183	0.18925	0.00457347
585	0.128	0.126	0.114	0.113	0.12025	0.0078475	0.188	0.188	0.193	0.181	0.1875	0.00493288
590	0.127	0.125	0.113	0.113	0.1195	0.00754983	0.187	0.187	0.191	0.179	0.186	0.00503322
595	0.126	0.124	0.112	0.112	0.1185	0.00754983	0.185	0.184	0.188	0.177	0.1835	0.00465475
600	0.128	0.124	0.113	0.113	0.1195	0.00768115	0.185	0.184	0.189	0.176	0.1835	0.00544671
605	0.128	0.124	0.113	0.112	0.11925	0.00797392	0.185	0.183	0.188	0.175	0.18275	0.00556028
610	0.128	0.124	0.113	0.112	0.11925	0.00797392	0.184	0.182	0.187	0.175	0.182	0.00509902
615	0.128	0.124	0.113	0.112	0.11925	0.00797392	0.183	0.181	0.186	0.174	0.181	0.00509902
620	0.127	0.122	0.111	0.111	0.11775	0.00805709	0.181	0.179	0.183	0.172	0.17875	0.00478714
625	0.126	0.121	0.11	0.11	0.11675	0.00805709	0.179	0.176	0.181	0.17	0.1765	0.00479583
630	0.128	0.122	0.111	0.111	0.118	0.00844591	0.181	0.177	0.182	0.17	0.1775	0.00544671
635	0.128	0.122	0.11	0.11	0.1175	0.009	0.179	0.175	0.181	0.169	0.176	0.0052915
640	0.128	0.121	0.11	0.11	0.11725	0.0088459	0.178	0.174	0.179	0.168	0.17475	0.00499166
645	0.127	0.12	0.109	0.109	0.11625	0.0088459	0.177	0.172	0.177	0.166	0.173	0.00522813
650	0.127	0.12	0.108	0.108	0.11575	0.00939415	0.176	0.17	0.176	0.165	0.17175	0.00531507
655	0.127	0.12	0.108	0.108	0.11575	0.00939415	0.175	0.169	0.175	0.164	0.17075	0.00531507
660	0.127	0.12	0.108	0.108	0.11575	0.00939415	0.175	0.168	0.173	0.163	0.16975	0.00537742
665	0.127	0.12	0.108	0.108	0.11575	0.00939415	0.175	0.167	0.173	0.162	0.16925	0.00590903
670	0.127	0.12	0.107	0.107	0.11525	0.00994569	0.174	0.166	0.171	0.161	0.168	0.00571548
675	0.126	0.119	0.107	0.106	0.1145	0.00967815	0.172	0.164	0.169	0.159	0.166	0.00571548
680	0.126	0.119	0.106	0.106	0.11425	0.00994569	0.171	0.162	0.168	0.157	0.1645	0.006245
685	0.127	0.12	0.107	0.106	0.115	0.0102307	0.172	0.162	0.168	0.157	0.16475	0.00660177
690	0.127	0.12	0.107	0.106	0.115	0.0102307	0.171	0.161	0.166	0.156	0.1635	0.00645497
695	0.125	0.119	0.106	0.105	0.11375	0.00984463	0.169	0.158	0.163	0.153	0.16075	0.00684957
700	0.127	0.121	0.107	0.106	0.11525	0.0104043	0.171	0.159	0.164	0.154	0.162	0.00725718

## Sheet: con5
Software Version	3.08.01
Experiment File Path:	D:\AyalaL2\Documents\GEN5\Experiment\Tlalit\Catalytic peptides\2023\Ori\010823_Phase digram\010823_phase_diagram-WGE-2H-WGR-2H-con.5.xpt
Protocol File Path:	D:\AyalaL2\Documents\GEN5\Protocols\Tlalit\phase diagram 160423.prt
Plate Number	Plate 1
Date	2023-08-01
Time	11:03:23
Reader Type:	Synergy H1
Reader Serial Number:	1912102C
Reading Type	Reader
Procedure Details
Plate Type	384 WELL PLATE (Use plate lid)
Eject plate on completion
Set Temperature	Setpoint 25°C
	Preheat before moving to next step
Read	Absorbance Spectrum
	Random
	Start: 300 nm, Stop: 700 nm, Step: 5 nm
	Calibrate Before Read
	Read Speed: Normal, Delay: 100 msec, Measurements/Data Point: 8
Spectrum
	Wavelength	A1	A2	A3	A4	A5	A6	A7	A8	A9	A10	A11	A12	A13	A14	A15	A16	A17	A18	A19	A20	A21	A22	A23	A24	B1	B2	B3	B4	B5	B6	B7	B8	B9	B10	B11	B12	B13	B14	B15	B16	B17	B18	B19	B20	B21	B22	B23	B24
	300							0.696					0.719																			0.687					0.705
	305							0.534					0.549																			0.528					0.537
	310							0.453					0.461																			0.447					0.45
	315							0.407					0.414																			0.401					0.402
	320							0.369					0.374																			0.363					0.364
	325							0.342					0.348																			0.337					0.338
	330							0.32					0.325																			0.315					0.316
	335							0.292					0.296																			0.287					0.286
	340							0.271					0.276																			0.267					0.266
	345							0.26					0.264																			0.255					0.254
	350							0.25					0.254																			0.245					0.244
	355							0.238					0.242																			0.233					0.233
	360							0.227					0.23																			0.222					0.221
	365							0.214					0.217																			0.209					0.207
	370							0.187					0.189																			0.182					0.179
	375							0.165					0.164																			0.16					0.156
	380							0.158					0.157																			0.154					0.148
	385							0.151					0.149																			0.147					0.141
	390							0.148					0.146																			0.143					0.138
	395							0.149					0.147																			0.144					0.139
	400							0.146					0.144																			0.141					0.136
	405							0.145					0.143																			0.14					0.135
	410							0.144					0.142																			0.139					0.134
	415							0.14					0.138																			0.136					0.13
	420							0.138					0.137																			0.134					0.129
	425							0.141					0.139																			0.137					0.131
	430							0.14					0.138																			0.135					0.13
	435							0.139					0.137																			0.134					0.129
	440							0.138					0.137																			0.134					0.129
	445							0.139					0.137																			0.134					0.129
	450							0.14					0.139																			0.136					0.13
	455							0.139					0.137																			0.135					0.129
	460							0.138					0.136																			0.133					0.129
	465							0.137					0.134																			0.132					0.128
	470							0.136					0.134																			0.132					0.127
	475							0.134					0.133																			0.13					0.126
	480							0.129					0.129																			0.126					0.121
	485							0.134					0.133																			0.13					0.125
	490							0.135					0.134																			0.131					0.125
	495							0.136					0.135																			0.132					0.127
	500							0.134					0.133																			0.13					0.125
	505							0.132					0.131																			0.128					0.124
	510							0.131					0.13																			0.127					0.123
	515							0.131					0.13																			0.127					0.123
	520							0.132					0.13																			0.128					0.124
	525							0.127					0.126																			0.124					0.121
	530							0.132					0.131																			0.129					0.125
	535							0.131					0.131																			0.129					0.125
	540							0.128					0.128																			0.126					0.122
	545							0.132					0.132																			0.131					0.126
	550							0.131					0.131																			0.13					0.125
	555							0.13					0.131																			0.129					0.124
	560							0.128					0.129																			0.128					0.123
	565							0.128					0.128																			0.127					0.122
	570							0.128					0.13																			0.128					0.123
	575							0.129					0.131																			0.128					0.123
	580							0.129					0.131																			0.128					0.123
	585							0.129					0.13																			0.127					0.123
	590							0.128					0.13																			0.126					0.122
	595							0.127					0.129																			0.125					0.121
	600							0.129					0.13																			0.125					0.122
	605							0.129					0.13																			0.125					0.122
	610							0.13					0.13																			0.125					0.122
	615							0.13					0.13																			0.125					0.122
	620							0.128					0.129																			0.123					0.121
	625							0.127					0.128																			0.122					0.12
	630							0.13					0.13																			0.123					0.121
	635							0.129					0.129																			0.122					0.121
	640							0.129					0.129																			0.122					0.121
	645							0.128					0.128																			0.121					0.12
	650							0.128					0.127																			0.121					0.12
	655							0.128					0.127																			0.121					0.12
	660							0.128					0.127																			0.121					0.12
	665							0.129					0.127																			0.121					0.12
	670							0.128					0.126																			0.121					0.12
	675							0.127					0.126																			0.12					0.119
	680							0.127					0.125																			0.12					0.118
	685							0.128					0.126																			0.121					0.12
	690							0.128					0.126																			0.121					0.12
	695							0.126					0.123																			0.12					0.118
	700							0.128					0.125																			0.121					0.12
Spectrum
	Wavelength	E1	E2	E3	E4	E5	E6	E7	E8	E9	E10	E11	E12	E13	E14	E15	E16	E17	E18	E19	E20	E21	E22	E23	E24	F1	F2	F3	F4	F5	F6	F7	F8	F9	F10	F11	F12	F13	F14	F15	F16	F17	F18	F19	F20	F21	F22	F23	F24
	300
	305
	310
	315
	320
	325
	330
	335
	340
	345
	350
	355
	360
	365
	370
	375
	380
	385
	390
	395
	400
	405
	410
	415
	420
	425
	430
	435
	440
	445
	450
	455
	460
	465
	470
	475
	480
	485
	490
	495
	500
	505
	510
	515
	520
	525
	530
	535
	540
	545
	550
	555
	560
	565
	570
	575
	580
	585
	590
	595
	600
	605
	610
	615
	620
	625
	630
	635
	640
	645
	650
	655
	660
	665
	670
	675
	680
	685
	690
	695
	700
Spectrum
	Wavelength	I1	I2	I3	I4	I5	I6	I7	I8	I9	I10	I11	I12	I13	I14	I15	I16	I17	I18	I19	I20	I21	I22	I23	I24	J1	J2	J3	J4	J5	J6	J7	J8	J9	J10	J11	J12	J13	J14	J15	J16	J17	J18	J19	J20	J21	J22	J23	J24
	300
	305
	310
	315
	320
	325
	330
	335
	340
	345
	350
	355
	360
	365
	370
	375
	380
	385
	390
	395
	400
	405
	410
	415
	420
	425
	430
	435
	440
	445
	450
	455
	460
	465
	470
	475
	480
	485
	490
	495
	500
	505
	510
	515
	520
	525
	530
	535
	540
	545
	550
	555
	560
	565
	570
	575
	580
	585
	590
	595
	600
	605
	610
	615
	620
	625
	630
	635
	640
	645
	650
	655
	660
	665
	670
	675
	680
	685
	690
	695
	700
Spectrum
	Wavelength	M1	M2	M3	M4	M5	M6	M7	M8	M9	M10	M11	M12	M13	M14	M15	M16	M17	M18	M19	M20	M21	M22	M23	M24	N1	N2	N3	N4	N5	N6	N7	N8	N9	N10	N11	N12	N13	N14	N15	N16	N17	N18	N19	N20	N21	N22	N23	N24
	300
	305
	310
	315
	320
	325
	330
	335
	340
	345
	350
	355
	360
	365
	370
	375
	380
	385
	390
	395
	400
	405
	410
	415
	420
	425
	430
	435
	440
	445
	450
	455
	460
	465
	470
	475
	480
	485
	490
	495
	500
	505
	510
	515
	520
	525
	530
	535
	540
	545
	550
	555
	560
	565
	570
	575
	580
	585
	590
	595
	600
	605
	610
	615
	620
	625
	630
	635
	640
	645
	650
	655
	660
	665
	670
	675
	680
	685
	690
	695
	700
Results
		1	2	3	4	5	6	7	8	9	10	11	12	13	14	15	16	17	18	19	20	21	22	23	24
	A	?????	?????	?????	?????	?????	?????	0.696	?????	?????	?????	?????	0.719	?????	?????	?????	?????	?????	?????	?????	?????	?????	?????	?????	?????	Mean Max OD [Spectrum]
	B	?????	?????	?????	?????	?????	?????	0.687	?????	?????	?????	?????	0.705	?????	?????	?????	?????	?????	?????	?????	?????	?????	?????	?????	?????	Mean Max OD [Spectrum]
	C	?????	?????	?????	?????	?????	?????	0.673	?????	?????	?????	?????	0.701	?????	?????	?????	?????	?????	?????	?????	?????	?????	?????	?????	?????	Mean Max OD [Spectrum]
	D	?????	?????	?????	?????	?????	?????	0.672	?????	?????	?????	?????	0.708	?????	?????	?????	?????	?????	?????	?????	?????	?????	?????	?????	?????	Mean Max OD [Spectrum]
	E	?????	?????	?????	?????	?????	?????	?????	?????	?????	?????	?????	?????	?????	?????	?????	?????	?????	?????	?????	?????	?????	?????	?????	?????	Mean Max OD [Spectrum]
	F	?????	?????	?????	?????	?????	?????	?????	?????	?????	?????	?????	?????	?????	?????	?????	?????	?????	?????	?????	?????	?????	?????	?????	?????	Mean Max OD [Spectrum]
	G	?????	?????	?????	?????	?????	?????	?????	?????	?????	?????	?????	?????	?????	?????	?????	?????	?????	?????	?????	?????	?????	?????	?????	?????	Mean Max OD [Spectrum]
	H	?????	?????	?????	?????	?????	?????	?????	?????	?????	?????	?????	?????	?????	?????	?????	?????	?????	?????	?????	?????	?????	?????	?????	?????	Mean Max OD [Spectrum]
	I	?????	?????	?????	?????	?????	?????	?????	?????	?????	?????	?????	?????	?????	?????	?????	?????	?????	?????	?????	?????	?????	?????	?????	?????	Mean Max OD [Spectrum]
	J	?????	?????	?????	?????	?????	?????	?????	?????	?????	?????	?????	?????	?????	?????	?????	?????	?????	?????	?????	?????	?????	?????	?????	?????	Mean Max OD [Spectrum]
	K	?????	?????	?????	?????	?????	?????	?????	?????	?????	?????	?????	?????	?????	?????	?????	?????	?????	?????	?????	?????	?????	?????	?????	?????	Mean Max OD [Spectrum]
	L	?????	?????	?????	?????	?????	?????	?????	?????	?????	?????	?????	?????	?????	?????	?????	?????	?????	?????	?????	?????	?????	?????	?????	?????	Mean Max OD [Spectrum]
	M	?????	?????	?????	?????	?????	?????	?????	?????	?????	?????	?????	?????	?????	?????	?????	?????	?????	?????	?????	?????	?????	?????	?????	?????	Mean Max OD [Spectrum]
	N	?????	?????	?????	?????	?????	?????	?????	?????	?????	?????	?????	?????	?????	?????	?????	?????	?????	?????	?????	?????	?????	?????	?????	?????	Mean Max OD [Spectrum]
	O	?????	?????	?????	?????	?????	?????	?????	?????	?????	?????	?????	?????	?????	?????	?????	?????	?????	?????	?????	?????	?????	?????	?????	?????	Mean Max OD [Spectrum]
	P	?????	?????	?????	?????	?????	?????	?????	?????	?????	?????	?????	?????	?????	?????	?????	?????	?????	?????	?????	?????	?????	?????	?????	?????	Mean Max OD [Spectrum]
[truncated: 48 more columns]

[truncated: 23 more sheets: R2H 0.05-E2H 0.01, con6, R2H 0.05-E2H 0.05, con7, R2H 0.05-E2H 0.25, con8, R2H 0.05-E2H 0.5, con9, R2H 0.25-E2H 0.01, con10, R2H 0.25-E2H 0.05, con11, R2H 0.25-E2H 0.25, con12, R2H 0.25-E2H 0.5, con13, R2H 0.5-E2H 0.01, con14, R2H 0.5-E2H 0.05, con15 …]
