# Supplementary material for: Metal-dependent and metal-free mechanisms of peptide condensate catalysts
Source: Nat Commun. 2026 Mar 28;17:4548. doi: 10.1038/s41467-026-71117-4 (PMC13194831; doi:10.1038/s41467-026-71117-4)
Supplement: Supplementary file 10 — Source data [file 41467_2026_71117_MOESM10_ESM.zip › Source data_Fig 2b.xlsx]

## Sheet: Con1
Software Version	3.08.01
Experiment File Path:	D:\AyalaL2\Documents\GEN5\Experiment\Tlalit\Catalytic peptides\2023\Ori\030823_1H-1H_Phase diagram\030823_phase_diagram-WGE-1H-WGR-1H-con.1.xpt
Protocol File Path:	D:\AyalaL2\Documents\GEN5\Protocols\Tlalit\phase diagram 160423.prt
Plate Number	Plate 1
Date	2023-08-03
Time	09:50:42
Reader Type:	Synergy H1
Reader Serial Number:	1912102C
Reading Type	Reader
Procedure Details
Plate Type	384 WELL PLATE (Use plate lid)
Eject plate on completion
Set Temperature	Setpoint 25°C
	Preheat before moving to next step
Read	Absorbance Spectrum
	E1..H2
	Start: 300 nm, Stop: 700 nm, Step: 5 nm
	Calibrate Before Read
	Read Speed: Normal, Delay: 100 msec, Measurements/Data Point: 8
Spectrum
	Wavelength	A1	A2	A3	A4	A5	A6	A7	A8	A9	A10	A11	A12	A13	A14	A15	A16	A17	A18	A19	A20	A21	A22	A23	A24	B1	B2	B3	B4	B5	B6	B7	B8	B9	B10	B11	B12	B13	B14	B15	B16	B17	B18	B19	B20	B21	B22	B23	B24
	300
	305
	310
	315
	320
	325
	330
	335
	340
	345
	350
	355
	360
	365
	370
	375
	380
	385
	390
	395
	400
	405
	410
	415
	420
	425
	430
	435
	440
	445
	450
	455
	460
	465
	470
	475
	480
	485
	490
	495
	500
	505
	510
	515
	520
	525
	530
	535
	540
	545
	550
	555
	560
	565
	570
	575
	580
	585
	590
	595
	600
	605
	610
	615
	620
	625
	630
	635
	640
	645
	650
	655
	660
	665
	670
	675
	680
	685
	690
	695
	700
Spectrum
	Wavelength	E1	E2	E3	E4	E5	E6	E7	E8	E9	E10	E11	E12	E13	E14	E15	E16	E17	E18	E19	E20	E21	E22	E23	E24	F1	F2	F3	F4	F5	F6	F7	F8	F9	F10	F11	F12	F13	F14	F15	F16	F17	F18	F19	F20	F21	F22	F23	F24
	300	0.71	0.715																							0.714	0.714
	305	0.548	0.55																							0.551	0.547
	310	0.464	0.465																							0.468	0.461
	315	0.416	0.417																							0.42	0.414
	320	0.378	0.379																							0.382	0.374
	325	0.352	0.353																							0.356	0.349
	330	0.33	0.331																							0.334	0.327
	335	0.305	0.304																							0.308	0.301
	340	0.286	0.286																							0.29	0.282
	345	0.275	0.274																							0.279	0.27
	350	0.265	0.264																							0.268	0.259
	355	0.253	0.252																							0.257	0.248
	360	0.242	0.241																							0.246	0.237
	365	0.229	0.228																							0.232	0.223
	370	0.201	0.201																							0.204	0.195
	375	0.176	0.177																							0.179	0.17
	380	0.168	0.169																							0.172	0.162
	385	0.161	0.162																							0.164	0.155
	390	0.157	0.159																							0.161	0.152
	395	0.159	0.16																							0.162	0.152
	400	0.155	0.156																							0.158	0.149
	405	0.154	0.156																							0.157	0.148
	410	0.152	0.154																							0.155	0.147
	415	0.149	0.151																							0.152	0.143
	420	0.147	0.149																							0.15	0.142
	425	0.149	0.152																							0.153	0.144
	430	0.148	0.15																							0.151	0.142
	435	0.147	0.149																							0.15	0.141
	440	0.147	0.149																							0.15	0.141
	445	0.146	0.149																							0.149	0.141
	450	0.148	0.151																							0.151	0.143
	455	0.146	0.149																							0.15	0.142
	460	0.146	0.148																							0.149	0.141
	465	0.144	0.146																							0.148	0.14
	470	0.144	0.146																							0.147	0.139
	475	0.142	0.145																							0.146	0.137
	480	0.138	0.14																							0.14	0.133
	485	0.142	0.145																							0.145	0.137
	490	0.143	0.146																							0.145	0.138
	495	0.143	0.146																							0.146	0.139
	500	0.142	0.144																							0.144	0.137
	505	0.14	0.142																							0.142	0.135
	510	0.139	0.142																							0.141	0.135
	515	0.138	0.141																							0.14	0.134
	520	0.14	0.142																							0.141	0.135
	525	0.135	0.138																							0.137	0.131
	530	0.14	0.143																							0.142	0.135
	535	0.139	0.142																							0.141	0.135
	540	0.136	0.139																							0.138	0.132
	545	0.14	0.143																							0.142	0.136
	550	0.139	0.142																							0.141	0.135
	555	0.138	0.141																							0.14	0.134
	560	0.137	0.14																							0.139	0.132
	565	0.136	0.139																							0.138	0.132
	570	0.137	0.139																							0.139	0.132
	575	0.138	0.14																							0.139	0.133
	580	0.137	0.14																							0.139	0.133
	585	0.137	0.139																							0.139	0.133
	590	0.136	0.138																							0.138	0.132
	595	0.135	0.137																							0.137	0.131
	600	0.136	0.138																							0.138	0.132
	605	0.137	0.138																							0.138	0.132
	610	0.137	0.138																							0.138	0.132
	615	0.137	0.138																							0.138	0.131
	620	0.136	0.137																							0.137	0.13
	625	0.135	0.135																							0.136	0.129
	630	0.137	0.137																							0.137	0.13
	635	0.136	0.137																							0.137	0.13
	640	0.136	0.137																							0.137	0.129
	645	0.135	0.136																							0.136	0.128
	650	0.135	0.136																							0.136	0.128
	655	0.135	0.136																							0.136	0.127
	660	0.135	0.136																							0.136	0.127
	665	0.135	0.136																							0.136	0.127
	670	0.135	0.136																							0.136	0.127
	675	0.134	0.135																							0.135	0.126
	680	0.134	0.135																							0.135	0.126
	685	0.135	0.137																							0.136	0.127
	690	0.135	0.136																							0.136	0.127
	695	0.133	0.135																							0.134	0.125
	700	0.135	0.137																							0.136	0.127
Spectrum
	Wavelength	I1	I2	I3	I4	I5	I6	I7	I8	I9	I10	I11	I12	I13	I14	I15	I16	I17	I18	I19	I20	I21	I22	I23	I24	J1	J2	J3	J4	J5	J6	J7	J8	J9	J10	J11	J12	J13	J14	J15	J16	J17	J18	J19	J20	J21	J22	J23	J24
	300
	305
	310
	315
	320
	325
	330
	335
	340
	345
	350
	355
	360
	365
	370
	375
	380
	385
	390
	395
	400
	405
	410
	415
	420
	425
	430
	435
	440
	445
	450
	455
	460
	465
	470
	475
	480
	485
	490
	495
	500
	505
	510
	515
	520
	525
	530
	535
	540
	545
	550
	555
	560
	565
	570
	575
	580
	585
	590
	595
	600
	605
	610
	615
	620
	625
	630
	635
	640
	645
	650
	655
	660
	665
	670
	675
	680
	685
	690
	695
	700
Spectrum
	Wavelength	M1	M2	M3	M4	M5	M6	M7	M8	M9	M10	M11	M12	M13	M14	M15	M16	M17	M18	M19	M20	M21	M22	M23	M24	N1	N2	N3	N4	N5	N6	N7	N8	N9	N10	N11	N12	N13	N14	N15	N16	N17	N18	N19	N20	N21	N22	N23	N24
	300
	305
	310
	315
	320
	325
	330
	335
	340
	345
	350
	355
	360
	365
	370
	375
	380
	385
	390
	395
	400
	405
	410
	415
	420
	425
	430
	435
	440
	445
	450
	455
	460
	465
	470
	475
	480
	485
	490
	495
	500
	505
	510
	515
	520
	525
	530
	535
	540
	545
	550
	555
	560
	565
	570
	575
	580
	585
	590
	595
	600
	605
	610
	615
	620
	625
	630
	635
	640
	645
	650
	655
	660
	665
	670
	675
	680
	685
	690
	695
	700
Results
		1	2	3	4	5	6	7	8	9	10	11	12	13	14	15	16	17	18	19	20	21	22	23	24
	A	?????	?????	?????	?????	?????	?????	?????	?????	?????	?????	?????	?????	?????	?????	?????	?????	?????	?????	?????	?????	?????	?????	?????	?????	Mean Max OD [Spectrum]
	B	?????	?????	?????	?????	?????	?????	?????	?????	?????	?????	?????	?????	?????	?????	?????	?????	?????	?????	?????	?????	?????	?????	?????	?????	Mean Max OD [Spectrum]
	C	?????	?????	?????	?????	?????	?????	?????	?????	?????	?????	?????	?????	?????	?????	?????	?????	?????	?????	?????	?????	?????	?????	?????	?????	Mean Max OD [Spectrum]
	D	?????	?????	?????	?????	?????	?????	?????	?????	?????	?????	?????	?????	?????	?????	?????	?????	?????	?????	?????	?????	?????	?????	?????	?????	Mean Max OD [Spectrum]
	E	0.71	0.715	?????	?????	?????	?????	?????	?????	?????	?????	?????	?????	?????	?????	?????	?????	?????	?????	?????	?????	?????	?????	?????	?????	Mean Max OD [Spectrum]
	F	0.714	0.714	?????	?????	?????	?????	?????	?????	?????	?????	?????	?????	?????	?????	?????	?????	?????	?????	?????	?????	?????	?????	?????	?????	Mean Max OD [Spectrum]
	G	0.708	0.696	?????	?????	?????	?????	?????	?????	?????	?????	?????	?????	?????	?????	?????	?????	?????	?????	?????	?????	?????	?????	?????	?????	Mean Max OD [Spectrum]
	H	0.691	0.7	?????	?????	?????	?????	?????	?????	?????	?????	?????	?????	?????	?????	?????	?????	?????	?????	?????	?????	?????	?????	?????	?????	Mean Max OD [Spectrum]
	I	?????	?????	?????	?????	?????	?????	?????	?????	?????	?????	?????	?????	?????	?????	?????	?????	?????	?????	?????	?????	?????	?????	?????	?????	Mean Max OD [Spectrum]
	J	?????	?????	?????	?????	?????	?????	?????	?????	?????	?????	?????	?????	?????	?????	?????	?????	?????	?????	?????	?????	?????	?????	?????	?????	Mean Max OD [Spectrum]
	K	?????	?????	?????	?????	?????	?????	?????	?????	?????	?????	?????	?????	?????	?????	?????	?????	?????	?????	?????	?????	?????	?????	?????	?????	Mean Max OD [Spectrum]
	L	?????	?????	?????	?????	?????	?????	?????	?????	?????	?????	?????	?????	?????	?????	?????	?????	?????	?????	?????	?????	?????	?????	?????	?????	Mean Max OD [Spectrum]
	M	?????	?????	?????	?????	?????	?????	?????	?????	?????	?????	?????	?????	?????	?????	?????	?????	?????	?????	?????	?????	?????	?????	?????	?????	Mean Max OD [Spectrum]
	N	?????	?????	?????	?????	?????	?????	?????	?????	?????	?????	?????	?????	?????	?????	?????	?????	?????	?????	?????	?????	?????	?????	?????	?????	Mean Max OD [Spectrum]
	O	?????	?????	?????	?????	?????	?????	?????	?????	?????	?????	?????	?????	?????	?????	?????	?????	?????	?????	?????	?????	?????	?????	?????	?????	Mean Max OD [Spectrum]
	P	?????	?????	?????	?????	?????	?????	?????	?????	?????	?????	?????	?????	?????	?????	?????	?????	?????	?????	?????	?????	?????	?????	?????	?????	Mean Max OD [Spectrum]
[truncated: 48 more columns]

## Sheet: Sum 350nm
	R1H 0.01-E1H 0.01	R1H 0.01-E1H 0.05	R1H 0.01-E1H 0.25	R1H 0.01-E1H 0.5	R1H 0.05-E1H 0.01	R1H 0.05-E1H 0.05	R1H 0.05-E1H 0.25	R1H 0.05-E1H 0.5	R1H 0.25-E1H 0.01	R1H 0.25-E1H 0.05	R1H 0.25-E1H 0.25	R1H 0.25-E1H 0.5	R1H 0.5-E1H 0.01	R1H 0.5-E1H 0.05	R1H 0.5-E1H 0.25	R1H 0.5-E1H 0.5
Sample avg.	0.2515	0.2505	0.24175	0.247	0.23225	0.2355	0.50825	0.66675	0.2345	0.23725	1.3185	1.51325	0.2255	0.242	1.68325	1.69225
Buffer avg.	0.258	0.25875	0.258	0.26025	0.26075	0.261	0.262	0.263	0.2615	0.2625	0.263	0.263	0.262	0.26225	0.262	0.2605
Absorbance	-0.0065	-0.00825	-0.01625	-0.01325	-0.0285	-0.0255	0.24625	0.40375	-0.027	-0.02525	1.0555	1.25025	-0.0365	-0.02025	1.42125	1.43175
	R-1H	0.5	0	0	1.42125	1.43175
		0.25	0	0	1.0555	1.25025
		0.05	0	0	0.24625	0.40375
		0.01	0	0	0	0
			0.01	0.05	0.25	0.5
			E-1H
		Values below 0 were defined as 0

## Sheet: R1H 0.01-E1H 0.01
Wavelength	Buffer				average	STDEV	R1H 0.01-E1H 0.01				average	STDEV
300	0.71	0.714	0.708	0.691	0.70575	0.0101448	0.715	0.714	0.696	0.7	0.70625	0.00967385
305	0.548	0.551	0.544	0.527	0.5425	0.0107238	0.55	0.547	0.529	0.531	0.53925	0.0107819
310	0.464	0.468	0.459	0.442	0.45825	0.0114419	0.465	0.461	0.443	0.445	0.4535	0.0111206
315	0.416	0.42	0.41	0.394	0.41	0.011431	0.417	0.414	0.395	0.396	0.4055	0.011619
320	0.378	0.382	0.372	0.356	0.372	0.011431	0.379	0.374	0.356	0.358	0.36675	0.011471
325	0.352	0.356	0.346	0.33	0.346	0.011431	0.353	0.349	0.33	0.331	0.34075	0.0119548
330	0.33	0.334	0.324	0.308	0.324	0.011431	0.331	0.327	0.308	0.309	0.31875	0.0119548
335	0.305	0.308	0.298	0.282	0.29825	0.0116154	0.304	0.301	0.282	0.283	0.2925	0.011619
340	0.286	0.29	0.279	0.264	0.27975	0.0114419	0.286	0.282	0.264	0.264	0.274	0.0116619
345	0.275	0.279	0.268	0.252	0.2685	0.0119024	0.274	0.27	0.252	0.252	0.262	0.0116619
350	0.265	0.268	0.257	0.242	0.258	0.0116333	0.264	0.259	0.242	0.241	0.2515	0.0117331
355	0.253	0.257	0.246	0.231	0.24675	0.0114419	0.252	0.248	0.231	0.231	0.2405	0.0110905
360	0.242	0.246	0.234	0.219	0.23525	0.0119269	0.241	0.237	0.219	0.219	0.229	0.0116619
365	0.229	0.232	0.22	0.205	0.2215	0.0121244	0.228	0.223	0.204	0.204	0.21475	0.0125797
370	0.201	0.204	0.192	0.178	0.19375	0.0116726	0.201	0.195	0.178	0.176	0.1875	0.0123962
375	0.176	0.179	0.167	0.154	0.169	0.011225	0.177	0.17	0.154	0.152	0.16325	0.0122031
380	0.168	0.172	0.158	0.145	0.16075	0.0120381	0.169	0.162	0.145	0.142	0.1545	0.0130767
385	0.161	0.164	0.15	0.138	0.15325	0.0118145	0.162	0.155	0.139	0.135	0.14775	0.012842
390	0.157	0.161	0.147	0.135	0.15	0.0116046	0.159	0.152	0.136	0.133	0.145	0.0125167
395	0.159	0.162	0.147	0.135	0.15075	0.012339	0.16	0.152	0.136	0.133	0.14525	0.0128938
400	0.155	0.158	0.144	0.132	0.14725	0.0118145	0.156	0.149	0.133	0.13	0.142	0.0125167
405	0.154	0.157	0.143	0.131	0.14625	0.0118145	0.156	0.148	0.132	0.129	0.14125	0.0128938
410	0.152	0.155	0.141	0.13	0.1445	0.0113871	0.154	0.147	0.131	0.128	0.14	0.0125167
415	0.149	0.152	0.138	0.127	0.1415	0.0113871	0.151	0.143	0.128	0.125	0.13675	0.012339
420	0.147	0.15	0.137	0.126	0.14	0.0108628	0.149	0.142	0.127	0.124	0.1355	0.0119583
425	0.149	0.153	0.139	0.127	0.142	0.0116046	0.152	0.144	0.128	0.125	0.13725	0.0128938
430	0.148	0.151	0.137	0.127	0.14075	0.0109659	0.15	0.142	0.127	0.124	0.13575	0.012339
435	0.147	0.15	0.136	0.126	0.13975	0.0109659	0.149	0.141	0.126	0.123	0.13475	0.012339
440	0.147	0.15	0.136	0.125	0.1395	0.0113871	0.149	0.141	0.125	0.122	0.13425	0.0128938
445	0.146	0.149	0.136	0.125	0.139	0.0108628	0.149	0.141	0.125	0.123	0.1345	0.0125831
450	0.148	0.151	0.137	0.126	0.1405	0.0113871	0.151	0.143	0.127	0.124	0.13625	0.0128938
455	0.146	0.15	0.135	0.125	0.139	0.0112842	0.149	0.142	0.126	0.123	0.135	0.0125167
460	0.146	0.149	0.135	0.124	0.1385	0.0113871	0.148	0.141	0.126	0.123	0.1345	0.0119583
465	0.144	0.148	0.134	0.123	0.13725	0.0111766	0.146	0.14	0.125	0.122	0.13325	0.0115866
470	0.144	0.147	0.133	0.123	0.13675	0.0109659	0.146	0.139	0.124	0.121	0.1325	0.0119583
475	0.142	0.146	0.132	0.122	0.1355	0.0107548	0.145	0.137	0.123	0.12	0.13125	0.0117863
480	0.138	0.14	0.128	0.118	0.131	0.0101325	0.14	0.133	0.119	0.116	0.127	0.0114018
485	0.142	0.145	0.131	0.121	0.13475	0.0109659	0.145	0.137	0.122	0.119	0.13075	0.012339
490	0.143	0.145	0.132	0.121	0.13525	0.0110868	0.146	0.138	0.122	0.119	0.13125	0.0128938
495	0.143	0.146	0.132	0.122	0.13575	0.0109659	0.146	0.139	0.123	0.12	0.132	0.0125167
500	0.142	0.144	0.13	0.12	0.134	0.0111952	0.144	0.137	0.122	0.119	0.1305	0.0119583
505	0.14	0.142	0.129	0.119	0.1325	0.0106615	0.142	0.135	0.121	0.118	0.129	0.0114018
510	0.139	0.141	0.128	0.118	0.1315	0.0106615	0.142	0.135	0.121	0.117	0.12875	0.0117296
515	0.138	0.14	0.127	0.118	0.13075	0.0102429	0.141	0.134	0.12	0.117	0.128	0.0114018
520	0.14	0.141	0.128	0.119	0.132	0.0104881	0.142	0.135	0.121	0.118	0.129	0.0114018
525	0.135	0.137	0.124	0.116	0.128	0.00983192	0.138	0.131	0.119	0.115	0.12575	0.0106262
530	0.14	0.142	0.128	0.119	0.13225	0.0107819	0.143	0.135	0.121	0.118	0.12925	0.0117863
535	0.139	0.141	0.128	0.119	0.13175	0.0102429	0.142	0.135	0.121	0.118	0.129	0.0114018
540	0.136	0.138	0.125	0.117	0.129	0.00983192	0.139	0.132	0.119	0.116	0.1265	0.0108474
545	0.14	0.142	0.128	0.119	0.13225	0.0107819	0.143	0.136	0.121	0.119	0.12975	0.011644
550	0.139	0.141	0.127	0.119	0.1315	0.0103763	0.142	0.135	0.121	0.118	0.129	0.0114018
555	0.138	0.14	0.127	0.118	0.13075	0.0102429	0.141	0.134	0.12	0.118	0.12825	0.0110868
560	0.137	0.139	0.125	0.117	0.1295	0.0103763	0.14	0.132	0.119	0.117	0.127	0.010924
565	0.136	0.138	0.125	0.117	0.129	0.00983192	0.139	0.132	0.118	0.116	0.12625	0.0110868
570	0.137	0.139	0.125	0.117	0.1295	0.0103763	0.139	0.132	0.119	0.117	0.12675	0.0105317
575	0.138	0.139	0.126	0.118	0.13025	0.0100789	0.14	0.133	0.119	0.117	0.12725	0.0110868
580	0.137	0.139	0.126	0.118	0.13	0.00983192	0.14	0.133	0.119	0.117	0.12725	0.0110868
585	0.137	0.139	0.125	0.117	0.1295	0.0103763	0.139	0.133	0.119	0.117	0.127	0.0107083
590	0.136	0.138	0.124	0.117	0.12875	0.00997914	0.138	0.132	0.118	0.116	0.126	0.0107083
595	0.135	0.137	0.124	0.116	0.128	0.00983192	0.137	0.131	0.118	0.116	0.1255	0.0101489
600	0.136	0.138	0.124	0.117	0.12875	0.00997914	0.138	0.132	0.118	0.116	0.126	0.0107083
605	0.137	0.138	0.125	0.117	0.12925	0.0100789	0.138	0.132	0.118	0.117	0.12625	0.0104043
610	0.137	0.138	0.125	0.117	0.12925	0.0100789	0.138	0.132	0.118	0.117	0.12625	0.0104043
615	0.137	0.138	0.124	0.117	0.129	0.0102307	0.138	0.131	0.118	0.116	0.12575	0.0105317
620	0.136	0.137	0.123	0.116	0.128	0.0102307	0.137	0.13	0.117	0.115	0.12475	0.0105317
625	0.135	0.136	0.122	0.115	0.127	0.0102307	0.135	0.129	0.116	0.115	0.12375	0.00984463
630	0.137	0.137	0.124	0.116	0.1285	0.0103441	0.137	0.13	0.117	0.116	0.125	0.0102307
635	0.136	0.137	0.123	0.116	0.128	0.0102307	0.137	0.13	0.117	0.115	0.12475	0.0105317
640	0.136	0.137	0.123	0.116	0.128	0.0102307	0.137	0.129	0.117	0.115	0.1245	0.0103763
645	0.135	0.136	0.122	0.115	0.127	0.0102307	0.136	0.128	0.116	0.114	0.1235	0.0103763
650	0.135	0.136	0.122	0.115	0.127	0.0102307	0.136	0.128	0.115	0.114	0.12325	0.0106262
655	0.135	0.136	0.122	0.115	0.127	0.0102307	0.136	0.127	0.115	0.113	0.12275	0.0107819
660	0.135	0.136	0.122	0.115	0.127	0.0102307	0.136	0.127	0.115	0.113	0.12275	0.0107819
665	0.135	0.136	0.122	0.115	0.127	0.0102307	0.136	0.127	0.115	0.113	0.12275	0.0107819
670	0.135	0.136	0.121	0.114	0.1265	0.0107858	0.136	0.127	0.115	0.113	0.12275	0.0107819
675	0.134	0.135	0.121	0.114	0.126	0.0102307	0.135	0.126	0.114	0.112	0.12175	0.0107819
680	0.134	0.135	0.12	0.114	0.12575	0.0104043	0.135	0.126	0.113	0.112	0.1215	0.0110303
685	0.135	0.136	0.121	0.114	0.1265	0.0107858	0.137	0.127	0.114	0.112	0.1225	0.0117331
690	0.135	0.136	0.121	0.114	0.1265	0.0107858	0.136	0.127	0.114	0.112	0.12225	0.0113248
695	0.133	0.134	0.12	0.113	0.125	0.0102307	0.135	0.125	0.113	0.111	0.121	0.0111952
700	0.135	0.136	0.121	0.114	0.1265	0.0107858	0.137	0.127	0.114	0.112	0.1225	0.0117331

## Sheet: Con2
Software Version	3.08.01
Experiment File Path:	D:\AyalaL2\Documents\GEN5\Experiment\Tlalit\Catalytic peptides\2023\Ori\030823_1H-1H_Phase diagram\030823_phase_diagram-WGE-1H-WGR-1H-con.2.xpt
Protocol File Path:	D:\AyalaL2\Documents\GEN5\Protocols\Tlalit\phase diagram 160423.prt
Plate Number	Plate 1
Date	2023-08-03
Time	10:04:57
Reader Type:	Synergy H1
Reader Serial Number:	1912102C
Reading Type	Reader
Procedure Details
Plate Type	384 WELL PLATE (Use plate lid)
Eject plate on completion
Set Temperature	Setpoint 25°C
	Preheat before moving to next step
Read	Absorbance Spectrum
	Random
	Start: 300 nm, Stop: 700 nm, Step: 5 nm
	Calibrate Before Read
	Read Speed: Normal, Delay: 100 msec, Measurements/Data Point: 8
Spectrum
	Wavelength	A1	A2	A3	A4	A5	A6	A7	A8	A9	A10	A11	A12	A13	A14	A15	A16	A17	A18	A19	A20	A21	A22	A23	A24	B1	B2	B3	B4	B5	B6	B7	B8	B9	B10	B11	B12	B13	B14	B15	B16	B17	B18	B19	B20	B21	B22	B23	B24
	300
	305
	310
	315
	320
	325
	330
	335
	340
	345
	350
	355
	360
	365
	370
	375
	380
	385
	390
	395
	400
	405
	410
	415
	420
	425
	430
	435
	440
	445
	450
	455
	460
	465
	470
	475
	480
	485
	490
	495
	500
	505
	510
	515
	520
	525
	530
	535
	540
	545
	550
	555
	560
	565
	570
	575
	580
	585
	590
	595
	600
	605
	610
	615
	620
	625
	630
	635
	640
	645
	650
	655
	660
	665
	670
	675
	680
	685
	690
	695
	700
Spectrum
	Wavelength	E1	E2	E3	E4	E5	E6	E7	E8	E9	E10	E11	E12	E13	E14	E15	E16	E17	E18	E19	E20	E21	E22	E23	E24	F1	F2	F3	F4	F5	F6	F7	F8	F9	F10	F11	F12	F13	F14	F15	F16	F17	F18	F19	F20	F21	F22	F23	F24
	300	0.71		0.72																						0.717		0.706
	305	0.548		0.548																						0.553		0.535
	310	0.465		0.461																						0.469		0.448
	315	0.418		0.413																						0.421		0.4
	320	0.379		0.374																						0.383		0.361
	325	0.353		0.348																						0.357		0.335
	330	0.331		0.326																						0.335		0.314
	335	0.306		0.299																						0.309		0.287
	340	0.287		0.28																						0.291		0.269
	345	0.276		0.269																						0.28		0.257
	350	0.265		0.258																						0.269		0.246
	355	0.254		0.247																						0.258		0.235
	360	0.243		0.236																						0.247		0.224
	365	0.229		0.223																						0.233		0.211
	370	0.202		0.196																						0.205		0.184
	375	0.177		0.172																						0.18		0.161
	380	0.169		0.165																						0.172		0.153
	385	0.162		0.158																						0.165		0.146
	390	0.158		0.155																						0.161		0.143
	395	0.159		0.156																						0.162		0.144
	400	0.155		0.153																						0.159		0.141
	405	0.154		0.152																						0.158		0.14
	410	0.153		0.151																						0.156		0.138
	415	0.149		0.147																						0.153		0.135
	420	0.148		0.145																						0.151		0.134
	425	0.15		0.148																						0.154		0.136
	430	0.149		0.146																						0.152		0.135
	435	0.148		0.145																						0.151		0.133
	440	0.147		0.145																						0.151		0.133
	445	0.147		0.145																						0.15		0.133
	450	0.149		0.148																						0.152		0.135
	455	0.147		0.147																						0.151		0.134
	460	0.146		0.145																						0.15		0.133
	465	0.145		0.144																						0.149		0.132
	470	0.145		0.143																						0.148		0.132
	475	0.143		0.141																						0.146		0.13
	480	0.138		0.136																						0.141		0.125
	485	0.143		0.141																						0.146		0.129
	490	0.143		0.142																						0.146		0.13
	495	0.144		0.144																						0.147		0.13
	500	0.142		0.142																						0.145		0.129
	505	0.141		0.14																						0.143		0.127
	510	0.14		0.139																						0.142		0.127
	515	0.139		0.139																						0.141		0.127
	520	0.14		0.14																						0.142		0.128
	525	0.136		0.135																						0.138		0.124
	530	0.141		0.14																						0.143		0.129
	535	0.14		0.14																						0.142		0.129
	540	0.137		0.136																						0.139		0.126
	545	0.141		0.141																						0.143		0.13
	550	0.14		0.14																						0.142		0.129
	555	0.139		0.139																						0.141		0.128
	560	0.138		0.137																						0.14		0.127
	565	0.137		0.136																						0.139		0.126
	570	0.138		0.137																						0.14		0.127
	575	0.139		0.138																						0.141		0.127
	580	0.138		0.138																						0.14		0.127
	585	0.138		0.137																						0.14		0.126
	590	0.137		0.136																						0.139		0.126
	595	0.136		0.135																						0.138		0.125
	600	0.137		0.136																						0.139		0.126
	605	0.138		0.136																						0.139		0.126
	610	0.138		0.136																						0.139		0.126
	615	0.138		0.135																						0.139		0.126
	620	0.137		0.134																						0.138		0.125
	625	0.136		0.132																						0.137		0.123
	630	0.138		0.134																						0.138		0.125
	635	0.137		0.133																						0.138		0.124
	640	0.137		0.133																						0.138		0.124
	645	0.136		0.132																						0.137		0.123
	650	0.136		0.131																						0.137		0.122
	655	0.136		0.131																						0.137		0.122
	660	0.136		0.131																						0.137		0.122
	665	0.136		0.131																						0.137		0.122
	670	0.136		0.131																						0.137		0.121
	675	0.135		0.13																						0.136		0.12
	680	0.135		0.129																						0.136		0.12
	685	0.136		0.131																						0.137		0.121
	690	0.136		0.13																						0.137		0.12
	695	0.134		0.129																						0.135		0.118
	700	0.136		0.131																						0.137		0.12
Spectrum
	Wavelength	I1	I2	I3	I4	I5	I6	I7	I8	I9	I10	I11	I12	I13	I14	I15	I16	I17	I18	I19	I20	I21	I22	I23	I24	J1	J2	J3	J4	J5	J6	J7	J8	J9	J10	J11	J12	J13	J14	J15	J16	J17	J18	J19	J20	J21	J22	J23	J24
	300
	305
	310
	315
	320
	325
	330
	335
	340
	345
	350
	355
	360
	365
	370
	375
	380
	385
	390
	395
	400
	405
	410
	415
	420
	425
	430
	435
	440
	445
	450
	455
	460
	465
	470
	475
	480
	485
	490
	495
	500
	505
	510
	515
	520
	525
	530
	535
	540
	545
	550
	555
	560
	565
	570
	575
	580
	585
	590
	595
	600
	605
	610
	615
	620
	625
	630
	635
	640
	645
	650
	655
	660
	665
	670
	675
	680
	685
	690
	695
	700
Spectrum
	Wavelength	M1	M2	M3	M4	M5	M6	M7	M8	M9	M10	M11	M12	M13	M14	M15	M16	M17	M18	M19	M20	M21	M22	M23	M24	N1	N2	N3	N4	N5	N6	N7	N8	N9	N10	N11	N12	N13	N14	N15	N16	N17	N18	N19	N20	N21	N22	N23	N24
	300
	305
	310
	315
	320
	325
	330
	335
	340
	345
	350
	355
	360
	365
	370
	375
	380
	385
	390
	395
	400
	405
	410
	415
	420
	425
	430
	435
	440
	445
	450
	455
	460
	465
	470
	475
	480
	485
	490
	495
	500
	505
	510
	515
	520
	525
	530
	535
	540
	545
	550
	555
	560
	565
	570
	575
	580
	585
	590
	595
	600
	605
	610
	615
	620
	625
	630
	635
	640
	645
	650
	655
	660
	665
	670
	675
	680
	685
	690
	695
	700
Results
		1	2	3	4	5	6	7	8	9	10	11	12	13	14	15	16	17	18	19	20	21	22	23	24
	A	?????	?????	?????	?????	?????	?????	?????	?????	?????	?????	?????	?????	?????	?????	?????	?????	?????	?????	?????	?????	?????	?????	?????	?????	Mean Max OD [Spectrum]
	B	?????	?????	?????	?????	?????	?????	?????	?????	?????	?????	?????	?????	?????	?????	?????	?????	?????	?????	?????	?????	?????	?????	?????	?????	Mean Max OD [Spectrum]
	C	?????	?????	?????	?????	?????	?????	?????	?????	?????	?????	?????	?????	?????	?????	?????	?????	?????	?????	?????	?????	?????	?????	?????	?????	Mean Max OD [Spectrum]
	D	?????	?????	?????	?????	?????	?????	?????	?????	?????	?????	?????	?????	?????	?????	?????	?????	?????	?????	?????	?????	?????	?????	?????	?????	Mean Max OD [Spectrum]
	E	0.71	?????	0.72	?????	?????	?????	?????	?????	?????	?????	?????	?????	?????	?????	?????	?????	?????	?????	?????	?????	?????	?????	?????	?????	Mean Max OD [Spectrum]
	F	0.717	?????	0.706	?????	?????	?????	?????	?????	?????	?????	?????	?????	?????	?????	?????	?????	?????	?????	?????	?????	?????	?????	?????	?????	Mean Max OD [Spectrum]
	G	0.71	?????	0.709	?????	?????	?????	?????	?????	?????	?????	?????	?????	?????	?????	?????	?????	?????	?????	?????	?????	?????	?????	?????	?????	Mean Max OD [Spectrum]
	H	0.693	?????	0.722	?????	?????	?????	?????	?????	?????	?????	?????	?????	?????	?????	?????	?????	?????	?????	?????	?????	?????	?????	?????	?????	Mean Max OD [Spectrum]
	I	?????	?????	?????	?????	?????	?????	?????	?????	?????	?????	?????	?????	?????	?????	?????	?????	?????	?????	?????	?????	?????	?????	?????	?????	Mean Max OD [Spectrum]
	J	?????	?????	?????	?????	?????	?????	?????	?????	?????	?????	?????	?????	?????	?????	?????	?????	?????	?????	?????	?????	?????	?????	?????	?????	Mean Max OD [Spectrum]
	K	?????	?????	?????	?????	?????	?????	?????	?????	?????	?????	?????	?????	?????	?????	?????	?????	?????	?????	?????	?????	?????	?????	?????	?????	Mean Max OD [Spectrum]
	L	?????	?????	?????	?????	?????	?????	?????	?????	?????	?????	?????	?????	?????	?????	?????	?????	?????	?????	?????	?????	?????	?????	?????	?????	Mean Max OD [Spectrum]
	M	?????	?????	?????	?????	?????	?????	?????	?????	?????	?????	?????	?????	?????	?????	?????	?????	?????	?????	?????	?????	?????	?????	?????	?????	Mean Max OD [Spectrum]
	N	?????	?????	?????	?????	?????	?????	?????	?????	?????	?????	?????	?????	?????	?????	?????	?????	?????	?????	?????	?????	?????	?????	?????	?????	Mean Max OD [Spectrum]
	O	?????	?????	?????	?????	?????	?????	?????	?????	?????	?????	?????	?????	?????	?????	?????	?????	?????	?????	?????	?????	?????	?????	?????	?????	Mean Max OD [Spectrum]
	P	?????	?????	?????	?????	?????	?????	?????	?????	?????	?????	?????	?????	?????	?????	?????	?????	?????	?????	?????	?????	?????	?????	?????	?????	Mean Max OD [Spectrum]
[truncated: 48 more columns]

## Sheet: R1H 0.01-E1H 0.05
Wavelength	Buffer				average	STDEV	R1H 0.01-E1H 0.05				average	STDEV
300	0.71	0.717	0.71	0.693	0.7075	0.0102144	0.72	0.706	0.709	0.722	0.71425	0.007932
305	0.548	0.553	0.544	0.528	0.54325	0.0108128	0.548	0.535	0.535	0.547	0.54125	0.00722842
310	0.465	0.469	0.46	0.443	0.45925	0.0114419	0.461	0.448	0.447	0.458	0.4535	0.00704746
315	0.418	0.421	0.412	0.395	0.4115	0.011619	0.413	0.4	0.399	0.41	0.4055	0.00704746
320	0.379	0.383	0.373	0.357	0.373	0.011431	0.374	0.361	0.361	0.371	0.36675	0.00675154
325	0.353	0.357	0.347	0.331	0.347	0.011431	0.348	0.335	0.334	0.344	0.34025	0.00684957
330	0.331	0.335	0.325	0.309	0.325	0.011431	0.326	0.314	0.312	0.322	0.3185	0.00660808
335	0.306	0.309	0.299	0.283	0.29925	0.0116154	0.299	0.287	0.285	0.294	0.29125	0.00644851
340	0.287	0.291	0.281	0.265	0.281	0.011431	0.28	0.269	0.266	0.275	0.2725	0.006245
345	0.276	0.28	0.269	0.253	0.2695	0.0119024	0.269	0.257	0.255	0.264	0.26125	0.00644851
350	0.265	0.269	0.258	0.243	0.25875	0.0114419	0.258	0.246	0.245	0.253	0.2505	0.00613732
355	0.254	0.258	0.247	0.232	0.24775	0.0114419	0.247	0.235	0.234	0.242	0.2395	0.00613732
360	0.243	0.247	0.235	0.22	0.23625	0.0119269	0.236	0.224	0.222	0.231	0.22825	0.00644851
365	0.229	0.233	0.221	0.205	0.222	0.0123828	0.223	0.211	0.208	0.217	0.21475	0.00665207
370	0.202	0.205	0.193	0.179	0.19475	0.0116726	0.196	0.184	0.18	0.188	0.187	0.0068313
375	0.177	0.18	0.168	0.155	0.17	0.011225	0.172	0.161	0.157	0.163	0.16325	0.00634429
380	0.169	0.172	0.158	0.146	0.16125	0.0118145	0.165	0.153	0.149	0.155	0.1555	0.00680686
385	0.162	0.165	0.151	0.139	0.15425	0.0118145	0.158	0.146	0.142	0.148	0.1485	0.00680686
390	0.158	0.161	0.148	0.136	0.15075	0.0112953	0.155	0.143	0.139	0.145	0.1455	0.00680686
395	0.159	0.162	0.148	0.136	0.15125	0.0118145	0.156	0.144	0.14	0.146	0.1465	0.00680686
400	0.155	0.159	0.145	0.133	0.148	0.0116046	0.153	0.141	0.136	0.142	0.143	0.00716473
405	0.154	0.158	0.144	0.132	0.147	0.0116046	0.152	0.14	0.135	0.141	0.142	0.00716473
410	0.153	0.156	0.142	0.131	0.1455	0.0113871	0.151	0.138	0.134	0.14	0.14075	0.00727438
415	0.149	0.153	0.139	0.128	0.14225	0.0111766	0.147	0.135	0.131	0.137	0.1375	0.00680686
420	0.148	0.151	0.138	0.127	0.141	0.0108628	0.145	0.134	0.13	0.135	0.136	0.00637704
425	0.15	0.154	0.14	0.128	0.143	0.0116046	0.148	0.136	0.132	0.137	0.13825	0.00684957
430	0.149	0.152	0.138	0.127	0.1415	0.0113871	0.146	0.135	0.13	0.136	0.13675	0.00670199
435	0.148	0.151	0.137	0.126	0.1405	0.0113871	0.145	0.133	0.129	0.135	0.1355	0.00680686
440	0.147	0.151	0.136	0.126	0.14	0.0112842	0.145	0.133	0.129	0.134	0.13525	0.00684957
445	0.147	0.15	0.136	0.126	0.13975	0.0109659	0.145	0.133	0.129	0.134	0.13525	0.00684957
450	0.149	0.152	0.138	0.127	0.1415	0.0113871	0.148	0.135	0.13	0.136	0.13725	0.00763217
455	0.147	0.151	0.136	0.126	0.14	0.0112842	0.147	0.134	0.129	0.135	0.13625	0.00763217
460	0.146	0.15	0.135	0.125	0.139	0.0112842	0.145	0.133	0.128	0.133	0.13475	0.00722842
465	0.145	0.149	0.134	0.124	0.138	0.0112842	0.144	0.132	0.127	0.132	0.13375	0.00722842
470	0.145	0.148	0.134	0.124	0.13775	0.0109659	0.143	0.132	0.127	0.132	0.1335	0.00675771
475	0.143	0.146	0.133	0.123	0.13625	0.0104363	0.141	0.13	0.125	0.13	0.1315	0.00675771
480	0.138	0.141	0.128	0.119	0.1315	0.0100167	0.136	0.125	0.121	0.126	0.127	0.00637704
485	0.143	0.146	0.132	0.122	0.13575	0.0109659	0.141	0.129	0.125	0.13	0.13125	0.00684957
490	0.143	0.146	0.132	0.122	0.13575	0.0109659	0.142	0.13	0.125	0.131	0.132	0.00716473
495	0.144	0.147	0.133	0.122	0.1365	0.0113871	0.144	0.13	0.126	0.132	0.133	0.00774597
500	0.142	0.145	0.131	0.121	0.13475	0.0109659	0.142	0.129	0.124	0.13	0.13125	0.00763217
505	0.141	0.143	0.129	0.12	0.13325	0.0107819	0.14	0.127	0.123	0.128	0.1295	0.00732575
510	0.14	0.142	0.128	0.119	0.13225	0.0107819	0.139	0.127	0.122	0.127	0.12875	0.00722842
515	0.139	0.141	0.128	0.118	0.1315	0.0106615	0.139	0.127	0.122	0.126	0.1285	0.00732575
520	0.14	0.142	0.129	0.119	0.1325	0.0106615	0.14	0.128	0.122	0.127	0.12925	0.00763217
525	0.136	0.138	0.125	0.116	0.12875	0.0102429	0.135	0.124	0.119	0.123	0.12525	0.00684957
530	0.141	0.143	0.129	0.119	0.133	0.0111952	0.14	0.129	0.123	0.128	0.13	0.00716473
535	0.14	0.142	0.128	0.119	0.13225	0.0107819	0.14	0.129	0.123	0.127	0.12975	0.00727438
540	0.137	0.139	0.126	0.117	0.12975	0.0102429	0.136	0.126	0.121	0.125	0.127	0.00637704
545	0.141	0.143	0.129	0.12	0.13325	0.0107819	0.141	0.13	0.124	0.129	0.131	0.00716473
550	0.14	0.142	0.128	0.119	0.13225	0.0107819	0.14	0.129	0.124	0.128	0.13025	0.00684957
555	0.139	0.141	0.127	0.119	0.1315	0.0103763	0.139	0.128	0.123	0.127	0.12925	0.00684957
560	0.138	0.14	0.126	0.118	0.1305	0.0103763	0.137	0.127	0.122	0.126	0.128	0.00637704
565	0.137	0.139	0.126	0.117	0.12975	0.0102429	0.136	0.126	0.122	0.126	0.1275	0.00597216
570	0.138	0.14	0.126	0.118	0.1305	0.0103763	0.137	0.127	0.123	0.127	0.1285	0.00597216
575	0.139	0.141	0.127	0.118	0.13125	0.0107819	0.138	0.127	0.124	0.127	0.129	0.00616441
580	0.138	0.14	0.127	0.118	0.13075	0.0102429	0.138	0.127	0.123	0.127	0.12875	0.00644851
585	0.138	0.14	0.126	0.118	0.1305	0.0103763	0.137	0.126	0.123	0.127	0.12825	0.00607591
590	0.137	0.139	0.125	0.117	0.1295	0.0103763	0.136	0.126	0.122	0.126	0.1275	0.00597216
595	0.136	0.138	0.124	0.116	0.1285	0.0103763	0.135	0.125	0.122	0.125	0.12675	0.00567891
600	0.137	0.139	0.125	0.117	0.1295	0.0103763	0.136	0.126	0.122	0.126	0.1275	0.00597216
605	0.138	0.139	0.125	0.117	0.12975	0.0106262	0.136	0.126	0.123	0.126	0.12775	0.00567891
610	0.138	0.139	0.125	0.117	0.12975	0.0106262	0.136	0.126	0.122	0.127	0.12775	0.00590903
615	0.138	0.139	0.125	0.117	0.12975	0.0106262	0.135	0.126	0.122	0.126	0.12725	0.0055
620	0.137	0.138	0.124	0.116	0.12875	0.0106262	0.134	0.125	0.121	0.125	0.12625	0.0055
625	0.136	0.137	0.123	0.115	0.12775	0.0106262	0.132	0.123	0.12	0.124	0.12475	0.00512348
630	0.138	0.138	0.124	0.117	0.12925	0.0105	0.134	0.125	0.121	0.126	0.1265	0.00544671
635	0.137	0.138	0.124	0.116	0.12875	0.0106262	0.133	0.124	0.121	0.125	0.12575	0.00512348
640	0.137	0.138	0.123	0.116	0.1285	0.0107858	0.133	0.124	0.121	0.125	0.12575	0.00512348
645	0.136	0.137	0.123	0.115	0.12775	0.0106262	0.132	0.123	0.12	0.124	0.12475	0.00512348
650	0.136	0.137	0.123	0.115	0.12775	0.0106262	0.131	0.122	0.12	0.124	0.12425	0.00478714
655	0.136	0.137	0.122	0.115	0.1275	0.0107858	0.131	0.122	0.119	0.123	0.12375	0.00512348
660	0.136	0.137	0.122	0.115	0.1275	0.0107858	0.131	0.122	0.12	0.123	0.124	0.00483046
665	0.136	0.137	0.123	0.115	0.12775	0.0106262	0.131	0.122	0.12	0.124	0.12425	0.00478714
670	0.136	0.137	0.122	0.115	0.1275	0.0107858	0.131	0.121	0.119	0.123	0.1235	0.00525991
675	0.135	0.136	0.122	0.114	0.12675	0.0106262	0.13	0.12	0.119	0.123	0.123	0.00496655
680	0.135	0.136	0.121	0.114	0.1265	0.0107858	0.129	0.12	0.118	0.122	0.12225	0.00478714
685	0.136	0.137	0.122	0.115	0.1275	0.0107858	0.131	0.121	0.119	0.123	0.1235	0.00525991
690	0.136	0.137	0.122	0.114	0.12725	0.0111766	0.13	0.12	0.119	0.123	0.123	0.00496655
695	0.134	0.135	0.12	0.113	0.1255	0.0107858	0.129	0.118	0.117	0.121	0.12125	0.00543906
700	0.136	0.137	0.122	0.115	0.1275	0.0107858	0.131	0.12	0.119	0.123	0.12325	0.00543906

## Sheet: Con3
Software Version	3.08.01
Experiment File Path:	D:\AyalaL2\Documents\GEN5\Experiment\Tlalit\Catalytic peptides\2023\Ori\030823_1H-1H_Phase diagram\030823_phase_diagram-WGE-1H-WGR-1H-con.3.xpt
Protocol File Path:	D:\AyalaL2\Documents\GEN5\Protocols\Tlalit\phase diagram 160423.prt
Plate Number	Plate 1
Date	2023-08-03
Time	10:17:54
Reader Type:	Synergy H1
Reader Serial Number:	1912102C
Reading Type	Reader
Procedure Details
Plate Type	384 WELL PLATE (Use plate lid)
Eject plate on completion
Set Temperature	Setpoint 25°C
	Preheat before moving to next step
Read	Absorbance Spectrum
	Random
	Start: 300 nm, Stop: 700 nm, Step: 5 nm
	Calibrate Before Read
	Read Speed: Normal, Delay: 100 msec, Measurements/Data Point: 8
Spectrum
	Wavelength	A1	A2	A3	A4	A5	A6	A7	A8	A9	A10	A11	A12	A13	A14	A15	A16	A17	A18	A19	A20	A21	A22	A23	A24	B1	B2	B3	B4	B5	B6	B7	B8	B9	B10	B11	B12	B13	B14	B15	B16	B17	B18	B19	B20	B21	B22	B23	B24
	300
	305
	310
	315
	320
	325
	330
	335
	340
	345
	350
	355
	360
	365
	370
	375
	380
	385
	390
	395
	400
	405
	410
	415
	420
	425
	430
	435
	440
	445
	450
	455
	460
	465
	470
	475
	480
	485
	490
	495
	500
	505
	510
	515
	520
	525
	530
	535
	540
	545
	550
	555
	560
	565
	570
	575
	580
	585
	590
	595
	600
	605
	610
	615
	620
	625
	630
	635
	640
	645
	650
	655
	660
	665
	670
	675
	680
	685
	690
	695
	700
Spectrum
	Wavelength	E1	E2	E3	E4	E5	E6	E7	E8	E9	E10	E11	E12	E13	E14	E15	E16	E17	E18	E19	E20	E21	E22	E23	E24	F1	F2	F3	F4	F5	F6	F7	F8	F9	F10	F11	F12	F13	F14	F15	F16	F17	F18	F19	F20	F21	F22	F23	F24
	300	0.71			0.764																					0.716			0.761
	305	0.547			0.551																					0.552			0.554
	310	0.464			0.448																					0.468			0.45
	315	0.416			0.397																					0.42			0.399
	320	0.377			0.357																					0.382			0.36
	325	0.352			0.331																					0.356			0.334
	330	0.33			0.309																					0.334			0.312
	335	0.305			0.282																					0.309			0.284
	340	0.286			0.263																					0.291			0.265
	345	0.275			0.252																					0.279			0.254
	350	0.264			0.241																					0.269			0.243
	355	0.253			0.23																					0.257			0.232
	360	0.241			0.219																					0.246			0.221
	365	0.228			0.205																					0.233			0.208
	370	0.201			0.179																					0.204			0.181
	375	0.176			0.158																					0.18			0.159
	380	0.168			0.15																					0.171			0.152
	385	0.16			0.143																					0.164			0.144
	390	0.157			0.14																					0.161			0.141
	395	0.158			0.141																					0.161			0.142
	400	0.154			0.138																					0.158			0.139
	405	0.153			0.136																					0.157			0.138
	410	0.152			0.135																					0.155			0.137
	415	0.148			0.132																					0.152			0.133
	420	0.147			0.131																					0.15			0.132
	425	0.149			0.132																					0.152			0.134
	430	0.147			0.131																					0.151			0.133
	435	0.146			0.13																					0.15			0.132
	440	0.146			0.129																					0.149			0.131
	445	0.146			0.13																					0.15			0.132
	450	0.147			0.131																					0.151			0.133
	455	0.146			0.131																					0.15			0.133
	460	0.145			0.13																					0.149			0.132
	465	0.144			0.128																					0.148			0.131
	470	0.143			0.128																					0.147			0.13
	475	0.142			0.126																					0.145			0.128
	480	0.137			0.122																					0.14			0.124
	485	0.141			0.125																					0.145			0.127
	490	0.142			0.126																					0.145			0.128
	495	0.143			0.127																					0.146			0.128
	500	0.141			0.126																					0.144			0.127
	505	0.139			0.124																					0.142			0.125
	510	0.139			0.124																					0.141			0.125
	515	0.138			0.123																					0.14			0.124
	520	0.139			0.124																					0.141			0.126
	525	0.135			0.121																					0.137			0.122
	530	0.139			0.125																					0.142			0.127
	535	0.139			0.124																					0.141			0.127
	540	0.136			0.122																					0.138			0.124
	545	0.14			0.125																					0.142			0.128
	550	0.139			0.124																					0.141			0.127
	555	0.138			0.123																					0.14			0.126
	560	0.137			0.122																					0.139			0.125
	565	0.136			0.121																					0.138			0.124
	570	0.136			0.121																					0.139			0.125
	575	0.137			0.122																					0.14			0.125
	580	0.137			0.122																					0.139			0.125
	585	0.137			0.121																					0.139			0.124
	590	0.136			0.12																					0.138			0.124
	595	0.135			0.12																					0.137			0.122
	600	0.136			0.12																					0.138			0.123
	605	0.136			0.12																					0.138			0.123
	610	0.137			0.12																					0.139			0.123
	615	0.136			0.12																					0.138			0.123
	620	0.136			0.118																					0.137			0.122
	625	0.134			0.117																					0.136			0.12
	630	0.136			0.118																					0.138			0.122
	635	0.136			0.118																					0.137			0.121
	640	0.136			0.117																					0.137			0.121
	645	0.135			0.117																					0.136			0.12
	650	0.135			0.116																					0.136			0.12
	655	0.135			0.116																					0.136			0.119
	660	0.135			0.116																					0.136			0.119
	665	0.135			0.116																					0.136			0.119
	670	0.135			0.115																					0.136			0.119
	675	0.134			0.114																					0.135			0.118
	680	0.134			0.114																					0.135			0.117
	685	0.135			0.115																					0.136			0.118
	690	0.135			0.114																					0.136			0.117
	695	0.133			0.113																					0.134			0.116
	700	0.135			0.115																					0.136			0.117
Spectrum
	Wavelength	I1	I2	I3	I4	I5	I6	I7	I8	I9	I10	I11	I12	I13	I14	I15	I16	I17	I18	I19	I20	I21	I22	I23	I24	J1	J2	J3	J4	J5	J6	J7	J8	J9	J10	J11	J12	J13	J14	J15	J16	J17	J18	J19	J20	J21	J22	J23	J24
	300
	305
	310
	315
	320
	325
	330
	335
	340
	345
	350
	355
	360
	365
	370
	375
	380
	385
	390
	395
	400
	405
	410
	415
	420
	425
	430
	435
	440
	445
	450
	455
	460
	465
	470
	475
	480
	485
	490
	495
	500
	505
	510
	515
	520
	525
	530
	535
	540
	545
	550
	555
	560
	565
	570
	575
	580
	585
	590
	595
	600
	605
	610
	615
	620
	625
	630
	635
	640
	645
	650
	655
	660
	665
	670
	675
	680
	685
	690
	695
	700
Spectrum
	Wavelength	M1	M2	M3	M4	M5	M6	M7	M8	M9	M10	M11	M12	M13	M14	M15	M16	M17	M18	M19	M20	M21	M22	M23	M24	N1	N2	N3	N4	N5	N6	N7	N8	N9	N10	N11	N12	N13	N14	N15	N16	N17	N18	N19	N20	N21	N22	N23	N24
	300
	305
	310
	315
	320
	325
	330
	335
	340
	345
	350
	355
	360
	365
	370
	375
	380
	385
	390
	395
	400
	405
	410
	415
	420
	425
	430
	435
	440
	445
	450
	455
	460
	465
	470
	475
	480
	485
	490
	495
	500
	505
	510
	515
	520
	525
	530
	535
	540
	545
	550
	555
	560
	565
	570
	575
	580
	585
	590
	595
	600
	605
	610
	615
	620
	625
	630
	635
	640
	645
	650
	655
	660
	665
	670
	675
	680
	685
	690
	695
	700
Results
		1	2	3	4	5	6	7	8	9	10	11	12	13	14	15	16	17	18	19	20	21	22	23	24
	A	?????	?????	?????	?????	?????	?????	?????	?????	?????	?????	?????	?????	?????	?????	?????	?????	?????	?????	?????	?????	?????	?????	?????	?????	Mean Max OD [Spectrum]
	B	?????	?????	?????	?????	?????	?????	?????	?????	?????	?????	?????	?????	?????	?????	?????	?????	?????	?????	?????	?????	?????	?????	?????	?????	Mean Max OD [Spectrum]
	C	?????	?????	?????	?????	?????	?????	?????	?????	?????	?????	?????	?????	?????	?????	?????	?????	?????	?????	?????	?????	?????	?????	?????	?????	Mean Max OD [Spectrum]
	D	?????	?????	?????	?????	?????	?????	?????	?????	?????	?????	?????	?????	?????	?????	?????	?????	?????	?????	?????	?????	?????	?????	?????	?????	Mean Max OD [Spectrum]
	E	0.71	?????	?????	0.764	?????	?????	?????	?????	?????	?????	?????	?????	?????	?????	?????	?????	?????	?????	?????	?????	?????	?????	?????	?????	Mean Max OD [Spectrum]
	F	0.716	?????	?????	0.761	?????	?????	?????	?????	?????	?????	?????	?????	?????	?????	?????	?????	?????	?????	?????	?????	?????	?????	?????	?????	Mean Max OD [Spectrum]
	G	0.709	?????	?????	0.754	?????	?????	?????	?????	?????	?????	?????	?????	?????	?????	?????	?????	?????	?????	?????	?????	?????	?????	?????	?????	Mean Max OD [Spectrum]
	H	0.692	?????	?????	0.775	?????	?????	?????	?????	?????	?????	?????	?????	?????	?????	?????	?????	?????	?????	?????	?????	?????	?????	?????	?????	Mean Max OD [Spectrum]
	I	?????	?????	?????	?????	?????	?????	?????	?????	?????	?????	?????	?????	?????	?????	?????	?????	?????	?????	?????	?????	?????	?????	?????	?????	Mean Max OD [Spectrum]
	J	?????	?????	?????	?????	?????	?????	?????	?????	?????	?????	?????	?????	?????	?????	?????	?????	?????	?????	?????	?????	?????	?????	?????	?????	Mean Max OD [Spectrum]
	K	?????	?????	?????	?????	?????	?????	?????	?????	?????	?????	?????	?????	?????	?????	?????	?????	?????	?????	?????	?????	?????	?????	?????	?????	Mean Max OD [Spectrum]
	L	?????	?????	?????	?????	?????	?????	?????	?????	?????	?????	?????	?????	?????	?????	?????	?????	?????	?????	?????	?????	?????	?????	?????	?????	Mean Max OD [Spectrum]
	M	?????	?????	?????	?????	?????	?????	?????	?????	?????	?????	?????	?????	?????	?????	?????	?????	?????	?????	?????	?????	?????	?????	?????	?????	Mean Max OD [Spectrum]
	N	?????	?????	?????	?????	?????	?????	?????	?????	?????	?????	?????	?????	?????	?????	?????	?????	?????	?????	?????	?????	?????	?????	?????	?????	Mean Max OD [Spectrum]
	O	?????	?????	?????	?????	?????	?????	?????	?????	?????	?????	?????	?????	?????	?????	?????	?????	?????	?????	?????	?????	?????	?????	?????	?????	Mean Max OD [Spectrum]
	P	?????	?????	?????	?????	?????	?????	?????	?????	?????	?????	?????	?????	?????	?????	?????	?????	?????	?????	?????	?????	?????	?????	?????	?????	Mean Max OD [Spectrum]
[truncated: 48 more columns]

## Sheet: R1H 0.01-E1H 0.25
Wavelength	Buffer				average	STDEV	R1H 0.01-E1H 0.25				average	STDEV
300	0.71	0.716	0.709	0.692	0.70675	0.0103078	0.764	0.761	0.754	0.775	0.7635	0.00873689
305	0.547	0.552	0.544	0.527	0.5425	0.0108474	0.551	0.554	0.546	0.566	0.55425	0.0085
310	0.464	0.468	0.459	0.442	0.45825	0.0114419	0.448	0.45	0.442	0.46	0.45	0.00748331
315	0.416	0.42	0.41	0.394	0.41	0.011431	0.397	0.399	0.39	0.407	0.39825	0.00699405
320	0.377	0.382	0.372	0.356	0.37175	0.0112657	0.357	0.36	0.351	0.367	0.35875	0.00665207
325	0.352	0.356	0.346	0.33	0.346	0.011431	0.331	0.334	0.325	0.341	0.33275	0.00665207
330	0.33	0.334	0.324	0.308	0.324	0.011431	0.309	0.312	0.303	0.319	0.31075	0.00665207
335	0.305	0.309	0.297	0.282	0.29825	0.0119269	0.282	0.284	0.275	0.291	0.283	0.00658281
340	0.286	0.291	0.279	0.264	0.28	0.0117473	0.263	0.265	0.257	0.271	0.264	0.0057735
345	0.275	0.279	0.267	0.252	0.26825	0.0119269	0.252	0.254	0.244	0.259	0.25225	0.00623832
350	0.264	0.269	0.257	0.242	0.258	0.0117473	0.241	0.243	0.234	0.249	0.24175	0.00618466
355	0.253	0.257	0.246	0.231	0.24675	0.0114419	0.23	0.232	0.223	0.237	0.2305	0.0058023
360	0.241	0.246	0.234	0.219	0.235	0.0117473	0.219	0.221	0.211	0.226	0.21925	0.00623832
365	0.228	0.233	0.22	0.205	0.2215	0.0122338	0.205	0.208	0.197	0.212	0.2055	0.00635085
370	0.201	0.204	0.191	0.178	0.1935	0.0117331	0.179	0.181	0.171	0.184	0.17875	0.00556028
375	0.176	0.18	0.166	0.154	0.169	0.0116046	0.158	0.159	0.149	0.16	0.1565	0.00506623
380	0.168	0.171	0.157	0.145	0.16025	0.0118145	0.15	0.152	0.141	0.152	0.14875	0.00525198
385	0.16	0.164	0.149	0.138	0.15275	0.0117011	0.143	0.144	0.134	0.144	0.14125	0.00485627
390	0.157	0.161	0.146	0.135	0.14975	0.0117011	0.14	0.141	0.131	0.141	0.13825	0.00485627
395	0.158	0.161	0.146	0.135	0.15	0.0119164	0.141	0.142	0.131	0.142	0.139	0.00535413
400	0.154	0.158	0.143	0.132	0.14675	0.0117011	0.138	0.139	0.128	0.138	0.13575	0.00518813
405	0.153	0.157	0.142	0.131	0.14575	0.0117011	0.136	0.138	0.127	0.137	0.1345	0.00506623
410	0.152	0.155	0.141	0.13	0.1445	0.0113871	0.135	0.137	0.126	0.136	0.1335	0.00506623
415	0.148	0.152	0.138	0.127	0.14125	0.0111766	0.132	0.133	0.123	0.133	0.13025	0.00485627
420	0.147	0.15	0.136	0.126	0.13975	0.0109659	0.131	0.132	0.122	0.131	0.129	0.00469042
425	0.149	0.152	0.138	0.127	0.1415	0.0113871	0.132	0.134	0.124	0.133	0.13075	0.00457347
430	0.147	0.151	0.137	0.126	0.14025	0.0111766	0.131	0.133	0.123	0.132	0.12975	0.00457347
435	0.146	0.15	0.136	0.125	0.13925	0.0111766	0.13	0.132	0.122	0.131	0.12875	0.00457347
440	0.146	0.149	0.135	0.125	0.13875	0.0109659	0.129	0.131	0.121	0.13	0.12775	0.00457347
445	0.146	0.15	0.135	0.125	0.139	0.0112842	0.13	0.132	0.121	0.131	0.1285	0.00506623
450	0.147	0.151	0.136	0.126	0.14	0.0112842	0.131	0.133	0.122	0.132	0.1295	0.00506623
455	0.146	0.15	0.135	0.125	0.139	0.0112842	0.131	0.133	0.122	0.131	0.12925	0.00492443
460	0.145	0.149	0.134	0.124	0.138	0.0112842	0.13	0.132	0.121	0.13	0.12825	0.00492443
465	0.144	0.148	0.133	0.123	0.137	0.0112842	0.128	0.131	0.12	0.129	0.127	0.00483046
470	0.143	0.147	0.133	0.123	0.1365	0.0107548	0.128	0.13	0.12	0.129	0.12675	0.00457347
475	0.142	0.145	0.131	0.122	0.135	0.0105515	0.126	0.128	0.118	0.127	0.12475	0.00457347
480	0.137	0.14	0.127	0.118	0.1305	0.0100167	0.122	0.124	0.115	0.123	0.121	0.00408248
485	0.141	0.145	0.13	0.121	0.13425	0.0108743	0.125	0.127	0.117	0.126	0.12375	0.00457347
490	0.142	0.145	0.131	0.121	0.13475	0.0109659	0.126	0.128	0.118	0.127	0.12475	0.00457347
495	0.143	0.146	0.131	0.122	0.1355	0.0110905	0.127	0.128	0.118	0.128	0.12525	0.00485627
500	0.141	0.144	0.13	0.12	0.13375	0.0109659	0.126	0.127	0.117	0.126	0.124	0.00469042
505	0.139	0.142	0.128	0.119	0.132	0.0105515	0.124	0.125	0.116	0.125	0.1225	0.0043589
510	0.139	0.141	0.127	0.118	0.13125	0.0107819	0.124	0.125	0.115	0.124	0.122	0.00469042
515	0.138	0.14	0.126	0.118	0.1305	0.0103763	0.123	0.124	0.115	0.123	0.12125	0.00419325
520	0.139	0.141	0.127	0.118	0.13125	0.0107819	0.124	0.126	0.116	0.124	0.1225	0.00443471
525	0.135	0.137	0.123	0.116	0.12775	0.00997914	0.121	0.122	0.113	0.121	0.11925	0.00419325
530	0.139	0.142	0.127	0.119	0.13175	0.0106888	0.125	0.127	0.116	0.125	0.12325	0.00492443
535	0.139	0.141	0.127	0.118	0.13125	0.0107819	0.124	0.127	0.116	0.124	0.12275	0.00471699
540	0.136	0.138	0.124	0.116	0.1285	0.0103763	0.122	0.124	0.114	0.121	0.12025	0.00434933
545	0.14	0.142	0.128	0.119	0.13225	0.0107819	0.125	0.128	0.117	0.125	0.12375	0.00471699
550	0.139	0.141	0.127	0.118	0.13125	0.0107819	0.124	0.127	0.116	0.124	0.12275	0.00471699
555	0.138	0.14	0.126	0.118	0.1305	0.0103763	0.123	0.126	0.116	0.123	0.122	0.00424264
560	0.137	0.139	0.125	0.117	0.1295	0.0103763	0.122	0.125	0.116	0.121	0.121	0.00374166
565	0.136	0.138	0.124	0.117	0.12875	0.00997914	0.121	0.124	0.115	0.121	0.12025	0.00377492
570	0.136	0.139	0.125	0.117	0.12925	0.0101448	0.121	0.125	0.116	0.122	0.121	0.00374166
575	0.137	0.14	0.125	0.118	0.13	0.0102956	0.122	0.125	0.117	0.122	0.1215	0.00331662
580	0.137	0.139	0.125	0.118	0.12975	0.00997914	0.122	0.125	0.117	0.123	0.12175	0.00340343
585	0.137	0.139	0.124	0.117	0.12925	0.0105317	0.121	0.124	0.117	0.122	0.121	0.00294392
590	0.136	0.138	0.124	0.117	0.12875	0.00997914	0.12	0.124	0.116	0.122	0.1205	0.00341565
595	0.135	0.137	0.123	0.116	0.12775	0.00997914	0.12	0.122	0.116	0.121	0.11975	0.00262996
600	0.136	0.138	0.124	0.117	0.12875	0.00997914	0.12	0.123	0.116	0.123	0.1205	0.00331662
605	0.136	0.138	0.124	0.117	0.12875	0.00997914	0.12	0.123	0.116	0.123	0.1205	0.00331662
610	0.137	0.139	0.124	0.117	0.12925	0.0105317	0.12	0.123	0.116	0.123	0.1205	0.00331662
615	0.136	0.138	0.124	0.117	0.12875	0.00997914	0.12	0.123	0.116	0.123	0.1205	0.00331662
620	0.136	0.137	0.123	0.116	0.128	0.0102307	0.118	0.122	0.115	0.122	0.11925	0.00340343
625	0.134	0.136	0.122	0.115	0.12675	0.00997914	0.117	0.12	0.114	0.121	0.118	0.00316228
630	0.136	0.138	0.123	0.116	0.12825	0.0105317	0.118	0.122	0.115	0.123	0.1195	0.00369685
635	0.136	0.137	0.122	0.116	0.12775	0.0104043	0.118	0.121	0.114	0.122	0.11875	0.00359398
640	0.136	0.137	0.122	0.115	0.1275	0.0107858	0.117	0.121	0.114	0.122	0.1185	0.00369685
645	0.135	0.136	0.122	0.115	0.127	0.0102307	0.117	0.12	0.113	0.121	0.11775	0.00359398
650	0.135	0.136	0.121	0.115	0.12675	0.0104043	0.116	0.12	0.113	0.121	0.1175	0.00369685
655	0.135	0.136	0.121	0.114	0.1265	0.0107858	0.116	0.119	0.112	0.121	0.117	0.00391578
660	0.135	0.136	0.121	0.114	0.1265	0.0107858	0.116	0.119	0.112	0.121	0.117	0.00391578
665	0.135	0.136	0.121	0.115	0.12675	0.0104043	0.116	0.119	0.112	0.121	0.117	0.00391578
670	0.135	0.136	0.121	0.114	0.1265	0.0107858	0.115	0.119	0.112	0.12	0.1165	0.00369685
675	0.134	0.135	0.12	0.114	0.12575	0.0104043	0.114	0.118	0.111	0.12	0.11575	0.00403113
680	0.134	0.135	0.12	0.113	0.1255	0.0107858	0.114	0.117	0.111	0.119	0.11525	0.0035
685	0.135	0.136	0.121	0.114	0.1265	0.0107858	0.115	0.118	0.112	0.12	0.11625	0.0035
690	0.135	0.136	0.121	0.114	0.1265	0.0107858	0.114	0.117	0.111	0.12	0.1155	0.00387298
695	0.133	0.134	0.119	0.113	0.12475	0.0104043	0.113	0.116	0.11	0.118	0.11425	0.0035
700	0.135	0.136	0.121	0.114	0.1265	0.0107858	0.115	0.117	0.111	0.12	0.11575	0.00377492

## Sheet: Con4
Software Version	3.08.01
Experiment File Path:	D:\AyalaL2\Documents\GEN5\Experiment\Tlalit\Catalytic peptides\2023\Ori\030823_1H-1H_Phase diagram\030823_phase_diagram-WGE-1H-WGR-1H-con.4.xpt
Protocol File Path:	D:\AyalaL2\Documents\GEN5\Protocols\Tlalit\phase diagram 160423.prt
Plate Number	Plate 1
Date	2023-08-03
Time	10:32:50
Reader Type:	Synergy H1
Reader Serial Number:	1912102C
Reading Type	Reader
Procedure Details
Plate Type	384 WELL PLATE (Use plate lid)
Eject plate on completion
Set Temperature	Setpoint 25°C
	Preheat before moving to next step
Read	Absorbance Spectrum
	Random
	Start: 300 nm, Stop: 700 nm, Step: 5 nm
	Calibrate Before Read
	Read Speed: Normal, Delay: 100 msec, Measurements/Data Point: 8
Spectrum
	Wavelength	A1	A2	A3	A4	A5	A6	A7	A8	A9	A10	A11	A12	A13	A14	A15	A16	A17	A18	A19	A20	A21	A22	A23	A24	B1	B2	B3	B4	B5	B6	B7	B8	B9	B10	B11	B12	B13	B14	B15	B16	B17	B18	B19	B20	B21	B22	B23	B24
	300
	305
	310
	315
	320
	325
	330
	335
	340
	345
	350
	355
	360
	365
	370
	375
	380
	385
	390
	395
	400
	405
	410
	415
	420
	425
	430
	435
	440
	445
	450
	455
	460
	465
	470
	475
	480
	485
	490
	495
	500
	505
	510
	515
	520
	525
	530
	535
	540
	545
	550
	555
	560
	565
	570
	575
	580
	585
	590
	595
	600
	605
	610
	615
	620
	625
	630
	635
	640
	645
	650
	655
	660
	665
	670
	675
	680
	685
	690
	695
	700
Spectrum
	Wavelength	E1	E2	E3	E4	E5	E6	E7	E8	E9	E10	E11	E12	E13	E14	E15	E16	E17	E18	E19	E20	E21	E22	E23	E24	F1	F2	F3	F4	F5	F6	F7	F8	F9	F10	F11	F12	F13	F14	F15	F16	F17	F18	F19	F20	F21	F22	F23	F24
	300	0.711				0.837																				0.717				0.823
	305	0.55				0.584																				0.555				0.577
	310	0.465				0.46																				0.471				0.456
	315	0.418				0.404																				0.423				0.401
	320	0.379				0.364																				0.384				0.36
	325	0.353				0.338																				0.359				0.334
	330	0.331				0.316																				0.337				0.313
	335	0.306				0.288																				0.311				0.285
	340	0.287				0.268																				0.293				0.266
	345	0.276				0.257																				0.281				0.254
	350	0.266				0.247																				0.271				0.243
	355	0.254				0.235																				0.26				0.232
	360	0.243				0.224																				0.248				0.22
	365	0.229				0.211																				0.235				0.207
	370	0.202				0.184																				0.207				0.181
	375	0.177				0.163																				0.182				0.159
	380	0.169				0.156																				0.174				0.152
	385	0.161				0.148																				0.166				0.145
	390	0.158				0.145																				0.163				0.142
	395	0.159				0.146																				0.164				0.142
	400	0.156				0.142																				0.16				0.139
	405	0.154				0.141																				0.159				0.138
	410	0.153				0.14																				0.158				0.137
	415	0.149				0.137																				0.154				0.133
	420	0.148				0.135																				0.152				0.132
	425	0.15				0.137																				0.155				0.134
	430	0.149				0.136																				0.153				0.133
	435	0.148				0.135																				0.152				0.132
	440	0.147				0.134																				0.152				0.131
	445	0.147				0.134																				0.152				0.131
	450	0.149				0.136																				0.154				0.133
	455	0.148				0.136																				0.152				0.132
	460	0.146				0.135																				0.151				0.131
	465	0.145				0.133																				0.15				0.13
	470	0.145				0.132																				0.149				0.129
	475	0.143				0.131																				0.148				0.128
	480	0.139				0.126																				0.142				0.123
	485	0.143				0.129																				0.147				0.127
	490	0.144				0.13																				0.147				0.127
	495	0.144				0.131																				0.148				0.128
	500	0.142				0.129																				0.146				0.126
	505	0.141				0.128																				0.144				0.124
	510	0.14				0.127																				0.143				0.124
	515	0.139				0.127																				0.142				0.124
	520	0.141				0.129																				0.144				0.125
	525	0.136				0.124																				0.139				0.121
	530	0.141				0.129																				0.144				0.126
	535	0.14				0.129																				0.144				0.125
	540	0.137				0.126																				0.14				0.123
	545	0.141				0.13																				0.144				0.127
	550	0.14				0.129																				0.143				0.126
	555	0.139				0.128																				0.142				0.126
	560	0.138				0.127																				0.141				0.125
	565	0.137				0.126																				0.14				0.124
	570	0.138				0.127																				0.141				0.125
	575	0.139				0.127																				0.141				0.126
	580	0.138				0.127																				0.141				0.126
	585	0.138				0.126																				0.141				0.125
	590	0.137				0.125																				0.14				0.124
	595	0.136				0.124																				0.139				0.123
	600	0.137				0.125																				0.14				0.124
	605	0.138				0.125																				0.14				0.124
	610	0.138				0.125																				0.14				0.124
	615	0.138				0.125																				0.14				0.123
	620	0.137				0.123																				0.139				0.122
	625	0.136				0.122																				0.138				0.121
	630	0.138				0.123																				0.14				0.122
	635	0.137				0.123																				0.139				0.121
	640	0.137				0.122																				0.139				0.121
	645	0.136				0.121																				0.138				0.12
	650	0.136				0.121																				0.138				0.119
	655	0.136				0.121																				0.138				0.119
	660	0.136				0.12																				0.138				0.119
	665	0.136				0.12																				0.138				0.119
	670	0.136				0.12																				0.138				0.118
	675	0.136				0.119																				0.137				0.118
	680	0.135				0.118																				0.137				0.117
	685	0.136				0.119																				0.138				0.118
	690	0.136				0.118																				0.138				0.117
	695	0.134				0.117																				0.136				0.116
	700	0.136				0.118																				0.138				0.117
Spectrum
	Wavelength	I1	I2	I3	I4	I5	I6	I7	I8	I9	I10	I11	I12	I13	I14	I15	I16	I17	I18	I19	I20	I21	I22	I23	I24	J1	J2	J3	J4	J5	J6	J7	J8	J9	J10	J11	J12	J13	J14	J15	J16	J17	J18	J19	J20	J21	J22	J23	J24
	300
	305
	310
	315
	320
	325
	330
	335
	340
	345
	350
	355
	360
	365
	370
	375
	380
	385
	390
	395
	400
	405
	410
	415
	420
	425
	430
	435
	440
	445
	450
	455
	460
	465
	470
	475
	480
	485
	490
	495
	500
	505
	510
	515
	520
	525
	530
	535
	540
	545
	550
	555
	560
	565
	570
	575
	580
	585
	590
	595
	600
	605
	610
	615
	620
	625
	630
	635
	640
	645
	650
	655
	660
	665
	670
	675
	680
	685
	690
	695
	700
Spectrum
	Wavelength	M1	M2	M3	M4	M5	M6	M7	M8	M9	M10	M11	M12	M13	M14	M15	M16	M17	M18	M19	M20	M21	M22	M23	M24	N1	N2	N3	N4	N5	N6	N7	N8	N9	N10	N11	N12	N13	N14	N15	N16	N17	N18	N19	N20	N21	N22	N23	N24
	300
	305
	310
	315
	320
	325
	330
	335
	340
	345
	350
	355
	360
	365
	370
	375
	380
	385
	390
	395
	400
	405
	410
	415
	420
	425
	430
	435
	440
	445
	450
	455
	460
	465
	470
	475
	480
	485
	490
	495
	500
	505
	510
	515
	520
	525
	530
	535
	540
	545
	550
	555
	560
	565
	570
	575
	580
	585
	590
	595
	600
	605
	610
	615
	620
	625
	630
	635
	640
	645
	650
	655
	660
	665
	670
	675
	680
	685
	690
	695
	700
Results
		1	2	3	4	5	6	7	8	9	10	11	12	13	14	15	16	17	18	19	20	21	22	23	24
	A	?????	?????	?????	?????	?????	?????	?????	?????	?????	?????	?????	?????	?????	?????	?????	?????	?????	?????	?????	?????	?????	?????	?????	?????	Mean Max OD [Spectrum]
	B	?????	?????	?????	?????	?????	?????	?????	?????	?????	?????	?????	?????	?????	?????	?????	?????	?????	?????	?????	?????	?????	?????	?????	?????	Mean Max OD [Spectrum]
	C	?????	?????	?????	?????	?????	?????	?????	?????	?????	?????	?????	?????	?????	?????	?????	?????	?????	?????	?????	?????	?????	?????	?????	?????	Mean Max OD [Spectrum]
	D	?????	?????	?????	?????	?????	?????	?????	?????	?????	?????	?????	?????	?????	?????	?????	?????	?????	?????	?????	?????	?????	?????	?????	?????	Mean Max OD [Spectrum]
	E	0.711	?????	?????	?????	0.837	?????	?????	?????	?????	?????	?????	?????	?????	?????	?????	?????	?????	?????	?????	?????	?????	?????	?????	?????	Mean Max OD [Spectrum]
	F	0.717	?????	?????	?????	0.823	?????	?????	?????	?????	?????	?????	?????	?????	?????	?????	?????	?????	?????	?????	?????	?????	?????	?????	?????	Mean Max OD [Spectrum]
	G	0.71	?????	?????	?????	0.836	?????	?????	?????	?????	?????	?????	?????	?????	?????	?????	?????	?????	?????	?????	?????	?????	?????	?????	?????	Mean Max OD [Spectrum]
	H	0.693	?????	?????	?????	0.834	?????	?????	?????	?????	?????	?????	?????	?????	?????	?????	?????	?????	?????	?????	?????	?????	?????	?????	?????	Mean Max OD [Spectrum]
	I	?????	?????	?????	?????	?????	?????	?????	?????	?????	?????	?????	?????	?????	?????	?????	?????	?????	?????	?????	?????	?????	?????	?????	?????	Mean Max OD [Spectrum]
	J	?????	?????	?????	?????	?????	?????	?????	?????	?????	?????	?????	?????	?????	?????	?????	?????	?????	?????	?????	?????	?????	?????	?????	?????	Mean Max OD [Spectrum]
	K	?????	?????	?????	?????	?????	?????	?????	?????	?????	?????	?????	?????	?????	?????	?????	?????	?????	?????	?????	?????	?????	?????	?????	?????	Mean Max OD [Spectrum]
	L	?????	?????	?????	?????	?????	?????	?????	?????	?????	?????	?????	?????	?????	?????	?????	?????	?????	?????	?????	?????	?????	?????	?????	?????	Mean Max OD [Spectrum]
	M	?????	?????	?????	?????	?????	?????	?????	?????	?????	?????	?????	?????	?????	?????	?????	?????	?????	?????	?????	?????	?????	?????	?????	?????	Mean Max OD [Spectrum]
	N	?????	?????	?????	?????	?????	?????	?????	?????	?????	?????	?????	?????	?????	?????	?????	?????	?????	?????	?????	?????	?????	?????	?????	?????	Mean Max OD [Spectrum]
	O	?????	?????	?????	?????	?????	?????	?????	?????	?????	?????	?????	?????	?????	?????	?????	?????	?????	?????	?????	?????	?????	?????	?????	?????	Mean Max OD [Spectrum]
	P	?????	?????	?????	?????	?????	?????	?????	?????	?????	?????	?????	?????	?????	?????	?????	?????	?????	?????	?????	?????	?????	?????	?????	?????	Mean Max OD [Spectrum]
[truncated: 48 more columns]

## Sheet: R1H 0.01-E1H 0.5
Wavelength	Buffer				average	STDEV	R1H 0.01-E1H 0.5				average	STDEV
300	0.711	0.717	0.71	0.693	0.70775	0.0103078	0.837	0.823	0.836	0.834	0.8325	0.00645497
305	0.55	0.555	0.547	0.529	0.54525	0.0113248	0.584	0.577	0.584	0.585	0.5825	0.00369685
310	0.465	0.471	0.461	0.444	0.46025	0.0115866	0.46	0.456	0.465	0.462	0.46075	0.00377492
315	0.418	0.423	0.414	0.397	0.413	0.0112842	0.404	0.401	0.41	0.406	0.40525	0.00377492
320	0.379	0.384	0.375	0.358	0.374	0.0112842	0.364	0.36	0.368	0.365	0.36425	0.00330404
325	0.353	0.359	0.348	0.332	0.348	0.0115758	0.338	0.334	0.342	0.338	0.338	0.00326599
330	0.331	0.337	0.326	0.31	0.326	0.0115758	0.316	0.313	0.32	0.316	0.31625	0.00287228
335	0.306	0.311	0.3	0.284	0.30025	0.0117296	0.288	0.285	0.293	0.288	0.2885	0.00331662
340	0.287	0.293	0.282	0.266	0.282	0.0115758	0.268	0.266	0.274	0.268	0.269	0.0034641
345	0.276	0.281	0.27	0.254	0.27025	0.0117296	0.257	0.254	0.262	0.257	0.2575	0.00331662
350	0.266	0.271	0.26	0.244	0.26025	0.0117296	0.247	0.243	0.252	0.246	0.247	0.00374166
355	0.254	0.26	0.248	0.233	0.24875	0.0115866	0.235	0.232	0.24	0.235	0.2355	0.00331662
360	0.243	0.248	0.236	0.221	0.237	0.0117473	0.224	0.22	0.228	0.223	0.22375	0.00330404
365	0.229	0.235	0.222	0.207	0.22325	0.0120658	0.211	0.207	0.216	0.209	0.21075	0.00386221
370	0.202	0.207	0.194	0.18	0.19575	0.0117863	0.184	0.181	0.189	0.182	0.184	0.00355903
375	0.177	0.182	0.169	0.156	0.171	0.0113431	0.163	0.159	0.166	0.158	0.1615	0.00369685
380	0.169	0.174	0.159	0.147	0.16225	0.0119269	0.156	0.152	0.159	0.151	0.1545	0.00369685
385	0.161	0.166	0.152	0.14	0.15475	0.0114127	0.148	0.145	0.152	0.143	0.147	0.00391578
390	0.158	0.163	0.149	0.137	0.15175	0.0114127	0.145	0.142	0.149	0.14	0.144	0.00391578
395	0.159	0.164	0.149	0.137	0.15225	0.0119269	0.146	0.142	0.149	0.141	0.1445	0.00369685
400	0.156	0.16	0.146	0.134	0.149	0.0116046	0.142	0.139	0.146	0.138	0.14125	0.00359398
405	0.154	0.159	0.144	0.133	0.1475	0.0115036	0.141	0.138	0.145	0.136	0.14	0.00391578
410	0.153	0.158	0.143	0.132	0.1465	0.0115036	0.14	0.137	0.144	0.135	0.139	0.00391578
415	0.149	0.154	0.14	0.129	0.143	0.0109848	0.137	0.133	0.14	0.132	0.1355	0.00369685
420	0.148	0.152	0.138	0.128	0.1415	0.0107548	0.135	0.132	0.139	0.131	0.13425	0.00359398
425	0.15	0.155	0.14	0.129	0.1435	0.0115036	0.137	0.134	0.141	0.132	0.136	0.00391578
430	0.149	0.153	0.139	0.128	0.14225	0.0111766	0.136	0.133	0.14	0.131	0.135	0.00391578
435	0.148	0.152	0.138	0.127	0.14125	0.0111766	0.135	0.132	0.139	0.13	0.134	0.00391578
440	0.147	0.152	0.137	0.126	0.1405	0.0115036	0.134	0.131	0.139	0.129	0.13325	0.00434933
445	0.147	0.152	0.137	0.126	0.1405	0.0115036	0.134	0.131	0.139	0.13	0.1335	0.00404145
450	0.149	0.154	0.138	0.127	0.142	0.0120277	0.136	0.133	0.141	0.131	0.13525	0.00434933
455	0.148	0.152	0.137	0.126	0.14075	0.0117011	0.136	0.132	0.139	0.13	0.13425	0.00403113
460	0.146	0.151	0.136	0.126	0.13975	0.0110868	0.135	0.131	0.138	0.129	0.13325	0.00403113
465	0.145	0.15	0.135	0.125	0.13875	0.0110868	0.133	0.13	0.137	0.128	0.132	0.00391578
470	0.145	0.149	0.135	0.124	0.13825	0.0111766	0.132	0.129	0.137	0.128	0.1315	0.00404145
475	0.143	0.148	0.133	0.123	0.13675	0.0110868	0.131	0.128	0.135	0.126	0.13	0.00391578
480	0.139	0.142	0.129	0.12	0.1325	0.0100167	0.126	0.123	0.13	0.122	0.12525	0.00359398
485	0.143	0.147	0.133	0.122	0.13625	0.0111766	0.129	0.127	0.134	0.125	0.12875	0.00386221
490	0.144	0.147	0.133	0.123	0.13675	0.0109659	0.13	0.127	0.135	0.126	0.1295	0.00404145
495	0.144	0.148	0.133	0.123	0.137	0.0112842	0.131	0.128	0.136	0.127	0.1305	0.00404145
500	0.142	0.146	0.131	0.121	0.135	0.0112842	0.129	0.126	0.134	0.125	0.1285	0.00404145
505	0.141	0.144	0.13	0.12	0.13375	0.0109659	0.128	0.124	0.132	0.123	0.12675	0.00411299
510	0.14	0.143	0.129	0.119	0.13275	0.0109659	0.127	0.124	0.131	0.122	0.126	0.00391578
515	0.139	0.142	0.128	0.119	0.132	0.0105515	0.127	0.124	0.13	0.122	0.12575	0.0035
520	0.141	0.144	0.129	0.12	0.1335	0.0110905	0.129	0.125	0.131	0.123	0.127	0.00365148
525	0.136	0.139	0.126	0.117	0.1295	0.0100167	0.124	0.121	0.127	0.119	0.12275	0.0035
530	0.141	0.144	0.129	0.12	0.1335	0.0110905	0.129	0.126	0.132	0.123	0.1275	0.00387298
535	0.14	0.144	0.129	0.12	0.13325	0.0108743	0.129	0.125	0.132	0.123	0.12725	0.00403113
540	0.137	0.14	0.126	0.118	0.13025	0.0101448	0.126	0.123	0.129	0.12	0.1245	0.00387298
545	0.141	0.144	0.13	0.12	0.13375	0.0109659	0.13	0.127	0.133	0.123	0.12825	0.004272
550	0.14	0.143	0.129	0.12	0.133	0.0105515	0.129	0.126	0.132	0.123	0.1275	0.00387298
555	0.139	0.142	0.128	0.119	0.132	0.0105515	0.128	0.126	0.132	0.122	0.127	0.00416333
560	0.138	0.141	0.127	0.118	0.131	0.0105515	0.127	0.125	0.131	0.12	0.12575	0.00457347
565	0.137	0.14	0.126	0.118	0.13025	0.0101448	0.126	0.124	0.13	0.12	0.125	0.00416333
570	0.138	0.141	0.126	0.118	0.13075	0.0106888	0.127	0.125	0.131	0.121	0.126	0.00416333
575	0.139	0.141	0.127	0.119	0.1315	0.0103763	0.127	0.126	0.132	0.121	0.1265	0.00450925
580	0.138	0.141	0.127	0.119	0.13125	0.0101448	0.127	0.126	0.132	0.122	0.12675	0.00411299
585	0.138	0.141	0.126	0.118	0.13075	0.0106888	0.126	0.125	0.132	0.121	0.126	0.00454606
590	0.137	0.14	0.126	0.118	0.13025	0.0101448	0.125	0.124	0.131	0.121	0.12525	0.00419325
595	0.136	0.139	0.125	0.117	0.12925	0.0101448	0.124	0.123	0.13	0.12	0.12425	0.00419325
600	0.137	0.14	0.126	0.118	0.13025	0.0101448	0.125	0.124	0.131	0.121	0.12525	0.00419325
605	0.138	0.14	0.126	0.118	0.1305	0.0103763	0.125	0.124	0.132	0.122	0.12575	0.00434933
610	0.138	0.14	0.126	0.118	0.1305	0.0103763	0.125	0.124	0.132	0.122	0.12575	0.00434933
615	0.138	0.14	0.126	0.118	0.1305	0.0103763	0.125	0.123	0.131	0.122	0.12525	0.00403113
620	0.137	0.139	0.125	0.117	0.1295	0.0103763	0.123	0.122	0.13	0.121	0.124	0.00408248
625	0.136	0.138	0.123	0.116	0.12825	0.0105317	0.122	0.121	0.128	0.12	0.12275	0.00359398
630	0.138	0.14	0.125	0.117	0.13	0.010924	0.123	0.122	0.13	0.122	0.12425	0.00386221
635	0.137	0.139	0.124	0.117	0.12925	0.0105317	0.123	0.121	0.129	0.122	0.12375	0.00359398
640	0.137	0.139	0.124	0.117	0.12925	0.0105317	0.122	0.121	0.128	0.121	0.123	0.0033665
645	0.136	0.138	0.123	0.116	0.12825	0.0105317	0.121	0.12	0.127	0.12	0.122	0.0033665
650	0.136	0.138	0.123	0.116	0.12825	0.0105317	0.121	0.119	0.127	0.12	0.12175	0.00359398
655	0.136	0.138	0.123	0.116	0.12825	0.0105317	0.121	0.119	0.126	0.12	0.1215	0.00310913
660	0.136	0.138	0.123	0.115	0.128	0.010924	0.12	0.119	0.126	0.12	0.12125	0.00320156
665	0.136	0.138	0.123	0.116	0.12825	0.0105317	0.12	0.119	0.126	0.12	0.12125	0.00320156
670	0.136	0.138	0.123	0.115	0.128	0.010924	0.12	0.118	0.126	0.119	0.12075	0.00359398
675	0.136	0.137	0.122	0.115	0.1275	0.0107858	0.119	0.118	0.125	0.118	0.12	0.0033665
680	0.135	0.137	0.122	0.114	0.127	0.010924	0.118	0.117	0.124	0.118	0.11925	0.00320156
685	0.136	0.138	0.122	0.115	0.12775	0.0110868	0.119	0.118	0.125	0.118	0.12	0.0033665
690	0.136	0.138	0.122	0.115	0.12775	0.0110868	0.118	0.117	0.125	0.118	0.1195	0.00369685
695	0.134	0.136	0.121	0.114	0.12625	0.0105317	0.117	0.116	0.123	0.116	0.118	0.0033665
700	0.136	0.138	0.123	0.115	0.128	0.010924	0.118	0.117	0.125	0.118	0.1195	0.00369685

## Sheet: Con5
Software Version	3.08.01
Experiment File Path:	D:\AyalaL2\Documents\GEN5\Experiment\Tlalit\Catalytic peptides\2023\Ori\030823_1H-1H_Phase diagram\030823_phase_diagram-WGE-1H-WGR-1H-con.5.xpt
Protocol File Path:	D:\AyalaL2\Documents\GEN5\Protocols\Tlalit\phase diagram 160423.prt
Plate Number	Plate 1
Date	2023-08-03
Time	11:00:16
Reader Type:	Synergy H1
Reader Serial Number:	1912102C
Reading Type	Reader
Procedure Details
Plate Type	384 WELL PLATE (Use plate lid)
Eject plate on completion
Set Temperature	Setpoint 25°C
	Preheat before moving to next step
Read	Absorbance Spectrum
	Random
	Start: 300 nm, Stop: 700 nm, Step: 5 nm
	Calibrate Before Read
	Read Speed: Normal, Delay: 100 msec, Measurements/Data Point: 8
Spectrum
	Wavelength	A1	A2	A3	A4	A5	A6	A7	A8	A9	A10	A11	A12	A13	A14	A15	A16	A17	A18	A19	A20	A21	A22	A23	A24	B1	B2	B3	B4	B5	B6	B7	B8	B9	B10	B11	B12	B13	B14	B15	B16	B17	B18	B19	B20	B21	B22	B23	B24
	300
	305
	310
	315
	320
	325
	330
	335
	340
	345
	350
	355
	360
	365
	370
	375
	380
	385
	390
	395
	400
	405
	410
	415
	420
	425
	430
	435
	440
	445
	450
	455
	460
	465
	470
	475
	480
	485
	490
	495
	500
	505
	510
	515
	520
	525
	530
	535
	540
	545
	550
	555
	560
	565
	570
	575
	580
	585
	590
	595
	600
	605
	610
	615
	620
	625
	630
	635
	640
	645
	650
	655
	660
	665
	670
	675
	680
	685
	690
	695
	700
Spectrum
	Wavelength	E1	E2	E3	E4	E5	E6	E7	E8	E9	E10	E11	E12	E13	E14	E15	E16	E17	E18	E19	E20	E21	E22	E23	E24	F1	F2	F3	F4	F5	F6	F7	F8	F9	F10	F11	F12	F13	F14	F15	F16	F17	F18	F19	F20	F21	F22	F23	F24
	300	0.711					0.69																			0.716					0.691
	305	0.55					0.52																			0.554					0.522
	310	0.465					0.434																			0.469					0.436
	315	0.417					0.387																			0.421					0.39
	320	0.379					0.349																			0.383					0.351
	325	0.353					0.325																			0.357					0.325
	330	0.332					0.303																			0.335					0.305
	335	0.306					0.276																			0.309					0.277
	340	0.288					0.257																			0.291					0.258
	345	0.276					0.245																			0.28					0.246
	350	0.266					0.235																			0.27					0.236
	355	0.254					0.224																			0.258					0.224
	360	0.243					0.212																			0.247					0.213
	365	0.229					0.199																			0.233					0.2
	370	0.202					0.174																			0.205					0.174
	375	0.177					0.153																			0.18					0.153
	380	0.169					0.145																			0.172					0.146
	385	0.161					0.138																			0.164					0.139
	390	0.159					0.135																			0.161					0.136
	395	0.159					0.136																			0.162					0.136
	400	0.156					0.133																			0.159					0.133
	405	0.155					0.132																			0.158					0.132
	410	0.153					0.131																			0.156					0.131
	415	0.15					0.128																			0.152					0.128
	420	0.148					0.126																			0.151					0.126
	425	0.15					0.128																			0.153					0.128
	430	0.149					0.127																			0.152					0.127
	435	0.148					0.126																			0.151					0.126
	440	0.148					0.125																			0.151					0.126
	445	0.148					0.125																			0.15					0.126
	450	0.149					0.127																			0.152					0.127
	455	0.148					0.127																			0.151					0.126
	460	0.147					0.126																			0.15					0.125
	465	0.145					0.125																			0.148					0.124
	470	0.145					0.124																			0.148					0.124
	475	0.143					0.122																			0.146					0.122
	480	0.139					0.118																			0.141					0.118
	485	0.143					0.121																			0.145					0.121
	490	0.144					0.122																			0.146					0.122
	495	0.145					0.123																			0.147					0.123
	500	0.143					0.121																			0.145					0.121
	505	0.141					0.12																			0.143					0.119
	510	0.14					0.119																			0.142					0.119
	515	0.14					0.119																			0.141					0.118
	520	0.141					0.12																			0.142					0.119
	525	0.136					0.117																			0.138					0.116
	530	0.141					0.121																			0.143					0.12
	535	0.141					0.121																			0.142					0.12
	540	0.138					0.119																			0.139					0.118
	545	0.141					0.122																			0.143					0.121
	550	0.14					0.121																			0.142					0.121
	555	0.14					0.121																			0.141					0.12
	560	0.138					0.12																			0.14					0.119
	565	0.138					0.119																			0.139					0.119
	570	0.138					0.12																			0.14					0.12
	575	0.139					0.12																			0.14					0.121
	580	0.139					0.12																			0.14					0.121
	585	0.138					0.12																			0.14					0.12
	590	0.138					0.119																			0.139					0.119
	595	0.137					0.118																			0.138					0.118
	600	0.138					0.119																			0.139					0.119
	605	0.138					0.119																			0.139					0.119
	610	0.139					0.119																			0.139					0.119
	615	0.138					0.119																			0.139					0.119
	620	0.137					0.118																			0.138					0.118
	625	0.136					0.117																			0.137					0.116
	630	0.138					0.118																			0.139					0.117
	635	0.138					0.117																			0.138					0.117
	640	0.137					0.117																			0.138					0.117
	645	0.137					0.116																			0.137					0.116
	650	0.136					0.115																			0.137					0.115
	655	0.136					0.115																			0.137					0.115
	660	0.137					0.115																			0.137					0.115
	665	0.137					0.115																			0.137					0.115
	670	0.137					0.114																			0.137					0.114
	675	0.136					0.113																			0.136					0.113
	680	0.135					0.113																			0.135					0.113
	685	0.137					0.114																			0.137					0.114
	690	0.136					0.113																			0.137					0.113
	695	0.135					0.112																			0.135					0.112
	700	0.137					0.113																			0.137					0.113
Spectrum
	Wavelength	I1	I2	I3	I4	I5	I6	I7	I8	I9	I10	I11	I12	I13	I14	I15	I16	I17	I18	I19	I20	I21	I22	I23	I24	J1	J2	J3	J4	J5	J6	J7	J8	J9	J10	J11	J12	J13	J14	J15	J16	J17	J18	J19	J20	J21	J22	J23	J24
	300
	305
	310
	315
	320
	325
	330
	335
	340
	345
	350
	355
	360
	365
	370
	375
	380
	385
	390
	395
	400
	405
	410
	415
	420
	425
	430
	435
	440
	445
	450
	455
	460
	465
	470
	475
	480
	485
	490
	495
	500
	505
	510
	515
	520
	525
	530
	535
	540
	545
	550
	555
	560
	565
	570
	575
	580
	585
	590
	595
	600
	605
	610
	615
	620
	625
	630
	635
	640
	645
	650
	655
	660
	665
	670
	675
	680
	685
	690
	695
	700
Spectrum
	Wavelength	M1	M2	M3	M4	M5	M6	M7	M8	M9	M10	M11	M12	M13	M14	M15	M16	M17	M18	M19	M20	M21	M22	M23	M24	N1	N2	N3	N4	N5	N6	N7	N8	N9	N10	N11	N12	N13	N14	N15	N16	N17	N18	N19	N20	N21	N22	N23	N24
	300
	305
	310
	315
	320
	325
	330
	335
	340
	345
	350
	355
	360
	365
	370
	375
	380
	385
	390
	395
	400
	405
	410
	415
	420
	425
	430
	435
	440
	445
	450
	455
	460
	465
	470
	475
	480
	485
	490
	495
	500
	505
	510
	515
	520
	525
	530
	535
	540
	545
	550
	555
	560
	565
	570
	575
	580
	585
	590
	595
	600
	605
	610
	615
	620
	625
	630
	635
	640
	645
	650
	655
	660
	665
	670
	675
	680
	685
	690
	695
	700
Results
		1	2	3	4	5	6	7	8	9	10	11	12	13	14	15	16	17	18	19	20	21	22	23	24
	A	?????	?????	?????	?????	?????	?????	?????	?????	?????	?????	?????	?????	?????	?????	?????	?????	?????	?????	?????	?????	?????	?????	?????	?????	Mean Max OD [Spectrum]
	B	?????	?????	?????	?????	?????	?????	?????	?????	?????	?????	?????	?????	?????	?????	?????	?????	?????	?????	?????	?????	?????	?????	?????	?????	Mean Max OD [Spectrum]
	C	?????	?????	?????	?????	?????	?????	?????	?????	?????	?????	?????	?????	?????	?????	?????	?????	?????	?????	?????	?????	?????	?????	?????	?????	Mean Max OD [Spectrum]
	D	?????	?????	?????	?????	?????	?????	?????	?????	?????	?????	?????	?????	?????	?????	?????	?????	?????	?????	?????	?????	?????	?????	?????	?????	Mean Max OD [Spectrum]
	E	0.711	?????	?????	?????	?????	0.69	?????	?????	?????	?????	?????	?????	?????	?????	?????	?????	?????	?????	?????	?????	?????	?????	?????	?????	Mean Max OD [Spectrum]
	F	0.716	?????	?????	?????	?????	0.691	?????	?????	?????	?????	?????	?????	?????	?????	?????	?????	?????	?????	?????	?????	?????	?????	?????	?????	Mean Max OD [Spectrum]
	G	0.713	?????	?????	?????	?????	0.689	?????	?????	?????	?????	?????	?????	?????	?????	?????	?????	?????	?????	?????	?????	?????	?????	?????	?????	Mean Max OD [Spectrum]
	H	0.692	?????	?????	?????	?????	0.687	?????	?????	?????	?????	?????	?????	?????	?????	?????	?????	?????	?????	?????	?????	?????	?????	?????	?????	Mean Max OD [Spectrum]
	I	?????	?????	?????	?????	?????	?????	?????	?????	?????	?????	?????	?????	?????	?????	?????	?????	?????	?????	?????	?????	?????	?????	?????	?????	Mean Max OD [Spectrum]
	J	?????	?????	?????	?????	?????	?????	?????	?????	?????	?????	?????	?????	?????	?????	?????	?????	?????	?????	?????	?????	?????	?????	?????	?????	Mean Max OD [Spectrum]
	K	?????	?????	?????	?????	?????	?????	?????	?????	?????	?????	?????	?????	?????	?????	?????	?????	?????	?????	?????	?????	?????	?????	?????	?????	Mean Max OD [Spectrum]
	L	?????	?????	?????	?????	?????	?????	?????	?????	?????	?????	?????	?????	?????	?????	?????	?????	?????	?????	?????	?????	?????	?????	?????	?????	Mean Max OD [Spectrum]
	M	?????	?????	?????	?????	?????	?????	?????	?????	?????	?????	?????	?????	?????	?????	?????	?????	?????	?????	?????	?????	?????	?????	?????	?????	Mean Max OD [Spectrum]
	N	?????	?????	?????	?????	?????	?????	?????	?????	?????	?????	?????	?????	?????	?????	?????	?????	?????	?????	?????	?????	?????	?????	?????	?????	Mean Max OD [Spectrum]
	O	?????	?????	?????	?????	?????	?????	?????	?????	?????	?????	?????	?????	?????	?????	?????	?????	?????	?????	?????	?????	?????	?????	?????	?????	Mean Max OD [Spectrum]
	P	?????	?????	?????	?????	?????	?????	?????	?????	?????	?????	?????	?????	?????	?????	?????	?????	?????	?????	?????	?????	?????	?????	?????	?????	Mean Max OD [Spectrum]
[truncated: 48 more columns]

[truncated: 21 more sheets: R1H 0.05-E1H 0.01, Con6, R1H 0.05-E1H 0.05, Con7, R1H 0.05-E1H 0.25, Con8, R1H 0.05-E1H 0.5, Con9, R1H 0.25-E1H 0.01, Con10, R1H 0.25-E1H 0.05, Con11, R1H 0.25-E1H 0.25, Con12, R1H 0.25-E1H 0.5, Con13, R1H 0.5-E1H 0.01, Con14, R1H 0.5-E1H 0.05, R1H 0.5-E1H 0.25 …]
