# Supplementary material for: Metal-dependent and metal-free mechanisms of peptide condensate catalysts
Source: Nat Commun. 2026 Mar 28;17:4548. doi: 10.1038/s41467-026-71117-4 (PMC13194831; doi:10.1038/s41467-026-71117-4)
Supplement: Supplementary file 10 — Source data [file 41467_2026_71117_MOESM10_ESM.zip › Source data_Fig 2c.xlsx]

## Sheet: Sum_350nm
	R-0.5 E-0.5	R-0.5 E-0.25	R-0.5 E-0.05	R-0.25 E-0.5	R-0.25 E-0.25	R-0.25 E-0.05	R-0.05 E-0.5	R-0.05 E-0.05	R-0.05 E-0.05
Sample avg.	1.43225	1.0725	0.24775	0.8645	1.2465	0.2385	0.2275	0.228	0.2335
Buffer avg.	0.24775	0.2475	0.2475	0.24825	0.22575	0.24875	0.249	0.2485	0.24925
Absorbance	1.1845	0.825	0.00025	0.61625	1.02075	-0.01025	-0.0215	-0.0205	-0.01575
		WGR	0.5	//	0.00025	0.825	1.1845
			0.25	//	0	1.02075	0.61625
			0.05	//	0	0	0
			0.01	//	//	//	//
				0.01	0.05	0.25	0.5
				WGE
			Values below 0 were defined as 0

## Sheet: Con1
Software Version	3.08.01
Experiment File Path:	D:\AyalaL2\Documents\GEN5\Experiment\Tlalit\Catalytic peptides\2023\Ori\090823-WGR-WGE-Phase diagram\Experiment1.xpt
Protocol File Path:	D:\AyalaL2\Documents\GEN5\Protocols\Tlalit\phase diagram 160423.prt
Plate Number	Plate 1
Date	2023-08-09
Time	09:58:38
Reader Type:	Synergy H1
Reader Serial Number:	1912102C
Reading Type	Reader
Procedure Details
Plate Type	384 WELL PLATE (Use plate lid)
Eject plate on completion
Set Temperature	Setpoint 25°C
	Preheat before moving to next step
Read	Absorbance Spectrum
	I1..L2
	Start: 300 nm, Stop: 700 nm, Step: 5 nm
	Calibrate Before Read
	Read Speed: Normal, Delay: 100 msec, Measurements/Data Point: 8
Spectrum
	Wavelength	A1	A2	A3	A4	A5	A6	A7	A8	A9	A10	A11	A12	A13	A14	A15	A16	A17	A18	A19	A20	A21	A22	A23	A24	B1	B2	B3	B4	B5	B6	B7	B8	B9	B10	B11	B12	B13	B14	B15	B16	B17	B18	B19	B20	B21	B22	B23	B24
	300
	305
	310
	315
	320
	325
	330
	335
	340
	345
	350
	355
	360
	365
	370
	375
	380
	385
	390
	395
	400
	405
	410
	415
	420
	425
	430
	435
	440
	445
	450
	455
	460
	465
	470
	475
	480
	485
	490
	495
	500
	505
	510
	515
	520
	525
	530
	535
	540
	545
	550
	555
	560
	565
	570
	575
	580
	585
	590
	595
	600
	605
	610
	615
	620
	625
	630
	635
	640
	645
	650
	655
	660
	665
	670
	675
	680
	685
	690
	695
	700
Spectrum
	Wavelength	E1	E2	E3	E4	E5	E6	E7	E8	E9	E10	E11	E12	E13	E14	E15	E16	E17	E18	E19	E20	E21	E22	E23	E24	F1	F2	F3	F4	F5	F6	F7	F8	F9	F10	F11	F12	F13	F14	F15	F16	F17	F18	F19	F20	F21	F22	F23	F24
	300
	305
	310
	315
	320
	325
	330
	335
	340
	345
	350
	355
	360
	365
	370
	375
	380
	385
	390
	395
	400
	405
	410
	415
	420
	425
	430
	435
	440
	445
	450
	455
	460
	465
	470
	475
	480
	485
	490
	495
	500
	505
	510
	515
	520
	525
	530
	535
	540
	545
	550
	555
	560
	565
	570
	575
	580
	585
	590
	595
	600
	605
	610
	615
	620
	625
	630
	635
	640
	645
	650
	655
	660
	665
	670
	675
	680
	685
	690
	695
	700
Spectrum
	Wavelength	I1	I2	I3	I4	I5	I6	I7	I8	I9	I10	I11	I12	I13	I14	I15	I16	I17	I18	I19	I20	I21	I22	I23	I24	J1	J2	J3	J4	J5	J6	J7	J8	J9	J10	J11	J12	J13	J14	J15	J16	J17	J18	J19	J20	J21	J22	J23	J24
	300	0.705	2.195																							0.701	2.118
	305	0.538	1.902																							0.538	1.837
	310	0.453	1.762																							0.451	1.696
	315	0.403	1.699																							0.402	1.636
	320	0.365	1.659																							0.365	1.599
	325	0.339	1.633																							0.338	1.574
	330	0.316	1.61																							0.316	1.554
	335	0.291	1.584																							0.292	1.53
	340	0.273	1.565																							0.274	1.513
	345	0.262	1.552																							0.263	1.502
	350	0.252	1.541																							0.252	1.492
	355	0.24	1.528																							0.241	1.482
	360	0.228	1.514																							0.229	1.468
	365	0.212	1.495																							0.215	1.451
	370	0.183	1.467																							0.186	1.422
	375	0.158	1.441																							0.162	1.396
	380	0.147	1.427																							0.153	1.383
	385	0.14	1.417																							0.146	1.375
	390	0.137	1.411																							0.142	1.37
	395	0.137	1.407																							0.143	1.367
	400	0.134	1.402																							0.139	1.362
	405	0.133	1.397																							0.138	1.359
	410	0.132	1.393																							0.137	1.355
	415	0.129	1.387																							0.134	1.35
	420	0.128	1.383																							0.132	1.346
	425	0.129	1.38																							0.134	1.344
	430	0.128	1.375																							0.133	1.34
	435	0.127	1.37																							0.132	1.335
	440	0.126	1.366																							0.131	1.332
	445	0.126	1.363																							0.131	1.329
	450	0.128	1.359																							0.133	1.326
	455	0.127	1.355																							0.132	1.322
	460	0.126	1.35																							0.131	1.318
	465	0.125	1.346																							0.13	1.314
	470	0.125	1.342																							0.129	1.31
	475	0.123	1.337																							0.127	1.306
	480	0.12	1.33																							0.123	1.3
	485	0.122	1.327																							0.127	1.297
	490	0.122	1.323																							0.127	1.293
	495	0.123	1.32																							0.128	1.29
	500	0.121	1.314																							0.126	1.285
	505	0.12	1.309																							0.125	1.28
	510	0.119	1.304																							0.124	1.276
	515	0.119	1.3																							0.124	1.272
	520	0.12	1.296																							0.124	1.268
	525	0.117	1.29																							0.121	1.263
	530	0.12	1.287																							0.125	1.26
	535	0.12	1.283																							0.124	1.256
	540	0.118	1.277																							0.122	1.25
	545	0.12	1.274																							0.125	1.248
	550	0.12	1.269																							0.124	1.243
	555	0.119	1.263																							0.123	1.237
	560	0.119	1.258																							0.122	1.232
	565	0.118	1.253																							0.122	1.228
	570	0.119	1.249																							0.122	1.224
	575	0.119	1.243																							0.123	1.219
	580	0.119	1.238																							0.123	1.214
	585	0.119	1.233																							0.122	1.209
	590	0.118	1.228																							0.122	1.204
	595	0.118	1.222																							0.121	1.199
	600	0.119	1.217																							0.122	1.194
	605	0.119	1.212																							0.122	1.189
	610	0.119	1.207																							0.122	1.185
	615	0.119	1.202																							0.122	1.18
	620	0.118	1.195																							0.121	1.174
	625	0.117	1.189																							0.12	1.167
	630	0.118	1.184																							0.122	1.163
	635	0.118	1.178																							0.121	1.158
	640	0.118	1.173																							0.121	1.152
	645	0.117	1.166																							0.121	1.146
	650	0.117	1.16																							0.121	1.14
	655	0.117	1.155																							0.121	1.135
	660	0.117	1.149																							0.121	1.13
	665	0.117	1.143																							0.121	1.125
	670	0.117	1.137																							0.121	1.119
	675	0.116	1.131																							0.12	1.113
	680	0.116	1.125																							0.12	1.107
	685	0.117	1.119																							0.121	1.102
	690	0.116	1.113																							0.121	1.096
	695	0.115	1.106																							0.119	1.089
	700	0.116	1.102																							0.121	1.086
Spectrum
	Wavelength	M1	M2	M3	M4	M5	M6	M7	M8	M9	M10	M11	M12	M13	M14	M15	M16	M17	M18	M19	M20	M21	M22	M23	M24	N1	N2	N3	N4	N5	N6	N7	N8	N9	N10	N11	N12	N13	N14	N15	N16	N17	N18	N19	N20	N21	N22	N23	N24
	300
	305
	310
	315
	320
	325
	330
	335
	340
	345
	350
	355
	360
	365
	370
	375
	380
	385
	390
	395
	400
	405
	410
	415
	420
	425
	430
	435
	440
	445
	450
	455
	460
	465
	470
	475
	480
	485
	490
	495
	500
	505
	510
	515
	520
	525
	530
	535
	540
	545
	550
	555
	560
	565
	570
	575
	580
	585
	590
	595
	600
	605
	610
	615
	620
	625
	630
	635
	640
	645
	650
	655
	660
	665
	670
	675
	680
	685
	690
	695
	700
Results
		1	2	3	4	5	6	7	8	9	10	11	12	13	14	15	16	17	18	19	20	21	22	23	24
	A	?????	?????	?????	?????	?????	?????	?????	?????	?????	?????	?????	?????	?????	?????	?????	?????	?????	?????	?????	?????	?????	?????	?????	?????	Mean Max OD [Spectrum]
	B	?????	?????	?????	?????	?????	?????	?????	?????	?????	?????	?????	?????	?????	?????	?????	?????	?????	?????	?????	?????	?????	?????	?????	?????	Mean Max OD [Spectrum]
	C	?????	?????	?????	?????	?????	?????	?????	?????	?????	?????	?????	?????	?????	?????	?????	?????	?????	?????	?????	?????	?????	?????	?????	?????	Mean Max OD [Spectrum]
	D	?????	?????	?????	?????	?????	?????	?????	?????	?????	?????	?????	?????	?????	?????	?????	?????	?????	?????	?????	?????	?????	?????	?????	?????	Mean Max OD [Spectrum]
	E	?????	?????	?????	?????	?????	?????	?????	?????	?????	?????	?????	?????	?????	?????	?????	?????	?????	?????	?????	?????	?????	?????	?????	?????	Mean Max OD [Spectrum]
	F	?????	?????	?????	?????	?????	?????	?????	?????	?????	?????	?????	?????	?????	?????	?????	?????	?????	?????	?????	?????	?????	?????	?????	?????	Mean Max OD [Spectrum]
	G	?????	?????	?????	?????	?????	?????	?????	?????	?????	?????	?????	?????	?????	?????	?????	?????	?????	?????	?????	?????	?????	?????	?????	?????	Mean Max OD [Spectrum]
	H	?????	?????	?????	?????	?????	?????	?????	?????	?????	?????	?????	?????	?????	?????	?????	?????	?????	?????	?????	?????	?????	?????	?????	?????	Mean Max OD [Spectrum]
	I	0.705	2.195	?????	?????	?????	?????	?????	?????	?????	?????	?????	?????	?????	?????	?????	?????	?????	?????	?????	?????	?????	?????	?????	?????	Mean Max OD [Spectrum]
	J	0.701	2.118	?????	?????	?????	?????	?????	?????	?????	?????	?????	?????	?????	?????	?????	?????	?????	?????	?????	?????	?????	?????	?????	?????	Mean Max OD [Spectrum]
	K	0.701	1.971	?????	?????	?????	?????	?????	?????	?????	?????	?????	?????	?????	?????	?????	?????	?????	?????	?????	?????	?????	?????	?????	?????	Mean Max OD [Spectrum]
	L	0.682	1.873	?????	?????	?????	?????	?????	?????	?????	?????	?????	?????	?????	?????	?????	?????	?????	?????	?????	?????	?????	?????	?????	?????	Mean Max OD [Spectrum]
	M	?????	?????	?????	?????	?????	?????	?????	?????	?????	?????	?????	?????	?????	?????	?????	?????	?????	?????	?????	?????	?????	?????	?????	?????	Mean Max OD [Spectrum]
	N	?????	?????	?????	?????	?????	?????	?????	?????	?????	?????	?????	?????	?????	?????	?????	?????	?????	?????	?????	?????	?????	?????	?????	?????	Mean Max OD [Spectrum]
	O	?????	?????	?????	?????	?????	?????	?????	?????	?????	?????	?????	?????	?????	?????	?????	?????	?????	?????	?????	?????	?????	?????	?????	?????	Mean Max OD [Spectrum]
	P	?????	?????	?????	?????	?????	?????	?????	?????	?????	?????	?????	?????	?????	?????	?????	?????	?????	?????	?????	?????	?????	?????	?????	?????	Mean Max OD [Spectrum]
[truncated: 48 more columns]

## Sheet: R-0.5 E-0.5
Wavelength	Buffer				Average	STDEV	R-0.5 E-0.5				Average	STDEV
300	0.705	0.701	0.701	0.682	0.69725	0.0103401	2.195	2.118	1.971	1.873	2.03925	0.144634
305	0.538	0.538	0.535	0.517	0.532	0.0100995	1.902	1.837	1.692	1.601	1.758	0.136604
310	0.453	0.451	0.451	0.431	0.4465	0.0103763	1.762	1.696	1.559	1.472	1.62225	0.131079
315	0.403	0.402	0.404	0.383	0.398	0.0100333	1.699	1.636	1.503	1.419	1.56425	0.126695
320	0.365	0.365	0.367	0.345	0.3605	0.0103763	1.659	1.599	1.47	1.388	1.529	0.122695
325	0.339	0.338	0.341	0.319	0.33425	0.0102429	1.633	1.574	1.449	1.368	1.506	0.119786
330	0.316	0.316	0.319	0.296	0.31175	0.0105948	1.61	1.554	1.432	1.353	1.48725	0.116331
335	0.291	0.292	0.294	0.272	0.28725	0.0102429	1.584	1.53	1.412	1.335	1.46525	0.112687
340	0.273	0.274	0.276	0.254	0.26925	0.0102429	1.565	1.513	1.399	1.323	1.45	0.109429
345	0.262	0.263	0.265	0.242	0.258	0.0107393	1.552	1.502	1.391	1.316	1.44025	0.106716
350	0.252	0.252	0.254	0.233	0.24775	0.00987843	1.541	1.492	1.385	1.311	1.43225	0.103812
355	0.24	0.241	0.243	0.222	0.2365	0.00974679	1.528	1.482	1.377	1.305	1.423	0.100906
360	0.228	0.229	0.231	0.21	0.2245	0.00974679	1.514	1.468	1.367	1.296	1.41125	0.098351
365	0.212	0.215	0.217	0.194	0.2095	0.0105357	1.495	1.451	1.352	1.283	1.39525	0.0957927
370	0.183	0.186	0.189	0.168	0.1815	0.00932738	1.467	1.422	1.327	1.261	1.36925	0.0928094
375	0.158	0.162	0.165	0.145	0.1575	0.00881287	1.441	1.396	1.304	1.241	1.3455	0.0900241
380	0.147	0.153	0.156	0.135	0.14775	0.00928709	1.427	1.383	1.294	1.233	1.33425	0.0872749
385	0.14	0.146	0.149	0.129	0.141	0.00883176	1.417	1.375	1.288	1.228	1.327	0.0850999
390	0.137	0.142	0.146	0.126	0.13775	0.00865544	1.411	1.37	1.285	1.226	1.323	0.0832786
395	0.137	0.143	0.146	0.126	0.138	0.00883176	1.407	1.367	1.284	1.226	1.321	0.0814576
400	0.134	0.139	0.143	0.123	0.13475	0.00865544	1.402	1.362	1.281	1.224	1.31725	0.0799891
405	0.133	0.138	0.142	0.122	0.13375	0.00865544	1.397	1.359	1.279	1.222	1.31425	0.0787459
410	0.132	0.137	0.14	0.121	0.1325	0.00834666	1.393	1.355	1.277	1.221	1.3115	0.0772766
415	0.129	0.134	0.137	0.119	0.12975	0.00788987	1.387	1.35	1.274	1.219	1.3075	0.0754564
420	0.128	0.132	0.135	0.118	0.12825	0.00741058	1.383	1.346	1.272	1.217	1.3045	0.0743797
425	0.129	0.134	0.137	0.119	0.12975	0.00788987	1.38	1.344	1.271	1.217	1.303	0.0730981
430	0.128	0.133	0.136	0.118	0.12875	0.00788987	1.375	1.34	1.268	1.215	1.2995	0.0718169
435	0.127	0.132	0.135	0.117	0.12775	0.00788987	1.37	1.335	1.265	1.212	1.2955	0.0707413
440	0.126	0.131	0.134	0.117	0.127	0.00743864	1.366	1.332	1.263	1.211	1.293	0.0694598
445	0.126	0.131	0.134	0.116	0.12675	0.00788987	1.363	1.329	1.261	1.209	1.2905	0.0689227
450	0.128	0.133	0.136	0.117	0.1285	0.00834666	1.359	1.326	1.26	1.208	1.28825	0.0675
455	0.127	0.132	0.135	0.116	0.1275	0.00834666	1.355	1.322	1.257	1.206	1.285	0.0665683
460	0.126	0.131	0.134	0.115	0.1265	0.00834666	1.35	1.318	1.254	1.203	1.28125	0.065683
465	0.125	0.13	0.132	0.114	0.12525	0.00805709	1.346	1.314	1.251	1.2	1.27775	0.0651479
470	0.125	0.129	0.132	0.114	0.125	0.00787401	1.342	1.31	1.248	1.198	1.2745	0.0642158
475	0.123	0.127	0.13	0.114	0.1235	0.00695222	1.337	1.306	1.245	1.196	1.271	0.0629338
480	0.12	0.123	0.126	0.112	0.12025	0.0060208	1.33	1.3	1.24	1.191	1.26525	0.0620504
485	0.122	0.127	0.13	0.114	0.12325	0.00699405	1.327	1.297	1.238	1.19	1.263	0.0611174
490	0.122	0.127	0.131	0.114	0.1235	0.00732575	1.323	1.293	1.235	1.188	1.25975	0.0601851
495	0.123	0.128	0.132	0.115	0.1245	0.00732575	1.32	1.29	1.233	1.186	1.25725	0.0596511
500	0.121	0.126	0.13	0.114	0.12275	0.00689807	1.314	1.285	1.229	1.182	1.2525	0.0587679
505	0.12	0.125	0.129	0.113	0.12175	0.00689807	1.309	1.28	1.225	1.178	1.248	0.0582352
510	0.119	0.124	0.128	0.113	0.121	0.00648074	1.304	1.276	1.222	1.175	1.24425	0.0573549
515	0.119	0.124	0.128	0.113	0.121	0.00648074	1.3	1.272	1.219	1.172	1.24075	0.0568236
520	0.12	0.124	0.129	0.113	0.1215	0.00675771	1.296	1.268	1.216	1.17	1.2375	0.0558898
525	0.117	0.121	0.125	0.111	0.1185	0.00597216	1.29	1.263	1.211	1.165	1.23225	0.055542
530	0.12	0.125	0.129	0.113	0.12175	0.00689807	1.287	1.26	1.209	1.163	1.22975	0.0550114
535	0.12	0.124	0.129	0.113	0.1215	0.00675771	1.283	1.256	1.206	1.16	1.22625	0.0544816
540	0.118	0.122	0.126	0.112	0.1195	0.00597216	1.277	1.25	1.201	1.156	1.221	0.0535475
545	0.12	0.125	0.13	0.114	0.12225	0.00684957	1.274	1.248	1.199	1.154	1.21875	0.0532001
550	0.12	0.124	0.129	0.114	0.12175	0.00634429	1.269	1.243	1.195	1.151	1.2145	0.0522653
555	0.119	0.123	0.128	0.113	0.12075	0.00634429	1.263	1.237	1.191	1.146	1.20925	0.0516164
560	0.119	0.122	0.127	0.113	0.12025	0.00585235	1.258	1.232	1.186	1.142	1.2045	0.0512087
565	0.118	0.122	0.126	0.113	0.11975	0.00556028	1.253	1.228	1.183	1.139	1.20075	0.0503347
570	0.119	0.122	0.127	0.113	0.12025	0.00585235	1.249	1.224	1.179	1.136	1.197	0.0499266
575	0.119	0.123	0.127	0.113	0.1205	0.00597216	1.243	1.219	1.175	1.132	1.19225	0.0490535
580	0.119	0.123	0.127	0.113	0.1205	0.00597216	1.238	1.214	1.171	1.128	1.18775	0.0485275
585	0.119	0.122	0.127	0.113	0.12025	0.00585235	1.233	1.209	1.167	1.124	1.18325	0.0480026
590	0.118	0.122	0.126	0.113	0.11975	0.00556028	1.228	1.204	1.163	1.12	1.17875	0.0474789
595	0.118	0.121	0.125	0.112	0.119	0.00547723	1.222	1.199	1.158	1.116	1.17375	0.0467217
600	0.119	0.122	0.126	0.113	0.12	0.00547723	1.217	1.194	1.154	1.112	1.16925	0.0461979
605	0.119	0.122	0.127	0.112	0.12	0.00627163	1.212	1.189	1.15	1.108	1.16475	0.0456755
610	0.119	0.122	0.127	0.113	0.12025	0.00585235	1.207	1.185	1.146	1.104	1.1605	0.0453321
615	0.119	0.122	0.127	0.112	0.12	0.00627163	1.202	1.18	1.142	1.1	1.156	0.0448107
620	0.118	0.121	0.126	0.111	0.119	0.00627163	1.195	1.174	1.137	1.095	1.15025	0.0439498
625	0.117	0.12	0.124	0.11	0.11775	0.00590903	1.189	1.167	1.131	1.09	1.14425	0.0433542
630	0.118	0.122	0.126	0.111	0.11925	0.00639661	1.184	1.163	1.128	1.087	1.1405	0.0424931
635	0.118	0.121	0.125	0.11	0.1185	0.00635085	1.178	1.158	1.123	1.082	1.13525	0.0421535
640	0.118	0.121	0.125	0.11	0.1185	0.00635085	1.173	1.152	1.119	1.078	1.1305	0.0414608
645	0.117	0.121	0.125	0.109	0.118	0.0068313	1.166	1.146	1.113	1.073	1.1245	0.0406981
650	0.117	0.121	0.124	0.109	0.11775	0.0065	1.16	1.14	1.108	1.068	1.119	0.0401829
655	0.117	0.121	0.124	0.108	0.1175	0.00695222	1.155	1.135	1.104	1.064	1.1145	0.0396695
660	0.117	0.121	0.124	0.108	0.1175	0.00695222	1.149	1.13	1.1	1.06	1.10975	0.038819
665	0.117	0.121	0.124	0.108	0.1175	0.00695222	1.143	1.125	1.095	1.055	1.1045	0.0384838
670	0.117	0.121	0.124	0.107	0.11725	0.00741058	1.137	1.119	1.089	1.05	1.09875	0.0380559
675	0.116	0.12	0.123	0.107	0.1165	0.00695222	1.131	1.113	1.084	1.045	1.09325	0.0375444
680	0.116	0.12	0.123	0.106	0.11625	0.00741058	1.125	1.107	1.079	1.041	1.088	0.036606
685	0.117	0.121	0.124	0.107	0.11725	0.00741058	1.119	1.102	1.075	1.037	1.08325	0.0357619
690	0.116	0.121	0.123	0.106	0.1165	0.00759386	1.113	1.096	1.07	1.032	1.07775	0.035255
695	0.115	0.119	0.122	0.105	0.11525	0.00741058	1.106	1.089	1.064	1.026	1.07125	0.0347503
700	0.116	0.121	0.123	0.106	0.1165	0.00759386	1.102	1.086	1.061	1.023	1.068	0.034419

## Sheet: Con2
Software Version	3.08.01
Experiment File Path:	D:\AyalaL2\Documents\GEN5\Experiment\Tlalit\Catalytic peptides\2023\Ori\090823-WGR-WGE-Phase diagram\Experiment3.xpt
Protocol File Path:	D:\AyalaL2\Documents\GEN5\Protocols\Tlalit\phase diagram 160423.prt
Plate Number	Plate 1
Date	2023-08-09
Time	10:09:39
Reader Type:	Synergy H1
Reader Serial Number:	1912102C
Reading Type	Reader
Procedure Details
Plate Type	384 WELL PLATE (Use plate lid)
Eject plate on completion
Set Temperature	Setpoint 25°C
	Preheat before moving to next step
Read	Absorbance Spectrum
	Random
	Start: 300 nm, Stop: 700 nm, Step: 5 nm
	Calibrate Before Read
	Read Speed: Normal, Delay: 100 msec, Measurements/Data Point: 8
Spectrum
	Wavelength	A1	A2	A3	A4	A5	A6	A7	A8	A9	A10	A11	A12	A13	A14	A15	A16	A17	A18	A19	A20	A21	A22	A23	A24	B1	B2	B3	B4	B5	B6	B7	B8	B9	B10	B11	B12	B13	B14	B15	B16	B17	B18	B19	B20	B21	B22	B23	B24
	300
	305
	310
	315
	320
	325
	330
	335
	340
	345
	350
	355
	360
	365
	370
	375
	380
	385
	390
	395
	400
	405
	410
	415
	420
	425
	430
	435
	440
	445
	450
	455
	460
	465
	470
	475
	480
	485
	490
	495
	500
	505
	510
	515
	520
	525
	530
	535
	540
	545
	550
	555
	560
	565
	570
	575
	580
	585
	590
	595
	600
	605
	610
	615
	620
	625
	630
	635
	640
	645
	650
	655
	660
	665
	670
	675
	680
	685
	690
	695
	700
Spectrum
	Wavelength	E1	E2	E3	E4	E5	E6	E7	E8	E9	E10	E11	E12	E13	E14	E15	E16	E17	E18	E19	E20	E21	E22	E23	E24	F1	F2	F3	F4	F5	F6	F7	F8	F9	F10	F11	F12	F13	F14	F15	F16	F17	F18	F19	F20	F21	F22	F23	F24
	300
	305
	310
	315
	320
	325
	330
	335
	340
	345
	350
	355
	360
	365
	370
	375
	380
	385
	390
	395
	400
	405
	410
	415
	420
	425
	430
	435
	440
	445
	450
	455
	460
	465
	470
	475
	480
	485
	490
	495
	500
	505
	510
	515
	520
	525
	530
	535
	540
	545
	550
	555
	560
	565
	570
	575
	580
	585
	590
	595
	600
	605
	610
	615
	620
	625
	630
	635
	640
	645
	650
	655
	660
	665
	670
	675
	680
	685
	690
	695
	700
Spectrum
	Wavelength	I1	I2	I3	I4	I5	I6	I7	I8	I9	I10	I11	I12	I13	I14	I15	I16	I17	I18	I19	I20	I21	I22	I23	I24	J1	J2	J3	J4	J5	J6	J7	J8	J9	J10	J11	J12	J13	J14	J15	J16	J17	J18	J19	J20	J21	J22	J23	J24
	300	0.707		1.715																						0.703		1.81
	305	0.54		1.465																						0.537		1.546
	310	0.453		1.339																						0.451		1.412
	315	0.404		1.276																						0.403		1.348
	320	0.365		1.231																						0.365		1.305
	325	0.338		1.2																						0.338		1.274
	330	0.316		1.173																						0.317		1.248
	335	0.291		1.14																						0.291		1.216
	340	0.273		1.115																						0.274		1.193
	345	0.261		1.098																						0.262		1.176
	350	0.251		1.083																						0.252		1.161
	355	0.24		1.065																						0.24		1.145
	360	0.227		1.046																						0.228		1.127
	365	0.212		1.024																						0.214		1.105
	370	0.183		0.991																						0.186		1.073
	375	0.157		0.959																						0.162		1.042
	380	0.147		0.943																						0.153		1.026
	385	0.14		0.928																						0.145		1.013
	390	0.137		0.918																						0.142		1.003
	395	0.136		0.911																						0.142		0.997
	400	0.134		0.901																						0.139		0.988
	405	0.132		0.893																						0.138		0.98
	410	0.131		0.884																						0.137		0.971
	415	0.129		0.874																						0.133		0.962
	420	0.127		0.865																						0.132		0.954
	425	0.129		0.86																						0.134		0.949
	430	0.127		0.851																						0.132		0.941
	435	0.126		0.842																						0.131		0.931
	440	0.126		0.834																						0.131		0.924
	445	0.126		0.828																						0.131		0.917
	450	0.127		0.821																						0.132		0.911
	455	0.126		0.813																						0.131		0.903
	460	0.126		0.804																						0.13		0.894
	465	0.124		0.795																						0.129		0.886
	470	0.124		0.789																						0.128		0.879
	475	0.123		0.781																						0.127		0.871
	480	0.119		0.769																						0.123		0.86
	485	0.121		0.765																						0.126		0.855
	490	0.122		0.758																						0.126		0.848
	495	0.122		0.753																						0.127		0.842
	500	0.121		0.744																						0.126		0.833
	505	0.119		0.735																						0.124		0.824
	510	0.119		0.727																						0.123		0.816
	515	0.118		0.72																						0.123		0.809
	520	0.119		0.714																						0.124		0.803
	525	0.117		0.705																						0.121		0.793
	530	0.119		0.7																						0.124		0.789
	535	0.119		0.694																						0.124		0.782
	540	0.117		0.685																						0.121		0.773
	545	0.12		0.682																						0.125		0.77
	550	0.119		0.675																						0.124		0.762
	555	0.119		0.667																						0.123		0.754
	560	0.118		0.66																						0.122		0.746
	565	0.117		0.654																						0.121		0.74
	570	0.118		0.648																						0.122		0.734
	575	0.119		0.642																						0.122		0.727
	580	0.118		0.636																						0.122		0.72
	585	0.118		0.63																						0.122		0.714
	590	0.118		0.624																						0.121		0.707
	595	0.117		0.617																						0.12		0.7
	600	0.118		0.611																						0.121		0.693
	605	0.118		0.606																						0.121		0.687
	610	0.118		0.601																						0.122		0.682
	615	0.118		0.595																						0.121		0.676
	620	0.117		0.588																						0.121		0.668
	625	0.117		0.581																						0.12		0.66
	630	0.118		0.577																						0.121		0.656
	635	0.117		0.572																						0.121		0.65
	640	0.117		0.566																						0.121		0.644
	645	0.117		0.56																						0.12		0.637
	650	0.117		0.554																						0.12		0.631
	655	0.116		0.55																						0.12		0.626
	660	0.116		0.545																						0.12		0.621
	665	0.116		0.54																						0.12		0.615
	670	0.116		0.534																						0.12		0.609
	675	0.116		0.529																						0.119		0.603
	680	0.115		0.524																						0.119		0.598
	685	0.116		0.52																						0.12		0.593
	690	0.116		0.515																						0.12		0.587
	695	0.115		0.509																						0.118		0.58
	700	0.116		0.506																						0.12		0.577
Spectrum
	Wavelength	M1	M2	M3	M4	M5	M6	M7	M8	M9	M10	M11	M12	M13	M14	M15	M16	M17	M18	M19	M20	M21	M22	M23	M24	N1	N2	N3	N4	N5	N6	N7	N8	N9	N10	N11	N12	N13	N14	N15	N16	N17	N18	N19	N20	N21	N22	N23	N24
	300
	305
	310
	315
	320
	325
	330
	335
	340
	345
	350
	355
	360
	365
	370
	375
	380
	385
	390
	395
	400
	405
	410
	415
	420
	425
	430
	435
	440
	445
	450
	455
	460
	465
	470
	475
	480
	485
	490
	495
	500
	505
	510
	515
	520
	525
	530
	535
	540
	545
	550
	555
	560
	565
	570
	575
	580
	585
	590
	595
	600
	605
	610
	615
	620
	625
	630
	635
	640
	645
	650
	655
	660
	665
	670
	675
	680
	685
	690
	695
	700
Results
		1	2	3	4	5	6	7	8	9	10	11	12	13	14	15	16	17	18	19	20	21	22	23	24
	A	?????	?????	?????	?????	?????	?????	?????	?????	?????	?????	?????	?????	?????	?????	?????	?????	?????	?????	?????	?????	?????	?????	?????	?????	Mean Max OD [Spectrum]
	B	?????	?????	?????	?????	?????	?????	?????	?????	?????	?????	?????	?????	?????	?????	?????	?????	?????	?????	?????	?????	?????	?????	?????	?????	Mean Max OD [Spectrum]
	C	?????	?????	?????	?????	?????	?????	?????	?????	?????	?????	?????	?????	?????	?????	?????	?????	?????	?????	?????	?????	?????	?????	?????	?????	Mean Max OD [Spectrum]
	D	?????	?????	?????	?????	?????	?????	?????	?????	?????	?????	?????	?????	?????	?????	?????	?????	?????	?????	?????	?????	?????	?????	?????	?????	Mean Max OD [Spectrum]
	E	?????	?????	?????	?????	?????	?????	?????	?????	?????	?????	?????	?????	?????	?????	?????	?????	?????	?????	?????	?????	?????	?????	?????	?????	Mean Max OD [Spectrum]
	F	?????	?????	?????	?????	?????	?????	?????	?????	?????	?????	?????	?????	?????	?????	?????	?????	?????	?????	?????	?????	?????	?????	?????	?????	Mean Max OD [Spectrum]
	G	?????	?????	?????	?????	?????	?????	?????	?????	?????	?????	?????	?????	?????	?????	?????	?????	?????	?????	?????	?????	?????	?????	?????	?????	Mean Max OD [Spectrum]
	H	?????	?????	?????	?????	?????	?????	?????	?????	?????	?????	?????	?????	?????	?????	?????	?????	?????	?????	?????	?????	?????	?????	?????	?????	Mean Max OD [Spectrum]
	I	0.707	?????	1.715	?????	?????	?????	?????	?????	?????	?????	?????	?????	?????	?????	?????	?????	?????	?????	?????	?????	?????	?????	?????	?????	Mean Max OD [Spectrum]
	J	0.703	?????	1.81	?????	?????	?????	?????	?????	?????	?????	?????	?????	?????	?????	?????	?????	?????	?????	?????	?????	?????	?????	?????	?????	Mean Max OD [Spectrum]
	K	0.702	?????	1.616	?????	?????	?????	?????	?????	?????	?????	?????	?????	?????	?????	?????	?????	?????	?????	?????	?????	?????	?????	?????	?????	Mean Max OD [Spectrum]
	L	0.685	?????	1.575	?????	?????	?????	?????	?????	?????	?????	?????	?????	?????	?????	?????	?????	?????	?????	?????	?????	?????	?????	?????	?????	Mean Max OD [Spectrum]
	M	?????	?????	?????	?????	?????	?????	?????	?????	?????	?????	?????	?????	?????	?????	?????	?????	?????	?????	?????	?????	?????	?????	?????	?????	Mean Max OD [Spectrum]
	N	?????	?????	?????	?????	?????	?????	?????	?????	?????	?????	?????	?????	?????	?????	?????	?????	?????	?????	?????	?????	?????	?????	?????	?????	Mean Max OD [Spectrum]
	O	?????	?????	?????	?????	?????	?????	?????	?????	?????	?????	?????	?????	?????	?????	?????	?????	?????	?????	?????	?????	?????	?????	?????	?????	Mean Max OD [Spectrum]
	P	?????	?????	?????	?????	?????	?????	?????	?????	?????	?????	?????	?????	?????	?????	?????	?????	?????	?????	?????	?????	?????	?????	?????	?????	Mean Max OD [Spectrum]
[truncated: 48 more columns]

## Sheet: R-0.5 E-0.25
Wavelength	Buffer				Average	STDEV	R-0.5 E-0.25				Average	STDEV
300	0.707	0.703	0.702	0.685	0.69925	0.00974252	1.715	1.81	1.616	1.575	1.679	0.105265
305	0.54	0.537	0.536	0.519	0.533	0.00948683	1.465	1.546	1.364	1.323	1.4245	0.100606
310	0.453	0.451	0.451	0.433	0.447	0.00938083	1.339	1.412	1.242	1.204	1.29925	0.0942386
315	0.404	0.403	0.403	0.385	0.39875	0.00917878	1.276	1.348	1.187	1.151	1.2405	0.0888613
320	0.365	0.365	0.365	0.346	0.36025	0.0095	1.231	1.305	1.15	1.116	1.2005	0.0847368
325	0.338	0.338	0.339	0.32	0.33375	0.00917878	1.2	1.274	1.125	1.092	1.17275	0.0812296
330	0.316	0.317	0.318	0.298	0.31225	0.00953502	1.173	1.248	1.104	1.072	1.14925	0.0781681
335	0.291	0.291	0.293	0.273	0.287	0.00938083	1.14	1.216	1.078	1.048	1.1205	0.0743034
340	0.273	0.274	0.275	0.255	0.26925	0.00953502	1.115	1.193	1.059	1.031	1.0995	0.0714493
345	0.261	0.262	0.263	0.243	0.25725	0.00953502	1.098	1.176	1.047	1.02	1.08525	0.0686021
350	0.251	0.252	0.253	0.234	0.2475	0.00903696	1.083	1.161	1.036	1.01	1.0725	0.0662847
355	0.24	0.24	0.241	0.223	0.236	0.00867948	1.065	1.145	1.024	0.998	1.058	0.0642236
360	0.227	0.228	0.229	0.211	0.22375	0.00853913	1.046	1.127	1.009	0.985	1.04175	0.0621255
365	0.212	0.214	0.216	0.195	0.20925	0.00963933	1.024	1.105	0.992	0.969	1.0225	0.0594447
370	0.183	0.186	0.188	0.17	0.18175	0.00809835	0.991	1.073	0.962	0.941	0.99175	0.0579159
375	0.157	0.162	0.164	0.146	0.15725	0.00805709	0.959	1.042	0.934	0.916	0.96275	0.0556978
380	0.147	0.153	0.155	0.136	0.14775	0.00853913	0.943	1.026	0.922	0.905	0.949	0.0536346
385	0.14	0.145	0.147	0.13	0.1405	0.00759386	0.928	1.013	0.911	0.895	0.93675	0.0525888
390	0.137	0.142	0.144	0.127	0.1375	0.00759386	0.918	1.003	0.905	0.889	0.92875	0.050901
395	0.136	0.142	0.145	0.127	0.1375	0.00793725	0.911	0.997	0.901	0.886	0.92375	0.0499024
400	0.134	0.139	0.141	0.124	0.1345	0.00759386	0.901	0.988	0.894	0.88	0.91575	0.0489515
405	0.132	0.138	0.14	0.123	0.13325	0.00763217	0.893	0.98	0.889	0.876	0.9095	0.047557
410	0.131	0.137	0.139	0.122	0.13225	0.00763217	0.884	0.971	0.883	0.871	0.90225	0.0462124
415	0.129	0.133	0.136	0.12	0.1295	0.00695222	0.874	0.962	0.876	0.865	0.89425	0.0454193
420	0.127	0.132	0.134	0.119	0.128	0.00668331	0.865	0.954	0.871	0.86	0.8875	0.0445608
425	0.129	0.134	0.136	0.12	0.12975	0.00713559	0.86	0.949	0.868	0.857	0.8835	0.0439128
430	0.127	0.132	0.135	0.118	0.128	0.00743864	0.851	0.941	0.862	0.851	0.87625	0.043477
435	0.126	0.131	0.133	0.118	0.127	0.00668331	0.842	0.931	0.855	0.846	0.8685	0.0420198
440	0.126	0.131	0.133	0.117	0.12675	0.00713559	0.834	0.924	0.85	0.84	0.862	0.0418569
445	0.126	0.131	0.133	0.117	0.12675	0.00713559	0.828	0.917	0.845	0.836	0.8565	0.0409268
450	0.127	0.132	0.135	0.118	0.128	0.00743864	0.821	0.911	0.841	0.832	0.85125	0.0406643
455	0.126	0.131	0.133	0.117	0.12675	0.00713559	0.813	0.903	0.835	0.827	0.8445	0.0400458
460	0.126	0.13	0.132	0.116	0.126	0.00711805	0.804	0.894	0.828	0.821	0.83675	0.0394747
465	0.124	0.129	0.131	0.115	0.12475	0.00713559	0.795	0.886	0.822	0.815	0.8295	0.0393658
470	0.124	0.128	0.13	0.115	0.12425	0.00665207	0.789	0.879	0.817	0.81	0.82375	0.0387072
475	0.123	0.127	0.129	0.114	0.12325	0.00665207	0.781	0.871	0.811	0.805	0.817	0.0382623
480	0.119	0.123	0.125	0.112	0.11975	0.0057373	0.769	0.86	0.801	0.796	0.8065	0.0383362
485	0.121	0.126	0.128	0.114	0.12225	0.00623832	0.765	0.855	0.798	0.793	0.80275	0.0377392
490	0.122	0.126	0.129	0.115	0.123	0.0060553	0.758	0.848	0.793	0.788	0.79675	0.0375
495	0.122	0.127	0.13	0.115	0.1235	0.00655744	0.753	0.842	0.789	0.784	0.792	0.0369414
500	0.121	0.126	0.129	0.115	0.12275	0.00613052	0.744	0.833	0.782	0.777	0.784	0.0367605
505	0.119	0.124	0.127	0.114	0.121	0.00571548	0.735	0.824	0.774	0.771	0.776	0.0365787
510	0.119	0.123	0.127	0.113	0.1205	0.00597216	0.727	0.816	0.767	0.764	0.7685	0.0365194
515	0.118	0.123	0.127	0.113	0.12025	0.00607591	0.72	0.809	0.762	0.76	0.76275	0.0363994
520	0.119	0.124	0.127	0.114	0.121	0.00571548	0.714	0.803	0.758	0.755	0.7575	0.0363731
525	0.117	0.121	0.124	0.112	0.1185	0.00519615	0.705	0.793	0.749	0.748	0.74875	0.0359293
530	0.119	0.124	0.128	0.114	0.12125	0.00607591	0.7	0.789	0.746	0.745	0.745	0.036341
535	0.119	0.124	0.127	0.114	0.121	0.00571548	0.694	0.782	0.741	0.74	0.73925	0.0359572
540	0.117	0.121	0.125	0.113	0.119	0.00516398	0.685	0.773	0.733	0.733	0.731	0.036
545	0.12	0.125	0.128	0.115	0.122	0.00571548	0.682	0.77	0.731	0.73	0.72825	0.036022
550	0.119	0.124	0.127	0.114	0.121	0.00571548	0.675	0.762	0.725	0.724	0.7215	0.0356885
555	0.119	0.123	0.127	0.114	0.12075	0.00556028	0.667	0.754	0.718	0.718	0.71425	0.0357806
560	0.118	0.122	0.125	0.113	0.1195	0.00519615	0.66	0.746	0.712	0.712	0.7075	0.0354918
565	0.117	0.121	0.125	0.113	0.119	0.00516398	0.654	0.74	0.706	0.706	0.7015	0.0354918
570	0.118	0.122	0.125	0.113	0.1195	0.00519615	0.648	0.734	0.701	0.701	0.696	0.0355809
575	0.119	0.122	0.126	0.114	0.12025	0.005058	0.642	0.727	0.696	0.696	0.69025	0.0353306
580	0.118	0.122	0.126	0.114	0.12	0.00516398	0.636	0.72	0.69	0.69	0.684	0.0349857
585	0.118	0.122	0.126	0.113	0.11975	0.00556028	0.63	0.714	0.685	0.685	0.6785	0.0351046
590	0.118	0.121	0.125	0.113	0.11925	0.005058	0.624	0.707	0.679	0.68	0.6725	0.0348377
595	0.117	0.12	0.124	0.113	0.1185	0.00465475	0.617	0.7	0.672	0.673	0.6655	0.0348377
600	0.118	0.121	0.125	0.113	0.11925	0.005058	0.611	0.693	0.667	0.668	0.65975	0.0346542
605	0.118	0.121	0.125	0.113	0.11925	0.005058	0.606	0.687	0.662	0.663	0.6545	0.0343366
610	0.118	0.122	0.126	0.113	0.11975	0.00556028	0.601	0.682	0.657	0.659	0.64975	0.0344226
615	0.118	0.121	0.125	0.112	0.119	0.00547723	0.595	0.676	0.652	0.654	0.64425	0.0345868
620	0.117	0.121	0.124	0.112	0.1185	0.00519615	0.588	0.668	0.645	0.648	0.63725	0.0343839
625	0.117	0.12	0.123	0.111	0.11775	0.00512348	0.581	0.66	0.639	0.641	0.63025	0.0341699
630	0.118	0.121	0.125	0.111	0.11875	0.00590903	0.577	0.656	0.635	0.637	0.62625	0.0341699
635	0.117	0.121	0.124	0.111	0.11825	0.00561991	0.572	0.65	0.63	0.632	0.621	0.0338821
640	0.117	0.121	0.124	0.111	0.11825	0.00561991	0.566	0.644	0.625	0.627	0.6155	0.0340832
645	0.117	0.12	0.123	0.11	0.1175	0.00556776	0.56	0.637	0.618	0.622	0.60925	0.0338366
650	0.117	0.12	0.123	0.109	0.11725	0.0060208	0.554	0.631	0.613	0.616	0.6035	0.0339264
655	0.116	0.12	0.123	0.109	0.117	0.0060553	0.55	0.626	0.608	0.612	0.599	0.0335659
660	0.116	0.12	0.123	0.109	0.117	0.0060553	0.545	0.621	0.604	0.607	0.59425	0.0336588
665	0.116	0.12	0.123	0.108	0.11675	0.0065	0.54	0.615	0.599	0.602	0.589	0.0333966
670	0.116	0.12	0.123	0.108	0.11675	0.0065	0.534	0.609	0.593	0.597	0.58325	0.0335298
675	0.116	0.119	0.122	0.107	0.116	0.00648074	0.529	0.603	0.588	0.591	0.57775	0.0331399
680	0.115	0.119	0.121	0.107	0.1155	0.00619139	0.524	0.598	0.583	0.587	0.573	0.0332766
685	0.116	0.12	0.123	0.107	0.1165	0.00695222	0.52	0.593	0.58	0.582	0.56875	0.0329987
690	0.116	0.12	0.122	0.107	0.11625	0.00665207	0.515	0.587	0.574	0.577	0.56325	0.0326433
695	0.115	0.118	0.121	0.105	0.11475	0.00694622	0.509	0.58	0.568	0.571	0.557	0.0324037
700	0.116	0.12	0.122	0.106	0.116	0.00711805	0.506	0.577	0.565	0.568	0.554	0.0324037

## Sheet: Con3
Software Version	3.08.01
Experiment File Path:	D:\AyalaL2\Documents\GEN5\Experiment\Tlalit\Catalytic peptides\2023\Ori\090823-WGR-WGE-Phase diagram\Experiment4.xpt
Protocol File Path:	D:\AyalaL2\Documents\GEN5\Protocols\Tlalit\phase diagram 160423.prt
Plate Number	Plate 1
Date	2023-08-09
Time	10:20:14
Reader Type:	Synergy H1
Reader Serial Number:	1912102C
Reading Type	Reader
Procedure Details
Plate Type	384 WELL PLATE (Use plate lid)
Eject plate on completion
Set Temperature	Setpoint 25°C
	Preheat before moving to next step
Read	Absorbance Spectrum
	Random
	Start: 300 nm, Stop: 700 nm, Step: 5 nm
	Calibrate Before Read
	Read Speed: Normal, Delay: 100 msec, Measurements/Data Point: 8
Spectrum
	Wavelength	A1	A2	A3	A4	A5	A6	A7	A8	A9	A10	A11	A12	A13	A14	A15	A16	A17	A18	A19	A20	A21	A22	A23	A24	B1	B2	B3	B4	B5	B6	B7	B8	B9	B10	B11	B12	B13	B14	B15	B16	B17	B18	B19	B20	B21	B22	B23	B24
	300
	305
	310
	315
	320
	325
	330
	335
	340
	345
	350
	355
	360
	365
	370
	375
	380
	385
	390
	395
	400
	405
	410
	415
	420
	425
	430
	435
	440
	445
	450
	455
	460
	465
	470
	475
	480
	485
	490
	495
	500
	505
	510
	515
	520
	525
	530
	535
	540
	545
	550
	555
	560
	565
	570
	575
	580
	585
	590
	595
	600
	605
	610
	615
	620
	625
	630
	635
	640
	645
	650
	655
	660
	665
	670
	675
	680
	685
	690
	695
	700
Spectrum
	Wavelength	E1	E2	E3	E4	E5	E6	E7	E8	E9	E10	E11	E12	E13	E14	E15	E16	E17	E18	E19	E20	E21	E22	E23	E24	F1	F2	F3	F4	F5	F6	F7	F8	F9	F10	F11	F12	F13	F14	F15	F16	F17	F18	F19	F20	F21	F22	F23	F24
	300
	305
	310
	315
	320
	325
	330
	335
	340
	345
	350
	355
	360
	365
	370
	375
	380
	385
	390
	395
	400
	405
	410
	415
	420
	425
	430
	435
	440
	445
	450
	455
	460
	465
	470
	475
	480
	485
	490
	495
	500
	505
	510
	515
	520
	525
	530
	535
	540
	545
	550
	555
	560
	565
	570
	575
	580
	585
	590
	595
	600
	605
	610
	615
	620
	625
	630
	635
	640
	645
	650
	655
	660
	665
	670
	675
	680
	685
	690
	695
	700
Spectrum
	Wavelength	I1	I2	I3	I4	I5	I6	I7	I8	I9	I10	I11	I12	I13	I14	I15	I16	I17	I18	I19	I20	I21	I22	I23	I24	J1	J2	J3	J4	J5	J6	J7	J8	J9	J10	J11	J12	J13	J14	J15	J16	J17	J18	J19	J20	J21	J22	J23	J24
	300	0.708			0.84																					0.703			0.826
	305	0.542			0.591																					0.538			0.582
	310	0.454			0.467																					0.451			0.461
	315	0.404			0.408																					0.403			0.403
	320	0.366			0.367																					0.364			0.362
	325	0.339			0.34																					0.338			0.336
	330	0.317			0.318																					0.317			0.314
	335	0.292			0.29																					0.291			0.286
	340	0.274			0.271																					0.274			0.267
	345	0.262			0.259																					0.262			0.255
	350	0.252			0.249																					0.252			0.245
	355	0.24			0.238																					0.24			0.234
	360	0.228			0.226																					0.228			0.222
	365	0.212			0.212																					0.214			0.207
	370	0.184			0.184																					0.186			0.18
	375	0.158			0.159																					0.161			0.155
	380	0.147			0.149																					0.152			0.146
	385	0.14			0.142																					0.145			0.139
	390	0.137			0.139																					0.142			0.136
	395	0.136			0.139																					0.142			0.136
	400	0.134			0.136																					0.139			0.133
	405	0.132			0.135																					0.138			0.132
	410	0.131			0.134																					0.136			0.131
	415	0.128			0.131																					0.133			0.128
	420	0.127			0.129																					0.132			0.127
	425	0.128			0.131																					0.133			0.128
	430	0.127			0.13																					0.132			0.127
	435	0.126			0.129																					0.131			0.126
	440	0.125			0.128																					0.13			0.126
	445	0.125			0.128																					0.13			0.126
	450	0.126			0.13																					0.132			0.127
	455	0.126			0.129																					0.131			0.126
	460	0.125			0.127																					0.13			0.125
	465	0.124			0.126																					0.129			0.124
	470	0.123			0.126																					0.128			0.123
	475	0.122			0.125																					0.127			0.122
	480	0.119			0.121																					0.123			0.119
	485	0.121			0.124																					0.126			0.122
	490	0.121			0.125																					0.126			0.122
	495	0.122			0.126																					0.127			0.123
	500	0.12			0.124																					0.125			0.121
	505	0.119			0.123																					0.124			0.12
	510	0.118			0.122																					0.123			0.12
	515	0.118			0.122																					0.123			0.12
	520	0.119			0.123																					0.124			0.121
	525	0.116			0.12																					0.12			0.118
	530	0.119			0.123																					0.124			0.121
	535	0.119			0.123																					0.123			0.121
	540	0.117			0.121																					0.121			0.119
	545	0.12			0.124																					0.124			0.121
	550	0.119			0.123																					0.123			0.121
	555	0.118			0.122																					0.123			0.12
	560	0.117			0.121																					0.122			0.119
	565	0.117			0.12																					0.121			0.118
	570	0.118			0.121																					0.121			0.119
	575	0.118			0.121																					0.122			0.119
	580	0.118			0.121																					0.122			0.119
	585	0.118			0.121																					0.121			0.118
	590	0.117			0.12																					0.121			0.118
	595	0.117			0.119																					0.12			0.117
	600	0.118			0.12																					0.121			0.118
	605	0.118			0.12																					0.121			0.118
	610	0.118			0.121																					0.121			0.119
	615	0.118			0.121																					0.121			0.118
	620	0.117			0.12																					0.12			0.118
	625	0.116			0.119																					0.119			0.117
	630	0.117			0.12																					0.121			0.118
	635	0.117			0.12																					0.12			0.118
	640	0.117			0.12																					0.12			0.117
	645	0.116			0.119																					0.12			0.117
	650	0.116			0.119																					0.12			0.116
	655	0.116			0.119																					0.12			0.116
	660	0.116			0.118																					0.12			0.116
	665	0.116			0.119																					0.12			0.116
	670	0.116			0.118																					0.12			0.116
	675	0.115			0.118																					0.119			0.115
	680	0.115			0.117																					0.119			0.114
	685	0.116			0.118																					0.12			0.115
	690	0.116			0.118																					0.119			0.115
	695	0.114			0.116																					0.118			0.114
	700	0.116			0.118																					0.12			0.115
Spectrum
	Wavelength	M1	M2	M3	M4	M5	M6	M7	M8	M9	M10	M11	M12	M13	M14	M15	M16	M17	M18	M19	M20	M21	M22	M23	M24	N1	N2	N3	N4	N5	N6	N7	N8	N9	N10	N11	N12	N13	N14	N15	N16	N17	N18	N19	N20	N21	N22	N23	N24
	300
	305
	310
	315
	320
	325
	330
	335
	340
	345
	350
	355
	360
	365
	370
	375
	380
	385
	390
	395
	400
	405
	410
	415
	420
	425
	430
	435
	440
	445
	450
	455
	460
	465
	470
	475
	480
	485
	490
	495
	500
	505
	510
	515
	520
	525
	530
	535
	540
	545
	550
	555
	560
	565
	570
	575
	580
	585
	590
	595
	600
	605
	610
	615
	620
	625
	630
	635
	640
	645
	650
	655
	660
	665
	670
	675
	680
	685
	690
	695
	700
Results
		1	2	3	4	5	6	7	8	9	10	11	12	13	14	15	16	17	18	19	20	21	22	23	24
	A	?????	?????	?????	?????	?????	?????	?????	?????	?????	?????	?????	?????	?????	?????	?????	?????	?????	?????	?????	?????	?????	?????	?????	?????	Mean Max OD [Spectrum]
	B	?????	?????	?????	?????	?????	?????	?????	?????	?????	?????	?????	?????	?????	?????	?????	?????	?????	?????	?????	?????	?????	?????	?????	?????	Mean Max OD [Spectrum]
	C	?????	?????	?????	?????	?????	?????	?????	?????	?????	?????	?????	?????	?????	?????	?????	?????	?????	?????	?????	?????	?????	?????	?????	?????	Mean Max OD [Spectrum]
	D	?????	?????	?????	?????	?????	?????	?????	?????	?????	?????	?????	?????	?????	?????	?????	?????	?????	?????	?????	?????	?????	?????	?????	?????	Mean Max OD [Spectrum]
	E	?????	?????	?????	?????	?????	?????	?????	?????	?????	?????	?????	?????	?????	?????	?????	?????	?????	?????	?????	?????	?????	?????	?????	?????	Mean Max OD [Spectrum]
	F	?????	?????	?????	?????	?????	?????	?????	?????	?????	?????	?????	?????	?????	?????	?????	?????	?????	?????	?????	?????	?????	?????	?????	?????	Mean Max OD [Spectrum]
	G	?????	?????	?????	?????	?????	?????	?????	?????	?????	?????	?????	?????	?????	?????	?????	?????	?????	?????	?????	?????	?????	?????	?????	?????	Mean Max OD [Spectrum]
	H	?????	?????	?????	?????	?????	?????	?????	?????	?????	?????	?????	?????	?????	?????	?????	?????	?????	?????	?????	?????	?????	?????	?????	?????	Mean Max OD [Spectrum]
	I	0.708	?????	?????	0.84	?????	?????	?????	?????	?????	?????	?????	?????	?????	?????	?????	?????	?????	?????	?????	?????	?????	?????	?????	?????	Mean Max OD [Spectrum]
	J	0.703	?????	?????	0.826	?????	?????	?????	?????	?????	?????	?????	?????	?????	?????	?????	?????	?????	?????	?????	?????	?????	?????	?????	?????	Mean Max OD [Spectrum]
	K	0.702	?????	?????	0.853	?????	?????	?????	?????	?????	?????	?????	?????	?????	?????	?????	?????	?????	?????	?????	?????	?????	?????	?????	?????	Mean Max OD [Spectrum]
	L	0.685	?????	?????	0.828	?????	?????	?????	?????	?????	?????	?????	?????	?????	?????	?????	?????	?????	?????	?????	?????	?????	?????	?????	?????	Mean Max OD [Spectrum]
	M	?????	?????	?????	?????	?????	?????	?????	?????	?????	?????	?????	?????	?????	?????	?????	?????	?????	?????	?????	?????	?????	?????	?????	?????	Mean Max OD [Spectrum]
	N	?????	?????	?????	?????	?????	?????	?????	?????	?????	?????	?????	?????	?????	?????	?????	?????	?????	?????	?????	?????	?????	?????	?????	?????	Mean Max OD [Spectrum]
	O	?????	?????	?????	?????	?????	?????	?????	?????	?????	?????	?????	?????	?????	?????	?????	?????	?????	?????	?????	?????	?????	?????	?????	?????	Mean Max OD [Spectrum]
	P	?????	?????	?????	?????	?????	?????	?????	?????	?????	?????	?????	?????	?????	?????	?????	?????	?????	?????	?????	?????	?????	?????	?????	?????	Mean Max OD [Spectrum]
[truncated: 48 more columns]

## Sheet: R-0.5 E-0.05
Wavelength	Buffer				Average	STDEV	R-0.5 E-0.05				Average	STDEV
300	0.708	0.703	0.702	0.685	0.6995	0.0100167	0.84	0.826	0.853	0.828	0.83675	0.0124733
305	0.542	0.538	0.537	0.518	0.53375	0.0107199	0.591	0.582	0.602	0.579	0.5885	0.0103441
310	0.454	0.451	0.45	0.433	0.447	0.00948683	0.467	0.461	0.478	0.454	0.465	0.0101653
315	0.404	0.403	0.403	0.384	0.3985	0.00967815	0.408	0.403	0.419	0.396	0.4065	0.00967815
320	0.366	0.364	0.365	0.346	0.36025	0.00953502	0.367	0.362	0.378	0.356	0.36575	0.00932291
325	0.339	0.338	0.339	0.32	0.334	0.00934523	0.34	0.336	0.351	0.329	0.339	0.00920145
330	0.317	0.317	0.318	0.297	0.31225	0.0101776	0.318	0.314	0.329	0.306	0.31675	0.00956992
335	0.292	0.291	0.292	0.273	0.287	0.00934523	0.29	0.286	0.301	0.279	0.289	0.00920145
340	0.274	0.274	0.275	0.255	0.2695	0.00967815	0.271	0.267	0.282	0.26	0.27	0.00920145
345	0.262	0.262	0.263	0.243	0.2575	0.00967815	0.259	0.255	0.269	0.248	0.25775	0.00877021
350	0.252	0.252	0.253	0.233	0.2475	0.00967815	0.249	0.245	0.259	0.238	0.24775	0.00877021
355	0.24	0.24	0.241	0.223	0.236	0.00867948	0.238	0.234	0.247	0.227	0.2365	0.00834666
360	0.228	0.228	0.229	0.211	0.224	0.00867948	0.226	0.222	0.236	0.215	0.22475	0.00877021
365	0.212	0.214	0.216	0.195	0.20925	0.00963933	0.212	0.207	0.221	0.201	0.21025	0.00846069
370	0.184	0.186	0.188	0.169	0.18175	0.00865544	0.184	0.18	0.194	0.173	0.18275	0.00877021
375	0.158	0.161	0.163	0.146	0.157	0.00761577	0.159	0.155	0.169	0.149	0.158	0.00840635
380	0.147	0.152	0.155	0.136	0.1475	0.00834666	0.149	0.146	0.16	0.14	0.14875	0.00838153
385	0.14	0.145	0.147	0.13	0.1405	0.00759386	0.142	0.139	0.153	0.133	0.14175	0.00838153
390	0.137	0.142	0.144	0.127	0.1375	0.00759386	0.139	0.136	0.15	0.131	0.139	0.00804156
395	0.136	0.142	0.145	0.126	0.13725	0.00838153	0.139	0.136	0.15	0.13	0.13875	0.00838153
400	0.134	0.139	0.141	0.124	0.1345	0.00759386	0.136	0.133	0.147	0.128	0.136	0.00804156
405	0.132	0.138	0.14	0.123	0.13325	0.00763217	0.135	0.132	0.146	0.127	0.135	0.00804156
410	0.131	0.136	0.139	0.122	0.132	0.00743864	0.134	0.131	0.145	0.125	0.13375	0.00838153
415	0.128	0.133	0.136	0.12	0.12925	0.00699405	0.131	0.128	0.142	0.123	0.131	0.00804156
420	0.127	0.132	0.134	0.119	0.128	0.00668331	0.129	0.127	0.141	0.122	0.12975	0.00805709
425	0.128	0.133	0.136	0.119	0.129	0.00743864	0.131	0.128	0.143	0.123	0.13125	0.0085
430	0.127	0.132	0.135	0.118	0.128	0.00743864	0.13	0.127	0.141	0.122	0.13	0.00804156
435	0.126	0.131	0.133	0.118	0.127	0.00668331	0.129	0.126	0.14	0.121	0.129	0.00804156
440	0.125	0.13	0.133	0.117	0.12625	0.00699405	0.128	0.126	0.14	0.121	0.12875	0.00805709
445	0.125	0.13	0.133	0.117	0.12625	0.00699405	0.128	0.126	0.14	0.12	0.1285	0.0083865
450	0.126	0.132	0.135	0.117	0.1275	0.00793725	0.13	0.127	0.141	0.121	0.12975	0.00838153
455	0.126	0.131	0.133	0.116	0.1265	0.00759386	0.129	0.126	0.141	0.12	0.129	0.00883176
460	0.125	0.13	0.132	0.116	0.12575	0.00713559	0.127	0.125	0.14	0.119	0.12775	0.0088459
465	0.124	0.129	0.131	0.115	0.12475	0.00713559	0.126	0.124	0.139	0.118	0.12675	0.0088459
470	0.123	0.128	0.13	0.115	0.124	0.00668331	0.126	0.123	0.138	0.118	0.12625	0.0085
475	0.122	0.127	0.129	0.114	0.123	0.00668331	0.125	0.122	0.137	0.117	0.12525	0.0085
480	0.119	0.123	0.125	0.112	0.11975	0.0057373	0.121	0.119	0.133	0.115	0.122	0.00774597
485	0.121	0.126	0.128	0.114	0.12225	0.00623832	0.124	0.122	0.136	0.117	0.12475	0.00805709
490	0.121	0.126	0.129	0.115	0.12275	0.00613052	0.125	0.122	0.137	0.118	0.1255	0.00818535
495	0.122	0.127	0.13	0.115	0.1235	0.00655744	0.126	0.123	0.138	0.119	0.1265	0.00818535
500	0.12	0.125	0.129	0.114	0.122	0.00648074	0.124	0.121	0.137	0.117	0.12475	0.00865544
505	0.119	0.124	0.127	0.114	0.121	0.00571548	0.123	0.12	0.135	0.116	0.1235	0.00818535
510	0.118	0.123	0.127	0.113	0.12025	0.00607591	0.122	0.12	0.135	0.116	0.12325	0.00822091
515	0.118	0.123	0.126	0.113	0.12	0.00571548	0.122	0.12	0.134	0.115	0.12275	0.00805709
520	0.119	0.124	0.127	0.114	0.121	0.00571548	0.123	0.121	0.135	0.116	0.12375	0.00805709
525	0.116	0.12	0.124	0.112	0.118	0.00516398	0.12	0.118	0.132	0.113	0.12075	0.00805709
530	0.119	0.124	0.128	0.114	0.12125	0.00607591	0.123	0.121	0.135	0.116	0.12375	0.00805709
535	0.119	0.123	0.127	0.114	0.12075	0.00556028	0.123	0.121	0.134	0.116	0.1235	0.00759386
540	0.117	0.121	0.125	0.113	0.119	0.00516398	0.121	0.119	0.132	0.114	0.1215	0.00759386
545	0.12	0.124	0.128	0.114	0.1215	0.00597216	0.124	0.121	0.135	0.117	0.12425	0.00771902
550	0.119	0.123	0.127	0.114	0.12075	0.00556028	0.123	0.121	0.134	0.117	0.12375	0.00727438
555	0.118	0.123	0.127	0.114	0.1205	0.00568624	0.122	0.12	0.133	0.116	0.12275	0.00727438
560	0.117	0.122	0.125	0.113	0.11925	0.00531507	0.121	0.119	0.132	0.115	0.12175	0.00727438
565	0.117	0.121	0.125	0.113	0.119	0.00516398	0.12	0.118	0.132	0.115	0.12125	0.00745542
570	0.118	0.121	0.125	0.113	0.11925	0.005058	0.121	0.119	0.132	0.116	0.122	0.00697615
575	0.118	0.122	0.126	0.114	0.12	0.00516398	0.121	0.119	0.132	0.116	0.122	0.00697615
580	0.118	0.122	0.126	0.114	0.12	0.00516398	0.121	0.119	0.132	0.116	0.122	0.00697615
585	0.118	0.121	0.126	0.113	0.1195	0.00544671	0.121	0.118	0.131	0.116	0.1215	0.00665833
590	0.117	0.121	0.125	0.113	0.119	0.00516398	0.12	0.118	0.13	0.116	0.121	0.00621825
595	0.117	0.12	0.124	0.113	0.1185	0.00465475	0.119	0.117	0.129	0.115	0.12	0.00621825
600	0.118	0.121	0.125	0.113	0.11925	0.005058	0.12	0.118	0.13	0.116	0.121	0.00621825
605	0.118	0.121	0.125	0.113	0.11925	0.005058	0.12	0.118	0.13	0.116	0.121	0.00621825
610	0.118	0.121	0.125	0.113	0.11925	0.005058	0.121	0.119	0.13	0.116	0.1215	0.00602771
615	0.118	0.121	0.125	0.112	0.119	0.00547723	0.121	0.118	0.129	0.115	0.12075	0.0060208
620	0.117	0.12	0.124	0.112	0.11825	0.005058	0.12	0.118	0.129	0.114	0.12025	0.00634429
625	0.116	0.119	0.123	0.111	0.11725	0.005058	0.119	0.117	0.127	0.113	0.119	0.00588784
630	0.117	0.121	0.124	0.111	0.11825	0.00561991	0.12	0.118	0.128	0.114	0.12	0.00588784
635	0.117	0.12	0.124	0.111	0.118	0.00547723	0.12	0.118	0.128	0.114	0.12	0.00588784
640	0.117	0.12	0.124	0.111	0.118	0.00547723	0.12	0.117	0.127	0.114	0.1195	0.00556776
645	0.116	0.12	0.123	0.11	0.11725	0.00561991	0.119	0.117	0.127	0.113	0.119	0.00588784
650	0.116	0.12	0.123	0.109	0.117	0.0060553	0.119	0.116	0.126	0.113	0.1185	0.00556776
655	0.116	0.12	0.123	0.109	0.117	0.0060553	0.119	0.116	0.126	0.113	0.1185	0.00556776
660	0.116	0.12	0.123	0.109	0.117	0.0060553	0.118	0.116	0.126	0.112	0.118	0.00588784
665	0.116	0.12	0.123	0.109	0.117	0.0060553	0.119	0.116	0.126	0.113	0.1185	0.00556776
670	0.116	0.12	0.123	0.108	0.11675	0.0065	0.118	0.116	0.126	0.112	0.118	0.00588784
675	0.115	0.119	0.122	0.107	0.11575	0.0065	0.118	0.115	0.125	0.112	0.1175	0.00556776
680	0.115	0.119	0.121	0.107	0.1155	0.00619139	0.117	0.114	0.125	0.112	0.117	0.00571548
685	0.116	0.12	0.122	0.107	0.11625	0.00665207	0.118	0.115	0.126	0.113	0.118	0.00571548
690	0.116	0.119	0.122	0.107	0.116	0.00648074	0.118	0.115	0.126	0.112	0.11775	0.0060208
695	0.114	0.118	0.12	0.105	0.11425	0.00665207	0.116	0.114	0.124	0.111	0.11625	0.00556028
700	0.116	0.12	0.122	0.106	0.116	0.00711805	0.118	0.115	0.126	0.113	0.118	0.00571548

## Sheet: Con4
Software Version	3.08.01
Experiment File Path:	D:\AyalaL2\Documents\GEN5\Experiment\Tlalit\Catalytic peptides\2023\Ori\090823-WGR-WGE-Phase diagram\Experiment6.xpt
Protocol File Path:	D:\AyalaL2\Documents\GEN5\Protocols\Tlalit\phase diagram 160423.prt
Plate Number	Plate 1
Date	2023-08-09
Time	10:31:03
Reader Type:	Synergy H1
Reader Serial Number:	1912102C
Reading Type	Reader
Procedure Details
Plate Type	384 WELL PLATE (Use plate lid)
Eject plate on completion
Set Temperature	Setpoint 25°C
	Preheat before moving to next step
Read	Absorbance Spectrum
	Random
	Start: 300 nm, Stop: 700 nm, Step: 5 nm
	Calibrate Before Read
	Read Speed: Normal, Delay: 100 msec, Measurements/Data Point: 8
Spectrum
	Wavelength	A1	A2	A3	A4	A5	A6	A7	A8	A9	A10	A11	A12	A13	A14	A15	A16	A17	A18	A19	A20	A21	A22	A23	A24	B1	B2	B3	B4	B5	B6	B7	B8	B9	B10	B11	B12	B13	B14	B15	B16	B17	B18	B19	B20	B21	B22	B23	B24
	300
	305
	310
	315
	320
	325
	330
	335
	340
	345
	350
	355
	360
	365
	370
	375
	380
	385
	390
	395
	400
	405
	410
	415
	420
	425
	430
	435
	440
	445
	450
	455
	460
	465
	470
	475
	480
	485
	490
	495
	500
	505
	510
	515
	520
	525
	530
	535
	540
	545
	550
	555
	560
	565
	570
	575
	580
	585
	590
	595
	600
	605
	610
	615
	620
	625
	630
	635
	640
	645
	650
	655
	660
	665
	670
	675
	680
	685
	690
	695
	700
Spectrum
	Wavelength	E1	E2	E3	E4	E5	E6	E7	E8	E9	E10	E11	E12	E13	E14	E15	E16	E17	E18	E19	E20	E21	E22	E23	E24	F1	F2	F3	F4	F5	F6	F7	F8	F9	F10	F11	F12	F13	F14	F15	F16	F17	F18	F19	F20	F21	F22	F23	F24
	300
	305
	310
	315
	320
	325
	330
	335
	340
	345
	350
	355
	360
	365
	370
	375
	380
	385
	390
	395
	400
	405
	410
	415
	420
	425
	430
	435
	440
	445
	450
	455
	460
	465
	470
	475
	480
	485
	490
	495
	500
	505
	510
	515
	520
	525
	530
	535
	540
	545
	550
	555
	560
	565
	570
	575
	580
	585
	590
	595
	600
	605
	610
	615
	620
	625
	630
	635
	640
	645
	650
	655
	660
	665
	670
	675
	680
	685
	690
	695
	700
Spectrum
	Wavelength	I1	I2	I3	I4	I5	I6	I7	I8	I9	I10	I11	I12	I13	I14	I15	I16	I17	I18	I19	I20	I21	I22	I23	I24	J1	J2	J3	J4	J5	J6	J7	J8	J9	J10	J11	J12	J13	J14	J15	J16	J17	J18	J19	J20	J21	J22	J23	J24
	300	0.71				1.566																				0.703				1.562
	305	0.543				1.305																				0.538				1.3
	310	0.455				1.171																				0.451				1.167
	315	0.405				1.104																				0.403				1.102
	320	0.366				1.057																				0.365				1.058
	325	0.339				1.024																				0.338				1.026
	330	0.317				0.995																				0.317				0.999
	335	0.292				0.96																				0.292				0.965
	340	0.274				0.933																				0.274				0.94
	345	0.262				0.914																				0.262				0.922
	350	0.252				0.897																				0.252				0.906
	355	0.241				0.879																				0.24				0.889
	360	0.228				0.859																				0.229				0.87
	365	0.213				0.837																				0.214				0.848
	370	0.184				0.802																				0.187				0.815
	375	0.158				0.771																				0.162				0.785
	380	0.148				0.754																				0.152				0.77
	385	0.141				0.739																				0.145				0.756
	390	0.138				0.728																				0.142				0.746
	395	0.138				0.722																				0.142				0.739
	400	0.135				0.711																				0.139				0.73
	405	0.133				0.702																				0.138				0.722
	410	0.132				0.693																				0.136				0.713
	415	0.13				0.683																				0.133				0.703
	420	0.128				0.675																				0.132				0.696
	425	0.129				0.67																				0.134				0.691
	430	0.128				0.661																				0.132				0.683
	435	0.127				0.652																				0.131				0.674
	440	0.127				0.645																				0.131				0.667
	445	0.127				0.639																				0.131				0.661
	450	0.128				0.633																				0.132				0.655
	455	0.127				0.625																				0.131				0.648
	460	0.126				0.617																				0.13				0.64
	465	0.126				0.609																				0.129				0.632
	470	0.125				0.603																				0.128				0.626
	475	0.123				0.596																				0.127				0.619
	480	0.12				0.585																				0.123				0.609
	485	0.122				0.582																				0.126				0.605
	490	0.123				0.576																				0.126				0.599
	495	0.123				0.572																				0.127				0.595
	500	0.122				0.564																				0.126				0.587
	505	0.12				0.556																				0.124				0.579
	510	0.12				0.549																				0.123				0.572
	515	0.12				0.544																				0.123				0.566
	520	0.12				0.539																				0.124				0.562
	525	0.117				0.531																				0.121				0.553
	530	0.12				0.528																				0.124				0.55
	535	0.12				0.522																				0.124				0.544
	540	0.118				0.515																				0.121				0.537
	545	0.121				0.513																				0.125				0.535
	550	0.12				0.507																				0.124				0.529
	555	0.12				0.5																				0.123				0.523
	560	0.119				0.494																				0.122				0.517
	565	0.118				0.489																				0.121				0.512
	570	0.119				0.485																				0.122				0.508
	575	0.119				0.48																				0.122				0.503
	580	0.119				0.475																				0.122				0.497
	585	0.119				0.471																				0.122				0.493
	590	0.119				0.466																				0.121				0.488
	595	0.118				0.46																				0.12				0.482
	600	0.119				0.456																				0.121				0.477
	605	0.119				0.452																				0.121				0.473
	610	0.119				0.448																				0.122				0.469
	615	0.119				0.444																				0.122				0.465
	620	0.118				0.439																				0.121				0.459
	625	0.117				0.433																				0.12				0.453
	630	0.119				0.431																				0.121				0.45
	635	0.118				0.427																				0.121				0.446
	640	0.118				0.423																				0.121				0.442
	645	0.117				0.418																				0.12				0.437
	650	0.117				0.413																				0.12				0.432
	655	0.117				0.41																				0.12				0.429
	660	0.117				0.406																				0.12				0.425
	665	0.117				0.403																				0.12				0.421
	670	0.117				0.398																				0.12				0.416
	675	0.116				0.394																				0.12				0.412
	680	0.116				0.391																				0.119				0.409
	685	0.117				0.388																				0.12				0.406
	690	0.116				0.384																				0.12				0.402
	695	0.115				0.379																				0.118				0.397
	700	0.116				0.378																				0.12				0.395
Spectrum
	Wavelength	M1	M2	M3	M4	M5	M6	M7	M8	M9	M10	M11	M12	M13	M14	M15	M16	M17	M18	M19	M20	M21	M22	M23	M24	N1	N2	N3	N4	N5	N6	N7	N8	N9	N10	N11	N12	N13	N14	N15	N16	N17	N18	N19	N20	N21	N22	N23	N24
	300
	305
	310
	315
	320
	325
	330
	335
	340
	345
	350
	355
	360
	365
	370
	375
	380
	385
	390
	395
	400
	405
	410
	415
	420
	425
	430
	435
	440
	445
	450
	455
	460
	465
	470
	475
	480
	485
	490
	495
	500
	505
	510
	515
	520
	525
	530
	535
	540
	545
	550
	555
	560
	565
	570
	575
	580
	585
	590
	595
	600
	605
	610
	615
	620
	625
	630
	635
	640
	645
	650
	655
	660
	665
	670
	675
	680
	685
	690
	695
	700
Results
		1	2	3	4	5	6	7	8	9	10	11	12	13	14	15	16	17	18	19	20	21	22	23	24
	A	?????	?????	?????	?????	?????	?????	?????	?????	?????	?????	?????	?????	?????	?????	?????	?????	?????	?????	?????	?????	?????	?????	?????	?????	Mean Max OD [Spectrum]
	B	?????	?????	?????	?????	?????	?????	?????	?????	?????	?????	?????	?????	?????	?????	?????	?????	?????	?????	?????	?????	?????	?????	?????	?????	Mean Max OD [Spectrum]
	C	?????	?????	?????	?????	?????	?????	?????	?????	?????	?????	?????	?????	?????	?????	?????	?????	?????	?????	?????	?????	?????	?????	?????	?????	Mean Max OD [Spectrum]
	D	?????	?????	?????	?????	?????	?????	?????	?????	?????	?????	?????	?????	?????	?????	?????	?????	?????	?????	?????	?????	?????	?????	?????	?????	Mean Max OD [Spectrum]
	E	?????	?????	?????	?????	?????	?????	?????	?????	?????	?????	?????	?????	?????	?????	?????	?????	?????	?????	?????	?????	?????	?????	?????	?????	Mean Max OD [Spectrum]
	F	?????	?????	?????	?????	?????	?????	?????	?????	?????	?????	?????	?????	?????	?????	?????	?????	?????	?????	?????	?????	?????	?????	?????	?????	Mean Max OD [Spectrum]
	G	?????	?????	?????	?????	?????	?????	?????	?????	?????	?????	?????	?????	?????	?????	?????	?????	?????	?????	?????	?????	?????	?????	?????	?????	Mean Max OD [Spectrum]
	H	?????	?????	?????	?????	?????	?????	?????	?????	?????	?????	?????	?????	?????	?????	?????	?????	?????	?????	?????	?????	?????	?????	?????	?????	Mean Max OD [Spectrum]
	I	0.71	?????	?????	?????	1.566	?????	?????	?????	?????	?????	?????	?????	?????	?????	?????	?????	?????	?????	?????	?????	?????	?????	?????	?????	Mean Max OD [Spectrum]
	J	0.703	?????	?????	?????	1.562	?????	?????	?????	?????	?????	?????	?????	?????	?????	?????	?????	?????	?????	?????	?????	?????	?????	?????	?????	Mean Max OD [Spectrum]
	K	0.703	?????	?????	?????	1.434	?????	?????	?????	?????	?????	?????	?????	?????	?????	?????	?????	?????	?????	?????	?????	?????	?????	?????	?????	Mean Max OD [Spectrum]
	L	0.687	?????	?????	?????	1.428	?????	?????	?????	?????	?????	?????	?????	?????	?????	?????	?????	?????	?????	?????	?????	?????	?????	?????	?????	Mean Max OD [Spectrum]
	M	?????	?????	?????	?????	?????	?????	?????	?????	?????	?????	?????	?????	?????	?????	?????	?????	?????	?????	?????	?????	?????	?????	?????	?????	Mean Max OD [Spectrum]
	N	?????	?????	?????	?????	?????	?????	?????	?????	?????	?????	?????	?????	?????	?????	?????	?????	?????	?????	?????	?????	?????	?????	?????	?????	Mean Max OD [Spectrum]
	O	?????	?????	?????	?????	?????	?????	?????	?????	?????	?????	?????	?????	?????	?????	?????	?????	?????	?????	?????	?????	?????	?????	?????	?????	Mean Max OD [Spectrum]
	P	?????	?????	?????	?????	?????	?????	?????	?????	?????	?????	?????	?????	?????	?????	?????	?????	?????	?????	?????	?????	?????	?????	?????	?????	Mean Max OD [Spectrum]
[truncated: 48 more columns]

## Sheet: R-0.25 E-0.5
Wavelength	Buffer				Average	STDEV	R-0.25 E-0.5				Average	STDEV
300	0.71	0.703	0.703	0.687	0.70075	0.00974252	1.566	1.562	1.434	1.428	1.4975	0.076844
305	0.543	0.538	0.539	0.521	0.53525	0.00974252	1.305	1.3	1.178	1.165	1.237	0.0758463
310	0.455	0.451	0.452	0.435	0.44825	0.00899537	1.171	1.167	1.054	1.038	1.1075	0.0713326
315	0.405	0.403	0.405	0.385	0.3995	0.00971253	1.104	1.102	0.997	0.981	1.046	0.0661463
320	0.366	0.365	0.367	0.348	0.3615	0.00903696	1.057	1.058	0.957	0.943	1.00375	0.0623291
325	0.339	0.338	0.34	0.321	0.3345	0.00903696	1.024	1.026	0.93	0.916	0.974	0.0591721
330	0.317	0.317	0.319	0.299	0.313	0.00938083	0.995	0.999	0.907	0.895	0.949	0.0556657
335	0.292	0.292	0.294	0.274	0.288	0.00938083	0.96	0.965	0.879	0.867	0.91775	0.0519447
340	0.274	0.274	0.276	0.257	0.27025	0.00888351	0.933	0.94	0.858	0.848	0.89475	0.0484656
345	0.262	0.262	0.264	0.244	0.258	0.00938083	0.914	0.922	0.844	0.834	0.8785	0.0459093
350	0.252	0.252	0.254	0.235	0.24825	0.00888351	0.897	0.906	0.832	0.823	0.8645	0.0430387
355	0.241	0.24	0.242	0.224	0.23675	0.00853913	0.879	0.889	0.819	0.81	0.84925	0.0405
360	0.228	0.229	0.23	0.212	0.22475	0.00853913	0.859	0.87	0.803	0.796	0.832	0.0379034
365	0.213	0.214	0.216	0.197	0.21	0.00875595	0.837	0.848	0.785	0.778	0.812	0.0356183
370	0.184	0.187	0.189	0.171	0.18275	0.00809835	0.802	0.815	0.755	0.749	0.78025	0.0331399
375	0.158	0.162	0.164	0.147	0.15775	0.00758837	0.771	0.785	0.727	0.723	0.7515	0.0311716
380	0.148	0.152	0.156	0.138	0.1485	0.00772442	0.754	0.77	0.714	0.71	0.737	0.0296423
385	0.141	0.145	0.148	0.131	0.14125	0.00741058	0.739	0.756	0.703	0.699	0.72425	0.0277774
390	0.138	0.142	0.145	0.128	0.13825	0.00741058	0.728	0.746	0.696	0.693	0.71575	0.0256434
395	0.138	0.142	0.145	0.128	0.13825	0.00741058	0.722	0.739	0.691	0.689	0.71025	0.0244046
400	0.135	0.139	0.142	0.125	0.13525	0.00741058	0.711	0.73	0.684	0.683	0.702	0.0227303
405	0.133	0.138	0.141	0.124	0.134	0.00743864	0.702	0.722	0.679	0.677	0.695	0.021276
410	0.132	0.136	0.139	0.123	0.1325	0.00695222	0.693	0.713	0.673	0.672	0.68775	0.0194143
415	0.13	0.133	0.136	0.121	0.13	0.00648074	0.683	0.703	0.665	0.665	0.679	0.0181108
420	0.128	0.132	0.135	0.12	0.12875	0.0065	0.675	0.696	0.659	0.66	0.6725	0.0172916
425	0.129	0.134	0.137	0.121	0.13025	0.00699405	0.67	0.691	0.656	0.657	0.6685	0.0162993
430	0.128	0.132	0.135	0.119	0.1285	0.00695222	0.661	0.683	0.65	0.651	0.66125	0.015327
435	0.127	0.131	0.134	0.119	0.12775	0.0065	0.652	0.674	0.644	0.645	0.65375	0.0139613
440	0.127	0.131	0.133	0.118	0.12725	0.00665207	0.645	0.667	0.638	0.64	0.6475	0.0133292
445	0.127	0.131	0.134	0.118	0.1275	0.00695222	0.639	0.661	0.634	0.636	0.6425	0.0125033
450	0.128	0.132	0.135	0.119	0.1285	0.00695222	0.633	0.655	0.631	0.632	0.63775	0.0115289
455	0.127	0.131	0.134	0.118	0.1275	0.00695222	0.625	0.648	0.625	0.626	0.631	0.0113431
460	0.126	0.13	0.133	0.117	0.1265	0.00695222	0.617	0.64	0.618	0.62	0.62375	0.0109049
465	0.126	0.129	0.131	0.116	0.1255	0.00665833	0.609	0.632	0.612	0.615	0.617	0.0102956
470	0.125	0.128	0.131	0.116	0.125	0.00648074	0.603	0.626	0.607	0.61	0.6115	0.010083
475	0.123	0.127	0.13	0.115	0.12375	0.0065	0.596	0.619	0.602	0.605	0.6055	0.00974679
480	0.12	0.123	0.125	0.113	0.12025	0.00525198	0.585	0.609	0.593	0.597	0.596	0.01
485	0.122	0.126	0.129	0.115	0.123	0.0060553	0.582	0.605	0.591	0.594	0.593	0.00948683
490	0.123	0.126	0.13	0.116	0.12375	0.00590903	0.576	0.599	0.586	0.59	0.58775	0.00953502
495	0.123	0.127	0.131	0.116	0.12425	0.00639661	0.572	0.595	0.583	0.586	0.584	0.00948683
500	0.122	0.126	0.129	0.116	0.12325	0.00561991	0.564	0.587	0.576	0.58	0.57675	0.00963933
505	0.12	0.124	0.128	0.115	0.12175	0.00556028	0.556	0.579	0.57	0.574	0.56975	0.00987843
510	0.12	0.123	0.127	0.114	0.121	0.00547723	0.549	0.572	0.564	0.569	0.5635	0.0102144
515	0.12	0.123	0.127	0.114	0.121	0.00547723	0.544	0.566	0.559	0.564	0.55825	0.00994569
520	0.12	0.124	0.128	0.115	0.12175	0.00556028	0.539	0.562	0.555	0.56	0.554	0.0104243
525	0.117	0.121	0.124	0.113	0.11875	0.00478714	0.531	0.553	0.548	0.554	0.5465	0.0106615
530	0.12	0.124	0.128	0.115	0.12175	0.00556028	0.528	0.55	0.546	0.55	0.5435	0.010504
535	0.12	0.124	0.128	0.115	0.12175	0.00556028	0.522	0.544	0.541	0.546	0.53825	0.0110265
540	0.118	0.121	0.125	0.114	0.1195	0.00465475	0.515	0.537	0.535	0.54	0.53175	0.0113541
545	0.121	0.125	0.129	0.116	0.12275	0.00556028	0.513	0.535	0.533	0.538	0.52975	0.0113541
550	0.12	0.124	0.128	0.115	0.12175	0.00556028	0.507	0.529	0.528	0.533	0.52425	0.0117011
555	0.12	0.123	0.127	0.115	0.12125	0.005058	0.5	0.523	0.522	0.527	0.518	0.0121929
560	0.119	0.122	0.126	0.114	0.12025	0.005058	0.494	0.517	0.517	0.522	0.5125	0.0125565
565	0.118	0.121	0.125	0.114	0.1195	0.00465475	0.489	0.512	0.513	0.518	0.508	0.0129357
570	0.119	0.122	0.126	0.114	0.12025	0.005058	0.485	0.508	0.509	0.514	0.504	0.0129357
575	0.119	0.122	0.126	0.115	0.1205	0.00465475	0.48	0.503	0.504	0.509	0.499	0.0129357
580	0.119	0.122	0.126	0.115	0.1205	0.00465475	0.475	0.497	0.499	0.505	0.494	0.0131149
585	0.119	0.122	0.126	0.115	0.1205	0.00465475	0.471	0.493	0.495	0.501	0.49	0.0131149
590	0.119	0.121	0.125	0.114	0.11975	0.00457347	0.466	0.488	0.491	0.496	0.48525	0.0132508
595	0.118	0.12	0.124	0.113	0.11875	0.00457347	0.46	0.482	0.485	0.492	0.47975	0.0138173
600	0.119	0.121	0.125	0.114	0.11975	0.00457347	0.456	0.477	0.482	0.488	0.47575	0.0139134
605	0.119	0.121	0.125	0.114	0.11975	0.00457347	0.452	0.473	0.478	0.484	0.47175	0.0139134
610	0.119	0.122	0.126	0.114	0.12025	0.005058	0.448	0.469	0.474	0.48	0.46775	0.0139134
615	0.119	0.122	0.126	0.114	0.12025	0.005058	0.444	0.465	0.47	0.476	0.46375	0.0139134
620	0.118	0.121	0.124	0.113	0.119	0.00469042	0.439	0.459	0.465	0.471	0.4585	0.0138924
625	0.117	0.12	0.123	0.112	0.118	0.00469042	0.433	0.453	0.46	0.466	0.453	0.0143527
630	0.119	0.121	0.125	0.112	0.11925	0.00543906	0.431	0.45	0.458	0.463	0.4505	0.0140594
635	0.118	0.121	0.124	0.112	0.11875	0.00512348	0.427	0.446	0.454	0.459	0.4465	0.0140594
640	0.118	0.121	0.124	0.112	0.11875	0.00512348	0.423	0.442	0.45	0.455	0.4425	0.0140594
645	0.117	0.12	0.123	0.111	0.11775	0.00512348	0.418	0.437	0.445	0.45	0.4375	0.0140594
650	0.117	0.12	0.123	0.11	0.1175	0.00556776	0.413	0.432	0.441	0.446	0.433	0.0145373
655	0.117	0.12	0.123	0.11	0.1175	0.00556776	0.41	0.429	0.438	0.442	0.42975	0.0142449
660	0.117	0.12	0.123	0.11	0.1175	0.00556776	0.406	0.425	0.434	0.439	0.426	0.0145373
665	0.117	0.12	0.123	0.11	0.1175	0.00556776	0.403	0.421	0.431	0.435	0.4225	0.0142712
670	0.117	0.12	0.123	0.109	0.11725	0.0060208	0.398	0.416	0.427	0.431	0.418	0.0147648
675	0.116	0.12	0.122	0.108	0.1165	0.00619139	0.394	0.412	0.423	0.427	0.414	0.0147648
680	0.116	0.119	0.121	0.108	0.116	0.00571548	0.391	0.409	0.419	0.423	0.4105	0.0142712
685	0.117	0.12	0.123	0.108	0.117	0.00648074	0.388	0.406	0.416	0.421	0.40775	0.0145688
690	0.116	0.12	0.122	0.108	0.1165	0.00619139	0.384	0.402	0.413	0.417	0.404	0.0147648
695	0.115	0.118	0.121	0.107	0.11525	0.0060208	0.379	0.397	0.408	0.412	0.399	0.0147648
700	0.116	0.12	0.122	0.107	0.11625	0.00665207	0.378	0.395	0.406	0.41	0.39725	0.0143149

## Sheet: Con5
Software Version	3.08.01
Experiment File Path:	D:\AyalaL2\Documents\GEN5\Experiment\Tlalit\Catalytic peptides\2023\Ori\090823-WGR-WGE-Phase diagram\Experiment7.xpt
Protocol File Path:	D:\AyalaL2\Documents\GEN5\Protocols\Tlalit\phase diagram 160423.prt
Plate Number	Plate 1
Date	2023-08-09
Time	10:41:10
Reader Type:	Synergy H1
Reader Serial Number:	1912102C
Reading Type	Reader
Procedure Details
Plate Type	384 WELL PLATE (Use plate lid)
Eject plate on completion
Set Temperature	Setpoint 25°C
	Preheat before moving to next step
Read	Absorbance Spectrum
	Random
	Start: 300 nm, Stop: 700 nm, Step: 5 nm
	Calibrate Before Read
	Read Speed: Normal, Delay: 100 msec, Measurements/Data Point: 8
Spectrum
	Wavelength	A1	A2	A3	A4	A5	A6	A7	A8	A9	A10	A11	A12	A13	A14	A15	A16	A17	A18	A19	A20	A21	A22	A23	A24	B1	B2	B3	B4	B5	B6	B7	B8	B9	B10	B11	B12	B13	B14	B15	B16	B17	B18	B19	B20	B21	B22	B23	B24
	300
	305
	310
	315
	320
	325
	330
	335
	340
	345
	350
	355
	360
	365
	370
	375
	380
	385
	390
	395
	400
	405
	410
	415
	420
	425
	430
	435
	440
	445
	450
	455
	460
	465
	470
	475
	480
	485
	490
	495
	500
	505
	510
	515
	520
	525
	530
	535
	540
	545
	550
	555
	560
	565
	570
	575
	580
	585
	590
	595
	600
	605
	610
	615
	620
	625
	630
	635
	640
	645
	650
	655
	660
	665
	670
	675
	680
	685
	690
	695
	700
Spectrum
	Wavelength	E1	E2	E3	E4	E5	E6	E7	E8	E9	E10	E11	E12	E13	E14	E15	E16	E17	E18	E19	E20	E21	E22	E23	E24	F1	F2	F3	F4	F5	F6	F7	F8	F9	F10	F11	F12	F13	F14	F15	F16	F17	F18	F19	F20	F21	F22	F23	F24
	300
	305
	310
	315
	320
	325
	330
	335
	340
	345
	350
	355
	360
	365
	370
	375
	380
	385
	390
	395
	400
	405
	410
	415
	420
	425
	430
	435
	440
	445
	450
	455
	460
	465
	470
	475
	480
	485
	490
	495
	500
	505
	510
	515
	520
	525
	530
	535
	540
	545
	550
	555
	560
	565
	570
	575
	580
	585
	590
	595
	600
	605
	610
	615
	620
	625
	630
	635
	640
	645
	650
	655
	660
	665
	670
	675
	680
	685
	690
	695
	700
Spectrum
	Wavelength	I1	I2	I3	I4	I5	I6	I7	I8	I9	I10	I11	I12	I13	I14	I15	I16	I17	I18	I19	I20	I21	I22	I23	I24	J1	J2	J3	J4	J5	J6	J7	J8	J9	J10	J11	J12	J13	J14	J15	J16	J17	J18	J19	J20	J21	J22	J23	J24
	300	0.71					0.953																			0.704					0.972
	305	0.542					0.706																			0.536					0.72
	310	0.454					0.58																			0.451					0.595
	315	0.404					0.518																			0.403					0.533
	320	0.366					0.475																			0.365					0.489
	325	0.339					0.445																			0.338					0.459
	330	0.317					0.42																			0.317					0.434
	335	0.292					0.389																			0.291					0.402
	340	0.274					0.367																			0.273					0.381
	345	0.262					0.352																			0.262					0.365
	350	0.252					0.34																			0.252					0.353
	355	0.241					0.326																			0.24					0.339
	360	0.229					0.311																			0.228					0.324
	365	0.213					0.295																			0.214					0.306
	370	0.185					0.266																			0.187					0.278
	375	0.159					0.24																			0.162					0.253
	380	0.148					0.229																			0.152					0.242
	385	0.14					0.219																			0.145					0.233
	390	0.137					0.214																			0.141					0.227
	395	0.137					0.212																			0.142					0.225
	400	0.134					0.208																			0.139					0.22
	405	0.133					0.205																			0.137					0.217
	410	0.132					0.201																			0.136					0.213
	415	0.13					0.197																			0.133					0.209
	420	0.128					0.194																			0.132					0.206
	425	0.129					0.194																			0.133					0.205
	430	0.128					0.191																			0.132					0.203
	435	0.127					0.188																			0.131					0.2
	440	0.126					0.186																			0.13					0.198
	445	0.126					0.185																			0.13					0.196
	450	0.128					0.185																			0.132					0.196
	455	0.127					0.183																			0.131					0.193
	460	0.126					0.181																			0.13					0.191
	465	0.126					0.179																			0.129					0.188
	470	0.125					0.177																			0.128					0.187
	475	0.123					0.175																			0.127					0.184
	480	0.12					0.17																			0.123					0.18
	485	0.122					0.171																			0.126					0.181
	490	0.122					0.171																			0.126					0.18
	495	0.123					0.171																			0.127					0.18
	500	0.122					0.168																			0.125					0.177
	505	0.12					0.166																			0.124					0.175
	510	0.12					0.164																			0.123					0.173
	515	0.119					0.163																			0.123					0.172
	520	0.12					0.163																			0.124					0.171
	525	0.117					0.159																			0.12					0.168
	530	0.12					0.161																			0.124					0.169
	535	0.12					0.16																			0.123					0.168
	540	0.118					0.157																			0.121					0.166
	545	0.121					0.159																			0.124					0.167
	550	0.12					0.158																			0.123					0.166
	555	0.12					0.156																			0.123					0.164
	560	0.119					0.154																			0.122					0.162
	565	0.118					0.153																			0.121					0.161
	570	0.119					0.153																			0.121					0.161
	575	0.119					0.153																			0.122					0.16
	580	0.119					0.152																			0.122					0.159
	585	0.119					0.151																			0.122					0.158
	590	0.118					0.15																			0.121					0.157
	595	0.118					0.149																			0.12					0.155
	600	0.119					0.149																			0.121					0.155
	605	0.119					0.148																			0.121					0.154
	610	0.119					0.148																			0.121					0.154
	615	0.119					0.147																			0.121					0.153
	620	0.118					0.146																			0.12					0.151
	625	0.117					0.144																			0.119					0.15
	630	0.118					0.145																			0.121					0.15
	635	0.118					0.144																			0.121					0.149
	640	0.118					0.143																			0.12					0.148
	645	0.117					0.141																			0.12					0.147
	650	0.117					0.14																			0.12					0.146
	655	0.117					0.14																			0.119					0.145
	660	0.117					0.139																			0.119					0.145
	665	0.117					0.139																			0.12					0.144
	670	0.117					0.138																			0.12					0.143
	675	0.116					0.136																			0.119					0.142
	680	0.116					0.135																			0.118					0.141
	685	0.117					0.136																			0.12					0.141
	690	0.116					0.135																			0.119					0.14
	695	0.115					0.133																			0.118					0.139
	700	0.116					0.134																			0.12					0.14
Spectrum
	Wavelength	M1	M2	M3	M4	M5	M6	M7	M8	M9	M10	M11	M12	M13	M14	M15	M16	M17	M18	M19	M20	M21	M22	M23	M24	N1	N2	N3	N4	N5	N6	N7	N8	N9	N10	N11	N12	N13	N14	N15	N16	N17	N18	N19	N20	N21	N22	N23	N24
	300
	305
	310
	315
	320
	325
	330
	335
	340
	345
	350
	355
	360
	365
	370
	375
	380
	385
	390
	395
	400
	405
	410
	415
	420
	425
	430
	435
	440
	445
	450
	455
	460
	465
	470
	475
	480
	485
	490
	495
	500
	505
	510
	515
	520
	525
	530
	535
	540
	545
	550
	555
	560
	565
	570
	575
	580
	585
	590
	595
	600
	605
	610
	615
	620
	625
	630
	635
	640
	645
	650
	655
	660
	665
	670
	675
	680
	685
	690
	695
	700
Results
		1	2	3	4	5	6	7	8	9	10	11	12	13	14	15	16	17	18	19	20	21	22	23	24
	A	?????	?????	?????	?????	?????	?????	?????	?????	?????	?????	?????	?????	?????	?????	?????	?????	?????	?????	?????	?????	?????	?????	?????	?????	Mean Max OD [Spectrum]
	B	?????	?????	?????	?????	?????	?????	?????	?????	?????	?????	?????	?????	?????	?????	?????	?????	?????	?????	?????	?????	?????	?????	?????	?????	Mean Max OD [Spectrum]
	C	?????	?????	?????	?????	?????	?????	?????	?????	?????	?????	?????	?????	?????	?????	?????	?????	?????	?????	?????	?????	?????	?????	?????	?????	Mean Max OD [Spectrum]
	D	?????	?????	?????	?????	?????	?????	?????	?????	?????	?????	?????	?????	?????	?????	?????	?????	?????	?????	?????	?????	?????	?????	?????	?????	Mean Max OD [Spectrum]
	E	?????	?????	?????	?????	?????	?????	?????	?????	?????	?????	?????	?????	?????	?????	?????	?????	?????	?????	?????	?????	?????	?????	?????	?????	Mean Max OD [Spectrum]
	F	?????	?????	?????	?????	?????	?????	?????	?????	?????	?????	?????	?????	?????	?????	?????	?????	?????	?????	?????	?????	?????	?????	?????	?????	Mean Max OD [Spectrum]
	G	?????	?????	?????	?????	?????	?????	?????	?????	?????	?????	?????	?????	?????	?????	?????	?????	?????	?????	?????	?????	?????	?????	?????	?????	Mean Max OD [Spectrum]
	H	?????	?????	?????	?????	?????	?????	?????	?????	?????	?????	?????	?????	?????	?????	?????	?????	?????	?????	?????	?????	?????	?????	?????	?????	Mean Max OD [Spectrum]
	I	0.71	?????	?????	?????	?????	0.953	?????	?????	?????	?????	?????	?????	?????	?????	?????	?????	?????	?????	?????	?????	?????	?????	?????	?????	Mean Max OD [Spectrum]
	J	0.704	?????	?????	?????	?????	0.972	?????	?????	?????	?????	?????	?????	?????	?????	?????	?????	?????	?????	?????	?????	?????	?????	?????	?????	Mean Max OD [Spectrum]
	K	0.702	?????	?????	?????	?????	0.833	?????	?????	?????	?????	?????	?????	?????	?????	?????	?????	?????	?????	?????	?????	?????	?????	?????	?????	Mean Max OD [Spectrum]
	L	0.686	?????	?????	?????	?????	0.87	?????	?????	?????	?????	?????	?????	?????	?????	?????	?????	?????	?????	?????	?????	?????	?????	?????	?????	Mean Max OD [Spectrum]
	M	?????	?????	?????	?????	?????	?????	?????	?????	?????	?????	?????	?????	?????	?????	?????	?????	?????	?????	?????	?????	?????	?????	?????	?????	Mean Max OD [Spectrum]
	N	?????	?????	?????	?????	?????	?????	?????	?????	?????	?????	?????	?????	?????	?????	?????	?????	?????	?????	?????	?????	?????	?????	?????	?????	Mean Max OD [Spectrum]
	O	?????	?????	?????	?????	?????	?????	?????	?????	?????	?????	?????	?????	?????	?????	?????	?????	?????	?????	?????	?????	?????	?????	?????	?????	Mean Max OD [Spectrum]
	P	?????	?????	?????	?????	?????	?????	?????	?????	?????	?????	?????	?????	?????	?????	?????	?????	?????	?????	?????	?????	?????	?????	?????	?????	Mean Max OD [Spectrum]
[truncated: 48 more columns]

[truncated: 7 more sheets: R-0.25 E-0.25, Con6, R-0.25 E-0.05, Con7, R-0.05 E-0.5, R-0.05 E-0.25, R-0.05 E-0.05]
