# Supplementary material for: Metal-dependent and metal-free mechanisms of peptide condensate catalysts
Source: Nat Commun. 2026 Mar 28;17:4548. doi: 10.1038/s41467-026-71117-4 (PMC13194831; doi:10.1038/s41467-026-71117-4)
Supplement: Supplementary file 10 — Source data [file 41467_2026_71117_MOESM10_ESM.zip › Source data_Fig 2d.xlsx]

## Sheet: R2H_E2H calibration curve
					0.2						0.16						0.12						0.08						0.04
Wavelength	A5	B5	C5	D5	average	stdev	A6	B6	C6	D6	average	stdev	A7	B7	C7	D7	average	stdev	A8	B8	C8	D8	average	stdev	A9	B9	C9	D9	average	stdev
230	1.245	1.13	1.246	1.272	1.22325	0.0634107	1.003	0.9	1.045	1.042	0.9975	0.0677569	0.777	0.687	0.7	0.76	0.731	0.0441739	0.476	0.478	0.48	0.479	0.47825	0.00170783	0.248	0.246	0.252	0.228	0.2435	0.0106301
231	1	0.908	1.003	1.028	0.98475	0.0526838	0.808	0.724	0.841	0.837	0.8025	0.0543599	0.623	0.552	0.565	0.609	0.58725	0.0341016	0.384	0.384	0.387	0.388	0.38575	0.00206155	0.199	0.197	0.202	0.183	0.19525	0.0084212
232	0.839	0.76	0.837	0.856	0.823	0.0428563	0.674	0.598	0.696	0.698	0.6665	0.0469432	0.516	0.457	0.463	0.51	0.4865	0.030795	0.316	0.318	0.318	0.322	0.3185	0.00251661	0.163	0.162	0.167	0.151	0.16075	0.00684957
233	0.704	0.636	0.708	0.726	0.6935	0.0395095	0.567	0.506	0.589	0.586	0.562	0.0385832	0.438	0.381	0.395	0.428	0.4105	0.0269134	0.266	0.265	0.268	0.268	0.26675	0.0015	0.138	0.136	0.139	0.125	0.1345	0.00645497
234	0.574	0.514	0.569	0.587	0.561	0.0322387	0.458	0.41	0.473	0.475	0.454	0.0302985	0.348	0.309	0.317	0.347	0.33025	0.0201887	0.214	0.214	0.217	0.219	0.216	0.00244949	0.11	0.109	0.112	0.1	0.10775	0.00531507
235	0.484	0.436	0.483	0.498	0.47525	0.0270478	0.388	0.343	0.401	0.4	0.383	0.027313	0.296	0.261	0.267	0.29	0.2785	0.0170978	0.181	0.18	0.182	0.184	0.18175	0.00170783	0.093	0.091	0.094	0.084	0.0905	0.00450925
236	0.418	0.376	0.418	0.43	0.4105	0.0236854	0.333	0.298	0.347	0.347	0.33125	0.0231283	0.256	0.225	0.228	0.251	0.24	0.0157692	0.155	0.155	0.157	0.159	0.1565	0.00191485	0.079	0.078	0.081	0.071	0.07725	0.00434933
237	0.36	0.323	0.358	0.369	0.3525	0.0202402	0.285	0.253	0.297	0.295	0.2825	0.0203552	0.218	0.191	0.196	0.214	0.20475	0.0132508	0.133	0.132	0.135	0.136	0.134	0.00182574	0.068	0.067	0.069	0.061	0.06625	0.00359398
238	0.323	0.289	0.322	0.333	0.31675	0.0191551	0.255	0.227	0.266	0.266	0.2535	0.018412	0.196	0.172	0.175	0.192	0.18375	0.0120104	0.119	0.118	0.122	0.122	0.12025	0.00206155	0.06	0.06	0.062	0.054	0.059	0.0034641
239	0.287	0.258	0.288	0.297	0.2825	0.0169411	0.229	0.204	0.237	0.236	0.2265	0.0154164	0.175	0.153	0.156	0.171	0.16375	0.0108743	0.106	0.106	0.109	0.109	0.1075	0.00173205	0.054	0.053	0.055	0.048	0.0525	0.00310913
240	0.256	0.23	0.256	0.264	0.2515	0.0148212	0.202	0.18	0.211	0.21	0.20075	0.0144078	0.155	0.136	0.139	0.152	0.1455	0.00939858	0.095	0.094	0.097	0.098	0.096	0.00182574	0.048	0.047	0.05	0.043	0.047	0.00294392
241	0.236	0.212	0.235	0.243	0.2315	0.0134784	0.186	0.166	0.193	0.193	0.1845	0.0127671	0.143	0.125	0.127	0.14	0.13375	0.00906918	0.087	0.086	0.09	0.09	0.08825	0.00206155	0.044	0.044	0.046	0.039	0.04325	0.00298608
242	0.219	0.197	0.219	0.227	0.2155	0.012897	0.174	0.155	0.181	0.181	0.17275	0.0122848	0.133	0.117	0.119	0.131	0.125	0.00816497	0.081	0.081	0.084	0.084	0.0825	0.00173205	0.042	0.041	0.043	0.037	0.04075	0.00262996
243	0.21	0.188	0.211	0.218	0.20675	0.0129968	0.166	0.148	0.174	0.173	0.16525	0.0120381	0.128	0.112	0.114	0.125	0.11975	0.007932	0.078	0.077	0.081	0.081	0.07925	0.00206155	0.04	0.039	0.041	0.035	0.03875	0.00262996
244	0.204	0.183	0.205	0.211	0.20075	0.0122304	0.162	0.144	0.169	0.168	0.16075	0.0115866	0.124	0.109	0.111	0.122	0.1165	0.00759386	0.076	0.075	0.079	0.079	0.07725	0.00206155	0.039	0.038	0.04	0.034	0.03775	0.00262996
245	0.2	0.179	0.2	0.207	0.1965	0.0121244	0.158	0.141	0.164	0.164	0.15675	0.0108743	0.121	0.106	0.108	0.119	0.1135	0.00759386	0.074	0.074	0.077	0.077	0.0755	0.00173205	0.038	0.037	0.039	0.034	0.037	0.00216025
246	0.198	0.177	0.198	0.205	0.1945	0.0121244	0.156	0.139	0.163	0.162	0.155	0.0111056	0.12	0.105	0.107	0.118	0.1125	0.00759386	0.073	0.073	0.077	0.076	0.07475	0.00206155	0.038	0.037	0.039	0.033	0.03675	0.00262996
247	0.197	0.177	0.197	0.204	0.19375	0.011644	0.156	0.139	0.162	0.162	0.15475	0.0108743	0.12	0.105	0.107	0.118	0.1125	0.00759386	0.073	0.073	0.076	0.076	0.0745	0.00173205	0.038	0.037	0.039	0.033	0.03675	0.00262996
248	0.198	0.178	0.198	0.205	0.19475	0.011644	0.157	0.14	0.163	0.163	0.15575	0.0108743	0.121	0.106	0.108	0.119	0.1135	0.00759386	0.074	0.073	0.077	0.076	0.075	0.00182574	0.038	0.037	0.039	0.033	0.03675	0.00262996
249	0.2	0.18	0.2	0.207	0.19675	0.011644	0.158	0.141	0.165	0.165	0.15725	0.0113248	0.122	0.107	0.109	0.12	0.1145	0.00759386	0.074	0.074	0.078	0.077	0.07575	0.00206155	0.038	0.038	0.04	0.034	0.0375	0.00251661
250	0.205	0.184	0.205	0.212	0.2015	0.0121244	0.162	0.145	0.169	0.168	0.161	0.0111056	0.125	0.11	0.111	0.123	0.11725	0.0078475	0.076	0.076	0.079	0.078	0.07725	0.0015	0.039	0.039	0.041	0.035	0.0385	0.00251661
251	0.212	0.19	0.212	0.219	0.20825	0.0126062	0.168	0.149	0.174	0.174	0.16625	0.0118427	0.129	0.113	0.115	0.127	0.121	0.00816497	0.079	0.079	0.082	0.081	0.08025	0.0015	0.041	0.04	0.042	0.036	0.03975	0.00262996
252	0.22	0.197	0.22	0.227	0.216	0.0130894	0.174	0.155	0.181	0.18	0.1725	0.0120692	0.134	0.117	0.12	0.132	0.12575	0.0085	0.081	0.082	0.085	0.084	0.083	0.00182574	0.042	0.042	0.044	0.037	0.04125	0.00298608
253	0.231	0.208	0.231	0.238	0.227	0.0130894	0.183	0.163	0.191	0.19	0.18175	0.0129968	0.141	0.124	0.126	0.139	0.1325	0.00873689	0.085	0.086	0.089	0.088	0.087	0.00182574	0.044	0.044	0.046	0.04	0.0435	0.00251661
254	0.241	0.217	0.241	0.249	0.237	0.0138564	0.191	0.17	0.199	0.199	0.18975	0.0136961	0.147	0.129	0.132	0.145	0.13825	0.00906918	0.089	0.09	0.093	0.092	0.091	0.00182574	0.046	0.046	0.048	0.041	0.04525	0.00298608
255	0.255	0.23	0.256	0.263	0.251	0.0144453	0.202	0.181	0.211	0.21	0.201	0.0139284	0.156	0.137	0.139	0.153	0.14625	0.00963933	0.094	0.095	0.098	0.097	0.096	0.00182574	0.049	0.049	0.051	0.044	0.04825	0.00298608
256	0.267	0.241	0.267	0.276	0.26275	0.0151079	0.212	0.19	0.221	0.22	0.21075	0.0144078	0.163	0.144	0.146	0.161	0.1535	0.00988264	0.099	0.1	0.103	0.101	0.10075	0.00170783	0.051	0.051	0.053	0.046	0.05025	0.00298608
257	0.28	0.252	0.28	0.289	0.27525	0.0160702	0.222	0.198	0.231	0.231	0.2205	0.0155885	0.171	0.151	0.153	0.168	0.16075	0.0102103	0.103	0.104	0.108	0.106	0.10525	0.00221736	0.054	0.054	0.056	0.049	0.05325	0.00298608
258	0.296	0.266	0.297	0.305	0.291	0.0171464	0.235	0.21	0.244	0.244	0.23325	0.0160702	0.181	0.16	0.162	0.178	0.17025	0.0107819	0.109	0.11	0.114	0.112	0.11125	0.00221736	0.057	0.057	0.059	0.052	0.05625	0.00298608
259	0.308	0.277	0.309	0.317	0.30275	0.0176328	0.244	0.218	0.255	0.254	0.24275	0.0172313	0.188	0.166	0.169	0.185	0.177	0.0111056	0.114	0.115	0.118	0.116	0.11575	0.00170783	0.059	0.059	0.061	0.054	0.05825	0.00298608
260	0.323	0.291	0.323	0.333	0.3175	0.0182848	0.256	0.229	0.267	0.266	0.2545	0.0177106	0.197	0.174	0.177	0.194	0.1855	0.0116762	0.119	0.121	0.124	0.122	0.1215	0.00208167	0.062	0.062	0.064	0.056	0.061	0.0034641
261	0.336	0.302	0.336	0.346	0.33	0.0192527	0.266	0.238	0.277	0.277	0.2645	0.018412	0.205	0.181	0.184	0.202	0.193	0.0122474	0.124	0.125	0.128	0.127	0.126	0.00182574	0.065	0.065	0.067	0.059	0.064	0.0034641
262	0.351	0.316	0.352	0.361	0.345	0.0198494	0.279	0.249	0.29	0.29	0.277	0.0193735	0.214	0.189	0.193	0.211	0.20175	0.0125797	0.129	0.131	0.134	0.132	0.1315	0.00208167	0.068	0.067	0.07	0.061	0.0665	0.00387298
263	0.367	0.33	0.367	0.377	0.36025	0.0207103	0.291	0.26	0.303	0.303	0.28925	0.0203039	0.224	0.198	0.201	0.221	0.211	0.0133915	0.135	0.137	0.14	0.137	0.13725	0.00206155	0.071	0.071	0.073	0.064	0.06975	0.00394757
264	0.384	0.345	0.383	0.394	0.3765	0.0215793	0.304	0.272	0.317	0.316	0.30225	0.0210139	0.234	0.207	0.211	0.231	0.22075	0.0137204	0.141	0.143	0.146	0.143	0.14325	0.00206155	0.074	0.074	0.076	0.067	0.07275	0.00394757
265	0.404	0.363	0.404	0.415	0.3965	0.0229274	0.32	0.286	0.334	0.333	0.31825	0.0224258	0.246	0.218	0.221	0.242	0.23175	0.0142916	0.149	0.151	0.154	0.151	0.15125	0.00206155	0.078	0.078	0.08	0.071	0.07675	0.00394757
266	0.42	0.379	0.42	0.431	0.4125	0.0229274	0.333	0.298	0.347	0.346	0.331	0.0229056	0.256	0.227	0.231	0.252	0.2415	0.0146173	0.155	0.157	0.16	0.157	0.15725	0.00206155	0.081	0.081	0.084	0.074	0.08	0.00424264
267	0.436	0.393	0.436	0.448	0.42825	0.0241713	0.345	0.309	0.361	0.359	0.3435	0.0240763	0.266	0.235	0.239	0.262	0.2505	0.0157586	0.16	0.163	0.166	0.163	0.163	0.00244949	0.084	0.084	0.087	0.077	0.083	0.00424264
268	0.448	0.405	0.449	0.46	0.4405	0.0242831	0.355	0.318	0.371	0.37	0.3535	0.0247723	0.274	0.242	0.246	0.27	0.258	0.0163299	0.165	0.167	0.17	0.168	0.1675	0.00208167	0.086	0.086	0.089	0.079	0.085	0.00424264
269	0.462	0.416	0.462	0.474	0.4535	0.025632	0.366	0.328	0.382	0.381	0.36425	0.0252504	0.282	0.249	0.254	0.278	0.26575	0.0166608	0.17	0.172	0.176	0.173	0.17275	0.0025	0.089	0.089	0.092	0.082	0.088	0.00424264
270	0.472	0.425	0.472	0.484	0.46325	0.0261199	0.374	0.335	0.39	0.39	0.37225	0.0259535	0.288	0.254	0.259	0.283	0.271	0.0169902	0.173	0.176	0.179	0.176	0.176	0.00244949	0.091	0.091	0.094	0.083	0.08975	0.00471699
271	0.483	0.435	0.483	0.496	0.47425	0.0268747	0.383	0.343	0.399	0.399	0.381	0.0264323	0.295	0.261	0.265	0.29	0.27775	0.0172313	0.177	0.18	0.183	0.18	0.18	0.00244949	0.093	0.093	0.096	0.085	0.09175	0.00471699
272	0.49	0.442	0.491	0.503	0.4815	0.0269877	0.389	0.348	0.406	0.405	0.387	0.0271416	0.299	0.265	0.27	0.295	0.28225	0.0172313	0.18	0.183	0.186	0.183	0.183	0.00244949	0.095	0.095	0.097	0.087	0.0935	0.00443471
273	0.496	0.447	0.496	0.509	0.487	0.0273618	0.394	0.352	0.41	0.409	0.39125	0.0271708	0.303	0.267	0.273	0.298	0.28525	0.0178955	0.182	0.185	0.188	0.185	0.185	0.00244949	0.096	0.095	0.098	0.088	0.09425	0.00434933
274	0.5	0.451	0.501	0.513	0.49125	0.0274757	0.397	0.355	0.414	0.413	0.39475	0.0276209	0.305	0.27	0.275	0.301	0.28775	0.0178022	0.184	0.187	0.19	0.187	0.187	0.00244949	0.096	0.096	0.099	0.088	0.09475	0.00471699
275	0.503	0.454	0.504	0.516	0.49425	0.0274757	0.4	0.357	0.417	0.416	0.3975	0.028101	0.307	0.272	0.277	0.302	0.2895	0.0175594	0.185	0.188	0.191	0.188	0.188	0.00244949	0.097	0.097	0.1	0.089	0.09575	0.00471699
276	0.509	0.459	0.509	0.522	0.49975	0.0278493	0.404	0.361	0.421	0.42	0.4015	0.028101	0.311	0.274	0.28	0.306	0.29275	0.0184639	0.187	0.19	0.193	0.19	0.19	0.00244949	0.098	0.098	0.101	0.09	0.09675	0.00471699
277	0.515	0.464	0.515	0.528	0.5055	0.0283373	0.409	0.365	0.426	0.425	0.40625	0.0285818	0.314	0.278	0.283	0.309	0.296	0.0181292	0.189	0.192	0.195	0.192	0.192	0.00244949	0.099	0.099	0.102	0.091	0.09775	0.00471699
278	0.522	0.471	0.522	0.536	0.51275	0.0286051	0.414	0.371	0.432	0.431	0.412	0.028554	0.319	0.282	0.287	0.314	0.3005	0.0186994	0.192	0.195	0.198	0.195	0.195	0.00244949	0.101	0.101	0.104	0.093	0.09975	0.00471699
279	0.527	0.475	0.528	0.541	0.51775	0.0292047	0.418	0.374	0.437	0.435	0.416	0.0292689	0.322	0.285	0.29	0.317	0.3035	0.0186994	0.193	0.197	0.2	0.196	0.1965	0.00288675	0.102	0.102	0.105	0.093	0.1005	0.00519615
280	0.53	0.478	0.531	0.544	0.52075	0.0292047	0.421	0.377	0.439	0.438	0.41875	0.029033	0.324	0.286	0.292	0.319	0.30525	0.0190329	0.194	0.198	0.201	0.198	0.19775	0.00287228	0.102	0.102	0.105	0.094	0.10075	0.00471699
281	0.529	0.477	0.53	0.543	0.51975	0.0292047	0.42	0.376	0.438	0.437	0.41775	0.029033	0.323	0.286	0.292	0.318	0.30475	0.0184639	0.194	0.198	0.201	0.197	0.1975	0.00288675	0.102	0.102	0.105	0.094	0.10075	0.00471699
282	0.522	0.471	0.522	0.536	0.51275	0.0286051	0.415	0.371	0.432	0.431	0.41225	0.0285818	0.319	0.282	0.287	0.314	0.3005	0.0186994	0.192	0.195	0.198	0.195	0.195	0.00244949	0.101	0.101	0.104	0.093	0.09975	0.00471699
283	0.512	0.462	0.512	0.525	0.50275	0.0278493	0.407	0.363	0.423	0.423	0.404	0.0283549	0.313	0.276	0.282	0.308	0.29475	0.0184639	0.188	0.191	0.194	0.191	0.191	0.00244949	0.099	0.099	0.102	0.091	0.09775	0.00471699
284	0.492	0.444	0.492	0.506	0.4835	0.0271477	0.39	0.35	0.408	0.407	0.38875	0.0271216	0.301	0.266	0.271	0.296	0.2835	0.0175594	0.181	0.184	0.187	0.184	0.184	0.00244949	0.095	0.095	0.098	0.088	0.094	0.00424264
285	0.473	0.426	0.473	0.485	0.46425	0.0261199	0.376	0.335	0.392	0.391	0.3735	0.0266896	0.288	0.256	0.26	0.284	0.272	0.0163299	0.174	0.176	0.18	0.177	0.17675	0.0025	0.091	0.091	0.094	0.084	0.09	0.00424264
286	0.463	0.417	0.463	0.476	0.45475	0.0259021	0.367	0.329	0.383	0.383	0.3655	0.0254755	0.283	0.25	0.255	0.279	0.26675	0.0166608	0.17	0.173	0.176	0.173	0.173	0.00244949	0.09	0.09	0.092	0.083	0.08875	0.00394757
287	0.453	0.408	0.454	0.466	0.44525	0.0255261	0.36	0.322	0.375	0.374	0.35775	0.0247975	0.277	0.245	0.249	0.273	0.261	0.0163299	0.167	0.169	0.173	0.17	0.16975	0.0025	0.087	0.088	0.09	0.081	0.0865	0.00387298
288	0.436	0.393	0.436	0.448	0.42825	0.0241713	0.347	0.31	0.361	0.36	0.3445	0.0238677	0.267	0.236	0.24	0.263	0.2515	0.0157586	0.161	0.164	0.166	0.164	0.16375	0.00206155	0.085	0.085	0.087	0.078	0.08375	0.00394757
289	0.422	0.381	0.423	0.434	0.415	0.0233095	0.336	0.301	0.35	0.349	0.334	0.0229056	0.258	0.229	0.233	0.255	0.24375	0.0148633	0.156	0.159	0.162	0.159	0.159	0.00244949	0.082	0.082	0.085	0.076	0.08125	0.00377492
290	0.394	0.355	0.394	0.403	0.3865	0.0214243	0.313	0.281	0.327	0.326	0.31175	0.021469	0.242	0.214	0.217	0.239	0.228	0.0145373	0.146	0.148	0.151	0.15	0.14875	0.00221736	0.077	0.077	0.079	0.071	0.076	0.0034641
291	0.353	0.319	0.352	0.363	0.34675	0.0191551	0.281	0.253	0.291	0.291	0.279	0.0179629	0.215	0.193	0.198	0.214	0.205	0.0111654	0.132	0.134	0.137	0.135	0.1345	0.00208167	0.069	0.069	0.072	0.064	0.0685	0.00331662
292	0.319	0.288	0.32	0.329	0.314	0.0179072	0.255	0.229	0.266	0.266	0.254	0.0174547	0.197	0.175	0.178	0.195	0.18625	0.0113541	0.12	0.122	0.125	0.124	0.12275	0.00221736	0.063	0.064	0.066	0.058	0.06275	0.00340343
293	0.275	0.247	0.274	0.285	0.27025	0.0162763	0.219	0.197	0.228	0.228	0.218	0.0146287	0.17	0.151	0.152	0.168	0.16025	0.0101448	0.105	0.106	0.109	0.108	0.107	0.00182574	0.055	0.055	0.057	0.051	0.0545	0.00251661
294	0.238	0.215	0.24	0.247	0.235	0.0138804	0.192	0.172	0.201	0.2	0.19125	0.0134505	0.149	0.131	0.133	0.147	0.14	0.00930949	0.091	0.092	0.095	0.094	0.093	0.00182574	0.048	0.048	0.05	0.044	0.0475	0.00251661
295	0.199	0.18	0.199	0.206	0.196	0.0111654	0.16	0.144	0.166	0.166	0.159	0.0103923	0.123	0.109	0.112	0.123	0.11675	0.00732006	0.077	0.077	0.081	0.079	0.0785	0.00191485	0.04	0.04	0.042	0.037	0.03975	0.00206155
296	0.162	0.148	0.165	0.169	0.161	0.00912871	0.129	0.118	0.137	0.137	0.13025	0.00899537	0.1	0.089	0.091	0.1	0.095	0.00583095	0.062	0.063	0.067	0.066	0.0645	0.00238048	0.033	0.032	0.035	0.03	0.0325	0.00208167
297	0.145	0.13	0.145	0.151	0.14275	0.00895824	0.115	0.103	0.12	0.12	0.1145	0.00802081	0.089	0.079	0.08	0.089	0.08425	0.0055	0.056	0.056	0.059	0.058	0.05725	0.0015	0.029	0.029	0.03	0.026	0.0285	0.00173205
298	0.123	0.109	0.123	0.127	0.1205	0.00789515	0.096	0.087	0.101	0.101	0.09625	0.00660177	0.075	0.066	0.067	0.074	0.0705	0.00465475	0.047	0.047	0.05	0.049	0.04825	0.0015	0.024	0.024	0.026	0.022	0.024	0.00163299
299	0.107	0.096	0.107	0.112	0.1055	0.00675771	0.085	0.076	0.089	0.088	0.0845	0.00591608	0.066	0.058	0.059	0.066	0.06225	0.00434933	0.041	0.041	0.044	0.044	0.0425	0.00173205	0.021	0.021	0.023	0.019	0.021	0.00163299
300	0.089	0.079	0.09	0.094	0.088	0.00637704	0.072	0.064	0.074	0.074	0.071	0.00476095	0.055	0.048	0.049	0.055	0.05175	0.00377492	0.034	0.035	0.038	0.038	0.03625	0.00206155	0.018	0.018	0.019	0.016	0.01775	0.00125831

## Sheet: 0.67 mM Zn
				1					2					3
Wavelength	A2	B2	C2	average	stdev	A3	B3	C3	average	stdev	A4	B4	C4	average	stdev
230	0.536	0.621	0.519	0.558667	0.0546474	0.492	0.489	0.51	0.497	0.0113578	0.303	0.588	0.467	0.452667	0.14304
231	0.442	0.523	0.422	0.462333	0.0534821	0.403	0.408	0.426	0.412333	0.0120968	0.246	0.476	0.38	0.367333	0.115522
232	0.376	0.448	0.353	0.392333	0.0495614	0.333	0.347	0.369	0.349667	0.0181475	0.207	0.401	0.321	0.309667	0.0974953
233	0.32	0.392	0.3	0.337333	0.0483873	0.282	0.299	0.315	0.298667	0.0165025	0.171	0.336	0.266	0.257667	0.0828151
234	0.26	0.328	0.238	0.275333	0.0469184	0.226	0.247	0.261	0.244667	0.0176163	0.139	0.272	0.214	0.208333	0.0666808
235	0.223	0.284	0.202	0.236333	0.042595	0.191	0.211	0.226	0.209333	0.0175594	0.117	0.227	0.18	0.174667	0.0551936
236	0.192	0.252	0.172	0.205333	0.0416333	0.163	0.184	0.199	0.182	0.0180831	0.1	0.194	0.155	0.149667	0.0472264
237	0.167	0.227	0.147	0.180333	0.0416333	0.138	0.162	0.176	0.158667	0.019218	0.085	0.164	0.13	0.126333	0.0396274
238	0.151	0.211	0.13	0.164	0.0420357	0.123	0.15	0.163	0.145333	0.0204042	0.075	0.144	0.115	0.111333	0.0346458
239	0.135	0.194	0.115	0.148	0.0410731	0.108	0.136	0.149	0.131	0.0209523	0.067	0.128	0.102	0.099	0.0306105
240	0.12	0.176	0.101	0.132333	0.0389915	0.095	0.122	0.134	0.117	0.019975	0.058	0.113	0.089	0.0866667	0.0275741
241	0.111	0.164	0.091	0.122	0.0377227	0.086	0.113	0.125	0.108	0.019975	0.053	0.102	0.082	0.079	0.0246374
242	0.103	0.157	0.085	0.115	0.03747	0.08	0.106	0.118	0.101333	0.0194251	0.049	0.095	0.075	0.073	0.0230651
243	0.101	0.155	0.081	0.112333	0.0382797	0.076	0.104	0.117	0.099	0.0209523	0.047	0.091	0.072	0.07	0.0220681
244	0.098	0.155	0.078	0.110333	0.0399541	0.073	0.103	0.116	0.0973333	0.022053	0.045	0.088	0.069	0.0673333	0.0215484
245	0.096	0.152	0.076	0.108	0.0393954	0.072	0.101	0.114	0.0956667	0.0215019	0.044	0.085	0.068	0.0656667	0.0205994
246	0.093	0.146	0.075	0.104667	0.0369098	0.07	0.097	0.109	0.092	0.019975	0.043	0.084	0.066	0.0643333	0.0205508
247	0.091	0.143	0.074	0.102667	0.035949	0.07	0.095	0.107	0.0906667	0.0188768	0.043	0.083	0.066	0.064	0.0200749
248	0.092	0.145	0.074	0.103667	0.0369098	0.07	0.096	0.108	0.0913333	0.0194251	0.043	0.083	0.066	0.064	0.0200749
249	0.094	0.149	0.075	0.106	0.0384318	0.071	0.098	0.112	0.0936667	0.0208407	0.044	0.084	0.066	0.0646667	0.0200333
250	0.096	0.152	0.076	0.108	0.0393954	0.072	0.1	0.114	0.0953333	0.0213854	0.044	0.086	0.068	0.066	0.0210713
251	0.097	0.152	0.078	0.109	0.0384318	0.074	0.101	0.114	0.0963333	0.0204042	0.046	0.088	0.07	0.068	0.0210713
252	0.099	0.151	0.081	0.110333	0.0363501	0.077	0.101	0.114	0.0973333	0.0187705	0.047	0.091	0.072	0.07	0.0220681
253	0.102	0.156	0.085	0.114333	0.037072	0.08	0.104	0.118	0.100667	0.019218	0.049	0.096	0.076	0.0736667	0.0235867
254	0.106	0.161	0.089	0.118667	0.0376342	0.084	0.108	0.122	0.104667	0.019218	0.052	0.1	0.079	0.077	0.0240624
255	0.11	0.165	0.094	0.123	0.0372424	0.088	0.112	0.125	0.108333	0.0187705	0.055	0.105	0.083	0.081	0.0250599
256	0.113	0.167	0.098	0.126	0.0362905	0.092	0.114	0.128	0.111333	0.0181475	0.057	0.111	0.087	0.085	0.0270555
257	0.117	0.171	0.102	0.13	0.0362905	0.097	0.117	0.131	0.115	0.017088	0.06	0.116	0.091	0.089	0.0280535
258	0.122	0.175	0.108	0.135	0.0353412	0.102	0.121	0.134	0.119	0.0160935	0.063	0.122	0.097	0.094	0.0296142
259	0.126	0.178	0.112	0.138667	0.0347755	0.106	0.124	0.137	0.122333	0.0155671	0.066	0.127	0.1	0.0976667	0.0305669
260	0.131	0.184	0.118	0.144333	0.0349619	0.111	0.128	0.141	0.126667	0.0150444	0.069	0.133	0.106	0.102667	0.0321299
261	0.136	0.192	0.123	0.150333	0.0366652	0.116	0.134	0.148	0.132667	0.0160416	0.071	0.139	0.11	0.106667	0.0341223
262	0.143	0.201	0.128	0.157333	0.038553	0.121	0.14	0.155	0.138667	0.0170392	0.075	0.145	0.115	0.111667	0.0351188
263	0.149	0.206	0.134	0.163	0.0379868	0.127	0.146	0.161	0.144667	0.0170392	0.078	0.152	0.121	0.117	0.0371618
264	0.154	0.211	0.14	0.168333	0.0376076	0.133	0.15	0.164	0.149	0.0155242	0.082	0.159	0.126	0.122333	0.0386307
265	0.161	0.217	0.148	0.175333	0.0366652	0.14	0.156	0.17	0.155333	0.0150111	0.086	0.167	0.133	0.128667	0.0406735
266	0.166	0.221	0.153	0.18	0.0360971	0.145	0.159	0.174	0.159333	0.0145029	0.089	0.174	0.138	0.133667	0.0426654
267	0.171	0.227	0.16	0.186	0.0359305	0.151	0.164	0.178	0.164333	0.0135031	0.093	0.182	0.144	0.139667	0.044658
268	0.176	0.232	0.165	0.191	0.0359305	0.156	0.168	0.183	0.169	0.0135277	0.096	0.187	0.148	0.143667	0.0456545
269	0.181	0.237	0.17	0.196	0.0359305	0.16	0.172	0.187	0.173	0.0135277	0.099	0.193	0.153	0.148333	0.0471734
270	0.184	0.24	0.173	0.199	0.0359305	0.164	0.175	0.189	0.176	0.01253	0.101	0.197	0.156	0.151333	0.0481698
271	0.188	0.243	0.178	0.203	0.035	0.168	0.177	0.192	0.179	0.0121244	0.103	0.202	0.16	0.155	0.049689
272	0.19	0.246	0.181	0.205667	0.0352184	0.171	0.18	0.195	0.182	0.0121244	0.105	0.205	0.163	0.157667	0.0502129
273	0.193	0.25	0.183	0.208667	0.0361432	0.173	0.183	0.198	0.184667	0.0125831	0.106	0.208	0.165	0.159667	0.0512087
274	0.196	0.253	0.185	0.211333	0.0365011	0.175	0.186	0.201	0.187333	0.0130512	0.107	0.21	0.167	0.161333	0.0517333
275	0.196	0.254	0.186	0.212	0.0367151	0.176	0.186	0.202	0.188	0.0131149	0.108	0.212	0.168	0.162667	0.0522047
276	0.197	0.254	0.188	0.213	0.0357911	0.178	0.187	0.202	0.189	0.0121244	0.109	0.214	0.169	0.164	0.0526783
277	0.199	0.256	0.19	0.215	0.0357911	0.179	0.189	0.204	0.190667	0.0125831	0.11	0.216	0.171	0.165667	0.0532009
278	0.202	0.259	0.193	0.218	0.0357911	0.182	0.191	0.207	0.193333	0.0126623	0.112	0.219	0.174	0.168333	0.0537246
279	0.204	0.261	0.195	0.22	0.0357911	0.184	0.193	0.209	0.195333	0.0126623	0.113	0.221	0.176	0.17	0.0542494
280	0.205	0.261	0.196	0.220667	0.0352184	0.185	0.194	0.209	0.196	0.0121244	0.114	0.223	0.177	0.171333	0.0547205
281	0.204	0.26	0.196	0.22	0.0348712	0.185	0.193	0.208	0.195333	0.0116762	0.114	0.223	0.177	0.171333	0.0547205
282	0.202	0.258	0.194	0.218	0.0348712	0.183	0.19	0.207	0.193333	0.0123423	0.113	0.221	0.175	0.169667	0.0541972
283	0.199	0.255	0.191	0.215	0.0348712	0.18	0.188	0.204	0.190667	0.0122202	0.111	0.217	0.172	0.166667	0.0532009
284	0.193	0.249	0.185	0.209	0.0348712	0.174	0.183	0.199	0.185333	0.0126623	0.107	0.21	0.166	0.161	0.0516817
285	0.186	0.241	0.178	0.201667	0.0342977	0.168	0.177	0.192	0.179	0.0121244	0.103	0.202	0.161	0.155333	0.0497427
286	0.182	0.238	0.173	0.197667	0.0352184	0.164	0.174	0.189	0.175667	0.0125831	0.101	0.197	0.156	0.151333	0.0481698
287	0.178	0.234	0.17	0.194	0.0348712	0.16	0.17	0.186	0.172	0.0131149	0.099	0.193	0.153	0.148333	0.0471734
288	0.172	0.228	0.164	0.188	0.0348712	0.155	0.165	0.181	0.167	0.0131149	0.095	0.186	0.148	0.143	0.0457056
289	0.168	0.223	0.16	0.183667	0.0342977	0.151	0.161	0.177	0.163	0.0131149	0.093	0.181	0.144	0.139333	0.0441852
290	0.159	0.212	0.151	0.174	0.0331512	0.143	0.153	0.168	0.154667	0.0125831	0.088	0.171	0.136	0.131667	0.0416693
291	0.145	0.197	0.137	0.159667	0.0325781	0.129	0.141	0.155	0.141667	0.0130128	0.08	0.157	0.124	0.120333	0.0386307
292	0.134	0.185	0.127	0.148667	0.0316596	0.119	0.131	0.145	0.131667	0.0130128	0.074	0.143	0.114	0.110333	0.0346458
293	0.119	0.169	0.111	0.133	0.0314325	0.105	0.117	0.13	0.117333	0.0125033	0.064	0.125	0.099	0.096	0.0306105
294	0.105	0.153	0.099	0.119	0.0295973	0.092	0.105	0.119	0.105333	0.0135031	0.057	0.11	0.088	0.085	0.0266271
295	0.089	0.138	0.082	0.103	0.0305123	0.078	0.091	0.105	0.0913333	0.0135031	0.049	0.093	0.073	0.0716667	0.0220303
296	0.076	0.122	0.069	0.089	0.0287924	0.064	0.079	0.093	0.0786667	0.0145029	0.04	0.076	0.061	0.059	0.0180831
297	0.068	0.115	0.061	0.0813333	0.0293655	0.057	0.073	0.086	0.072	0.0145258	0.036	0.068	0.054	0.0526667	0.0160416
298	0.059	0.105	0.052	0.072	0.0287924	0.048	0.065	0.079	0.064	0.0155242	0.03	0.057	0.046	0.0443333	0.0135769
299	0.053	0.1	0.045	0.066	0.0297153	0.043	0.06	0.074	0.059	0.0155242	0.027	0.051	0.04	0.0393333	0.0120139
300	0.046	0.093	0.038	0.059	0.0297153	0.036	0.055	0.068	0.053	0.0160935	0.023	0.043	0.034	0.0333608	0.0126486

## Sheet: 0.33mM Zn
				1					2					3
Wavelength	E13	F13	G13	average	stdev	E14	F14	G14	average	stdev	E15	F15	G15	average	stdev
230	0.889	0.909	0.901	0.899667	0.0100664	1.004	1.013	0.962	0.993	0.0272213	0.949	0.937	0.929	0.938333	0.0100664
231	0.719	0.733	0.74	0.730667	0.0106927	0.817	0.821	0.786	0.808	0.0191572	0.767	0.759	0.743	0.756333	0.0122202
232	0.603	0.605	0.619	0.609	0.0087178	0.681	0.681	0.662	0.674667	0.0109697	0.635	0.634	0.63	0.633	0.00264575
233	0.51	0.514	0.521	0.515	0.00556776	0.562	0.58	0.554	0.565333	0.0133167	0.531	0.526	0.522	0.526333	0.00450925
234	0.412	0.413	0.427	0.417333	0.0083865	0.464	0.461	0.452	0.459	0.006245	0.439	0.424	0.422	0.428333	0.00929157
235	0.35	0.344	0.362	0.352	0.00916515	0.387	0.389	0.383	0.386333	0.00305505	0.362	0.357	0.352	0.357	0.005
236	0.301	0.294	0.309	0.301333	0.00750555	0.331	0.334	0.33	0.331667	0.00208167	0.311	0.305	0.301	0.305667	0.00503322
237	0.257	0.248	0.267	0.257333	0.00950438	0.28	0.281	0.284	0.281667	0.00208167	0.264	0.258	0.253	0.258333	0.00550757
238	0.231	0.221	0.241	0.231	0.01	0.249	0.249	0.254	0.250667	0.00288675	0.235	0.23	0.224	0.229667	0.00550757
239	0.205	0.195	0.214	0.204667	0.00950438	0.221	0.223	0.225	0.223	0.002	0.206	0.203	0.197	0.202	0.00458258
240	0.181	0.17	0.191	0.180667	0.010504	0.194	0.195	0.2	0.196333	0.00321455	0.182	0.177	0.173	0.177333	0.00450925
241	0.166	0.153	0.175	0.164667	0.0110604	0.176	0.176	0.182	0.178	0.0034641	0.165	0.16	0.157	0.160667	0.00404145
242	0.154	0.142	0.163	0.153	0.0105357	0.163	0.164	0.171	0.166	0.0043589	0.153	0.149	0.145	0.149	0.004
243	0.147	0.135	0.157	0.146333	0.0110151	0.155	0.156	0.164	0.158333	0.00493288	0.145	0.142	0.138	0.141667	0.00351188
244	0.143	0.131	0.154	0.142667	0.0115036	0.15	0.151	0.16	0.153667	0.00550757	0.142	0.137	0.134	0.137667	0.00404145
245	0.139	0.128	0.151	0.139333	0.0115036	0.147	0.147	0.156	0.15	0.00519615	0.137	0.134	0.13	0.133667	0.00351188
246	0.136	0.126	0.147	0.136333	0.010504	0.144	0.144	0.152	0.146667	0.0046188	0.135	0.132	0.128	0.131667	0.00351188
247	0.136	0.125	0.145	0.135333	0.0100167	0.143	0.144	0.15	0.145667	0.00378594	0.135	0.131	0.128	0.131333	0.00351188
248	0.136	0.126	0.147	0.136333	0.010504	0.144	0.145	0.151	0.146667	0.00378594	0.136	0.132	0.128	0.132	0.004
249	0.138	0.128	0.149	0.138333	0.010504	0.145	0.146	0.154	0.148333	0.00493288	0.137	0.134	0.13	0.133667	0.00351188
250	0.14	0.131	0.153	0.141333	0.0110604	0.149	0.15	0.157	0.152	0.0043589	0.14	0.137	0.133	0.136667	0.00351188
251	0.145	0.136	0.156	0.145667	0.0100167	0.154	0.155	0.161	0.156667	0.00378594	0.145	0.142	0.138	0.141667	0.00351188
252	0.149	0.142	0.16	0.150333	0.00907377	0.159	0.161	0.165	0.161667	0.00305505	0.151	0.148	0.144	0.147667	0.00351188
253	0.157	0.15	0.168	0.158333	0.00907377	0.168	0.169	0.174	0.170333	0.00321455	0.16	0.157	0.152	0.156333	0.00404145
254	0.164	0.157	0.175	0.165333	0.00907377	0.177	0.178	0.181	0.178667	0.00208167	0.167	0.164	0.16	0.163667	0.00351188
255	0.173	0.167	0.184	0.174667	0.00862168	0.187	0.188	0.191	0.188667	0.00208167	0.177	0.174	0.169	0.173333	0.00404145
256	0.181	0.176	0.192	0.183	0.00818535	0.196	0.198	0.199	0.197667	0.00152753	0.186	0.182	0.179	0.182333	0.00351188
257	0.189	0.185	0.199	0.191	0.0072111	0.206	0.207	0.207	0.206667	0.00057735	0.195	0.192	0.187	0.191333	0.00404145
258	0.2	0.196	0.209	0.201667	0.00665833	0.218	0.22	0.218	0.218667	0.0011547	0.208	0.203	0.198	0.203	0.005
259	0.208	0.205	0.217	0.21	0.006245	0.228	0.229	0.227	0.228	0.001	0.216	0.212	0.207	0.211667	0.00450925
260	0.218	0.216	0.227	0.220333	0.00585947	0.24	0.242	0.238	0.24	0.002	0.228	0.223	0.219	0.223333	0.00450925
261	0.227	0.225	0.238	0.23	0.007	0.251	0.253	0.249	0.251	0.002	0.237	0.233	0.228	0.232667	0.00450925
262	0.238	0.237	0.249	0.241333	0.00665833	0.263	0.265	0.26	0.262667	0.00251661	0.249	0.245	0.24	0.244667	0.00450925
263	0.249	0.248	0.261	0.252667	0.00723418	0.275	0.277	0.273	0.275	0.002	0.261	0.257	0.252	0.256667	0.00450925
264	0.26	0.26	0.271	0.263667	0.00635085	0.289	0.291	0.284	0.288	0.00360555	0.273	0.269	0.264	0.268667	0.00450925
265	0.273	0.274	0.284	0.277	0.00608276	0.305	0.307	0.299	0.303667	0.00416333	0.288	0.284	0.279	0.283667	0.00450925
266	0.285	0.288	0.296	0.289667	0.00568624	0.318	0.321	0.311	0.316667	0.0051316	0.301	0.295	0.291	0.295667	0.00503322
267	0.295	0.298	0.306	0.299667	0.00568624	0.33	0.334	0.322	0.328667	0.0061101	0.312	0.308	0.303	0.307667	0.00450925
268	0.304	0.308	0.315	0.309	0.00556776	0.341	0.344	0.332	0.339	0.006245	0.322	0.317	0.311	0.316667	0.00550757
269	0.313	0.317	0.323	0.317667	0.00503322	0.352	0.354	0.341	0.349	0.007	0.332	0.327	0.322	0.327	0.005
270	0.32	0.324	0.33	0.324667	0.00503322	0.36	0.363	0.349	0.357333	0.00737111	0.34	0.334	0.329	0.334333	0.00550757
271	0.327	0.332	0.337	0.332	0.005	0.369	0.372	0.357	0.366	0.00793725	0.348	0.343	0.337	0.342667	0.00550757
272	0.332	0.338	0.342	0.337333	0.00503322	0.376	0.378	0.363	0.372333	0.00814453	0.354	0.349	0.344	0.349	0.005
273	0.337	0.343	0.347	0.342333	0.00503322	0.381	0.384	0.368	0.377667	0.0085049	0.359	0.353	0.348	0.353333	0.00550757
274	0.34	0.346	0.35	0.345333	0.00503322	0.384	0.387	0.372	0.381	0.00793725	0.362	0.356	0.351	0.356333	0.00550757
275	0.342	0.348	0.353	0.347667	0.00550757	0.387	0.391	0.374	0.384	0.00888819	0.364	0.359	0.354	0.359	0.005
276	0.345	0.352	0.356	0.351	0.00556776	0.392	0.395	0.378	0.388333	0.00907377	0.368	0.363	0.358	0.363	0.005
277	0.349	0.356	0.359	0.354667	0.0051316	0.396	0.4	0.382	0.392667	0.00945163	0.373	0.367	0.362	0.367333	0.00550757
278	0.354	0.362	0.364	0.36	0.0052915	0.402	0.406	0.388	0.398667	0.00945163	0.378	0.372	0.367	0.372333	0.00550757
279	0.357	0.365	0.368	0.363333	0.00568624	0.407	0.41	0.391	0.402667	0.0102144	0.382	0.376	0.371	0.376333	0.00550757
280	0.359	0.367	0.369	0.365	0.0052915	0.409	0.413	0.393	0.405	0.010583	0.384	0.378	0.373	0.378333	0.00550757
281	0.358	0.366	0.368	0.364	0.0052915	0.409	0.412	0.393	0.404667	0.0102144	0.383	0.378	0.373	0.378	0.005
282	0.354	0.362	0.363	0.359667	0.00493288	0.404	0.407	0.388	0.399667	0.0102144	0.378	0.373	0.367	0.372667	0.00550757
283	0.347	0.354	0.357	0.352667	0.0051316	0.396	0.4	0.38	0.392	0.010583	0.371	0.365	0.361	0.365667	0.00503322
284	0.333	0.34	0.343	0.338667	0.0051316	0.38	0.384	0.366	0.376667	0.00945163	0.357	0.352	0.347	0.352	0.005
285	0.321	0.327	0.329	0.325667	0.00416333	0.366	0.369	0.352	0.362333	0.00907377	0.342	0.337	0.333	0.337333	0.00450925
286	0.313	0.319	0.323	0.318333	0.00503322	0.357	0.361	0.344	0.354	0.00888819	0.334	0.329	0.325	0.329333	0.00450925
287	0.306	0.311	0.315	0.310667	0.00450925	0.35	0.352	0.337	0.346333	0.00814453	0.326	0.321	0.317	0.321333	0.00450925
288	0.295	0.3	0.304	0.299667	0.00450925	0.337	0.34	0.324	0.333667	0.0085049	0.314	0.309	0.305	0.309333	0.00450925
289	0.286	0.29	0.294	0.29	0.004	0.326	0.329	0.315	0.323333	0.00737111	0.305	0.3	0.296	0.300333	0.00450925
290	0.266	0.27	0.274	0.27	0.004	0.302	0.306	0.293	0.300333	0.00665833	0.282	0.281	0.276	0.279667	0.00321455
291	0.24	0.24	0.246	0.242	0.0034641	0.269	0.273	0.262	0.268	0.00556776	0.257	0.249	0.245	0.250333	0.0061101
292	0.214	0.22	0.223	0.219	0.00458258	0.243	0.248	0.24	0.243667	0.00404145	0.228	0.224	0.222	0.224667	0.00305505
293	0.188	0.186	0.194	0.189333	0.00416333	0.212	0.213	0.208	0.211	0.00264575	0.197	0.192	0.19	0.193	0.00360555
294	0.16	0.162	0.167	0.163	0.00360555	0.182	0.183	0.182	0.182333	0.00057735	0.17	0.168	0.164	0.167333	0.00305505
295	0.133	0.131	0.143	0.135667	0.0064291	0.15	0.153	0.15	0.151	0.00173205	0.142	0.136	0.137	0.138333	0.00321455
296	0.11	0.108	0.116	0.111333	0.00416333	0.122	0.126	0.123	0.123667	0.00208167	0.113	0.113	0.109	0.111667	0.0023094
297	0.098	0.092	0.103	0.0976667	0.00550757	0.106	0.108	0.11	0.108	0.002	0.1	0.098	0.096	0.098	0.002
298	0.082	0.076	0.086	0.0813333	0.00503322	0.089	0.09	0.092	0.0903333	0.00152753	0.084	0.081	0.078	0.081	0.003
299	0.071	0.065	0.077	0.071	0.006	0.077	0.078	0.081	0.0786667	0.00208167	0.072	0.07	0.068	0.07	0.002
300	0.059	0.052	0.065	0.0586667	0.00650641	0.064	0.064	0.067	0.065	0.00173205	0.058	0.057	0.054	0.0563333	0.00208167

## Sheet: 0.2mM Zn
				1					2					3
Wavelength	E20	F20	G20	average	stdev	E21	F21	G21	average	stdev	E22	F22	G22	average	stdev
230	1.017	1.086	1.053	1.052	0.0345109	1.07	1.003	1.031	1.03467	0.0336502	1.085	1.149	1.177	1.137	0.0471593
231	0.828	0.882	0.853	0.854333	0.0270247	0.858	0.823	0.837	0.839333	0.0176163	0.88	0.933	0.957	0.923333	0.0393997
232	0.689	0.74	0.713	0.714	0.0255147	0.733	0.678	0.704	0.705	0.0275136	0.744	0.796	0.795	0.778333	0.0297377
233	0.585	0.628	0.608	0.607	0.0215174	0.612	0.592	0.588	0.597333	0.0128582	0.643	0.668	0.687	0.666	0.0220681
234	0.489	0.504	0.485	0.492667	0.0100167	0.491	0.475	0.475	0.480333	0.0092376	0.515	0.55	0.546	0.537	0.0191572
235	0.415	0.428	0.412	0.418333	0.0085049	0.416	0.405	0.402	0.407667	0.00737111	0.443	0.463	0.467	0.457667	0.0128582
236	0.353	0.369	0.353	0.358333	0.0092376	0.358	0.353	0.346	0.352333	0.00602771	0.383	0.402	0.402	0.395667	0.0109697
237	0.308	0.315	0.302	0.308333	0.00650641	0.306	0.305	0.294	0.301667	0.00665833	0.331	0.347	0.345	0.341	0.0087178
238	0.279	0.281	0.269	0.276333	0.0064291	0.273	0.274	0.263	0.27	0.00608276	0.299	0.31	0.307	0.305333	0.00568624
239	0.249	0.251	0.242	0.247333	0.00472582	0.242	0.249	0.233	0.241333	0.00802081	0.27	0.281	0.275	0.275333	0.00550757
240	0.223	0.223	0.213	0.219667	0.0057735	0.216	0.221	0.207	0.214667	0.0070946	0.241	0.25	0.245	0.245333	0.00450925
241	0.205	0.204	0.195	0.201333	0.00550757	0.196	0.203	0.189	0.196	0.007	0.22	0.228	0.223	0.223667	0.00404145
242	0.191	0.19	0.182	0.187667	0.00493288	0.183	0.19	0.176	0.183	0.007	0.207	0.214	0.209	0.21	0.00360555
243	0.184	0.182	0.174	0.18	0.0052915	0.175	0.183	0.168	0.175333	0.00750555	0.199	0.206	0.2	0.201667	0.00378594
244	0.181	0.177	0.169	0.175667	0.0061101	0.171	0.18	0.163	0.171333	0.0085049	0.195	0.202	0.194	0.197	0.0043589
245	0.177	0.172	0.165	0.171333	0.00602771	0.166	0.175	0.159	0.166667	0.00802081	0.191	0.197	0.191	0.193	0.0034641
246	0.174	0.17	0.162	0.168667	0.0061101	0.164	0.172	0.157	0.164333	0.00750555	0.187	0.193	0.187	0.189	0.0034641
247	0.171	0.169	0.162	0.167333	0.00472582	0.163	0.169	0.156	0.162667	0.00650641	0.184	0.191	0.186	0.187	0.00360555
248	0.172	0.17	0.163	0.168333	0.00472582	0.164	0.17	0.157	0.163667	0.00650641	0.185	0.192	0.187	0.188	0.00360555
249	0.175	0.171	0.164	0.17	0.00556776	0.165	0.174	0.159	0.166	0.00754983	0.189	0.195	0.189	0.191	0.0034641
250	0.179	0.175	0.168	0.174	0.00556776	0.169	0.178	0.162	0.169667	0.00802081	0.192	0.199	0.193	0.194667	0.00378594
251	0.183	0.18	0.173	0.178667	0.0051316	0.174	0.181	0.167	0.174	0.007	0.197	0.204	0.199	0.2	0.00360555
252	0.187	0.187	0.179	0.184333	0.0046188	0.18	0.186	0.173	0.179667	0.00650641	0.201	0.209	0.205	0.205	0.004
253	0.196	0.196	0.189	0.193667	0.00404145	0.19	0.194	0.182	0.188667	0.0061101	0.21	0.219	0.216	0.215	0.00458258
254	0.204	0.205	0.197	0.202	0.0043589	0.199	0.202	0.191	0.197333	0.00568624	0.219	0.228	0.224	0.223667	0.00450925
255	0.214	0.215	0.207	0.212	0.0043589	0.21	0.211	0.201	0.207333	0.00550757	0.229	0.239	0.236	0.234667	0.0051316
256	0.223	0.226	0.217	0.222	0.00458258	0.219	0.219	0.211	0.216333	0.0046188	0.238	0.248	0.247	0.244333	0.00550757
257	0.231	0.237	0.227	0.231667	0.00503322	0.23	0.228	0.22	0.226	0.0052915	0.247	0.259	0.258	0.254667	0.00665833
258	0.242	0.249	0.239	0.243333	0.0051316	0.243	0.239	0.233	0.238333	0.00503322	0.259	0.271	0.272	0.267333	0.00723418
259	0.251	0.259	0.249	0.253	0.0052915	0.252	0.247	0.242	0.247	0.005	0.268	0.281	0.283	0.277333	0.00814453
260	0.262	0.272	0.262	0.265333	0.0057735	0.265	0.259	0.255	0.259667	0.00503322	0.28	0.294	0.297	0.290333	0.00907377
261	0.273	0.282	0.272	0.275667	0.00550757	0.277	0.269	0.265	0.270333	0.0061101	0.292	0.307	0.31	0.303	0.00964365
262	0.287	0.296	0.285	0.289333	0.00585947	0.288	0.283	0.278	0.283	0.005	0.305	0.32	0.323	0.316	0.00964365
263	0.299	0.31	0.299	0.302667	0.00635085	0.302	0.295	0.29	0.295667	0.00602771	0.319	0.335	0.337	0.330333	0.00986577
264	0.31	0.323	0.312	0.315	0.007	0.316	0.306	0.303	0.308333	0.00680686	0.331	0.348	0.353	0.344	0.0115326
265	0.326	0.34	0.328	0.331333	0.00757188	0.332	0.321	0.319	0.324	0.007	0.347	0.365	0.37	0.360667	0.0120968
266	0.337	0.353	0.342	0.344	0.00818535	0.346	0.332	0.333	0.337	0.00781025	0.359	0.378	0.385	0.374	0.0134536
267	0.349	0.367	0.354	0.356667	0.00929157	0.359	0.343	0.345	0.349	0.0087178	0.372	0.392	0.399	0.387667	0.0140119
268	0.358	0.377	0.365	0.366667	0.00960902	0.369	0.354	0.355	0.359333	0.0083865	0.381	0.404	0.412	0.399	0.0160935
269	0.368	0.389	0.375	0.377333	0.0106927	0.38	0.363	0.365	0.369333	0.00929157	0.392	0.414	0.423	0.409667	0.0159478
270	0.376	0.397	0.383	0.385333	0.0106927	0.389	0.37	0.373	0.377333	0.0102144	0.399	0.423	0.432	0.418	0.0170587
271	0.384	0.407	0.393	0.394667	0.0115902	0.398	0.378	0.382	0.386	0.010583	0.408	0.433	0.442	0.427667	0.0176163
272	0.39	0.413	0.4	0.401	0.0115326	0.405	0.383	0.388	0.392	0.0115326	0.414	0.439	0.449	0.434	0.0180278
273	0.395	0.418	0.404	0.405667	0.0115902	0.409	0.388	0.393	0.396667	0.0109697	0.42	0.445	0.455	0.44	0.0180278
274	0.399	0.422	0.408	0.409667	0.0115902	0.413	0.393	0.397	0.401	0.010583	0.424	0.448	0.459	0.443667	0.0178979
275	0.401	0.425	0.41	0.412	0.0121244	0.416	0.395	0.4	0.403667	0.0109697	0.426	0.451	0.462	0.446333	0.0184481
276	0.404	0.429	0.415	0.416	0.01253	0.42	0.398	0.404	0.407333	0.0113725	0.43	0.455	0.467	0.450667	0.0188768
277	0.409	0.434	0.419	0.420667	0.0125831	0.425	0.402	0.409	0.412	0.0117898	0.435	0.46	0.473	0.456	0.0193132
278	0.414	0.44	0.425	0.426333	0.0130512	0.431	0.408	0.414	0.417667	0.0119304	0.44	0.467	0.479	0.462	0.019975
279	0.418	0.445	0.429	0.430667	0.0135769	0.435	0.412	0.419	0.422	0.0117898	0.445	0.471	0.484	0.466667	0.0198578
280	0.42	0.447	0.432	0.433	0.0135277	0.438	0.414	0.421	0.424333	0.0123423	0.447	0.474	0.487	0.469333	0.0204042
281	0.419	0.447	0.431	0.432333	0.0140475	0.437	0.413	0.42	0.423333	0.0123423	0.446	0.472	0.486	0.468	0.0202978
282	0.414	0.441	0.426	0.427	0.0135277	0.432	0.407	0.415	0.418	0.0127671	0.44	0.466	0.48	0.462	0.0202978
283	0.406	0.433	0.418	0.419	0.0135277	0.424	0.4	0.408	0.410667	0.0122202	0.432	0.458	0.471	0.453667	0.0198578
284	0.392	0.417	0.402	0.403667	0.0125831	0.407	0.385	0.392	0.394667	0.0112398	0.416	0.443	0.454	0.437667	0.0195533
285	0.376	0.401	0.387	0.388	0.01253	0.391	0.371	0.377	0.379667	0.0102632	0.399	0.424	0.435	0.419333	0.0184481
286	0.369	0.392	0.379	0.38	0.0115326	0.383	0.363	0.369	0.371667	0.0102632	0.392	0.415	0.427	0.411333	0.0177858
287	0.361	0.383	0.37	0.371333	0.0110604	0.374	0.355	0.36	0.363	0.00984886	0.383	0.405	0.417	0.401667	0.0172434
288	0.348	0.37	0.357	0.358333	0.0110604	0.361	0.343	0.347	0.350333	0.00945163	0.37	0.392	0.403	0.388333	0.0168028
289	0.337	0.358	0.346	0.347	0.0105357	0.35	0.333	0.337	0.34	0.00888819	0.358	0.379	0.391	0.376	0.0167033
290	0.314	0.334	0.323	0.323667	0.0100167	0.328	0.31	0.314	0.317333	0.00945163	0.336	0.353	0.363	0.350667	0.0136504
291	0.285	0.303	0.292	0.293333	0.00907377	0.29	0.278	0.281	0.283	0.006245	0.301	0.316	0.327	0.314667	0.0130512
292	0.259	0.272	0.261	0.264	0.007	0.265	0.255	0.255	0.258333	0.0057735	0.275	0.288	0.296	0.286333	0.0105987
293	0.226	0.235	0.227	0.229333	0.00493288	0.227	0.222	0.222	0.223667	0.00288675	0.236	0.252	0.262	0.25	0.0131149
294	0.195	0.204	0.197	0.198667	0.00472582	0.2	0.193	0.194	0.195667	0.00378594	0.211	0.221	0.223	0.218333	0.0064291
295	0.164	0.172	0.166	0.167333	0.00416333	0.165	0.163	0.16	0.162667	0.00251661	0.174	0.184	0.187	0.181667	0.00680686
296	0.137	0.143	0.138	0.139333	0.00321455	0.138	0.137	0.131	0.135333	0.00378594	0.147	0.151	0.155	0.151	0.004
297	0.123	0.128	0.122	0.124333	0.00321455	0.12	0.12	0.116	0.118667	0.0023094	0.13	0.135	0.139	0.134667	0.00450925
298	0.105	0.107	0.102	0.104667	0.00251661	0.103	0.103	0.099	0.101667	0.0023094	0.11	0.117	0.118	0.115	0.0043589
299	0.094	0.095	0.091	0.0933333	0.00208167	0.089	0.092	0.086	0.089	0.003	0.099	0.102	0.104	0.101667	0.00251661
300	0.079	0.08	0.075	0.078	0.00264575	0.074	0.079	0.073	0.0753333	0.00321455	0.084	0.087	0.088	0.0863333	0.00208167
