# Supplementary material for: Metal-dependent and metal-free mechanisms of peptide condensate catalysts
Source: Nat Commun. 2026 Mar 28;17:4548. doi: 10.1038/s41467-026-71117-4 (PMC13194831; doi:10.1038/s41467-026-71117-4)
Supplement: Supplementary file 10 — Source data [file 41467_2026_71117_MOESM10_ESM.zip › Source data_Fig 2e.xlsx]

## Sheet: x10^5
	0.67 mM		0.33 mM		0.20mM					0.67 mM		0.33 mM		0.20mM
C [mM]	v [mM/sec]	STDEV [mM/sec]	v [mM/sec]	STDEV [mM/sec]	v [mM/sec]	STDEV [mM/sec]		x10^5	C [mM]	v [mM/sec]	STDEV [mM/sec]	v [mM/sec]	STDEV [mM/sec]	v [mM/sec]	STDEV [mM/sec]
0.3	9.06229e-06	1.47008e-06	2.27961e-05	2.67784e-06	3.42253e-05	2.45947e-06			0.3	0.906229	0.147008	2.27961	0.267784	3.42253	0.245947
0.5	1.41055e-05	1.91684e-06	3.62422e-05	5.36691e-06	5.13045e-05	5.02581e-06			0.5	1.41055	0.191684	3.62422	0.536691	5.13045	0.502581
0.7	1.96469e-05	1.88366e-06	5.13679e-05	5.45282e-06	6.5837e-05	7.0019e-06			0.7	1.96469	0.188366	5.13679	0.545282	6.5837	0.70019
0.9	2.50162e-05	1.88589e-06	5.84478e-05	6.97276e-06	9.1005e-05	6.61559e-06			0.9	2.50162	0.188589	5.84478	0.697276	9.1005	0.661559
1.1	3.03565e-05	2.52305e-06	7.44863e-05	6.03446e-06	0.000108737	1.35156e-05			1.1	3.03565	0.252305	7.44863	0.603446	10.8737	1.35156
							at 0.7 mM	0.20 vs 0.33		1.28168
								0.20 vs 0.67		3.351
								0.33 vs 0.67		2.89481
												v [mM/sec]
								R2H/E vs 0.20		4.19083	R2H/E	27.5912
