# Supplementary material for: Metal-dependent and metal-free mechanisms of peptide condensate catalysts
Source: Nat Commun. 2026 Mar 28;17:4548. doi: 10.1038/s41467-026-71117-4 (PMC13194831; doi:10.1038/s41467-026-71117-4)
Supplement: Supplementary file 10 — Source data [file 41467_2026_71117_MOESM10_ESM.zip › Source data_Fig 2e_R2H-E2H + 0.20 mM ZnCl2.xlsx]

## Sheet: 1.1
Time [sec]	Rep1				Rep2				Rep3				Rep4					Rep1										Rep2										Rep3										Rep4
0	843	618	568	385	579	511	394	349	686	630	432	382	920	694	380	381		SUMMARY OUTPUT										SUMMARY OUTPUT										SUMMARY OUTPUT										SUMMARY OUTPUT
3	891	656	598	415	621	552	434	388	733	675	471	434	969	734	412	419
6	937	701	643	445	654	590	463	433	778	721	511	476	1011	773	445	469		Regression Statistics										Regression Statistics										Regression Statistics										Regression Statistics
9	974	739	681	484	695	624	506	471	827	772	553	528	1052	826	474	509		Multiple R	0.999966									Multiple R	0.999966									Multiple R	0.999959									Multiple R	0.99994
12	1031	784	720	508	726	667	544	520	871	817	593	576	1105	864	503	555		R Square	0.999933									R Square	0.999932									R Square	0.999919									R Square	0.99988
15	1071	835	764	545	765	701	582	554	919	864	639	624	1147	911	537	602		Adjusted R Square	0.999931									Adjusted R Square	0.99993									Adjusted R Square	0.999917									Adjusted R Square	0.999878
18	1121	868	807	584	804	741	613	603	967	912	678	671	1200	952	572	645		Standard Error	5.82076									Standard Error	4.53358									Standard Error	6.39414									Standard Error	7.47007
21	1178	901	844	606	842	778	657	642	1016	966	723	721	1239	996	600	684		Observations	51									Observations	51									Observations	51									Observations	51
24	1211	942	887	645	875	818	691	687	1065	1010	761	771	1278	1039	628	737
27	1263	985	930	676	908	854	728	728	1114	1059	802	821	1333	1087	659	777		ANOVA										ANOVA										ANOVA										ANOVA
30	1312	1021	964	710	951	893	763	770	1156	1103	836	868	1383	1131	696	818			df	SS	MS	F	Significance F						df	SS	MS	F	Significance F						df	SS	MS	F	Significance F						df
33	1353	1063	1012	744	988	935	802	810	1204	1151	881	913	1426	1163	719	870		Regression	1	2.4706e+07	2.4706e+07	729194	6.66915e-104					Regression	1	1.47742e+07	1.47742e+07	718820	9.47374e-104					Regression	1	2.47012e+07	2.47012e+07	604161	6.68863e-102					Regression	1
36	1407	1114	1050	772	1022	972	827	849	1251	1201	925	967	1469	1214	756	911		Residual	49	1660.18	33.8812							Residual	49	1007.12	20.5534							Residual	49	2003.37	40.885							Residual	49
39	1453	1143	1096	809	1059	1007	872	897	1296	1248	961	1009	1519	1251	784	953		Total	50	2.47076e+07								Total	50	1.47752e+07								Total	50	2.47032e+07								Total	50
42	1498	1183	1141	833	1097	1047	910	943	1341	1294	1005	1060	1570	1297	818	994
45	1544	1229	1183	876	1119	1084	950	977	1398	1340	1051	1111	1602	1342	849	1036			Coefficients	Standard Error	t Stat	P-value	Lower 95%	Upper 95%	Lower 95.0%	Upper 95.0%			Coefficients	Standard Error	t Stat	P-value	Lower 95%	Upper 95%	Lower 95.0%	Upper 95.0%			Coefficients	Standard Error	t Stat	P-value	Lower 95%	Upper 95%	Lower 95.0%	Upper 95.0%			Coefficients
48	1600	1276	1221	900	1170	1122	990	1024	1442	1382	1094	1156	1656	1371	879	1086		Intercept	840.002	1.60645	522.892	1.82123e-93	836.774	843.231	836.774	843.231		Intercept	582.825	1.25121	465.809	5.24689e-91	580.311	585.339	580.311	585.339		Intercept	686.745	1.7647	389.157	3.50716e-87	683.199	690.291	683.199	690.291		Intercept	925.203
51	1643	1314	1265	941	1207	1159	1023	1059	1490	1441	1125	1206	1699	1426	904	1126		X Variable 1	15.7615	0.0184577	853.929	6.66915e-104	15.7244	15.7986	15.7244	15.7986		X Variable 1	12.1885	0.014376	847.833	9.47374e-104	12.1596	12.2174	12.1596	12.2174		X Variable 1	15.76	0.0202759	777.278	6.68863e-102	15.7193	15.8007	15.7193	15.8007		X Variable 1	15.1583
54	1699	1348	1306	974	1228	1197	1058	1110	1544	1491	1172	1258	1743	1471	940	1178
57	1741	1384	1346	1008	1280	1241	1105	1154	1597	1536	1218	1298	1792	1516	972	1220		SUMMARY OUTPUT										SUMMARY OUTPUT										SUMMARY OUTPUT										SUMMARY OUTPUT
60	1791	1431	1376	1036	1317	1269	1137	1196	1637	1581	1262	1349	1841	1555	999	1265
63	1832	1459	1429	1073	1351	1308	1176	1234	1683	1629	1300	1387	1884	1598	1038	1302		Regression Statistics										Regression Statistics										Regression Statistics										Regression Statistics
66	1887	1503	1458	1107	1384	1352	1214	1281	1733	1675	1341	1457	1938	1642	1063	1351		Multiple R	0.999937									Multiple R	0.999977									Multiple R	0.999963									Multiple R	0.999958
69	1931	1549	1512	1137	1425	1391	1250	1312	1778	1726	1381	1489	1978	1690	1091	1399		R Square	0.999874									R Square	0.999953									R Square	0.999925									R Square	0.999917
72	1987	1598	1547	1173	1465	1428	1287	1360	1833	1775	1419	1539	2019	1727	1124	1446		Adjusted R Square	0.999872									Adjusted R Square	0.999952									Adjusted R Square	0.999924									Adjusted R Square	0.999915
75	2018	1638	1596	1194	1502	1476	1328	1400	1875	1819	1452	1590	2059	1783	1158	1488		Standard Error	6.86061									Standard Error	3.946									Standard Error	6.16495									Standard Error	5.89771
78	2064	1677	1633	1230	1535	1504	1346	1447	1923	1860	1501	1644	2112	1819	1189	1529		Observations	51									Observations	51									Observations	51									Observations	51
81	2127	1718	1673	1265	1575	1547	1405	1502	1974	1905	1549	1688	2156	1861	1224	1578
84	2160	1755	1726	1295	1610	1584	1439	1527	2013	1974	1591	1734	2196	1910	1257	1623		ANOVA										ANOVA										ANOVA										ANOVA
87	2218	1803	1745	1328	1647	1617	1475	1571	2052	2010	1633	1784	2242	1932	1295	1673			df	SS	MS	F	Significance F						df	SS	MS	F	Significance F						df	SS	MS	F	Significance F						df
90	2254	1833	1785	1371	1679	1658	1506	1617	2111	2049	1679	1839	2286	1992	1315	1701		Regression	1	1.83558e+07	1.83558e+07	389984	3.03718e-97					Regression	1	1.62534e+07	1.62534e+07	1.04383e+06	1.0174e-107					Regression	1	2.49582e+07	2.49582e+07	656679	8.67969e-103					Regression	1
93	2303	1889	1845	1398	1718	1696	1551	1657	2149	2114	1716	1877	2341	2030	1353	1757		Residual	49	2306.33	47.068							Residual	49	762.976	15.5709							Residual	49	1862.33	38.0067							Residual	49
96	2354	1921	1883	1428	1752	1738	1584	1691	2197	2153	1756	1927	2379	2079	1385	1792		Total	50	1.83581e+07								Total	50	1.62542e+07								Total	50	2.496e+07								Total	50
99	2396	1957	1922	1468	1788	1767	1610	1744	2234	2203	1796	1979	2442	2124	1418	1832
102	2450	2000	1960	1503	1830	1807	1661	1777	2296	2257	1844	2020	2477	2158	1450	1886			Coefficients	Standard Error	t Stat	P-value	Lower 95%	Upper 95%	Lower 95.0%	Upper 95.0%			Coefficients	Standard Error	t Stat	P-value	Lower 95%	Upper 95%	Lower 95.0%	Upper 95.0%			Coefficients	Standard Error	t Stat	P-value	Lower 95%	Upper 95%	Lower 95.0%	Upper 95.0%			Coefficients
105	2504	2039	2007	1531	1854	1848	1697	1834	2345	2293	1878	2061	2523	2194	1476	1927		Intercept	617.186	1.89344	325.96	2.06344e-83	613.381	620.991	613.381	620.991		Intercept	509.624	1.08905	467.954	4.18924e-91	507.435	511.812	507.435	511.812		Intercept	629.827	1.70145	370.171	4.06415e-86	626.408	633.246	626.408	633.246		Intercept	694.722
108	2540	2082	2053	1562	1900	1884	1734	1868	2392	2350	1914	2125	2581	2249	1508	1982		X Variable 1	13.5858	0.0217551	624.487	3.03718e-97	13.542	13.6295	13.542	13.6295		X Variable 1	12.7841	0.0125128	1021.68	1.0174e-107	12.759	12.8092	12.759	12.8092		X Variable 1	15.8418	0.0195491	810.357	8.67969e-103	15.8025	15.8811	15.8025	15.8811		X Variable 1	14.3525
111	2588	2141	2082	1598	1933	1931	1782	1909	2447	2392	1952	2166	2603	2284	1539	2008
114	2639	2168	2127	1637	1983	1968	1808	1951	2470	2433	1998	2229	2658	2330	1576	2056
117	2679	2209	2178	1664	2008	2014	1844	1990	2528	2478	2051	2271	2692	2371	1610	2095		SUMMARY OUTPUT										SUMMARY OUTPUT										SUMMARY OUTPUT										SUMMARY OUTPUT
120	2720	2230	2220	1700	2042	2050	1876	2037	2579	2531	2086	2313	2756	2426	1643	2137
123	2788	2286	2259	1722	2077	2081	1916	2079	2613	2585	2122	2348	2799	2452	1667	2195		Regression Statistics										Regression Statistics										Regression Statistics										Regression Statistics
126	2819	2332	2289	1758	2117	2124	1949	2119	2674	2614	2160	2416	2825	2502	1695	2244		Multiple R	0.999947									Multiple R	0.999956									Multiple R	0.999966									Multiple R	0.999957
129	2877	2368	2349	1805	2161	2165	1995	2160	2723	2679	2195	2452	2881	2544	1736	2268		R Square	0.999894									R Square	0.999912									R Square	0.999932									R Square	0.999913
132	2921	2430	2382	1831	2187	2195	2021	2208	2772	2718	2252	2507	2921	2581	1758	2316		Adjusted R Square	0.999892									Adjusted R Square	0.99991									Adjusted R Square	0.999931									Adjusted R Square	0.999912
135	2978	2457	2436	1857	2231	2242	2064	2251	2812	2775	2289	2562	2967	2642	1793	2371		Standard Error	6.40446									Standard Error	5.2276									Standard Error	5.1323									Standard Error	4.40318
138	3009	2490	2460	1889	2265	2271	2099	2292	2875	2797	2334	2604	2999	2682	1825	2400		Observations	51									Observations	51									Observations	51									Observations	51
141	3049	2529	2512	1921	2290	2310	2129	2333	2904	2856	2384	2644	3065	2724	1858	2454
144	3108	2569	2557	1966	2340	2348	2185	2386	2955	2899	2427	2684	3108	2748	1886	2480		ANOVA										ANOVA										ANOVA										ANOVA
147	3160	2609	2603	2002	2377	2395	2213	2426	2991	2959	2455	2743	3145	2804	1927	2526			df	SS	MS	F	Significance F						df	SS	MS	F	Significance F						df	SS	MS	F	Significance F						df
150	3207	2668	2626	2030	2412	2429	2251	2447	3043	3014	2503	2795	3180	2838	1958	2573		Regression	1	1.9041e+07	1.9041e+07	464220	4.25192e-99					Regression	1	1.52592e+07	1.52592e+07	558374	4.61152e-101					Regression	1	1.89522e+07	1.89522e+07	719507	9.25455e-104					Regression	1
																		Residual	49	2009.84	41.0171							Residual	49	1339.06	27.3278							Residual	49	1290.68	26.3405							Residual	49
																		Total	50	1.9043e+07								Total	50	1.52605e+07								Total	50	1.89535e+07								Total	50
																			Coefficients	Standard Error	t Stat	P-value	Lower 95%	Upper 95%	Lower 95.0%	Upper 95.0%			Coefficients	Standard Error	t Stat	P-value	Lower 95%	Upper 95%	Lower 95.0%	Upper 95.0%			Coefficients	Standard Error	t Stat	P-value	Lower 95%	Upper 95%	Lower 95.0%	Upper 95.0%			Coefficients
																		Intercept	555.479	1.76755	314.265	1.23524e-82	551.927	559.031	551.927	559.031		Intercept	393.413	1.44275	272.683	1.28927e-79	390.514	396.313	390.514	396.313		Intercept	428.392	1.41645	302.441	8.08073e-82	425.546	431.239	425.546	431.239		Intercept	376.3
																		X Variable 1	13.837	0.0203086	681.337	4.25192e-99	13.7962	13.8778	13.7962	13.8778		X Variable 1	12.3869	0.0165768	747.244	4.61152e-101	12.3536	12.4202	12.3536	12.4202		X Variable 1	13.8047	0.0162746	848.238	9.25455e-104	13.772	13.8374	13.772	13.8374		X Variable 1	10.4967
																		SUMMARY OUTPUT										SUMMARY OUTPUT										SUMMARY OUTPUT										SUMMARY OUTPUT
																		Regression Statistics										Regression Statistics										Regression Statistics										Regression Statistics
																		Multiple R	0.999957									Multiple R	0.999972									Multiple R	0.999972									Multiple R	0.999951
																		R Square	0.999914									R Square	0.999944									R Square	0.999943									R Square	0.999901
																		Adjusted R Square	0.999912									Adjusted R Square	0.999943									Adjusted R Square	0.999942									Adjusted R Square	0.999899
																		Standard Error	4.58308									Standard Error	4.73528									Standard Error	5.46408									Standard Error	6.57609
																		Observations	51									Observations	51									Observations	51									Observations	51
																		ANOVA										ANOVA										ANOVA										ANOVA
																			df	SS	MS	F	Significance F						df	SS	MS	F	Significance F						df	SS	MS	F	Significance F						df
																		Regression	1	1.19727e+07	1.19727e+07	570002	2.7833e-101					Regression	1	1.97295e+07	1.97295e+07	879883	6.69027e-106					Regression	1	2.56655e+07	2.56655e+07	859640	1.18325e-105					Regression	1
																		Residual	49	1029.23	21.0046							Residual	49	1098.72	22.4228							Residual	49	1462.95	29.8561							Residual	49
																		Total	50	1.19737e+07								Total	50	1.97306e+07								Total	50	2.5667e+07								Total	50
																			Coefficients	Standard Error	t Stat	P-value	Lower 95%	Upper 95%	Lower 95.0%	Upper 95.0%			Coefficients	Standard Error	t Stat	P-value	Lower 95%	Upper 95%	Lower 95.0%	Upper 95.0%			Coefficients	Standard Error	t Stat	P-value	Lower 95%	Upper 95%	Lower 95.0%	Upper 95.0%			Coefficients
																		Intercept	379.811	1.26487	300.277	1.14867e-81	377.27	382.353	377.27	382.353		Intercept	347.041	1.30688	265.55	4.72082e-79	344.414	349.667	344.414	349.667		Intercept	384.814	1.50802	255.179	3.32039e-78	381.783	387.844	381.783	387.844		Intercept	381.803
																		X Variable 1	10.9722	0.014533	754.985	2.7833e-101	10.943	11.0014	10.943	11.0014		X Variable 1	14.0849	0.0150156	938.021	6.69027e-106	14.0548	14.1151	14.0548	14.1151		X Variable 1	16.0647	0.0173266	927.168	1.18325e-105	16.0299	16.0995	16.0299	16.0995		X Variable 1	14.6803
[truncated: 7 more columns]

## Sheet: 0.9
Time [sec]	Rep1				Rep2				Rep3					Rep1										Rep2										Rep3													Rep1	Rep2	Rep3
0	581	451	426	299	561	589	383	382	357	464	365	238		SUMMARY OUTPUT										SUMMARY OUTPUT										SUMMARY OUTPUT													11.1605	11.5848	7.64694
3	614	485	463	331	596	627	419	423	373	499	400	272																																			10.4854	12.7542	12.0647
6	646	511	499	365	630	663	443	461	402	539	433	308		Regression Statistics										Regression Statistics										Regression Statistics													11.9199	10.5785	11.9704
9	678	546	537	396	671	700	480	499	418	571	479	344		Multiple R	0.999966									Multiple R	0.999968									Multiple R	0.999917												11.0171	13.0636	10.9986
12	716	575	576	429	702	736	511	539	445	612	506	372		R Square	0.999931									R Square	0.999935									R Square	0.999834
15	752	604	608	464	738	778	544	580	463	647	544	406		Adjusted R Square	0.99993									Adjusted R Square	0.999934									Adjusted R Square	0.999831												11.1457	11.9953	10.6702
18	783	631	646	497	766	815	567	617	491	680	581	439		Standard Error	4.17402									Standard Error	4.1925									Standard Error	4.43548												0.59221	1.13918	2.07228
21	817	666	681	532	808	849	605	651	510	715	616	469		Observations	51									Observations	51									Observations	51												5.31334	9.49688	19.4213
24	844	694	718	562	837	891	636	698	531	752	656	502
27	878	731	750	598	873	929	667	738	561	789	678	538		ANOVA										ANOVA										ANOVA														11.2704
30	913	760	789	627	908	962	703	777	578	823	723	564			df	SS	MS	F	Significance F						df	SS	MS	F	Significance F						df	SS	MS	F	Significance F									1.39589
33	945	798	825	659	940	996	731	816	603	856	764	594		Regression	1	1.23871e+07	1.23871e+07	710984	1.23922e-103					Regression	1	1.33469e+07	1.33469e+07	759336	2.4724e-104					Regression	1	5.8154e+06	5.8154e+06	295597	2.69501e-94									12.3855
36	986	825	858	695	976	1040	758	855	620	899	791	632		Residual	49	853.699	17.4224							Residual	49	861.274	17.577							Residual	49	963.999	19.6734
39	1020	859	899	727	1011	1085	789	894	649	934	834	664		Total	50	1.23879e+07								Total	50	1.33477e+07								Total	50	5.81637e+06
42	1045	885	931	765	1043	1116	824	929	670	971	867	696
45	1077	923	964	790	1081	1148	864	971	696	1001	904	732			Coefficients	Standard Error	t Stat	P-value	Lower 95%	Upper 95%	Lower 95.0%	Upper 95.0%			Coefficients	Standard Error	t Stat	P-value	Lower 95%	Upper 95%	Lower 95.0%	Upper 95.0%			Coefficients	Standard Error	t Stat	P-value	Lower 95%	Upper 95%	Lower 95.0%	Upper 95.0%
48	1120	950	1000	833	1112	1199	897	1022	717	1043	935	765		Intercept	580.77	1.15198	504.151	1.08876e-92	578.455	583.085	578.455	583.085		Intercept	559.731	1.15707	483.746	8.24099e-92	557.406	562.056	557.406	562.056		Intercept	350.009	1.22413	285.924	1.2645e-80	347.549	352.469	347.549	352.469
51	1149	989	1033	855	1146	1237	929	1052	733	1079	971	798		X Variable 1	11.1605	0.0132359	843.199	1.23922e-103	11.1339	11.1871	11.1339	11.1871		X Variable 1	11.5848	0.0132944	871.399	2.4724e-104	11.5581	11.6115	11.5581	11.6115		X Variable 1	7.64694	0.0140649	543.688	2.69501e-94	7.61867	7.6752	7.61867	7.6752
54	1187	1017	1071	894	1186	1273	958	1095	763	1115	1017	833
57	1215	1048	1107	926	1210	1311	988	1130	784	1151	1045	863		SUMMARY OUTPUT										SUMMARY OUTPUT										SUMMARY OUTPUT
60	1253	1081	1139	964	1252	1357	1019	1167	808	1187	1084	899
63	1281	1108	1175	1002	1291	1397	1048	1213	830	1226	1113	932		Regression Statistics										Regression Statistics										Regression Statistics
66	1319	1146	1212	1025	1322	1427	1082	1251	864	1267	1153	966		Multiple R	0.999952									Multiple R	0.999951									Multiple R	0.999957
69	1349	1178	1254	1062	1359	1460	1114	1287	870	1299	1194	990		R Square	0.999904									R Square	0.999903									R Square	0.999914
72	1387	1206	1292	1090	1390	1501	1142	1323	898	1334	1223	1032		Adjusted R Square	0.999902									Adjusted R Square	0.999901									Adjusted R Square	0.999912
75	1422	1238	1316	1129	1426	1545	1171	1362	921	1368	1264	1064		Standard Error	4.61862									Standard Error	5.67015									Standard Error	5.03857
78	1459	1270	1359	1151	1461	1580	1215	1399	948	1412	1291	1093		Observations	51									Observations	51									Observations	51
81	1492	1298	1392	1197	1493	1614	1244	1448	968	1447	1330	1126
84	1524	1339	1434	1232	1538	1663	1278	1497	992	1470	1367	1160		ANOVA										ANOVA										ANOVA
87	1562	1363	1472	1260	1566	1702	1310	1523	1012	1519	1407	1194			df	SS	MS	F	Significance F						df	SS	MS	F	Significance F						df	SS	MS	F	Significance F
90	1581	1402	1507	1288	1602	1726	1335	1555	1030	1563	1439	1220		Regression	1	1.09338e+07	1.09338e+07	512563	3.75511e-100					Regression	1	1.61776e+07	1.61776e+07	503182	5.90401e-100					Regression	1	1.44757e+07	1.44757e+07	570196	2.7602e-101
93	1620	1428	1543	1325	1635	1779	1364	1601	1058	1591	1476	1262		Residual	49	1045.25	21.3317							Residual	49	1575.38	32.1506							Residual	49	1243.97	25.3872
96	1650	1464	1577	1358	1676	1807	1398	1640	1081	1626	1517	1297		Total	50	1.09349e+07								Total	50	1.61792e+07								Total	50	1.44769e+07
99	1678	1496	1609	1396	1713	1842	1434	1677	1114	1668	1554	1324
102	1718	1518	1645	1419	1744	1889	1459	1724	1135	1695	1600	1349			Coefficients	Standard Error	t Stat	P-value	Lower 95%	Upper 95%	Lower 95.0%	Upper 95.0%			Coefficients	Standard Error	t Stat	P-value	Lower 95%	Upper 95%	Lower 95.0%	Upper 95.0%			Coefficients	Standard Error	t Stat	P-value	Lower 95%	Upper 95%	Lower 95.0%	Upper 95.0%
105	1751	1558	1682	1454	1775	1911	1498	1758	1149	1734	1626	1399		Intercept	449.735	1.27468	352.821	4.26713e-85	447.173	452.296	447.173	452.296		Intercept	584.628	1.56489	373.591	2.59023e-86	581.483	587.773	581.483	587.773		Intercept	464.559	1.39058	334.076	6.18668e-84	461.764	467.353	461.764	467.353
108	1783	1571	1718	1499	1807	1963	1521	1795	1173	1773	1654	1428		X Variable 1	10.4854	0.0146457	715.935	3.75511e-100	10.4559	10.5148	10.4559	10.5148		X Variable 1	12.7542	0.0179801	709.353	5.90401e-100	12.7181	12.7904	12.7181	12.7904		X Variable 1	12.0647	0.0159773	755.113	2.7602e-101	12.0326	12.0968	12.0326	12.0968
111	1819	1615	1750	1531	1852	2002	1558	1829	1195	1810	1689	1454
114	1853	1643	1784	1556	1876	2043	1584	1875	1224	1835	1718	1490
117	1880	1680	1831	1583	1918	2079	1619	1920	1250	1884	1764	1525		SUMMARY OUTPUT										SUMMARY OUTPUT										SUMMARY OUTPUT
120	1921	1704	1853	1623	1955	2109	1657	1957	1262	1903	1791	1559
123	1953	1744	1904	1654	1984	2159	1677	1983	1289	1953	1834	1591		Regression Statistics										Regression Statistics										Regression Statistics
126	1980	1767	1934	1684	2011	2189	1721	2027	1315	1992	1875	1614		Multiple R	0.999972									Multiple R	0.999962									Multiple R	0.999962
129	2019	1801	1964	1714	2052	2244	1756	2072	1336	2023	1908	1648		R Square	0.999944									R Square	0.999923									R Square	0.999924
132	2052	1841	2006	1751	2088	2272	1775	2112	1356	2046	1948	1696		Adjusted R Square	0.999943									Adjusted R Square	0.999921									Adjusted R Square	0.999923
135	2093	1860	2046	1784	2127	2298	1814	2144	1387	2093	1988	1735		Standard Error	4.00827									Standard Error	4.18081									Standard Error	4.69644
138	2123	1892	2068	1822	2165	2355	1837	2183	1399	2121	2017	1750		Observations	51									Observations	51									Observations	51
141	2162	1927	2114	1852	2205	2375	1872	2221	1437	2162	2047	1792
144	2185	1952	2143	1883	2226	2422	1905	2262	1463	2195	2091	1830		ANOVA										ANOVA										ANOVA
147	2215	1986	2176	1913	2263	2457	1936	2303	1474	2236	2122	1844			df	SS	MS	F	Significance F						df	SS	MS	F	Significance F						df	SS	MS	F	Significance F
150	2258	2019	2211	1951	2291	2490	1975	2343	1498	2268	2162	1904		Regression	1	1.41302e+07	1.41302e+07	879497	6.76251e-106					Regression	1	1.11289e+07	1.11289e+07	636695	1.85061e-102					Regression	1	1.42502e+07	1.42502e+07	646075	1.2933e-102
														Residual	49	787.246	16.0662							Residual	49	856.48	17.4792							Residual	49	1080.77	22.0565
														Total	50	1.4131e+07								Total	50	1.11298e+07								Total	50	1.42513e+07
															Coefficients	Standard Error	t Stat	P-value	Lower 95%	Upper 95%	Lower 95.0%	Upper 95.0%			Coefficients	Standard Error	t Stat	P-value	Lower 95%	Upper 95%	Lower 95.0%	Upper 95.0%			Coefficients	Standard Error	t Stat	P-value	Lower 95%	Upper 95%	Lower 95.0%	Upper 95.0%
														Intercept	429.362	1.10623	388.13	3.9915e-87	427.139	431.585	427.139	431.585		Intercept	383.358	1.15385	332.243	8.10014e-84	381.039	385.677	381.039	385.677		Intercept	364.084	1.29616	280.895	3.01487e-80	361.48	366.689	361.48	366.689
														X Variable 1	11.9199	0.0127103	937.815	6.76251e-106	11.8943	11.9454	11.8943	11.9454		X Variable 1	10.5785	0.0132574	797.931	1.85061e-102	10.5518	10.6051	10.5518	10.6051		X Variable 1	11.9704	0.0148925	803.788	1.2933e-102	11.9404	12.0003	11.9404	12.0003
														SUMMARY OUTPUT										SUMMARY OUTPUT										SUMMARY OUTPUT
														Regression Statistics										Regression Statistics										Regression Statistics
														Multiple R	0.999967									Multiple R	0.999972									Multiple R	0.999942
														R Square	0.999934									R Square	0.999943									R Square	0.999884
														Adjusted R Square	0.999933									Adjusted R Square	0.999942									Adjusted R Square	0.999882
														Standard Error	4.02329									Standard Error	4.43653									Standard Error	5.33977
														Observations	51									Observations	51									Observations	51
														ANOVA										ANOVA										ANOVA
															df	SS	MS	F	Significance F						df	SS	MS	F	Significance F						df	SS	MS	F	Significance F
														Regression	1	1.2071e+07	1.2071e+07	745726	3.85078e-104					Regression	1	1.6972e+07	1.6972e+07	862273	1.09783e-105					Regression	1	1.20304e+07	1.20304e+07	421926	4.41502e-98
														Residual	49	793.156	16.1869							Residual	49	964.457	19.6828							Residual	49	1397.14	28.5131
														Total	50	1.20718e+07								Total	50	1.69729e+07								Total	50	1.20318e+07
															Coefficients	Standard Error	t Stat	P-value	Lower 95%	Upper 95%	Lower 95.0%	Upper 95.0%			Coefficients	Standard Error	t Stat	P-value	Lower 95%	Upper 95%	Lower 95.0%	Upper 95.0%			Coefficients	Standard Error	t Stat	P-value	Lower 95%	Upper 95%	Lower 95.0%	Upper 95.0%
														Intercept	299.127	1.11038	269.392	2.3363e-79	296.895	301.358	296.895	301.358		Intercept	384.542	1.22443	314.059	1.27549e-82	382.082	387.003	382.082	387.003		Intercept	237.771	1.47371	161.342	1.8416e-68	234.809	240.732	234.809	240.732
														X Variable 1	11.0171	0.0127579	863.554	3.85078e-104	10.9915	11.0428	10.9915	11.0428		X Variable 1	13.0636	0.0140683	928.587	1.09783e-105	13.0353	13.0919	13.0353	13.0919		X Variable 1	10.9986	0.0169325	649.558	4.41502e-98	10.9646	11.0326	10.9646	11.0326

## Sheet: 0.7
Time [sec]	Rep1				Rep2				Rep3					Rep1										Rep2										Rep3											Rep1	Rep2	Rep3
0	421	391	300	245	440	415	339	236	416	396	293	265		SUMMARY OUTPUT										SUMMARY OUTPUT										SUMMARY OUTPUT											7.95722	7.74947	8.50054		94.8215
3	446	414	325	270	462	442	363	255	443	421	319	299																																	8.38887	8.45225	9.16356		99.9652
6	471	442	352	297	486	467	387	276	469	452	343	331		Regression Statistics										Regression Statistics										Regression Statistics											8.37463	8.01813	8.38787		99.7955
9	492	466	378	324	505	489	411	297	493	476	370	356		Multiple R	0.999915									Multiple R	0.999919									Multiple R	0.999917										8.97934	6.48561	10.244		107.001
12	520	492	401	351	533	515	431	314	515	509	396	386		R Square	0.999829									R Square	0.999838									R Square	0.999834
15	537	510	431	379	554	536	455	327	544	531	422	426		Adjusted R Square	0.999826									Adjusted R Square	0.999835									Adjusted R Square	0.999831										8.42502	7.67637	9.07399
18	563	535	457	406	582	570	479	352	568	561	444	452		Standard Error	4.6834									Standard Error	4.43958									Standard Error	4.93118										0.420296	0.844992	0.851763		FALSE
21	592	562	477	431	601	591	509	370	597	587	472	479		Observations	51									Observations	51									Observations	51										4.98866	11.0077	9.38687		FALSE
24	616	592	506	460	622	627	525	386	620	620	488	520																																					FALSE
27	635	618	530	489	649	643	554	406	642	646	517	548		ANOVA										ANOVA										ANOVA												8.39179			FALSE
30	660	637	552	510	670	663	575	425	672	677	540	575			df	SS	MS	F	Significance F						df	SS	MS	F	Significance F						df	SS	MS	F	Significance F							0.892485
33	681	667	579	544	692	695	603	443	691	703	571	601		Regression	1	6.29692e+06	6.29692e+06	287081	5.5148e-94					Regression	1	5.9724e+06	5.9724e+06	303016	1.4684e-94					Regression	1	7.18618e+06	7.18618e+06	295527	2.71072e-94							10.6352
36	708	690	605	571	723	717	624	465	724	720	595	637		Residual	49	1074.78	21.9343							Residual	49	965.784	19.7099							Residual	49	1191.51	24.3165
39	730	714	631	594	738	748	647	483	744	756	620	667		Total	50	6.29799e+06								Total	50	5.97337e+06								Total	50	7.18737e+06
42	754	735	653	619	757	773	676	500	775	783	646	703
45	776	765	670	646	792	797	697	516	792	813	672	729			Coefficients	Standard Error	t Stat	P-value	Lower 95%	Upper 95%	Lower 95.0%	Upper 95.0%			Coefficients	Standard Error	t Stat	P-value	Lower 95%	Upper 95%	Lower 95.0%	Upper 95.0%			Coefficients	Standard Error	t Stat	P-value	Lower 95%	Upper 95%	Lower 95.0%	Upper 95.0%
48	804	795	705	674	810	820	719	540	822	836	698	764		Intercept	419.718	1.29256	324.719	2.48736e-83	417.12	422.315	417.12	422.315		Intercept	437.868	1.22527	357.365	2.27992e-85	435.406	440.33	435.406	440.33		Intercept	414.263	1.36094	304.394	5.89549e-82	411.528	416.998	411.528	416.998
51	822	817	731	698	835	851	738	561	846	871	726	785		X Variable 1	7.95722	0.0148511	535.8	5.5148e-94	7.92738	7.98707	7.92738	7.98707		X Variable 1	7.74947	0.014078	550.469	1.4684e-94	7.72118	7.77776	7.72118	7.77776		X Variable 1	8.50054	0.0156368	543.624	2.71072e-94	8.46912	8.53197	8.46912	8.53197
54	850	845	757	727	861	868	766	580	874	906	752	826
57	869	869	781	758	881	898	792	605	894	920	769	857		SUMMARY OUTPUT										SUMMARY OUTPUT										SUMMARY OUTPUT
60	896	885	800	784	901	916	821	623	921	946	801	882
63	923	911	827	805	924	943	843	640	945	973	828	922		Regression Statistics										Regression Statistics										Regression Statistics
66	940	939	858	836	943	970	867	657	976	987	852	946		Multiple R	0.999955									Multiple R	0.999908									Multiple R	0.999914
69	962	964	884	870	968	994	890	682	1006	1027	877	975		R Square	0.999911									R Square	0.999815									R Square	0.999828
72	990	986	909	896	994	1021	920	693	1028	1057	898	1004		Adjusted R Square	0.999909									Adjusted R Square	0.999811									Adjusted R Square	0.999825
75	1018	1015	933	917	1013	1052	943	717	1045	1083	919	1036		Standard Error	3.57054									Standard Error	5.17914									Standard Error	5.40695
78	1042	1035	953	944	1035	1072	963	735	1076	1126	946	1072		Observations	51									Observations	51									Observations	51
81	1074	1069	979	975	1065	1087	983	751	1102	1144	973	1098
84	1088	1092	1007	1000	1091	1126	1009	775	1133	1166	1002	1121		ANOVA										ANOVA										ANOVA
87	1105	1123	1028	1023	1113	1153	1038	788	1141	1202	1025	1160			df	SS	MS	F	Significance F						df	SS	MS	F	Significance F						df	SS	MS	F	Significance F
90	1132	1147	1054	1057	1137	1174	1057	811	1183	1221	1049	1187		Regression	1	6.99861e+06	6.99861e+06	548963	6.99334e-101					Regression	1	7.10476e+06	7.10476e+06	264871	3.96427e-93					Regression	1	8.3509e+06	8.3509e+06	285646	6.23509e-94
93	1154	1167	1083	1079	1150	1201	1091	828	1204	1244	1073	1230		Residual	49	624.69	12.7488							Residual	49	1314.35	26.8235							Residual	49	1432.52	29.2351
96	1181	1187	1108	1110	1184	1230	1106	849	1226	1282	1103	1255		Total	50	6.99923e+06								Total	50	7.10607e+06								Total	50	8.35233e+06
99	1200	1219	1132	1125	1198	1249	1135	878	1250	1302	1124	1281
102	1221	1242	1156	1163	1229	1279	1151	893	1287	1339	1150	1315			Coefficients	Standard Error	t Stat	P-value	Lower 95%	Upper 95%	Lower 95.0%	Upper 95.0%			Coefficients	Standard Error	t Stat	P-value	Lower 95%	Upper 95%	Lower 95.0%	Upper 95.0%			Coefficients	Standard Error	t Stat	P-value	Lower 95%	Upper 95%	Lower 95.0%	Upper 95.0%
105	1250	1273	1178	1183	1258	1295	1178	914	1307	1359	1174	1347		Intercept	388.011	0.985424	393.751	1.97372e-87	386.031	389.992	386.031	389.992		Intercept	414.532	1.42938	290.009	6.31194e-81	411.66	417.405	411.66	417.405		Intercept	397.419	1.49225	266.322	4.09496e-79	394.421	400.418	394.421	400.418
108	1270	1299	1207	1214	1272	1319	1204	933	1327	1381	1206	1370		X Variable 1	8.38887	0.0113222	740.921	6.99334e-101	8.36612	8.41162	8.36612	8.41162		X Variable 1	8.45225	0.0164231	514.656	3.96427e-93	8.41924	8.48525	8.41924	8.48525		X Variable 1	9.16356	0.0171455	534.459	6.23509e-94	9.1291	9.19801	9.1291	9.19801
111	1302	1325	1226	1242	1303	1347	1228	954	1352	1415	1229	1404
114	1323	1347	1247	1265	1328	1379	1249	973	1373	1440	1242	1444
117	1354	1368	1279	1292	1349	1396	1269	984	1416	1465	1275	1465		SUMMARY OUTPUT										SUMMARY OUTPUT										SUMMARY OUTPUT
120	1378	1396	1307	1323	1367	1440	1303	1012	1435	1499	1301	1502
123	1394	1423	1329	1349	1391	1460	1322	1027	1459	1523	1328	1527		Regression Statistics										Regression Statistics										Regression Statistics
126	1419	1444	1360	1373	1401	1492	1349	1045	1488	1562	1354	1561		Multiple R	0.999952									Multiple R	0.999956									Multiple R	0.99996
129	1448	1469	1383	1402	1440	1514	1374	1067	1510	1568	1378	1590		R Square	0.999904									R Square	0.999912									R Square	0.99992
132	1481	1501	1405	1429	1465	1530	1389	1088	1539	1605	1404	1619		Adjusted R Square	0.999902									Adjusted R Square	0.99991									Adjusted R Square	0.999918
135	1502	1519	1427	1462	1483	1561	1421	1117	1564	1631	1424	1649		Standard Error	3.6917									Standard Error	3.38883									Standard Error	3.38907
138	1523	1544	1457	1481	1514	1585	1437	1131	1575	1658	1444	1682		Observations	51									Observations	51									Observations	51
141	1545	1574	1487	1508	1539	1597	1468	1154	1624	1696	1477	1716
144	1566	1591	1505	1540	1550	1631	1496	1165	1646	1716	1496	1732		ANOVA										ANOVA										ANOVA
147	1597	1620	1542	1569	1575	1650	1512	1187	1670	1741	1524	1774			df	SS	MS	F	Significance F						df	SS	MS	F	Significance F						df	SS	MS	F	Significance F
150	1617	1646	1568	1584	1600	1683	1541	1209	1693	1777	1555	1805		Regression	1	6.97487e+06	6.97487e+06	511779	3.89853e-100					Regression	1	6.39368e+06	6.39368e+06	556739	4.95503e-101					Regression	1	6.99695e+06	6.99695e+06	609184	5.46077e-102
														Residual	49	667.804	13.6287							Residual	49	562.724	11.4842							Residual	49	562.803	11.4858
														Total	50	6.97554e+06								Total	50	6.39424e+06								Total	50	6.99751e+06
															Coefficients	Standard Error	t Stat	P-value	Lower 95%	Upper 95%	Lower 95.0%	Upper 95.0%			Coefficients	Standard Error	t Stat	P-value	Lower 95%	Upper 95%	Lower 95.0%	Upper 95.0%			Coefficients	Standard Error	t Stat	P-value	Lower 95%	Upper 95%	Lower 95.0%	Upper 95.0%
														Intercept	302.079	1.01886	296.487	2.13973e-81	300.032	304.127	300.032	304.127		Intercept	336.817	0.935273	360.127	1.56383e-85	334.937	338.696	334.937	338.696		Intercept	294.125	0.935339	314.458	1.19857e-82	292.246	296.005	292.246	296.005
														X Variable 1	8.37463	0.0117064	715.388	3.89853e-100	8.35111	8.39816	8.35111	8.39816		X Variable 1	8.01813	0.010746	746.149	4.95503e-101	7.99653	8.03972	7.99653	8.03972		X Variable 1	8.38787	0.0107468	780.502	5.46077e-102	8.36628	8.40947	8.36628	8.40947
														SUMMARY OUTPUT										SUMMARY OUTPUT										SUMMARY OUTPUT
														Regression Statistics										Regression Statistics										Regression Statistics
														Multiple R	0.99997									Multiple R	0.999902									Multiple R	0.999961
														R Square	0.99994									R Square	0.999804									R Square	0.999921
														Adjusted R Square	0.999939									Adjusted R Square	0.9998									Adjusted R Square	0.99992
														Standard Error	3.12423									Standard Error	4.09302									Standard Error	4.09096
														Observations	51									Observations	51									Observations	51
														ANOVA										ANOVA										ANOVA
															df	SS	MS	F	Significance F						df	SS	MS	F	Significance F						df	SS	MS	F	Significance F
														Regression	1	8.0185e+06	8.0185e+06	821497	3.59718e-105					Regression	1	4.18318e+06	4.18318e+06	249700	1.6813e-92					Regression	1	1.04362e+07	1.04362e+07	623579	3.08153e-102
														Residual	49	478.281	9.76084							Residual	49	820.89	16.7528							Residual	49	820.062	16.736
														Total	50	8.01898e+06								Total	50	4.184e+06								Total	50	1.0437e+07
															Coefficients	Standard Error	t Stat	P-value	Lower 95%	Upper 95%	Lower 95.0%	Upper 95.0%			Coefficients	Standard Error	t Stat	P-value	Lower 95%	Upper 95%	Lower 95.0%	Upper 95.0%			Coefficients	Standard Error	t Stat	P-value	Lower 95%	Upper 95%	Lower 95.0%	Upper 95.0%
														Intercept	244.06	0.862249	283.05	2.07373e-80	242.327	245.792	242.327	245.792		Intercept	231.56	1.12962	204.989	1.50497e-73	229.29	233.83	229.29	233.83		Intercept	268.505	1.12905	237.815	1.04643e-76	266.236	270.774	266.236	270.774
														X Variable 1	8.97934	0.00990698	906.365	3.59718e-105	8.95943	8.99925	8.95943	8.99925		X Variable 1	6.48561	0.012979	499.7	1.6813e-92	6.45953	6.51169	6.45953	6.51169		X Variable 1	10.244	0.0129725	789.67	3.08153e-102	10.2179	10.2701	10.2179	10.2701
[truncated: 3 more columns]

## Sheet: 0.5
Time [sec]	Rep1				Rep2				Rep3					Rep1										Rep2										Rep3												Rep1	Rep2	Rep3
0	299	290	230	195	401	284	260	166	351	271	217	199		SUMMARY OUTPUT										SUMMARY OUTPUT										SUMMARY OUTPUT												5.2883	6.38661	6.59626
3	312	304	243	213	421	308	278	185	367	287	232	216																																		6.17053	7.12926	6.22905
6	331	322	262	234	440	325	305	206	380	301	254	241		Regression Statistics										Regression Statistics										Regression Statistics												5.97759	7.7917	6.34962
9	343	345	282	254	457	346	327	224	406	324	270	258		Multiple R	0.999897									Multiple R	0.999937									Multiple R	0.999889											6.94094	6.56389	7.04953
12	363	360	296	272	476	365	349	243	421	346	292	279		R Square	0.999794									R Square	0.999875									R Square	0.999779
15	378	374	315	296	491	391	374	262	444	359	312	303		Adjusted R Square	0.99979									Adjusted R Square	0.999872									Adjusted R Square	0.999774											6.09434	6.96787	6.55612
18	393	397	336	317	511	408	395	283	470	378	329	320		Standard Error	3.41794									Standard Error	3.21796									Standard Error	4.41946											0.679673	0.633986	0.362713
21	409	417	349	334	532	431	420	302	482	398	346	344		Observations	51									Observations	51									Observations	51											11.1525	9.09872	5.53244
24	421	434	375	357	550	451	445	319	510	417	367	365
27	441	454	389	377	572	471	467	341	522	441	381	383		ANOVA										ANOVA										ANOVA													6.53944
30	459	471	404	396	591	494	489	358	542	455	402	407			df	SS	MS	F	Significance F						df	SS	MS	F	Significance F						df	SS	MS	F	Significance F								0.640606
33	477	490	425	421	604	514	515	381	564	471	425	423		Regression	1	2.78123e+06	2.78123e+06	238072	5.40686e-92					Regression	1	4.05644e+06	4.05644e+06	391728	2.72266e-97					Regression	1	4.32713e+06	4.32713e+06	221545	3.14983e-91								9.79604
36	490	509	439	443	623	532	537	402	581	483	441	451		Residual	49	572.433	11.6823							Residual	49	507.407	10.3552							Residual	49	957.048	19.5316
39	498	529	461	460	648	556	564	426	600	506	456	465		Total	50	2.7818e+06								Total	50	4.05695e+06								Total	50	4.32809e+06
42	522	543	479	487	666	577	583	442	620	531	477	493
45	537	561	492	501	683	599	607	457	647	552	497	516			Coefficients	Standard Error	t Stat	P-value	Lower 95%	Upper 95%	Lower 95.0%	Upper 95.0%			Coefficients	Standard Error	t Stat	P-value	Lower 95%	Upper 95%	Lower 95.0%	Upper 95.0%			Coefficients	Standard Error	t Stat	P-value	Lower 95%	Upper 95%	Lower 95.0%	Upper 95.0%
48	554	587	510	524	701	622	626	480	656	559	521	536		Intercept	297.77	0.943307	315.666	9.93445e-83	295.874	299.666	295.874	299.666		Intercept	397.652	0.888115	447.748	3.64106e-90	395.867	399.436	395.867	399.436		Intercept	345.477	1.21971	283.244	2.00527e-80	343.026	347.928	343.026	347.928
51	566	601	532	547	721	643	654	498	687	585	538	552		X Variable 1	5.2883	0.0108383	487.926	5.40686e-92	5.26652	5.31008	5.26652	5.31008		X Variable 1	6.38661	0.0102042	625.882	2.72266e-97	6.3661	6.40711	6.3661	6.40711		X Variable 1	6.59626	0.0140141	470.686	3.14983e-91	6.5681	6.62442	6.5681	6.62442
54	586	618	546	565	748	661	679	516	695	598	555	579
57	593	637	569	587	761	689	701	540	720	620	565	601		SUMMARY OUTPUT										SUMMARY OUTPUT										SUMMARY OUTPUT
60	614	653	577	605	781	703	731	559	739	640	589	617
63	625	675	608	630	801	726	754	579	758	662	609	635		Regression Statistics										Regression Statistics										Regression Statistics
66	640	692	620	651	821	749	776	595	779	673	629	664		Multiple R	0.999945									Multiple R	0.999949									Multiple R	0.999929
69	664	710	639	672	838	767	793	618	803	698	655	677		R Square	0.999889									R Square	0.999897									R Square	0.999858
72	680	729	655	695	858	791	817	636	824	716	661	694		Adjusted R Square	0.999887									Adjusted R Square	0.999895									Adjusted R Square	0.999855
75	699	753	674	709	873	812	842	659	843	732	693	722		Standard Error	2.9279									Standard Error	3.25407									Standard Error	3.34206
78	712	769	696	731	894	834	873	681	859	754	712	743		Observations	51									Observations	51									Observations	51
81	727	783	710	752	910	861	893	702	883	770	725	765
84	746	802	729	772	937	874	919	719	899	791	739	789		ANOVA										ANOVA										ANOVA
87	757	821	750	794	952	896	936	737	927	810	764	803			df	SS	MS	F	Significance F						df	SS	MS	F	Significance F						df	SS	MS	F	Significance F
90	779	839	763	819	970	920	962	753	937	831	782	832		Regression	1	3.7866e+06	3.7866e+06	441711	1.4368e-98					Regression	1	5.05468e+06	5.05468e+06	477353	2.14683e-99					Regression	1	3.85877e+06	3.85877e+06	345478	5.91099e-96
93	786	860	781	838	993	939	977	774	968	842	801	854		Residual	49	420.057	8.57258							Residual	49	518.86	10.589							Residual	49	547.299	11.1694
96	804	880	797	859	1003	966	1005	799	979	864	821	874		Total	50	3.78702e+06								Total	50	5.0552e+06								Total	50	3.85931e+06
99	824	900	818	881	1029	985	1027	812	1004	885	838	895
102	832	913	838	901	1051	1003	1056	836	1017	904	862	911			Coefficients	Standard Error	t Stat	P-value	Lower 95%	Upper 95%	Lower 95.0%	Upper 95.0%			Coefficients	Standard Error	t Stat	P-value	Lower 95%	Upper 95%	Lower 95.0%	Upper 95.0%			Coefficients	Standard Error	t Stat	P-value	Lower 95%	Upper 95%	Lower 95.0%	Upper 95.0%
105	854	931	857	924	1068	1032	1083	858	1036	924	884	931		Intercept	286.073	0.808062	354.024	3.61216e-85	284.449	287.697	284.449	287.697		Intercept	279.737	0.898082	311.482	1.90953e-82	277.932	281.542	277.932	281.542		Intercept	266.88	0.922366	289.343	7.06458e-81	265.027	268.734	265.027	268.734
108	867	951	868	946	1093	1058	1096	872	1053	946	906	962		X Variable 1	6.17053	0.00928439	664.613	1.4368e-98	6.15187	6.18919	6.15187	6.18919		X Variable 1	7.12926	0.0103187	690.907	2.14683e-99	7.10852	7.15	7.10852	7.15		X Variable 1	6.22905	0.0105977	587.774	5.91099e-96	6.20775	6.25035	6.20775	6.25035
111	885	972	892	962	1107	1069	1126	891	1074	957	921	976
114	901	991	909	978	1126	1089	1144	915	1096	978	931	1002
117	918	1009	923	1011	1143	1121	1172	928	1116	994	950	1024		SUMMARY OUTPUT										SUMMARY OUTPUT										SUMMARY OUTPUT
120	930	1030	941	1028	1165	1135	1204	954	1126	1011	969	1039
123	954	1045	962	1043	1178	1153	1218	971	1154	1032	996	1062		Regression Statistics										Regression Statistics										Regression Statistics
126	966	1070	977	1062	1193	1182	1243	991	1168	1054	1015	1081		Multiple R	0.999947									Multiple R	0.999931									Multiple R	0.999903
129	975	1081	1000	1091	1222	1200	1261	1017	1192	1072	1032	1097		R Square	0.999894									R Square	0.999862									R Square	0.999806
132	995	1094	1021	1106	1242	1222	1276	1030	1224	1092	1053	1125		Adjusted R Square	0.999892									Adjusted R Square	0.999859									Adjusted R Square	0.999802
135	1008	1115	1032	1128	1262	1246	1307	1049	1236	1111	1066	1157		Standard Error	2.76996									Standard Error	4.13028									Standard Error	3.98015
138	1027	1148	1050	1147	1281	1267	1332	1071	1254	1123	1085	1171		Observations	51									Observations	51									Observations	51
141	1039	1157	1065	1171	1302	1286	1347	1091	1276	1138	1112	1193
144	1059	1173	1090	1184	1321	1308	1384	1109	1300	1169	1133	1207		ANOVA										ANOVA										ANOVA
147	1074	1193	1105	1205	1337	1328	1398	1130	1319	1182	1148	1231			df	SS	MS	F	Significance F						df	SS	MS	F	Significance F						df	SS	MS	F	Significance F
150	1101	1210	1125	1238	1361	1347	1423	1146	1342	1200	1170	1251		Regression	1	3.5535e+06	3.5535e+06	463136	4.50272e-99					Regression	1	6.03767e+06	6.03767e+06	353925	3.27092e-96					Regression	1	4.0096e+06	4.0096e+06	253106	1.20648e-92
														Residual	49	375.962	7.6727							Residual	49	835.901	17.0592							Residual	49	776.238	15.8416
														Total	50	3.55388e+06								Total	50	6.03851e+06								Total	50	4.01037e+06
															Coefficients	Standard Error	t Stat	P-value	Lower 95%	Upper 95%	Lower 95.0%	Upper 95.0%			Coefficients	Standard Error	t Stat	P-value	Lower 95%	Upper 95%	Lower 95.0%	Upper 95.0%			Coefficients	Standard Error	t Stat	P-value	Lower 95%	Upper 95%	Lower 95.0%	Upper 95.0%
														Intercept	226.308	0.764475	296.031	2.30703e-81	224.772	227.845	224.772	227.845		Intercept	257.779	1.1399	226.141	1.22987e-75	255.488	260.07	255.488	260.07		Intercept	212.563	1.09847	193.508	2.52677e-72	210.355	214.77	210.355	214.77
														X Variable 1	5.97759	0.00878358	680.541	4.50272e-99	5.95994	5.99524	5.95994	5.99524		X Variable 1	7.7917	0.0130972	594.916	3.27092e-96	7.76538	7.81802	7.76538	7.81802		X Variable 1	6.34962	0.0126211	503.096	1.20648e-92	6.32426	6.37499	6.32426	6.37499
														SUMMARY OUTPUT										SUMMARY OUTPUT										SUMMARY OUTPUT
														Regression Statistics										Regression Statistics										Regression Statistics
														Multiple R	0.999952									Multiple R	0.999965									Multiple R	0.999935
														R Square	0.999904									R Square	0.99993									R Square	0.999869
														Adjusted R Square	0.999902									Adjusted R Square	0.999929									Adjusted R Square	0.999867
														Standard Error	3.05739									Standard Error	2.46952									Standard Error	3.62929
														Observations	51									Observations	51									Observations	51
														ANOVA										ANOVA										ANOVA
															df	SS	MS	F	Significance F						df	SS	MS	F	Significance F						df	SS	MS	F	Significance F
														Regression	1	4.79116e+06	4.79116e+06	512554	3.75674e-100					Regression	1	4.28477e+06	4.28477e+06	702590	1.65768e-103					Regression	1	4.94226e+06	4.94226e+06	375217	7.81896e-97
														Residual	49	458.033	9.34762							Residual	49	298.828	6.09853							Residual	49	645.415	13.1717
														Total	50	4.79162e+06								Total	50	4.28507e+06								Total	50	4.9429e+06
															Coefficients	Standard Error	t Stat	P-value	Lower 95%	Upper 95%	Lower 95.0%	Upper 95.0%			Coefficients	Standard Error	t Stat	P-value	Lower 95%	Upper 95%	Lower 95.0%	Upper 95.0%			Coefficients	Standard Error	t Stat	P-value	Lower 95%	Upper 95%	Lower 95.0%	Upper 95.0%
														Intercept	191.449	0.8438	226.89	1.04613e-75	189.754	193.145	189.754	193.145		Intercept	164.826	0.681556	241.837	4.603e-77	163.456	166.195	163.456	166.195		Intercept	195.109	1.00164	194.79	1.82909e-72	193.096	197.121	193.096	197.121
														X Variable 1	6.94094	0.00969501	715.929	3.75674e-100	6.92145	6.96042	6.92145	6.96042		X Variable 1	6.56389	0.00783088	838.207	1.65768e-103	6.54815	6.57963	6.54815	6.57963		X Variable 1	7.04953	0.0115085	612.55	7.81896e-97	7.02641	7.07266	7.02641	7.07266
[truncated: 4 more columns]

## Sheet: 0.3
Time [sec]	Rep1				Rep2				Rep3				Rep4					Rep1										Rep2										Rep3										Rep4
0	258	240	179	156	269	256	194	182	195	190	156	123	233	148	188	169		SUMMARY OUTPUT										SUMMARY OUTPUT										SUMMARY OUTPUT										SUMMARY OUTPUT
3	272	254	195	164	287	267	209	203	203	204	169	132	243	155	199	184
6	282	264	208	179	298	284	226	218	220	216	184	139	251	165	211	198		Regression Statistics										Regression Statistics										Regression Statistics										Regression Statistics
9	294	275	220	190	317	300	239	239	232	229	196	157	262	170	227	211		Multiple R	0.999894									Multiple R	0.999833									Multiple R	0.999753									Multiple R	0.999847
12	310	287	237	202	317	318	253	253	242	247	211	168	277	183	239	228		R Square	0.999787									R Square	0.999666									R Square	0.999507									R Square	0.999695
15	320	301	250	213	338	329	265	273	254	257	217	177	290	193	247	236		Adjusted R Square	0.999783									Adjusted R Square	0.99966									Adjusted R Square	0.999497									Adjusted R Square	0.999689
18	333	314	263	226	350	341	283	288	270	273	231	189	299	199	258	250		Standard Error	2.9393									Standard Error	3.49955									Standard Error	4.20643									Standard Error	3.1591
21	345	329	275	235	358	363	290	304	279	284	244	200	310	205	275	264		Observations	51									Observations	51									Observations	51									Observations	51
24	360	339	289	248	373	376	305	317	285	300	258	213	326	212	282	281
27	373	352	300	257	386	388	324	336	298	308	268	225	335	224	297	288		ANOVA										ANOVA										ANOVA										ANOVA
30	392	365	316	270	396	405	336	353	313	325	283	234	348	236	315	309			df	SS	MS	F	Significance F						df	SS	MS	F	Significance F						df	SS	MS	F	Significance F						df
33	403	380	331	278	411	419	349	373	324	336	295	249	362	239	327	324		Regression	1	1.99068e+06	1.99068e+06	230417	1.20389e-91					Regression	1	1.79811e+06	1.79811e+06	146822	7.49111e-87					Regression	1	1.75747e+06	1.75747e+06	99325.5	1.07472e-82					Regression	1
36	417	389	341	291	431	433	362	388	340	350	307	260	374	250	336	334		Residual	49	423.334	8.63946							Residual	49	600.097	12.2469							Residual	49	867.01	17.6941							Residual	49
39	424	407	356	303	439	448	381	404	349	366	328	270	391	256	345	353		Total	50	1.99111e+06								Total	50	1.79871e+06								Total	50	1.75834e+06								Total	50
42	438	418	369	317	452	465	394	417	364	380	334	282	397	268	365	363
45	452	431	384	327	459	477	409	437	372	392	352	295	409	277	380	382			Coefficients	Standard Error	t Stat	P-value	Lower 95%	Upper 95%	Lower 95.0%	Upper 95.0%			Coefficients	Standard Error	t Stat	P-value	Lower 95%	Upper 95%	Lower 95.0%	Upper 95.0%			Coefficients	Standard Error	t Stat	P-value	Lower 95%	Upper 95%	Lower 95.0%	Upper 95.0%			Coefficients
48	462	440	400	340	475	496	415	452	387	403	361	307	422	287	387	391		Intercept	253.487	0.811208	312.481	1.63243e-82	251.857	255.117	251.857	255.117		Intercept	272.463	0.965832	282.102	2.44406e-80	270.522	274.404	270.522	274.404		Intercept	187.362	1.16092	161.391	1.81459e-68	185.029	189.695	185.029	189.695		Intercept	228.697
51	481	455	410	353	490	509	434	477	395	419	374	318	432	297	399	404		X Variable 1	4.47403	0.00932054	480.018	1.20389e-91	4.4553	4.49276	4.4553	4.49276		X Variable 1	4.25213	0.0110971	383.174	7.49111e-87	4.22983	4.27443	4.22983	4.27443		X Variable 1	4.2038	0.0133386	315.16	1.07472e-82	4.177	4.23061	4.177	4.23061		X Variable 1	4.01424
54	494	468	422	362	498	524	448	493	413	434	383	330	448	304	417	418
57	508	484	439	376	517	538	463	506	424	445	397	344	452	317	421	430		SUMMARY OUTPUT										SUMMARY OUTPUT										SUMMARY OUTPUT										SUMMARY OUTPUT
60	521	496	455	388	524	554	478	524	438	464	411	350	468	320	440	447
63	535	506	470	394	540	567	487	543	448	476	426	369	480	330	456	462		Regression Statistics										Regression Statistics										Regression Statistics										Regression Statistics
66	545	520	481	408	558	587	504	560	464	484	436	378	491	340	461	472		Multiple R	0.99991									Multiple R	0.999915									Multiple R	0.999868									Multiple R	0.999783
69	562	530	496	418	566	599	513	572	472	498	453	387	505	347	473	488		R Square	0.99982									R Square	0.99983									R Square	0.999735									R Square	0.999567
72	574	546	511	432	585	617	535	592	485	514	464	400	522	357	488	507		Adjusted R Square	0.999817									Adjusted R Square	0.999826									Adjusted R Square	0.99973									Adjusted R Square	0.999558
75	591	561	526	442	587	629	549	606	498	523	476	415	528	368	500	517		Standard Error	2.57655									Standard Error	2.93381									Standard Error	3.35456									Standard Error	2.79905
78	603	567	538	453	606	649	558	626	515	542	492	427	541	375	522	532		Observations	51									Observations	51									Observations	51									Observations	51
81	612	584	545	468	618	658	576	645	523	551	503	435	558	383	530	543
84	631	593	559	478	637	671	587	663	538	572	517	446	566	394	541	552		ANOVA										ANOVA										ANOVA										ANOVA
87	644	603	580	489	642	691	600	675	545	582	532	458	573	400	558	572			df	SS	MS	F	Significance F						df	SS	MS	F	Significance F						df	SS	MS	F	Significance F						df
90	656	618	596	502	659	706	613	700	559	597	540	471	592	413	569	588		Regression	1	1.81056e+06	1.81056e+06	272732	1.93655e-93					Regression	1	2.47828e+06	2.47828e+06	287930	5.13007e-94					Regression	1	2.08242e+06	2.08242e+06	185053	2.58756e-89					Regression	1
93	674	639	612	515	670	717	628	716	575	611	555	482	597	421	580	601		Residual	49	325.292	6.63861							Residual	49	421.754	8.60722							Residual	49	551.401	11.2531							Residual	49
96	679	647	621	524	679	740	640	729	586	622	566	497	614	425	591	614		Total	50	1.81089e+06								Total	50	2.4787e+06								Total	50	2.08297e+06								Total	50
99	700	661	633	536	693	752	655	748	604	644	579	508	630	439	612	633
102	707	676	651	547	706	763	676	760	616	649	594	519	643	448	615	639			Coefficients	Standard Error	t Stat	P-value	Lower 95%	Upper 95%	Lower 95.0%	Upper 95.0%			Coefficients	Standard Error	t Stat	P-value	Lower 95%	Upper 95%	Lower 95.0%	Upper 95.0%			Coefficients	Standard Error	t Stat	P-value	Lower 95%	Upper 95%	Lower 95.0%	Upper 95.0%			Coefficients
105	719	683	668	558	717	781	694	786	629	671	602	530	658	455	636	655		Intercept	237.871	0.711095	334.514	5.80194e-84	236.442	239.3	236.442	239.3		Intercept	254.876	0.809693	314.782	1.13978e-82	253.249	256.503	253.249	256.503		Intercept	186.882	0.925816	201.856	3.19777e-73	185.021	188.742	185.021	188.742		Intercept	143.665
108	738	698	677	573	732	789	697	802	640	678	621	542	667	462	640	672		X Variable 1	4.26682	0.00817027	522.237	1.93655e-93	4.2504	4.28324	4.2504	4.28324		X Variable 1	4.99198	0.00930313	536.591	5.13007e-94	4.97328	5.01067	4.97328	5.01067		X Variable 1	4.57596	0.0106374	430.178	2.58756e-89	4.55458	4.59733	4.55458	4.59733		X Variable 1	2.98486
111	748	712	695	586	745	813	717	815	656	696	630	554	669	479	655	684
114	766	728	706	597	760	827	733	833	667	709	643	568	687	480	672	688
117	779	738	713	603	778	839	748	849	679	725	660	576	697	492	687	712		SUMMARY OUTPUT										SUMMARY OUTPUT										SUMMARY OUTPUT										SUMMARY OUTPUT
120	793	752	733	614	781	851	754	868	697	734	669	591	711	505	704	725
123	802	764	745	630	795	868	770	876	706	749	685	602	717	506	712	739		Regression Statistics										Regression Statistics										Regression Statistics										Regression Statistics
126	822	770	764	640	808	886	792	900	720	767	693	616	731	519	724	757		Multiple R	0.999883									Multiple R	0.999892									Multiple R	0.999921									Multiple R	0.999843
129	832	788	772	653	823	897	802	923	731	777	710	628	747	532	735	761		R Square	0.999767									R Square	0.999784									R Square	0.999842									R Square	0.999685
132	837	806	783	669	834	913	818	928	739	787	722	636	759	541	746	782		Adjusted R Square	0.999762									Adjusted R Square	0.999779									Adjusted R Square	0.999839									Adjusted R Square	0.999679
135	858	813	799	681	845	937	826	945	763	804	734	648	775	551	764	792		Standard Error	3.15867									Standard Error	3.11512									Standard Error	2.42324									Standard Error	3.4186
138	872	827	809	691	863	937	842	967	771	824	747	662	784	554	773	811		Observations	51									Observations	51									Observations	51									Observations	51
141	887	841	823	707	872	962	860	983	788	840	765	676	795	571	787	821
144	897	846	838	716	881	967	871	996	794	853	768	689	803	575	802	830		ANOVA										ANOVA										ANOVA										ANOVA
147	916	866	848	730	889	987	888	1017	808	860	787	694	815	585	815	848			df	SS	MS	F	Significance F						df	SS	MS	F	Significance F						df	SS	MS	F	Significance F						df
150	923	881	865	740	906	1003	903	1040	822	873	794	711	834	592	822	859		Regression	1	2.09672e+06	2.09672e+06	210151	1.14807e-90					Regression	1	2.19595e+06	2.19595e+06	226294	1.87358e-91					Regression	1	1.82652e+06	1.82652e+06	311051	7.7343e-95					Regression	1
																		Residual	49	488.884	9.97722							Residual	49	475.494	9.70395							Residual	49	287.733	5.87209							Residual	49
																		Total	50	2.09721e+06								Total	50	2.19642e+06								Total	50	1.82681e+06								Total	50
																			Coefficients	Standard Error	t Stat	P-value	Lower 95%	Upper 95%	Lower 95.0%	Upper 95.0%			Coefficients	Standard Error	t Stat	P-value	Lower 95%	Upper 95%	Lower 95.0%	Upper 95.0%			Coefficients	Standard Error	t Stat	P-value	Lower 95%	Upper 95%	Lower 95.0%	Upper 95.0%			Coefficients
																		Intercept	179.078	0.871753	205.422	1.35701e-73	177.326	180.83	177.326	180.83		Intercept	194.494	0.859732	226.226	1.20738e-75	192.766	196.222	192.766	196.222		Intercept	155.483	0.668783	232.487	3.17279e-76	154.139	156.827	154.139	156.827		Intercept	183.769
																		X Variable 1	4.59164	0.0100162	458.422	1.14807e-90	4.57152	4.61177	4.57152	4.61177		X Variable 1	4.69903	0.00987807	475.704	1.87358e-91	4.67918	4.71889	4.67918	4.71889		X Variable 1	4.28558	0.00768412	557.719	7.7343e-95	4.27014	4.30102	4.27014	4.30102		X Variable 1	4.27523
																		SUMMARY OUTPUT										SUMMARY OUTPUT										SUMMARY OUTPUT										SUMMARY OUTPUT
																		Regression Statistics										Regression Statistics										Regression Statistics										Regression Statistics
																		Multiple R	0.999891									Multiple R	0.999921									Multiple R	0.999934									Multiple R	0.999896
																		R Square	0.999782									R Square	0.999841									R Square	0.999868									R Square	0.999793
																		Adjusted R Square	0.999778									Adjusted R Square	0.999838									Adjusted R Square	0.999865									Adjusted R Square	0.999788
																		Standard Error	2.58655									Standard Error	3.21883									Standard Error	2.03716									Standard Error	2.9984
																		Observations	51									Observations	51									Observations	51									Observations	51
																		ANOVA										ANOVA										ANOVA										ANOVA
																			df	SS	MS	F	Significance F						df	SS	MS	F	Significance F						df	SS	MS	F	Significance F						df
																		Regression	1	1.50357e+06	1.50357e+06	224741	2.21788e-91					Regression	1	3.20247e+06	3.20247e+06	309092	9.02903e-95					Regression	1	1.53879e+06	1.53879e+06	370791	1.04565e-96					Regression	1
																		Residual	49	327.821	6.69023							Residual	49	507.684	10.3609							Residual	49	203.351	4.15002							Residual	49
																		Total	50	1.5039e+06								Total	50	3.20297e+06								Total	50	1.53899e+06								Total	50
																			Coefficients	Standard Error	t Stat	P-value	Lower 95%	Upper 95%	Lower 95.0%	Upper 95.0%			Coefficients	Standard Error	t Stat	P-value	Lower 95%	Upper 95%	Lower 95.0%	Upper 95.0%			Coefficients	Standard Error	t Stat	P-value	Lower 95%	Upper 95%	Lower 95.0%	Upper 95.0%			Coefficients
																		Intercept	152.868	0.713854	214.145	1.7727e-74	151.433	154.303	151.433	154.303		Intercept	184.204	0.888357	207.354	8.58313e-74	182.419	185.99	182.419	185.99		Intercept	118.256	0.56223	210.335	4.2684e-74	117.127	119.386	117.127	119.386		Intercept	169.418
																		X Variable 1	3.8883	0.00820197	474.069	2.21788e-91	3.87181	3.90478	3.87181	3.90478		X Variable 1	5.67466	0.010207	555.96	9.02903e-95	5.65415	5.69517	5.65415	5.69517		X Variable 1	3.93357	0.00645986	608.926	1.04565e-96	3.92059	3.94656	3.92059	3.94656		X Variable 1	4.62214
[truncated: 7 more columns]

## Sheet: MeCN
Time [sec]	Rep1				Rep2				Rep3
0	44	31	27	23	24	21	25	21	24	22	22	19	23.5455	t0
3	42	30	31	26	25	23	23	23	19	23	22	18
6	45	30	27	26	22	21	27	21	25	22	21	24
9	42	29	29	26	23	25	26	19	26	18	22	22
12	42	30	27	25	22	17	28	21	23	23	23	24
15	46	30	28	26	27	20	25	21	23	22	18	23
18	47	29	26	27	26	20	26	20	22	24	24	16
21	40	31	28	26	24	21	25	20	24	23	18	23
24	41	26	29	26	22	21	25	20	22	21	26	19
27	43	29	26	26	25	21	22	19	25	19	20	20
30	44	30	31	26	20	23	26	21	22	21	23	22
33	42	29	26	27	23	22	26	21	23	24	23	23
36	42	29	28	26	22	22	26	20	18	21	22	23
39	40	26	28	25	24	22	26	20	29	24	22	18
42	42	27	27	26	25	23	25	20	23	21	20	21
45	47	29	30	26	21	22	26	20	26	22	21	22
48	44	29	26	24	22	24	28	22	20	27	23	21
51	44	31	27	26	24	21	27	20	26	23	25	21
54	45	30	30	27	20	22	25	21	21	21	19	14
57	46	29	27	26	23	20	24	21	21	21	24	23
60	37	27	26	25	23	22	23	22	24	22	27	20
63	42	31	28	22	21	19	27	19	31	21	22	21
66	44	29	27	27	24	24	27	21	24	25	21	25
69	42	29	29	27	23	18	25	19	23	27	23	21
72	44	30	27	25	23	24	25	20	20	22	26	21
75	44	31	27	26	25	20	27	20	20	21	25	27
78	46	29	26	25	24	21	26	20	22	22	20	22
81	42	30	29	25	21	22	26	19	21	19	23	21
84	41	28	29	28	23	19	24	21	25	22	24	22
87	44	30	28	26	24	22	25	18	25	20	25	24
90	41	30	30	26	25	20	24	20	19	23	24	18
93	42	31	28	27	21	21	25	22	26	25	24	24
96	43	30	28	26	24	22	22	19	25	22	22	23
99	42	31	31	27	23	19	31	20	29	23	24	21
102	44	30	30	26	24	21	25	21	24	21	22	22
105	40	30	28	25	23	22	27	19	23	24	22	21
108	42	29	28	28	21	21	24	20	25	22	22	20
111	42	31	28	28	21	22	25	21	20	21	22	20
114	45	30	29	25	23	23	26	22	23	19	23	25
117	42	28	24	23	21	20	26	20	22	17	23	27
120	45	30	28	27	23	24	25	21	24	25	21	24
123	43	27	28	24	24	22	25	19	22	21	22	25
126	44	30	27	24	24	21	24	21	27	21	21	22
129	45	29	28	28	22	22	26	21	25	25	22	19
132	40	30	26	26	23	21	24	20	24	21	21	25
135	44	29	25	24	22	21	27	20	21	23	22	21
138	44	29	27	27	22	22	24	21	22	19	24	23
141	40	29	26	27	22	22	27	20	22	21	22	25
144	42	28	27	28	23	21	26	20	28	20	21	22
147	42	26	26	28	21	21	25	20	24	19	21	21
150	42	30	29	26	25	21	26	19	24	22	25	20

## Sheet: sum_R2H-E2H + 0.20 mM Zn
1.1 mM						1.1 mM							C [mM]	v [mM/sec]	STDEV [mM/sec]		slope from calibration curve
Exp1	Exp2	Exp3	Exp4	Average	STDEV	Exp1	Exp2	Exp3	Exp4	Average	STDEV		0.3	3.42253e-05	2.45947e-06		127463
15.7615	12.1885	15.76	15.1583	13.86	1.72274	0.000123656	9.56235e-05	0.000123644	0.000118923	0.000108737	1.35156e-05		0.5	5.13045e-05	5.02581e-06
13.5858	12.7841	15.8418	14.3525			0.000106586	0.000100296	0.000124285	0.000112601				0.7	6.5837e-05	7.0019e-06
13.837	12.3869	13.8047	10.4967			0.000108557	9.71803e-05	0.000108303	8.23504e-05				0.9	9.1005e-05	6.61559e-06
10.9722	14.0849	16.0647	14.6803			8.60812e-05	0.000110502	0.000126034	0.000115173				1.1	0.000108737	1.35156e-05
0.9 mM						0.9 mM
Exp1	Exp2	Exp3	Average	STDEV		Exp1	Exp2	Exp3	Average	STDEV
11.1605	11.5848	12.0647	11.5998	0.843245		8.75582e-05	9.08871e-05	9.46525e-05	9.1005e-05	6.61559e-06
10.4854	12.7542	11.9704				8.22619e-05	0.000100062	9.39124e-05
11.9199	10.5785	10.9986				9.35162e-05	8.29925e-05	8.62885e-05
11.0171	13.0636					8.64338e-05	0.000102489
0.7 mM						0.7 mM
Exp1	Exp2	Exp3	Average	STDEV		Exp1	Exp2	Exp3	Average	STDEV
7.95722	7.74947	8.50054	8.39179	0.892485		6.24276e-05	6.07977e-05	6.66902e-05	6.5837e-05	7.0019e-06
8.38887	8.45225	9.16356				6.5814e-05	6.63113e-05	7.18918e-05
8.37463	8.01813	8.38787				6.57023e-05	6.29054e-05	6.58062e-05
8.97934	6.48561	10.244				7.04465e-05	5.08822e-05	8.03682e-05
0.5 mM						0.5 mM
Exp1	Exp2	Exp3	Average	STDEV		Exp1	Exp2	Exp3	Average	STDEV
5.2883	6.38661	6.59626	6.53944	0.640606		4.14888e-05	5.01055e-05	5.17503e-05	5.13045e-05	5.02581e-06
6.17053	7.12926	6.22905				4.84103e-05	5.59319e-05	4.88694e-05
5.97759	7.7917	6.34962				4.68966e-05	6.11291e-05	4.98153e-05
6.94094	6.56389	7.04953				5.44544e-05	5.14964e-05	5.53064e-05
0.3 mM						0.3 mM
Exp1	Exp2	Exp3	Exp4	Average	STDEV	Exp1	Exp2	Exp3	Exp4	Average	STDEV
4.47403	4.25213	4.2038	4.01424	4.36246	0.313492	3.51005e-05	3.33596e-05	3.29805e-05	3.14933e-05	3.42253e-05	2.45947e-06
4.26682	4.99198	4.57596	4.27523			3.34749e-05	3.91641e-05	3.59002e-05	3.35409e-05
4.59164	4.69903	4.28558	4.62214			3.60233e-05	3.68658e-05	3.36221e-05	3.62626e-05
3.8883		3.93357				3.05052e-05		3.08605e-05
RFU						mM
