# Supplementary material for: Metal-dependent and metal-free mechanisms of peptide condensate catalysts
Source: Nat Commun. 2026 Mar 28;17:4548. doi: 10.1038/s41467-026-71117-4 (PMC13194831; doi:10.1038/s41467-026-71117-4)
Supplement: Supplementary file 10 — Source data [file 41467_2026_71117_MOESM10_ESM.zip › Source data_Fig 2e_R2H-E2H + 0.33 mM ZnCl2.xlsx]

## Sheet: 1.1
Time [sec]	Rep1				Rep2				Rep3					Rep1										Rep2										Rep3											Rep1	Rep2	Rep3		9.20419
0	450	408	339	274	400	371	344	254	463	272	374	351		SUMMARY OUTPUT										SUMMARY OUTPUT										SUMMARY OUTPUT											9.02151	8.94145	8.27466		98.0152
3	474	434	378	302	434	400	374	288	479	287	406	380																																	9.66278	9.98938	5.43011		104.982
6	499	463	405	331	452	427	409	315	503	306	429	407		Regression Statistics										Regression Statistics										Regression Statistics											9.96344	10.959	8.73424		108.249
9	529	487	432	361	484	456	441	348	531	317	451	436		Multiple R	0.999937									Multiple R	0.999953									Multiple R	0.999868										9.85587	10.284	9.33388		107.08
12	555	517	464	389	511	489	475	375	547	330	473	458		R Square	0.999875									R Square	0.999906									R Square	0.999736
15	583	544	491	418	536	516	504	404	577	355	500	491		Adjusted R Square	0.999872									Adjusted R Square	0.999904									Adjusted R Square	0.99973										9.6259	10.0435	7.94322		FALSE
18	603	575	524	449	565	548	539	431	599	361	526	515		Standard Error	4.54587									Standard Error	3.91167									Standard Error	6.06137										0.42169	0.839325	1.73063		FALSE
21	633	601	552	476	590	576	570	463	625	384	554	544		Observations	51									Observations	51									Observations	51										4.38078	8.35693	21.7875		FALSE
24	661	633	581	502	616	613	606	492	652	393	580	574																																					FALSE
27	683	658	613	532	640	637	641	526	677	410	606	599		ANOVA										ANOVA										ANOVA
30	712	688	637	562	670	671	677	551	699	430	629	635			df	SS	MS	F	Significance F						df	SS	MS	F	Significance F						df	SS	MS	F	Significance F
33	743	718	670	593	696	700	706	580	721	445	657	658		Regression	1	8.094e+06	8.094e+06	391678	2.73128e-97					Regression	1	7.95098e+06	7.95098e+06	519632	2.68472e-100					Regression	1	6.80934e+06	6.80934e+06	185337	2.49217e-89
36	766	750	706	623	719	726	740	622	737	456	684	682		Residual	49	1012.58	20.6649							Residual	49	749.757	15.3012							Residual	49	1800.27	36.7402
39	796	777	731	653	747	758	764	647	771	478	706	715		Total	50	8.09501e+06								Total	50	7.95173e+06								Total	50	6.81114e+06
42	821	803	751	686	776	793	802	677	793	490	740	743
45	845	834	793	719	806	815	837	707	823	509	765	770			Coefficients	Standard Error	t Stat	P-value	Lower 95%	Upper 95%	Lower 95.0%	Upper 95.0%			Coefficients	Standard Error	t Stat	P-value	Lower 95%	Upper 95%	Lower 95.0%	Upper 95.0%			Coefficients	Standard Error	t Stat	P-value	Lower 95%	Upper 95%	Lower 95.0%	Upper 95.0%
48	873	866	818	745	829	838	873	736	841	528	792	793		Intercept	443.093	1.2546	353.174	4.06339e-85	440.572	445.614	440.572	445.614		Intercept	400.862	1.07957	371.316	3.49371e-86	398.693	403.031	398.693	403.031		Intercept	448.851	1.67286	268.314	2.84344e-79	445.49	452.213	445.49	452.213
51	903	892	843	769	860	875	902	766	873	548	813	820		X Variable 1	9.02151	0.014415	625.842	2.73128e-97	8.99254	9.05048	8.99254	9.05048		X Variable 1	8.94145	0.0124039	720.855	2.68472e-100	8.91652	8.96637	8.91652	8.96637		X Variable 1	8.27466	0.0192207	430.508	2.49217e-89	8.23604	8.31329	8.23604	8.31329
54	924	916	877	802	881	913	940	795	888	559	841	851
57	952	943	907	832	912	938	966	826	912	575	868	880		SUMMARY OUTPUT										SUMMARY OUTPUT										SUMMARY OUTPUT
60	986	974	934	857	936	963	1001	860	934	593	901	913
63	1012	1008	970	891	965	997	1029	887	970	607	919	939		Regression Statistics										Regression Statistics										Regression Statistics
66	1037	1036	1000	918	995	1028	1065	923	990	619	954	961		Multiple R	0.999921									Multiple R	0.999965									Multiple R	0.999831
69	1070	1068	1025	948	1011	1061	1099	945	1015	636	972	985		R Square	0.999843									R Square	0.99993									R Square	0.999663
72	1094	1088	1061	983	1042	1085	1126	981	1034	657	1004	1019		Adjusted R Square	0.999839									Adjusted R Square	0.999928									Adjusted R Square	0.999656
75	1120	1120	1087	1009	1072	1113	1166	1013	1072	669	1019	1054		Standard Error	5.46352									Standard Error	3.76905									Standard Error	4.49355
78	1135	1154	1118	1046	1097	1148	1199	1045	1088	687	1043	1078		Observations	51									Observations	51									Observations	51
81	1169	1176	1144	1062	1123	1184	1231	1081	1118	699	1079	1106
84	1201	1214	1179	1093	1149	1200	1265	1112	1144	719	1105	1133		ANOVA										ANOVA										ANOVA
87	1225	1232	1202	1127	1175	1236	1289	1138	1161	739	1142	1159			df	SS	MS	F	Significance F						df	SS	MS	F	Significance F						df	SS	MS	F	Significance F
90	1252	1271	1235	1159	1203	1264	1344	1170	1195	755	1156	1191		Regression	1	9.28557e+06	9.28557e+06	311074	7.72006e-95					Regression	1	9.92389e+06	9.92389e+06	698583	1.907e-103					Regression	1	2.93239e+06	2.93239e+06	145225	9.79249e-87
93	1277	1293	1268	1186	1231	1298	1365	1202	1218	765	1185	1226		Residual	49	1462.65	29.85							Residual	49	696.081	14.2057							Residual	49	989.409	20.192
96	1305	1327	1293	1218	1259	1328	1390	1225	1233	780	1205	1239		Total	50	9.28703e+06								Total	50	9.92459e+06								Total	50	2.93338e+06
99	1336	1352	1328	1246	1283	1354	1431	1269	1273	795	1230	1274
102	1361	1384	1367	1278	1312	1382	1459	1287	1293	817	1258	1300			Coefficients	Standard Error	t Stat	P-value	Lower 95%	Upper 95%	Lower 95.0%	Upper 95.0%			Coefficients	Standard Error	t Stat	P-value	Lower 95%	Upper 95%	Lower 95.0%	Upper 95.0%			Coefficients	Standard Error	t Stat	P-value	Lower 95%	Upper 95%	Lower 95.0%	Upper 95.0%
105	1397	1415	1386	1303	1346	1413	1499	1322	1322	845	1290	1338		Intercept	399.017	1.50786	264.625	5.60063e-79	395.987	402.048	395.987	402.048		Intercept	367.914	1.04021	353.692	3.78176e-85	365.824	370.004	365.824	370.004		Intercept	265.899	1.24016	214.406	1.6698e-74	263.407	268.391	263.407	268.391
108	1419	1433	1420	1329	1362	1443	1531	1356	1337	846	1314	1360		X Variable 1	9.66278	0.0173249	557.74	7.72006e-95	9.62796	9.69759	9.62796	9.69759		X Variable 1	9.98938	0.0119517	835.813	1.907e-103	9.96536	10.0134	9.96536	10.0134		X Variable 1	5.43011	0.0142491	381.084	9.79249e-87	5.40147	5.45874	5.40147	5.45874
111	1450	1463	1446	1361	1388	1486	1557	1386	1377	870	1339	1382
114	1468	1491	1473	1396	1423	1504	1593	1415	1384	882	1353	1423
117	1493	1527	1510	1430	1445	1536	1620	1450	1414	898	1396	1437		SUMMARY OUTPUT										SUMMARY OUTPUT										SUMMARY OUTPUT
120	1527	1554	1538	1450	1468	1564	1658	1484	1442	913	1414	1462
123	1556	1585	1562	1480	1499	1595	1692	1509	1466	932	1452	1492		Regression Statistics										Regression Statistics										Regression Statistics
126	1574	1613	1596	1507	1537	1627	1719	1537	1493	951	1476	1530		Multiple R	0.999941									Multiple R	0.999969									Multiple R	0.99993
129	1607	1646	1634	1542	1565	1660	1756	1579	1513	969	1497	1555		R Square	0.999882									R Square	0.999937									R Square	0.999859
132	1638	1669	1652	1580	1578	1688	1788	1608	1535	990	1527	1581		Adjusted R Square	0.99988									Adjusted R Square	0.999936									Adjusted R Square	0.999856
135	1663	1712	1699	1596	1601	1710	1818	1641	1571	1006	1557	1617		Standard Error	4.8718									Standard Error	3.91524									Standard Error	4.67263
138	1690	1733	1705	1632	1641	1745	1862	1667	1603	1016	1578	1640		Observations	51									Observations	51									Observations	51
141	1731	1773	1744	1660	1665	1780	1885	1700	1621	1036	1607	1659
144	1747	1800	1779	1690	1690	1809	1917	1736	1647	1049	1631	1688		ANOVA										ANOVA										ANOVA
147	1763	1827	1803	1723	1712	1843	1956	1767	1675	1069	1656	1729			df	SS	MS	F	Significance F						df	SS	MS	F	Significance F						df	SS	MS	F	Significance F
150	1797	1865	1850	1745	1748	1869	1990	1794	1693	1089	1675	1745		Regression	1	9.87241e+06	9.87241e+06	415954	6.26032e-98					Regression	1	1.19439e+07	1.19439e+07	779163	1.31486e-104					Regression	1	7.58673e+06	7.58673e+06	347482	5.13008e-96
														Residual	49	1162.99	23.7344							Residual	49	751.125	15.3291							Residual	49	1069.84	21.8335
														Total	50	9.87358e+06								Total	50	1.19446e+07								Total	50	7.5878e+06
															Coefficients	Standard Error	t Stat	P-value	Lower 95%	Upper 95%	Lower 95.0%	Upper 95.0%			Coefficients	Standard Error	t Stat	P-value	Lower 95%	Upper 95%	Lower 95.0%	Upper 95.0%			Coefficients	Standard Error	t Stat	P-value	Lower 95%	Upper 95%	Lower 95.0%	Upper 95.0%
														Intercept	341.37	1.34455	253.891	4.25416e-78	338.668	344.072	338.668	344.072		Intercept	342.979	1.08056	317.41	7.58511e-83	340.807	345.15	340.807	345.15		Intercept	370.971	1.28959	287.667	9.38952e-81	368.38	373.563	368.38	373.563
														X Variable 1	9.96344	0.0154485	644.945	6.26032e-98	9.93239	9.99448	9.93239	9.99448		X Variable 1	10.959	0.0124153	882.702	1.31486e-104	10.934	10.9839	10.934	10.9839		X Variable 1	8.73424	0.014817	589.476	5.13008e-96	8.70446	8.76401	8.70446	8.76401
														SUMMARY OUTPUT										SUMMARY OUTPUT										SUMMARY OUTPUT
														Regression Statistics										Regression Statistics										Regression Statistics
														Multiple R	0.99997									Multiple R	0.999935									Multiple R	0.999946
														R Square	0.999939									R Square	0.99987									R Square	0.999892
														Adjusted R Square	0.999938									Adjusted R Square	0.999867									Adjusted R Square	0.99989
														Standard Error	3.45728									Standard Error	5.28595									Standard Error	4.36502
														Observations	51									Observations	51									Observations	51
														ANOVA										ANOVA										ANOVA
															df	SS	MS	F	Significance F						df	SS	MS	F	Significance F						df	SS	MS	F	Significance F
														Regression	1	9.66039e+06	9.66039e+06	808210	5.36351e-105					Regression	1	1.0518e+07	1.0518e+07	376432	7.22338e-97					Regression	1	8.66421e+06	8.66421e+06	454732	7.0516e-99
														Residual	49	585.688	11.9528							Residual	49	1369.12	27.9412							Residual	49	933.618	19.0534
														Total	50	9.66097e+06								Total	50	1.05194e+07								Total	50	8.66514e+06
															Coefficients	Standard Error	t Stat	P-value	Lower 95%	Upper 95%	Lower 95.0%	Upper 95.0%			Coefficients	Standard Error	t Stat	P-value	Lower 95%	Upper 95%	Lower 95.0%	Upper 95.0%			Coefficients	Standard Error	t Stat	P-value	Lower 95%	Upper 95%	Lower 95.0%	Upper 95.0%
														Intercept	269.888	0.954166	282.853	2.14581e-80	267.971	271.806	267.971	271.806		Intercept	246.187	1.45885	168.754	2.0468e-69	243.255	249.119	243.255	249.119		Intercept	349.312	1.20469	289.96	6.36464e-81	346.891	351.733	346.891	351.733
														X Variable 1	9.85587	0.0109631	899.005	5.36351e-105	9.83384	9.8779	9.83384	9.8779		X Variable 1	10.284	0.0167618	613.541	7.22338e-97	10.2504	10.3177	10.2504	10.3177		X Variable 1	9.33388	0.0138415	674.338	7.0516e-99	9.30606	9.36169	9.30606	9.36169
[truncated: 3 more columns]

## Sheet: 0.9
Time [sec]	Rep1				Rep2				Rep3					Rep1										Rep2										Rep3											Rep1	Rep2	Rep3		7.30543
0	454	264	334	245	441	363	326	216	319	290	229	460		SUMMARY OUTPUT										SUMMARY OUTPUT										SUMMARY OUTPUT											8.61849	8.07309	6.43919		117.974
3	481	275	359	262	467	385	351	236	338	308	245	479																																	5.25813	7.839	6.83587		71.9756
6	506	292	387	288	491	412	377	255	355	332	267	496		Regression Statistics										Regression Statistics										Regression Statistics											8.80513	8.19029	6.30199		120.529
9	533	305	413	308	513	430	397	277	373	349	284	514		Multiple R	0.999941									Multiple R	0.999938									Multiple R	0.999851										7.73146	6.92796	6.64459		105.832
12	555	319	441	333	534	455	426	294	394	364	307	534		R Square	0.999882									R Square	0.999876									R Square	0.999702
15	583	331	466	356	563	478	450	318	415	391	324	556		Adjusted R Square	0.999879									Adjusted R Square	0.999874									Adjusted R Square	0.999696										7.6033	7.75759	6.55541		FALSE
18	607	345	491	376	587	498	475	336	431	412	342	568		Standard Error	4.22065									Standard Error	4.04365									Standard Error	5.00941										1.6321	0.572036	0.23405		TRUE
21	631	362	523	402	613	524	500	352	449	426	357	598		Observations	51									Observations	51									Observations	51										21.4657	7.37389	3.57033		FALSE
24	658	377	547	423	635	548	524	373	466	453	373	608																																					FALSE
27	687	394	571	442	658	565	544	393	493	470	394	628		ANOVA										ANOVA										ANOVA
30	708	411	595	468	682	592	569	418	510	489	412	653			df	SS	MS	F	Significance F						df	SS	MS	F	Significance F						df	SS	MS	F	Significance F
33	739	421	623	490	708	616	592	436	515	514	430	670		Regression	1	7.38699e+06	7.38699e+06	414676	6.75042e-98					Regression	1	6.48164e+06	6.48164e+06	396404	2.03597e-97					Regression	1	4.12351e+06	4.12351e+06	164321	4.75152e-88
36	762	442	647	515	729	638	618	455	541	524	454	694		Residual	49	872.88	17.8139							Residual	49	801.204	16.3511							Residual	49	1229.62	25.0942
39	782	453	675	530	758	663	647	473	562	552	463	711		Total	50	7.38786e+06								Total	50	6.48244e+06								Total	50	4.12474e+06
42	819	467	702	559	776	687	674	500	579	565	492	730
45	838	483	730	579	801	712	691	519	595	587	500	743			Coefficients	Standard Error	t Stat	P-value	Lower 95%	Upper 95%	Lower 95.0%	Upper 95.0%			Coefficients	Standard Error	t Stat	P-value	Lower 95%	Upper 95%	Lower 95.0%	Upper 95.0%			Coefficients	Standard Error	t Stat	P-value	Lower 95%	Upper 95%	Lower 95.0%	Upper 95.0%
48	868	503	755	606	827	736	722	542	618	607	523	768		Intercept	451.692	1.16485	387.77	4.17749e-87	449.351	454.032	449.351	454.032		Intercept	439.616	1.116	393.923	1.93192e-87	437.373	441.859	437.373	441.859		Intercept	311.689	1.38253	225.447	1.42942e-75	308.91	314.467	308.91	314.467
51	888	512	783	635	852	762	751	562	636	627	545	791		X Variable 1	8.61849	0.0133837	643.953	6.75042e-98	8.5916	8.64539	8.5916	8.64539		X Variable 1	8.07309	0.0128225	629.606	2.03597e-97	8.04732	8.09886	8.04732	8.09886		X Variable 1	6.43919	0.0158849	405.365	4.75152e-88	6.40726	6.47111	6.40726	6.47111
54	914	537	810	653	878	785	771	588	650	647	563	807
57	947	550	839	675	897	803	794	603	670	674	581	831		SUMMARY OUTPUT										SUMMARY OUTPUT										SUMMARY OUTPUT
60	966	561	863	698	919	829	818	621	699	692	602	848
63	995	579	897	719	953	854	840	644	715	710	620	862		Regression Statistics										Regression Statistics										Regression Statistics
66	1017	598	918	745	968	872	866	667	730	731	637	884		Multiple R	0.999716									Multiple R	0.999938									Multiple R	0.999898
69	1050	613	939	768	996	903	890	685	754	758	656	908		R Square	0.999433									R Square	0.999876									R Square	0.999797
72	1069	624	967	787	1017	924	905	704	771	773	672	926		Adjusted R Square	0.999421									Adjusted R Square	0.999874									Adjusted R Square	0.999792
75	1095	637	996	812	1050	949	942	729	791	786	697	949		Standard Error	5.64188									Standard Error	3.92911									Standard Error	4.39296
78	1121	658	1020	837	1072	972	968	749	814	814	709	967		Observations	51									Observations	51									Observations	51
81	1149	668	1046	857	1094	994	985	766	828	841	734	990
84	1172	685	1076	885	1120	1021	1019	792	850	853	761	1010		ANOVA										ANOVA										ANOVA
87	1206	707	1100	907	1136	1047	1041	813	874	874	767	1031			df	SS	MS	F	Significance F						df	SS	MS	F	Significance F						df	SS	MS	F	Significance F
90	1225	721	1129	932	1163	1061	1063	829	891	901	791	1051		Regression	1	2.74959e+06	2.74959e+06	86381.3	3.28267e-81					Regression	1	6.1112e+06	6.1112e+06	395856	2.10603e-97					Regression	1	4.64721e+06	4.64721e+06	240812	4.08513e-92
93	1250	733	1156	952	1181	1090	1095	856	912	919	811	1069		Residual	49	1559.71	31.8308							Residual	49	756.458	15.4379							Residual	49	945.607	19.2981
96	1271	756	1178	976	1210	1121	1121	874	925	938	826	1090		Total	50	2.75115e+06								Total	50	6.11196e+06								Total	50	4.64815e+06
99	1307	767	1209	993	1235	1130	1139	893	945	957	849	1113
102	1326	783	1231	1022	1260	1158	1161	914	966	981	868	1124			Coefficients	Standard Error	t Stat	P-value	Lower 95%	Upper 95%	Lower 95.0%	Upper 95.0%			Coefficients	Standard Error	t Stat	P-value	Lower 95%	Upper 95%	Lower 95.0%	Upper 95.0%			Coefficients	Standard Error	t Stat	P-value	Lower 95%	Upper 95%	Lower 95.0%	Upper 95.0%
105	1347	801	1263	1048	1285	1180	1185	939	985	1000	887	1148		Intercept	251.032	1.55709	161.219	1.91136e-68	247.903	254.162	247.903	254.162		Intercept	359.683	1.08438	331.693	8.78466e-84	357.503	361.862	357.503	361.862		Intercept	283.82	1.2124	234.097	2.26297e-76	281.383	286.256	281.383	286.256
108	1385	820	1287	1075	1308	1210	1209	957	1005	1027	907	1167		X Variable 1	5.25813	0.0178905	293.907	3.28267e-81	5.22218	5.29408	5.22218	5.29408		X Variable 1	7.839	0.0124593	629.171	2.10603e-97	7.81397	7.86404	7.81397	7.86404		X Variable 1	6.83587	0.0139301	490.726	4.08513e-92	6.80787	6.86386	6.80787	6.86386
111	1409	834	1309	1094	1329	1234	1240	978	1027	1043	922	1187
114	1431	846	1338	1119	1359	1256	1259	1000	1044	1063	939	1205
117	1469	870	1369	1134	1378	1272	1285	1019	1072	1084	956	1231		SUMMARY OUTPUT										SUMMARY OUTPUT										SUMMARY OUTPUT
120	1482	878	1385	1161	1402	1308	1310	1045	1086	1109	980	1247
123	1504	892	1412	1193	1439	1325	1334	1068	1106	1125	998	1279		Regression Statistics										Regression Statistics										Regression Statistics
126	1536	911	1442	1209	1452	1346	1355	1088	1113	1148	1022	1283		Multiple R	0.999968									Multiple R	0.999936									Multiple R	0.99991
129	1571	933	1476	1242	1485	1381	1380	1102	1145	1169	1036	1310		R Square	0.999936									R Square	0.999872									R Square	0.999821
132	1600	948	1494	1263	1510	1396	1406	1121	1164	1185	1061	1339		Adjusted R Square	0.999935									Adjusted R Square	0.999869									Adjusted R Square	0.999817
135	1614	971	1522	1283	1534	1422	1437	1142	1184	1209	1080	1349		Standard Error	3.16914									Standard Error	4.17638									Standard Error	3.79926
138	1640	982	1549	1306	1557	1443	1442	1166	1202	1218	1096	1369		Observations	51									Observations	51									Observations	51
141	1667	992	1581	1335	1586	1457	1483	1190	1225	1252	1119	1384
144	1697	1022	1605	1356	1605	1483	1508	1201	1252	1270	1135	1411		ANOVA										ANOVA										ANOVA
147	1721	1037	1627	1369	1630	1509	1538	1233	1260	1292	1150	1436			df	SS	MS	F	Significance F						df	SS	MS	F	Significance F						df	SS	MS	F	Significance F
150	1750	1045	1645	1395	1657	1529	1550	1255	1282	1319	1173	1457		Regression	1	7.71039e+06	7.71039e+06	767702	1.89036e-104					Regression	1	6.67118e+06	6.67118e+06	382476	4.88994e-97					Regression	1	3.94967e+06	3.94967e+06	273628	1.78695e-93
														Residual	49	492.13	10.0435							Residual	49	854.664	17.4421							Residual	49	707.286	14.4344
														Total	50	7.71088e+06								Total	50	6.67204e+06								Total	50	3.95037e+06
															Coefficients	Standard Error	t Stat	P-value	Lower 95%	Upper 95%	Lower 95.0%	Upper 95.0%			Coefficients	Standard Error	t Stat	P-value	Lower 95%	Upper 95%	Lower 95.0%	Upper 95.0%			Coefficients	Standard Error	t Stat	P-value	Lower 95%	Upper 95%	Lower 95.0%	Upper 95.0%
														Intercept	334.125	0.874643	382.013	8.6912e-87	332.368	335.883	332.368	335.883		Intercept	326.376	1.15263	283.158	2.03532e-80	324.059	328.692	324.059	328.692		Intercept	224.331	1.04855	213.944	1.85576e-74	222.224	226.438	222.224	226.438
														X Variable 1	8.80513	0.0100494	876.186	1.89036e-104	8.78493	8.82532	8.78493	8.82532		X Variable 1	8.19029	0.0132433	618.446	4.88994e-97	8.16367	8.2169	8.16367	8.2169		X Variable 1	6.30199	0.0120475	523.095	1.78695e-93	6.27778	6.3262	6.27778	6.3262
														SUMMARY OUTPUT										SUMMARY OUTPUT										SUMMARY OUTPUT
														Regression Statistics										Regression Statistics										Regression Statistics
														Multiple R	0.999927									Multiple R	0.999938									Multiple R	0.999889
														R Square	0.999853									R Square	0.999875									R Square	0.999778
														Adjusted R Square	0.99985									Adjusted R Square	0.999873									Adjusted R Square	0.999774
														Standard Error	4.21715									Standard Error	3.48751									Standard Error	4.45658
														Observations	51									Observations	51									Observations	51
														ANOVA										ANOVA										ANOVA
															df	SS	MS	F	Significance F						df	SS	MS	F	Significance F						df	SS	MS	F	Significance F
														Regression	1	5.94468e+06	5.94468e+06	334265	1.32643e-95					Regression	1	4.77327e+06	4.77327e+06	392452	2.60234e-97					Regression	1	4.39077e+06	4.39077e+06	221073	3.31874e-91
														Residual	49	871.433	17.7843							Residual	49	595.972	12.1627							Residual	49	973.195	19.8611
														Total	50	5.94555e+06								Total	50	4.77387e+06								Total	50	4.39174e+06
															Coefficients	Standard Error	t Stat	P-value	Lower 95%	Upper 95%	Lower 95.0%	Upper 95.0%			Coefficients	Standard Error	t Stat	P-value	Lower 95%	Upper 95%	Lower 95.0%	Upper 95.0%			Coefficients	Standard Error	t Stat	P-value	Lower 95%	Upper 95%	Lower 95.0%	Upper 95.0%
														Intercept	236.16	1.16388	202.908	2.47972e-73	233.821	238.499	233.821	238.499		Intercept	209.54	0.962507	217.702	7.91332e-75	207.606	211.474	207.606	211.474		Intercept	451.911	1.22996	367.419	5.85742e-86	449.439	454.383	449.439	454.383
														X Variable 1	7.73146	0.0133726	578.156	1.32643e-95	7.70459	7.75834	7.70459	7.75834		X Variable 1	6.92796	0.0110589	626.46	2.60234e-97	6.90574	6.95019	6.90574	6.95019		X Variable 1	6.64459	0.0141319	470.184	3.31874e-91	6.61619	6.67298	6.61619	6.67298
[truncated: 3 more columns]

## Sheet: 0.7
Time [sec]	Rep1				Rep2				Rep3					Rep1										Rep2										Rep3											Rep1	Rep2	Rep3		6.58408
0	413	345	292	211	295	288	236	187	283	234	224	165		SUMMARY OUTPUT										SUMMARY OUTPUT										SUMMARY OUTPUT											7.44531	6.24633	5.49744		113.08
3	429	368	310	226	313	309	251	206	303	246	243	184																																	7.16021	7.23873	5.38456		108.75
6	456	385	333	250	326	327	271	226	318	267	261	199		Regression Statistics										Regression Statistics										Regression Statistics											7.301	6.8375	6.22051		110.889
9	477	413	356	269	345	349	292	245	334	284	279	218		Multiple R	0.999946									Multiple R	0.999891									Multiple R	0.999903										6.72456	6.91466	6.03819		102.134
12	495	430	375	289	366	376	316	268	351	299	300	239		R Square	0.999892									R Square	0.999782									R Square	0.999807
15	519	453	400	305	380	397	335	290	364	315	315	256		Adjusted R Square	0.99989									Adjusted R Square	0.999777									Adjusted R Square	0.999803										7.15777	6.80931	5.78517		FALSE
18	543	472	422	330	402	419	353	308	375	329	331	271		Standard Error	3.48373									Standard Error	4.15841									Standard Error	3.44244										0.311381	0.413618	0.40695		FALSE
21	564	496	440	348	420	438	375	329	400	341	350	286		Observations	51									Observations	51									Observations	51										4.35025	6.0743	7.03437		FALSE
24	586	515	458	364	434	460	393	347	415	360	367	305																																					FALSE
27	611	532	485	389	452	484	414	369	432	376	388	323		ANOVA										ANOVA										ANOVA
30	630	560	510	406	468	502	431	388	450	394	408	346			df	SS	MS	F	Significance F						df	SS	MS	F	Significance F						df	SS	MS	F	Significance F
33	652	576	523	429	489	529	455	410	461	406	423	359		Regression	1	5.51277e+06	5.51277e+06	454235	7.24335e-99					Regression	1	3.88021e+06	3.88021e+06	224388	2.30494e-91					Regression	1	3.00556e+06	3.00556e+06	253625	1.14739e-92
36	680	603	548	443	507	549	473	426	482	417	444	378		Residual	49	594.684	12.1364							Residual	49	847.328	17.2924							Residual	49	580.67	11.8504
39	702	619	570	467	530	564	496	455	496	438	461	395		Total	50	5.51337e+06								Total	50	3.88106e+06								Total	50	3.00614e+06
42	728	644	591	483	549	585	518	469	514	456	481	410
45	745	663	613	504	568	613	536	494	536	475	501	431			Coefficients	Standard Error	t Stat	P-value	Lower 95%	Upper 95%	Lower 95.0%	Upper 95.0%			Coefficients	Standard Error	t Stat	P-value	Lower 95%	Upper 95%	Lower 95.0%	Upper 95.0%			Coefficients	Standard Error	t Stat	P-value	Lower 95%	Upper 95%	Lower 95.0%	Upper 95.0%
48	767	687	641	522	578	636	552	513	546	488	518	453		Intercept	408.955	0.961466	425.345	4.50071e-89	407.023	410.887	407.023	410.887		Intercept	286.388	1.14767	249.538	9.91942e-78	284.081	288.694	284.081	288.694		Intercept	282.751	0.95007	297.611	1.77773e-81	280.842	284.66	280.842	284.66
51	788	707	658	543	604	657	576	535	558	502	535	467		X Variable 1	7.44531	0.011047	673.969	7.24335e-99	7.42311	7.46751	7.42311	7.46751		X Variable 1	6.24633	0.0131864	473.696	2.30494e-91	6.21984	6.27283	6.21984	6.27283		X Variable 1	5.49744	0.010916	503.612	1.14739e-92	5.4755	5.51937	5.4755	5.51937
54	812	728	686	565	628	676	597	557	579	526	558	488
57	832	756	707	586	637	695	612	569	595	536	572	510		SUMMARY OUTPUT										SUMMARY OUTPUT										SUMMARY OUTPUT
60	853	773	726	606	665	723	634	593	616	550	595	524
63	875	800	748	628	677	740	653	616	629	571	614	539		Regression Statistics										Regression Statistics										Regression Statistics
66	906	817	765	640	698	763	672	635	642	590	628	556		Multiple R	0.99993									Multiple R	0.99993									Multiple R	0.999884
69	923	847	794	666	715	785	699	654	660	601	647	572		R Square	0.99986									R Square	0.999861									R Square	0.999768
72	939	859	810	685	735	804	717	675	677	614	666	590		Adjusted R Square	0.999858									Adjusted R Square	0.999858									Adjusted R Square	0.999763
75	964	882	836	705	753	831	745	696	692	631	682	611		Standard Error	3.81186									Standard Error	3.84743									Standard Error	3.69695
78	992	902	858	730	769	850	759	720	713	640	709	639		Observations	51									Observations	51									Observations	51
81	1018	914	878	743	788	874	773	744	728	660	726	643
84	1026	943	900	765	813	896	800	759	747	678	743	668		ANOVA										ANOVA										ANOVA
87	1059	966	926	786	828	921	812	782	758	700	758	688			df	SS	MS	F	Significance F						df	SS	MS	F	Significance F						df	SS	MS	F	Significance F
90	1077	991	949	808	847	938	845	803	777	709	782	701		Regression	1	5.09866e+06	5.09866e+06	350900	4.03639e-96					Regression	1	5.21111e+06	5.21111e+06	352037	3.7288e-96					Regression	1	2.8834e+06	2.8834e+06	210968	1.04394e-90
93	1101	1010	963	829	869	959	866	821	791	729	800	728		Residual	49	711.983	14.5303							Residual	49	725.334	14.8027							Residual	49	669.704	13.6674
96	1122	1026	990	852	885	982	881	843	813	745	811	740		Total	50	5.09938e+06								Total	50	5.21183e+06								Total	50	2.88407e+06
99	1150	1056	1017	868	896	1007	907	867	835	765	839	755
102	1165	1074	1033	896	923	1023	921	888	841	782	855	772			Coefficients	Standard Error	t Stat	P-value	Lower 95%	Upper 95%	Lower 95.0%	Upper 95.0%			Coefficients	Standard Error	t Stat	P-value	Lower 95%	Upper 95%	Lower 95.0%	Upper 95.0%			Coefficients	Standard Error	t Stat	P-value	Lower 95%	Upper 95%	Lower 95.0%	Upper 95.0%
105	1190	1094	1057	905	946	1051	951	910	857	799	874	796		Intercept	343.768	1.05202	326.769	1.82754e-83	341.654	345.883	341.654	345.883		Intercept	286.428	1.06184	269.747	2.19056e-79	284.295	288.562	284.295	288.562		Intercept	230.374	1.02031	225.788	1.32754e-75	228.324	232.424	228.324	232.424
108	1211	1113	1075	931	963	1072	963	925	870	811	895	815		X Variable 1	7.16021	0.0120874	592.368	4.03639e-96	7.13592	7.1845	7.13592	7.1845		X Variable 1	7.23873	0.0122002	593.327	3.7288e-96	7.21422	7.26325	7.21422	7.26325		X Variable 1	5.38456	0.0117231	459.313	1.04394e-90	5.361	5.40811	5.361	5.40811
111	1239	1141	1096	949	981	1088	990	953	889	829	909	832
114	1259	1166	1117	971	995	1106	1005	974	910	847	935	854
117	1282	1186	1143	997	1016	1138	1025	992	926	864	948	864		SUMMARY OUTPUT										SUMMARY OUTPUT										SUMMARY OUTPUT
120	1305	1201	1164	1009	1035	1154	1044	1006	938	875	968	888
123	1317	1221	1189	1033	1059	1175	1066	1035	962	887	993	908		Regression Statistics										Regression Statistics										Regression Statistics
126	1355	1240	1208	1055	1071	1195	1088	1048	979	911	1005	923		Multiple R	0.999956									Multiple R	0.999901									Multiple R	0.999938
129	1363	1260	1224	1068	1086	1220	1112	1071	994	926	1029	942		R Square	0.999912									R Square	0.999803									R Square	0.999876
132	1394	1288	1250	1098	1118	1242	1136	1093	1008	946	1039	960		Adjusted R Square	0.99991									Adjusted R Square	0.999799									Adjusted R Square	0.999873
135	1410	1305	1276	1112	1129	1253	1154	1115	1017	957	1060	973		Standard Error	3.09255									Standard Error	4.32783									Standard Error	3.12113
138	1438	1336	1294	1135	1149	1277	1178	1143	1049	970	1082	1000		Observations	51									Observations	51									Observations	51
141	1461	1361	1318	1152	1174	1303	1194	1161	1063	992	1092	1007
144	1483	1378	1335	1179	1193	1332	1221	1180	1076	1013	1113	1038		ANOVA										ANOVA										ANOVA
147	1504	1399	1369	1191	1201	1356	1239	1198	1094	1023	1141	1051			df	SS	MS	F	Significance F						df	SS	MS	F	Significance F						df	SS	MS	F	Significance F
150	1525	1419	1382	1220	1230	1385	1259	1229	1105	1041	1152	1070		Regression	1	5.30114e+06	5.30114e+06	554289	5.52048e-101					Regression	1	4.64942e+06	4.64942e+06	248232	1.94244e-92					Regression	1	3.8482e+06	3.8482e+06	395034	2.21614e-97
														Residual	49	468.629	9.56386							Residual	49	917.777	18.7301							Residual	49	477.33	9.74144
														Total	50	5.3016e+06								Total	50	4650340								Total	50	3.84867e+06
															Coefficients	Standard Error	t Stat	P-value	Lower 95%	Upper 95%	Lower 95.0%	Upper 95.0%			Coefficients	Standard Error	t Stat	P-value	Lower 95%	Upper 95%	Lower 95.0%	Upper 95.0%			Coefficients	Standard Error	t Stat	P-value	Lower 95%	Upper 95%	Lower 95.0%	Upper 95.0%
														Intercept	287.876	0.853504	337.288	3.8718e-84	286.161	289.591	286.161	289.591		Intercept	228.188	1.19443	191.044	4.73061e-72	225.787	230.588	225.787	230.588		Intercept	220.697	0.861391	256.21	2.72557e-78	218.966	222.428	218.966	222.428
														X Variable 1	7.301	0.0098065	744.506	5.52048e-101	7.28129	7.3207	7.28129	7.3207		X Variable 1	6.8375	0.0137236	498.229	1.94244e-92	6.80992	6.86507	6.80992	6.86507		X Variable 1	6.22051	0.00989713	628.517	2.21614e-97	6.20062	6.2404	6.20062	6.2404
														SUMMARY OUTPUT										SUMMARY OUTPUT										SUMMARY OUTPUT
														Regression Statistics										Regression Statistics										Regression Statistics
														Multiple R	0.999923									Multiple R	0.999935									Multiple R	0.999908
														R Square	0.999846									R Square	0.99987									R Square	0.999817
														Adjusted R Square	0.999843									Adjusted R Square	0.999868									Adjusted R Square	0.999813
														Standard Error	3.75903									Standard Error	3.54528									Standard Error	3.68099
														Observations	51									Observations	51									Observations	51
														ANOVA										ANOVA										ANOVA
															df	SS	MS	F	Significance F						df	SS	MS	F	Significance F						df	SS	MS	F	Significance F
														Regression	1	4.49709e+06	4.49709e+06	318259	4.41251e-95					Regression	1	4.75496e+06	4.75496e+06	378308	6.39541e-97					Regression	1	3.62592e+06	3.62592e+06	267602	3.08345e-93
														Residual	49	692.384	14.1303							Residual	49	615.882	12.569							Residual	49	663.935	13.5497
														Total	50	4.49779e+06								Total	50	4.75557e+06								Total	50	3.62658e+06
															Coefficients	Standard Error	t Stat	P-value	Lower 95%	Upper 95%	Lower 95.0%	Upper 95.0%			Coefficients	Standard Error	t Stat	P-value	Lower 95%	Upper 95%	Lower 95.0%	Upper 95.0%			Coefficients	Standard Error	t Stat	P-value	Lower 95%	Upper 95%	Lower 95.0%	Upper 95.0%
														Intercept	204.305	1.03744	196.932	1.07101e-72	202.221	206.39	202.221	206.39		Intercept	181.793	0.978452	185.796	1.84857e-71	179.826	183.759	179.826	183.759		Intercept	161.449	1.01591	158.922	3.85691e-68	159.408	163.491	159.408	163.491
														X Variable 1	6.72456	0.0119199	564.145	4.41251e-95	6.7006	6.74851	6.7006	6.74851		X Variable 1	6.91466	0.0112421	615.067	6.39541e-97	6.89207	6.93725	6.89207	6.93725		X Variable 1	6.03819	0.0116725	517.302	3.08345e-93	6.01473	6.06165	6.01473	6.06165
[truncated: 3 more columns]

## Sheet: 0.5
Time [sec]	Rep1				Rep2				Rep3					Rep1										Rep2										Rep3												Rep1	Rep2	Rep3
0	338	303	311	198	277	256	194	129	216	315	223	272		SUMMARY OUTPUT										SUMMARY OUTPUT										SUMMARY OUTPUT												5.31252	4.62268	3.05849
3	355	319	329	214	290	276	210	143	229	327	238	287																																		5.34938	5.48808	3.70211
6	374	334	343	227	308	294	224	153	238	335	246	302		Regression Statistics										Regression Statistics										Regression Statistics												5.26377	4.61683	4.17234
9	388	354	360	241	319	304	240	163	244	347	259	306		Multiple R	0.999945									Multiple R	0.999838									Multiple R	0.999598											4.98884	3.84893	3.73339
12	404	365	376	256	332	325	251	172	253	357	275	320		R Square	0.99989									R Square	0.999675									R Square	0.999197
15	418	381	392	271	348	341	264	187	257	365	288	331		Adjusted R Square	0.999888									Adjusted R Square	0.999669									Adjusted R Square	0.99918											5.22863	4.64413	3.66658
18	436	396	406	283	360	354	277	203	263	379	295	341		Standard Error	2.50942									Standard Error	3.75312									Standard Error	3.90685											0.163659	0.669778	0.458726
21	451	419	425	302	378	371	290	207	276	393	307	348		Observations	51									Observations	51									Observations	51											3.13006	14.422	12.511
24	465	430	439	315	382	386	304	218	282	404	326	363
27	482	445	453	334	396	399	320	233	291	413	330	375		ANOVA										ANOVA										ANOVA
30	498	466	467	345	410	421	332	244	303	419	346	382			df	SS	MS	F	Significance F						df	SS	MS	F	Significance F						df	SS	MS	F	Significance F
33	517	480	481	357	426	430	344	254	316	432	357	397		Regression	1	2.80676e+06	2.80676e+06	445719	1.15159e-98					Regression	1	2.12517e+06	2.12517e+06	150872	3.84737e-87					Regression	1	930292	930292	60948.9	1.67643e-77
36	530	494	497	372	440	451	357	269	320	444	375	406		Residual	49	308.561	6.29717							Residual	49	690.211	14.0859							Residual	49	747.911	15.2635
39	543	511	511	388	456	469	374	281	328	454	379	417		Total	50	2.80707e+06								Total	50	2.12586e+06								Total	50	931040
42	559	528	528	405	464	496	381	293	335	468	393	431
45	578	543	547	420	481	517	402	306	343	477	403	442			Coefficients	Standard Error	t Stat	P-value	Lower 95%	Upper 95%	Lower 95.0%	Upper 95.0%			Coefficients	Standard Error	t Stat	P-value	Lower 95%	Upper 95%	Lower 95.0%	Upper 95.0%			Coefficients	Standard Error	t Stat	P-value	Lower 95%	Upper 95%	Lower 95.0%	Upper 95.0%
48	593	557	557	432	500	524	419	313	354	489	418	456		Intercept	338.914	0.692566	489.36	4.68296e-92	337.522	340.306	337.522	340.306		Intercept	274.593	1.03581	265.098	5.1311e-79	272.511	276.674	272.511	276.674		Intercept	211.221	1.07824	195.894	1.387e-72	209.054	213.388	209.054	213.388
51	612	578	575	444	508	533	425	325	368	501	434	463		X Variable 1	5.31252	0.00795738	667.622	1.15159e-98	5.29653	5.32851	5.29653	5.32851		X Variable 1	4.62268	0.0119012	388.422	3.84737e-87	4.59877	4.6466	4.59877	4.6466		X Variable 1	3.05849	0.0123887	246.878	1.67643e-77	3.0336	3.08339	3.0336	3.08339
54	621	587	595	463	519	540	442	335	375	508	447	472
57	639	606	607	482	537	563	453	347	385	526	460	482		SUMMARY OUTPUT										SUMMARY OUTPUT										SUMMARY OUTPUT
60	657	619	620	493	545	576	468	356	394	531	471	498
63	677	638	638	506	559	594	482	371	401	547	482	504		Regression Statistics										Regression Statistics										Regression Statistics
66	689	657	662	522	583	611	491	383	412	552	500	516		Multiple R	0.999909									Multiple R	0.999588									Multiple R	0.999856
69	705	670	671	539	591	626	512	395	420	564	508	529		R Square	0.999817									R Square	0.999176									R Square	0.999711
72	722	687	689	555	604	638	524	407	433	578	517	537		Adjusted R Square	0.999813									Adjusted R Square	0.99916									Adjusted R Square	0.999705
75	741	707	704	568	621	659	535	418	439	584	537	553		Standard Error	3.25898									Standard Error	7.09828									Standard Error	2.83407
78	754	723	717	582	638	670	551	428	447	597	544	563		Observations	51									Observations	51									Observations	51
81	774	738	735	597	649	696	566	442	459	615	559	575
84	786	749	747	613	661	708	578	458	465	626	572	586		ANOVA										ANOVA										ANOVA
87	798	773	762	632	682	730	595	462	475	639	580	592			df	SS	MS	F	Significance F						df	SS	MS	F	Significance F						df	SS	MS	F	Significance F
90	817	792	781	642	694	750	608	475	483	642	597	609		Regression	1	2.84585e+06	2.84585e+06	267947	2.98762e-93					Regression	1	2.99534e+06	2.99534e+06	59448.5	3.08594e-77					Regression	1	1.36302e+06	1.36302e+06	169700	2.1588e-88
93	831	798	796	657	706	761	624	486	495	657	604	616		Residual	49	520.426	10.6209							Residual	49	2468.89	50.3855							Residual	49	393.566	8.03197
96	848	819	808	670	720	780	629	492	505	664	626	629		Total	50	2.84637e+06								Total	50	2.99781e+06								Total	50	1.36342e+06
99	864	832	831	687	728	803	644	505	506	679	633	645
102	880	851	843	702	744	823	664	522	518	689	646	654			Coefficients	Standard Error	t Stat	P-value	Lower 95%	Upper 95%	Lower 95.0%	Upper 95.0%			Coefficients	Standard Error	t Stat	P-value	Lower 95%	Upper 95%	Lower 95.0%	Upper 95.0%			Coefficients	Standard Error	t Stat	P-value	Lower 95%	Upper 95%	Lower 95.0%	Upper 95.0%
105	894	866	861	717	756	835	680	524	534	703	654	664		Intercept	302.659	0.899436	336.499	4.34245e-84	300.852	304.467	300.852	304.467		Intercept	254.962	1.95903	130.147	6.71461e-64	251.025	258.899	251.025	258.899		Intercept	311.91	0.782168	398.777	1.06037e-87	310.338	313.482	310.338	313.482
108	915	882	871	729	776	857	691	542	537	708	662	676		X Variable 1	5.34938	0.0103343	517.636	2.98762e-93	5.32861	5.37015	5.32861	5.37015		X Variable 1	5.48808	0.0225087	243.821	3.08594e-77	5.44285	5.53332	5.44285	5.53332		X Variable 1	3.70211	0.00898687	411.947	2.1588e-88	3.68405	3.72017	3.68405	3.72017
111	928	894	893	749	784	883	715	553	548	722	683	692
114	939	915	901	769	799	895	722	566	562	735	693	700
117	960	924	928	781	821	907	737	578	566	743	708	705		SUMMARY OUTPUT										SUMMARY OUTPUT										SUMMARY OUTPUT
120	981	938	942	791	832	919	746	590	577	759	719	717
123	991	961	967	807	847	936	762	600	593	771	732	734		Regression Statistics										Regression Statistics										Regression Statistics
126	1011	978	972	823	852	949	776	612	600	782	753	749		Multiple R	0.99987									Multiple R	0.999877									Multiple R	0.999758
129	1025	1001	987	837	865	960	790	628	604	790	755	760		R Square	0.999739									R Square	0.999753									R Square	0.999517
132	1035	1007	1003	854	885	977	804	639	616	801	779	767		Adjusted R Square	0.999734									Adjusted R Square	0.999748									Adjusted R Square	0.999507
135	1060	1025	1025	869	895	1000	819	654	624	813	782	774		Standard Error	3.82809									Standard Error	3.26685									Standard Error	4.13272
138	1072	1043	1039	882	912	1007	830	661	637	817	799	791		Observations	51									Observations	51									Observations	51
141	1085	1049	1053	898	927	1025	847	674	646	832	803	798
144	1102	1076	1073	919	946	1037	860	682	661	845	822	812		ANOVA										ANOVA										ANOVA
147	1125	1089	1089	934	958	1061	866	699	661	861	839	821			df	SS	MS	F	Significance F						df	SS	MS	F	Significance F						df	SS	MS	F	Significance F
150	1138	1100	1103	948	975	1072	889	708	677	869	861	835		Regression	1	2.75549e+06	2.75549e+06	188033	1.74976e-89					Regression	1	2.11979e+06	2.11979e+06	198625	4.57112e-90					Regression	1	1.73127e+06	1.73127e+06	101366	6.53198e-83
														Residual	49	718.06	14.6543							Residual	49	522.944	10.6723							Residual	49	836.89	17.0794
														Total	50	2.75621e+06								Total	50	2.12031e+06								Total	50	1.7321e+06
															Coefficients	Standard Error	t Stat	P-value	Lower 95%	Upper 95%	Lower 95.0%	Upper 95.0%			Coefficients	Standard Error	t Stat	P-value	Lower 95%	Upper 95%	Lower 95.0%	Upper 95.0%			Coefficients	Standard Error	t Stat	P-value	Lower 95%	Upper 95%	Lower 95.0%	Upper 95.0%
														Intercept	309.335	1.0565	292.791	3.95502e-81	307.212	311.458	307.212	311.458		Intercept	193.11	0.901609	214.184	1.75692e-74	191.298	194.922	191.298	194.922		Intercept	220.781	1.14058	193.569	2.48796e-72	218.488	223.073	218.488	223.073
														X Variable 1	5.26377	0.0121389	433.628	1.74976e-89	5.23938	5.28816	5.23938	5.28816		X Variable 1	4.61683	0.0103592	445.674	4.57112e-90	4.59601	4.63765	4.59601	4.63765		X Variable 1	4.17234	0.0131049	318.38	6.53198e-83	4.146	4.19867	4.146	4.19867
														SUMMARY OUTPUT										SUMMARY OUTPUT										SUMMARY OUTPUT
														Regression Statistics										Regression Statistics										Regression Statistics
														Multiple R	0.999929									Multiple R	0.999865									Multiple R	0.999856
														R Square	0.999859									R Square	0.99973									R Square	0.999711
														Adjusted R Square	0.999856									Adjusted R Square	0.999724									Adjusted R Square	0.999705
														Standard Error	2.67083									Standard Error	2.84984									Standard Error	2.85933
														Observations	51									Observations	51									Observations	51
														ANOVA										ANOVA										ANOVA
															df	SS	MS	F	Significance F						df	SS	MS	F	Significance F						df	SS	MS	F	Significance F
														Regression	1	2.47516e+06	2.47516e+06	346986	5.31259e-96					Regression	1	1.47328e+06	1.47328e+06	181403	4.2155e-89					Regression	1	1.38616e+06	1.38616e+06	169545	2.20765e-88
														Residual	49	349.532	7.13331							Residual	49	397.958	8.12159							Residual	49	400.611	8.17574
														Total	50	2.47551e+06								Total	50	1.47368e+06								Total	50	1.38656e+06
															Coefficients	Standard Error	t Stat	P-value	Lower 95%	Upper 95%	Lower 95.0%	Upper 95.0%			Coefficients	Standard Error	t Stat	P-value	Lower 95%	Upper 95%	Lower 95.0%	Upper 95.0%			Coefficients	Standard Error	t Stat	P-value	Lower 95%	Upper 95%	Lower 95.0%	Upper 95.0%
														Intercept	194.876	0.737114	264.377	5.86303e-79	193.395	196.358	193.395	196.358		Intercept	128.683	0.78652	163.611	9.30119e-69	127.103	130.264	127.103	130.264		Intercept	272.819	0.789137	345.718	1.15551e-84	271.233	274.405	271.233	274.405
														X Variable 1	4.98884	0.00846922	589.055	5.31259e-96	4.97182	5.00586	4.97182	5.00586		X Variable 1	3.84893	0.00903687	425.914	4.2155e-89	3.83077	3.86709	3.83077	3.86709		X Variable 1	3.73339	0.00906695	411.758	2.20765e-88	3.71517	3.75161	3.71517	3.75161

## Sheet: 0.3
Time [sec]	Rep1				Rep2				Rep3				Rep4					Rep1										Rep2										Rep3										Rep4
0	207	191	128	114	198	158	127	105	193	146	145	102	230	161	133	109		SUMMARY OUTPUT										SUMMARY OUTPUT										SUMMARY OUTPUT										SUMMARY OUTPUT
3	222	201	135	123	205	165	138	107	199	153	153	110	237	169	142	118
6	230	215	143	135	210	169	141	119	208	164	165	123	246	177	151	125		Regression Statistics										Regression Statistics										Regression Statistics										Regression Statistics
9	237	221	157	140	213	179	150	122	214	171	171	126	263	189	158	136		Multiple R	0.999884									Multiple R	0.999531									Multiple R	0.999776									Multiple R	0.99983
12	249	233	162	148	224	184	160	135	220	180	184	137	268	198	163	147		R Square	0.999768									R Square	0.999062									R Square	0.999552									R Square	0.99966
15	260	244	170	159	223	194	172	144	227	189	193	145	280	205	168	155		Adjusted R Square	0.999764									Adjusted R Square	0.999043									Adjusted R Square	0.999543									Adjusted R Square	0.999653
18	267	252	179	170	235	201	176	149	234	193	200	152	285	214	180	163		Standard Error	2.31302									Standard Error	2.60424									Standard Error	2.33288									Standard Error	2.82003
21	277	260	188	177	235	208	185	157	238	202	211	163	302	227	182	172		Observations	51									Observations	51									Observations	51									Observations	51
24	289	275	195	189	237	216	190	164	249	213	219	171	312	227	193	177
27	297	286	202	200	249	223	199	175	253	223	234	178	318	241	203	186		ANOVA										ANOVA										ANOVA										ANOVA
30	310	294	210	206	255	225	206	180	265	230	241	186	326	244	210	193			df	SS	MS	F	Significance F						df	SS	MS	F	Significance F						df	SS	MS	F	Significance F						df
33	320	306	221	217	263	233	217	187	268	238	250	193	343	258	218	202		Regression	1	1.13127e+06	1.13127e+06	211450	9.87217e-91					Regression	1	353880	353880	52178.9	7.51648e-76					Regression	1	594694	594694	109272	1.0381e-83					Regression	1
36	329	314	227	227	264	247	228	199	277	245	262	206	348	269	225	211		Residual	49	262.154	5.35007							Residual	49	332.321	6.78206							Residual	49	266.673	5.44231							Residual	49
39	337	326	235	237	273	252	230	205	284	256	272	213	360	273	229	223		Total	50	1.13154e+06								Total	50	354213								Total	50	594961								Total	50
42	353	337	247	246	276	258	242	217	291	264	279	221	367	283	243	231
45	362	349	252	258	281	265	245	218	302	267	291	230	381	293	246	242			Coefficients	Standard Error	t Stat	P-value	Lower 95%	Upper 95%	Lower 95.0%	Upper 95.0%			Coefficients	Standard Error	t Stat	P-value	Lower 95%	Upper 95%	Lower 95.0%	Upper 95.0%			Coefficients	Standard Error	t Stat	P-value	Lower 95%	Upper 95%	Lower 95.0%	Upper 95.0%			Coefficients
48	369	360	260	269	287	271	252	229	307	280	302	235	390	303	255	249		Intercept	207.614	0.638365	325.228	2.3036e-83	206.331	208.897	206.331	208.897		Intercept	197.621	0.718736	274.956	8.58613e-80	196.176	199.065	196.176	199.065		Intercept	189.911	0.643844	294.964	2.75323e-81	188.617	191.205	188.617	191.205		Intercept	227.759
51	379	369	269	276	296	284	263	240	315	291	309	247	398	313	268	251		X Variable 1	3.37273	0.00733462	459.837	9.87217e-91	3.35799	3.38747	3.35799	3.38747		X Variable 1	1.88637	0.00825807	228.427	7.51648e-76	1.86977	1.90296	1.86977	1.90296		X Variable 1	2.44537	0.00739757	330.564	1.0381e-83	2.4305	2.46024	2.4305	2.46024		X Variable 1	3.39484
54	388	377	275	285	300	284	272	247	322	296	317	252	411	316	270	265
57	400	389	284	295	303	302	282	258	329	303	332	261	423	330	275	274		SUMMARY OUTPUT										SUMMARY OUTPUT										SUMMARY OUTPUT										SUMMARY OUTPUT
60	410	396	293	304	308	305	290	261	336	314	340	271	428	332	289	286
63	419	409	303	314	314	310	298	269	341	323	351	279	437	344	292	285		Regression Statistics										Regression Statistics										Regression Statistics										Regression Statistics
66	427	420	309	322	323	318	306	282	350	333	364	286	448	352	304	295		Multiple R	0.999882									Multiple R	0.999684									Multiple R	0.999843									Multiple R	0.999807
69	439	429	318	333	330	322	311	286	357	340	371	296	466	365	308	306		R Square	0.999763									R Square	0.999368									R Square	0.999686									R Square	0.999615
72	443	437	327	343	337	332	320	294	363	349	382	303	472	372	317	317		Adjusted R Square	0.999758									Adjusted R Square	0.999355									Adjusted R Square	0.999679									Adjusted R Square	0.999607
75	460	450	329	352	336	337	327	305	372	357	390	316	481	379	320	323		Standard Error	2.38847									Standard Error	2.77563									Standard Error	2.23199									Standard Error	2.55404
78	472	461	342	364	347	341	338	313	379	363	403	321	495	387	335	331		Observations	51									Observations	51									Observations	51									Observations	51
81	479	465	350	370	352	355	343	325	390	374	412	330	504	394	340	341
84	491	477	354	382	358	360	350	331	395	377	416	334	507	406	348	352		ANOVA										ANOVA										ANOVA										ANOVA
87	499	489	366	396	359	368	359	337	403	388	432	348	523	414	356	353			df	SS	MS	F	Significance F						df	SS	MS	F	Significance F						df	SS	MS	F	Significance F						df
90	516	501	375	401	367	377	373	343	415	392	442	352	536	420	363	370		Regression	1	1.18078e+06	1.18078e+06	206980	1.66618e-90					Regression	1	597029	597029	77494.7	4.68464e-80					Regression	1	776768	776768	155922	1.71767e-87					Regression	1
93	517	512	383	409	376	386	377	355	414	408	448	363	549	434	370	375		Residual	49	279.535	5.70479							Residual	49	377.503	7.70414							Residual	49	244.107	4.98178							Residual	49
96	532	521	392	421	379	390	390	366	425	411	462	370	559	441	376	381		Total	50	1.18106e+06								Total	50	597407								Total	50	777012								Total	50
99	543	531	402	428	380	402	393	373	431	422	474	381	567	450	389	391
102	555	544	408	441	393	405	408	375	437	433	478	391	575	459	395	401			Coefficients	Standard Error	t Stat	P-value	Lower 95%	Upper 95%	Lower 95.0%	Upper 95.0%			Coefficients	Standard Error	t Stat	P-value	Lower 95%	Upper 95%	Lower 95.0%	Upper 95.0%			Coefficients	Standard Error	t Stat	P-value	Lower 95%	Upper 95%	Lower 95.0%	Upper 95.0%			Coefficients
105	563	547	415	450	392	418	406	384	448	441	490	395	588	467	405	409		Intercept	191.198	0.659187	290.051	6.26821e-81	189.873	192.522	189.873	192.522		Intercept	155.924	0.766039	203.546	2.12658e-73	154.384	157.463	154.384	157.463		Intercept	145.747	0.616001	236.601	1.34417e-76	144.509	146.985	144.509	146.985		Intercept	162.189
108	572	563	422	458	402	418	420	395	456	452	499	407	593	476	411	419		X Variable 1	3.44573	0.00757386	454.95	1.66618e-90	3.43051	3.46095	3.43051	3.46095		X Variable 1	2.45017	0.00880156	278.379	4.68464e-80	2.43248	2.46785	2.43248	2.46785		X Variable 1	2.79475	0.00707766	394.869	1.71767e-87	2.78053	2.80897	2.78053	2.80897		X Variable 1	2.88715
111	583	573	430	467	406	431	431	405	462	457	509	416	608	482	421	424
114	590	584	441	479	411	433	437	412	471	464	517	423	615	490	428	438
117	602	593	447	492	419	446	448	418	478	471	534	428	628	498	434	440		SUMMARY OUTPUT										SUMMARY OUTPUT										SUMMARY OUTPUT										SUMMARY OUTPUT
120	613	603	453	501	424	449	451	428	481	481	540	441	631	511	443	451
123	618	615	467	507	430	461	468	440	493	490	550	451	646	514	452	461		Regression Statistics										Regression Statistics										Regression Statistics										Regression Statistics
126	632	630	472	518	440	460	475	445	498	496	558	457	655	527	455	474		Multiple R	0.999887									Multiple R	0.999657									Multiple R	0.999884									Multiple R	0.999776
129	640	636	479	524	438	473	477	460	505	504	571	470	663	530	463	481		R Square	0.999775									R Square	0.999315									R Square	0.999768									R Square	0.999551
132	656	642	493	537	447	476	490	462	512	512	581	474	672	538	475	489		Adjusted R Square	0.99977									Adjusted R Square	0.999301									Adjusted R Square	0.999763									Adjusted R Square	0.999542
135	663	655	495	548	449	488	496	470	515	520	596	483	688	549	481	499		Standard Error	1.8451									Standard Error	3.24275									Standard Error	2.28531									Standard Error	2.46485
138	674	668	507	555	458	495	503	475	533	532	602	490	695	559	487	506		Observations	51									Observations	51									Observations	51									Observations	51
141	684	683	513	567	470	499	516	488	538	544	615	494	705	572	496	519
144	693	692	523	576	468	515	524	489	537	545	624	508	716	575	499	529		ANOVA										ANOVA										ANOVA										ANOVA
147	705	695	531	585	471	514	534	506	551	561	632	519	726	592	514	535			df	SS	MS	F	Significance F						df	SS	MS	F	Significance F						df	SS	MS	F	Significance F						df
150	717	711	541	592	483	522	543	510	558	565	640	529	737	596	525	541		Regression	1	740708	740708	217575	4.90518e-91					Regression	1	751686	751686	71484	3.38192e-79					Regression	1	1.1012e+06	1.1012e+06	210852	1.0582e-90					Regression	1
																		Residual	49	166.814	3.40438							Residual	49	515.257	10.5154							Residual	49	255.91	5.22264							Residual	49
																		Total	50	740875								Total	50	752202								Total	50	1.10146e+06								Total	50
																			Coefficients	Standard Error	t Stat	P-value	Lower 95%	Upper 95%	Lower 95.0%	Upper 95.0%			Coefficients	Standard Error	t Stat	P-value	Lower 95%	Upper 95%	Lower 95.0%	Upper 95.0%			Coefficients	Standard Error	t Stat	P-value	Lower 95%	Upper 95%	Lower 95.0%	Upper 95.0%			Coefficients
																		Intercept	129.023	0.509223	253.372	4.70244e-78	127.999	130.046	127.999	130.046		Intercept	124.727	0.894958	139.366	2.36822e-65	122.929	126.525	122.929	126.525		Intercept	141.665	0.630716	224.61	1.71508e-75	140.398	142.933	140.398	142.933		Intercept	131.854
																		X Variable 1	2.72911	0.00585082	466.449	4.90518e-91	2.71735	2.74087	2.71735	2.74087		X Variable 1	2.74926	0.0102828	267.365	3.38192e-79	2.7286	2.76993	2.7286	2.76993		X Variable 1	3.3276	0.00724674	459.186	1.0582e-90	3.31304	3.34216	3.31304	3.34216		X Variable 1	2.58259
																		SUMMARY OUTPUT										SUMMARY OUTPUT										SUMMARY OUTPUT										SUMMARY OUTPUT
																		Regression Statistics										Regression Statistics										Regression Statistics										Regression Statistics
																		Multiple R	0.999927									Multiple R	0.99977									Multiple R	0.999859									Multiple R	0.999769
																		R Square	0.999853									R Square	0.999539									R Square	0.999719									R Square	0.999537
																		Adjusted R Square	0.99985									Adjusted R Square	0.99953									Adjusted R Square	0.999713									Adjusted R Square	0.999528
																		Standard Error	1.75564									Standard Error	2.64955									Standard Error	2.1284									Standard Error	2.78704
																		Observations	51									Observations	51									Observations	51									Observations	51
																		ANOVA										ANOVA										ANOVA										ANOVA
																			df	SS	MS	F	Significance F						df	SS	MS	F	Significance F						df	SS	MS	F	Significance F						df
																		Regression	1	1.02986e+06	1.02986e+06	334123	1.34029e-95					Regression	1	746138	746138	106286	2.04628e-83					Regression	1	789158	789158	174204	1.13648e-88					Regression	1
																		Residual	49	151.032	3.08229							Residual	49	343.985	7.0201							Residual	49	221.974	4.53008							Residual	49
																		Total	50	1.03001e+06								Total	50	746482								Total	50	789380								Total	50
																			Coefficients	Standard Error	t Stat	P-value	Lower 95%	Upper 95%	Lower 95.0%	Upper 95.0%			Coefficients	Standard Error	t Stat	P-value	Lower 95%	Upper 95%	Lower 95.0%	Upper 95.0%			Coefficients	Standard Error	t Stat	P-value	Lower 95%	Upper 95%	Lower 95.0%	Upper 95.0%			Coefficients
																		Intercept	111.728	0.484535	230.587	4.74108e-76	110.754	112.701	110.754	112.701		Intercept	99.6463	0.731241	136.27	7.10081e-65	98.1768	101.116	98.1768	101.116		Intercept	102.003	0.58741	173.649	5.05354e-70	100.823	103.183	100.823	103.183		Intercept	108.905
																		X Variable 1	3.21801	0.00556717	578.034	1.34029e-95	3.20682	3.2292	3.20682	3.2292		X Variable 1	2.7391	0.00840174	326.015	2.04628e-83	2.72221	2.75598	2.72221	2.75598		X Variable 1	2.81695	0.00674917	417.378	1.13648e-88	2.80339	2.83052	2.80339	2.83052		X Variable 1	2.87499
[truncated: 7 more columns]

## Sheet: MeCN
Time [sec]	Rep1				Rep2				Rep3				1.05					MeCN
0	30	30	96	47	90	36	27	29	48	45	41	41	46	42	86	48	48.136	38.6275	39.2308	t0
3	31	34	97	46	90	34	28	26	47	41	44	38	45	43	83	45
6	30	30	97	47	91	37	28	23	42	44	43	38	46	44	87	45
9	30	32	95	45	92	40	27	30	48	42	42	42	49	46	83	43
12	30	29	94	48	92	34	26	23	44	44	41	38	42	41	87	46
15	29	30	94	46	90	41	26	25	44	40	45	39	39	47	83	42
18	30	34	96	50	91	39	29	30	44	42	42	36	45	43	84	44
21	29	32	98	47	94	37	27	24	45	42	41	37	44	43	82	42
24	30	31	98	51	87	38	29	28	46	46	42	40	45	44	87	42
27	32	35	97	47	89	38	28	26	49	45	41	38	49	43	84	42
30	32	32	97	49	88	35	30	25	47	42	43	40	43	43	84	45
33	33	30	96	47	90	40	24	26	48	43	42	37	43	47	84	43
36	31	32	95	46	92	39	31	25	43	43	42	39	47	44	84	43
39	28	31	95	49	90	38	31	28	47	44	43	40	41	42	87	41
42	29	33	95	47	90	34	33	27	47	46	42	40	46	42	85	41
45	29	29	93	44	88	38	28	26	45	44	42	38	43	43	87	41
48	30	31	94	47	92	37	26	27	44	45	42	40	45	41	84	46
51	29	30	93	46	92	38	28	26	44	42	41	38	52	40	82	48
54	29	29	95	45	88	36	30	29	46	41	42	38	45	45	83	42
57	31	36	97	49	90	41	27	28	47	43	39	39	43	43	86	47
60	31	32	97	46	89	37	27	25	46	43	42	40	43	40	91	43
63	29	33	93	46	90	35	27	25	49	45	42	38	43	46	84	42
66	29	31	95	46	92	38	28	28	47	43	43	39	46	42	83	40
69	30	31	94	48	87	35	31	32	44	41	43	36	45	41	86	44
72	29	31	95	47	89	41	30	27	44	45	45	39	49	43	83	44
75	30	36	94	49	86	35	32	25	48	46	40	37	44	45	82	43
78	31	32	96	49	87	36	25	27	46	47	41	38	41	42	83	44
81	28	30	95	49	88	36	29	26	48	47	41	40	45	40	87	44
84	32	30	97	46	88	37	30	28	52	46	43	39	45	41	86	40
87	29	28	94	44	89	37	27	26	48	44	42	39	43	43	83	48
90	31	30	96	47	86	39	27	29	48	43	42	40	43	44	83	43
93	28	31	94	47	90	41	28	23	45	44	41	38	47	41	82	41
96	34	29	93	48	84	40	30	28	43	44	41	38	43	44	83	43
99	29	33	92	46	89	36	31	29	47	46	42	40	42	42	85	41
102	30	29	95	47	86	42	29	28	48	43	44	41	47	44	82	45
105	29	31	94	46	86	41	30	29	47	40	46	41	46	43	84	41
108	30	31	94	45	84	40	30	24	46	44	43	39	48	40	84	42
111	31	31	94	46	90	35	29	26	46	44	41	40	45	46	83	41
114	29	31	95	44	89	39	29	26	45	45	40	36	43	41	86	44
117	31	32	93	46	84	42	26	28	46	44	43	42	42	44	88	40
120	28	32	95	45	81	40	25	25	48	42	42	40	41	46	85	45
123	31	32	93	44	87	41	31	28	45	44	45	38	40	41	82	43
126	28	33	94	45	86	39	27	25	43	48	44	41	44	41	82	42
129	28	32	99	49	84	39	28	29	46	45	43	39	44	40	88	42
132	30	29	95	45	89	39	25	28	44	44	44	41	44	42	88	46
135	30	31	92	45	94	38	26	26	47	45	44	37	44	47	82	46
138	31	31	95	45	85	41	29	26	46	44	44	35	44	41	86	44
141	28	31	95	43	85	36	30	26	48	43	43	38	43	47	83	43
144	30	29	98	45	91	29	30	27	42	45	45	43	44	43	85	43
147	31	32	93	47	92	36	27	25	44	44	43	41	43	42	84	40
150	28	31	92	44	81	36	29	23	46	45	43	39	43	39	87	40

## Sheet: sum_R2H-E2H + 0.33 mM Zn
1.1 mM						1.1 mM									C [mM]	v [mM/sec]	STDEV [mM/sec]		slope from calibration curve
Exp1	Exp2	Exp3	Average	STDEV		Exp1	Exp2	Exp3	Average	STDEV					0.3	2.27961e-05	2.67784e-06		128175
9.02151	8.94145	8.27466	9.54729	0.773467		7.03843e-05	6.97596e-05	6.45575e-05	7.44863e-05	6.03446e-06					0.5	3.62422e-05	5.36691e-06
9.66278	9.98938	8.73424				7.53873e-05	7.79354e-05	6.8143e-05							0.7	5.13679e-05	5.45282e-06
9.96344	10.959	9.33388				7.7733e-05	8.55e-05	7.28213e-05							0.9	5.84478e-05	6.97276e-06
9.85587	10.284					7.68938e-05	8.02343e-05								1.1	7.44863e-05	6.03446e-06
0.9 mM						0.9 mM
Exp1	Exp2	Exp3	Average	STDEV		Exp1	Exp2	Exp3	Average	STDEV
8.61849	8.07309	6.43919	7.49155	0.893734		6.724e-05	6.29849e-05	5.02374e-05	5.84478e-05	6.97276e-06
8.80513	7.839	6.83587				6.86961e-05	6.11586e-05	5.33323e-05
7.73146	8.19029	6.30199				6.03195e-05	6.38992e-05	4.91671e-05
	6.92796	6.64459					5.40508e-05	5.18399e-05
0.7 mM						0.7 mM
Exp1	Exp2	Exp3	Average	STDEV		Exp1	Exp2	Exp3	Average	STDEV
7.44531	6.24633	5.49744	6.58408	0.698916		5.8087e-05	4.87328e-05	4.28901e-05	5.13679e-05	5.45282e-06
7.16021	7.23873	5.38456				5.58627e-05	5.64754e-05	4.20094e-05
7.301	6.8375	6.22051				5.69611e-05	5.3345e-05	4.85314e-05
6.72456	6.91466	6.03819				5.24638e-05	5.3947e-05	4.71089e-05
0.5 mM						0.5 mM
Exp1	Exp2	Exp3	Average	STDEV		Exp1	Exp2	Exp3	Average	STDEV
5.31252	4.62268	3.70211	4.64535	0.687904		4.14474e-05	3.60654e-05	2.88832e-05	3.62422e-05	5.36691e-06
5.34938	5.48808	4.17234				4.1735e-05	4.28171e-05	3.25519e-05
5.26377	4.61683	3.73339				4.1067e-05	3.60197e-05	2.91273e-05
4.98884	3.84893					3.89221e-05	3.00287e-05
0.3 mM						0.3 mM
Exp1	Exp2	Exp3	Exp4	Average	STDEV	Exp1	Exp2	Exp3	Exp4	Average	STDEV
3.37273	2.45017	2.44537	3.39484	2.92189	0.343232	2.63135e-05	1.91158e-05	1.90784e-05	2.6486e-05	2.27961e-05	2.67784e-06
3.44573	2.74926	2.79475	2.88715			2.6883e-05	2.14493e-05	2.18042e-05	2.2525e-05
2.72911	2.7391	3.3276	2.58259			2.1292e-05	2.13699e-05	2.59614e-05	2.0149e-05
3.21801		2.81695	2.87499			2.51064e-05		2.19774e-05	2.24302e-05
RFU						mM
