# Supplementary material for: Metal-dependent and metal-free mechanisms of peptide condensate catalysts
Source: Nat Commun. 2026 Mar 28;17:4548. doi: 10.1038/s41467-026-71117-4 (PMC13194831; doi:10.1038/s41467-026-71117-4)
Supplement: Supplementary file 10 — Source data [file 41467_2026_71117_MOESM10_ESM.zip › Source data_Fig 2e_R2H-E2H + 0.67 mM ZnCl2.xlsx]

## Sheet: 1.1
Time [sec]	Rep1				Rep2				Rep3					Rep1										Rep2										Rep3											Rep1	Rep2	Rep3
0	220	192	147	138	351	211	157	128	249	190	154	140		SUMMARY OUTPUT										SUMMARY OUTPUT										SUMMARY OUTPUT											3.18839	2.72374	3.41599		104.955
3	231	199	155	151	352	224	168	136	259	202	162	157																																	3.29991	2.95183	3.1038		108.626
6	238	216	161	160	364	230	173	144	271	212	169	163		Regression Statistics										Regression Statistics										Regression Statistics											2.73291	2.80051	2.80691		89.9614
9	247	221	163	170	369	236	183	151	282	220	176	172		Multiple R	0.99983									Multiple R	0.999745									Multiple R	0.999855										3.22268	2.86833	3.33946		106.084
12	257	227	177	175	386	246	191	163	290	232	184	183		R Square	0.999659									R Square	0.999491									R Square	0.99971
15	266	238	188	183	392	256	204	169	299	242	197	193		Adjusted R Square	0.999652									Adjusted R Square	0.99948									Adjusted R Square	0.999704										3.11097	2.8361	3.16654
18	275	250	193	194	399	269	210	179	311	249	204	201		Standard Error	2.65201									Standard Error	2.77043									Standard Error	2.62057										0.25632	0.0971629	0.274102		FALSE
21	284	255	206	205	405	274	219	187	321	260	212	214		Observations	51									Observations	51									Observations	51										8.23923	3.42593	8.65621		FALSE
24	296	269	210	214	416	285	228	195	330	270	221	223																																					FALSE
27	307	278	219	225	427	292	236	204	346	280	230	233		ANOVA										ANOVA										ANOVA															FALSE
30	314	291	230	232	428	297	242	208	347	287	234	244			df	SS	MS	F	Significance F						df	SS	MS	F	Significance F						df	SS	MS	F	Significance F
33	322	295	235	237	440	308	249	222	361	296	241	251		Regression	1	1.01099e+06	1.01099e+06	143746	1.25829e-86					Regression	1	737796	737796	96126.5	2.39583e-82					Regression	1	1.16048e+06	1.16048e+06	168985	2.3941e-88
36	333	305	246	244	446	319	260	228	375	307	253	259		Residual	49	344.625	7.03317							Residual	49	376.088	7.67526							Residual	49	336.501	6.86736
39	344	317	250	260	459	323	267	240	384	313	259	273		Total	50	1.01133e+06								Total	50	738172								Total	50	1.16082e+06
42	352	326	260	275	463	335	276	243	395	329	267	282
45	362	335	266	278	470	344	281	251	403	337	276	290			Coefficients	Standard Error	t Stat	P-value	Lower 95%	Upper 95%	Lower 95.0%	Upper 95.0%			Coefficients	Standard Error	t Stat	P-value	Lower 95%	Upper 95%	Lower 95.0%	Upper 95.0%			Coefficients	Standard Error	t Stat	P-value	Lower 95%	Upper 95%	Lower 95.0%	Upper 95.0%
48	373	344	276	291	479	352	297	261	419	345	285	301		Intercept	217.675	0.731921	297.402	1.83989e-81	216.204	219.146	216.204	219.146		Intercept	348.582	0.764602	455.9	1.50437e-90	347.046	350.119	347.046	350.119		Intercept	249.428	0.723242	344.875	1.30227e-84	247.975	250.882	247.975	250.882
51	381	357	282	302	488	361	303	270	423	356	293	312		X Variable 1	3.18839	0.00840956	379.138	1.25829e-86	3.17149	3.20529	3.17149	3.20529		X Variable 1	2.72374	0.00878505	310.043	2.39583e-82	2.70609	2.74139	2.70609	2.74139		X Variable 1	3.41599	0.00830984	411.078	2.3941e-88	3.39929	3.43269	3.39929	3.43269
54	386	365	294	308	494	365	312	281	434	364	301	321
57	395	374	294	319	495	378	317	285	448	372	312	333		SUMMARY OUTPUT										SUMMARY OUTPUT										SUMMARY OUTPUT
60	406	388	309	327	515	389	329	298	454	383	320	342
63	418	393	322	337	518	399	335	307	462	392	325	352		Regression Statistics										Regression Statistics										Regression Statistics
66	428	403	320	346	528	411	342	315	469	398	335	363		Multiple R	0.999797									Multiple R	0.999825									Multiple R	0.999867
69	436	412	332	358	538	420	352	321	483	410	347	371		R Square	0.999594									R Square	0.99965									R Square	0.999734
72	444	419	344	363	547	425	361	330	496	423	354	385		Adjusted R Square	0.999586									Adjusted R Square	0.999643									Adjusted R Square	0.999728
75	456	436	348	376	554	437	373	335	503	427	358	391		Standard Error	2.99525									Standard Error	2.48766									Standard Error	2.28148
78	467	440	360	386	560	442	377	344	517	438	370	403		Observations	51									Observations	51									Observations	51
81	476	453	365	396	572	451	388	358	524	449	379	411
84	483	465	374	401	576	461	392	366	540	457	382	419		ANOVA										ANOVA										ANOVA
87	493	475	385	418	582	468	400	375	544	466	394	433			df	SS	MS	F	Significance F						df	SS	MS	F	Significance F						df	SS	MS	F	Significance F
90	502	484	390	430	593	478	412	386	553	476	406	443		Regression	1	1.08295e+06	1.08295e+06	120710	9.06801e-85					Regression	1	866535	866535	140025	2.39189e-86					Regression	1	958060	958060	184061	2.952e-89
93	509	492	401	434	601	489	421	389	565	482	416	450		Residual	49	439.605	8.97153							Residual	49	303.233	6.18843							Residual	49	255.051	5.20513
96	522	503	407	436	609	496	426	400	579	495	419	463		Total	50	1.08339e+06								Total	50	866838								Total	50	958315
99	530	514	414	453	618	501	436	408	592	498	429	478
102	542	521	426	464	623	514	445	416	595	513	439	483			Coefficients	Standard Error	t Stat	P-value	Lower 95%	Upper 95%	Lower 95.0%	Upper 95.0%			Coefficients	Standard Error	t Stat	P-value	Lower 95%	Upper 95%	Lower 95.0%	Upper 95.0%			Coefficients	Standard Error	t Stat	P-value	Lower 95%	Upper 95%	Lower 95.0%	Upper 95.0%
105	553	531	427	472	635	519	455	431	613	518	445	495		Intercept	187.977	0.826651	227.396	9.3792e-76	186.316	189.639	186.316	189.639		Intercept	211.75	0.686561	308.422	3.09705e-82	210.371	213.13	210.371	213.13		Intercept	194.921	0.629658	309.566	2.58334e-82	193.655	196.186	193.655	196.186
108	556	543	440	479	643	530	462	433	617	532	455	500		X Variable 1	3.29991	0.00949797	347.433	9.06801e-85	3.28082	3.319	3.28082	3.319		X Variable 1	2.95183	0.00788838	374.199	2.39189e-86	2.93597	2.96768	2.93597	2.96768		X Variable 1	3.1038	0.00723458	429.023	2.952e-89	3.08926	3.11834	3.08926	3.11834
111	574	552	448	491	645	539	472	437	631	541	462	509
114	583	563	454	500	660	543	480	448	638	549	471	522
117	586	576	460	514	667	555	486	462	652	557	476	528		SUMMARY OUTPUT										SUMMARY OUTPUT										SUMMARY OUTPUT
120	601	583	475	521	678	563	493	467	654	570	491	544
123	608	595	483	524	681	577	501	477	671	577	496	554		Regression Statistics										Regression Statistics										Regression Statistics
126	624	600	492	549	695	589	508	485	679	589	509	563		Multiple R	0.999749									Multiple R	0.999863									Multiple R	0.999859
129	631	617	494	553	704	596	523	498	689	598	516	574		R Square	0.999498									R Square	0.999725									R Square	0.999717
132	637	628	505	563	707	600	527	506	701	605	522	583		Adjusted R Square	0.999487									Adjusted R Square	0.99972									Adjusted R Square	0.999711
135	650	635	513	575	716	610	536	517	708	611	531	589		Standard Error	2.76002									Standard Error	2.09126									Standard Error	2.12728
138	660	649	518	579	723	619	547	520	720	622	542	601		Observations	51									Observations	51									Observations	51
141	666	657	531	595	733	625	557	532	731	630	548	618
144	680	666	541	602	743	638	557	539	742	639	555	622		ANOVA										ANOVA										ANOVA
147	691	678	546	614	753	647	572	552	753	650	563	634			df	SS	MS	F	Significance F						df	SS	MS	F	Significance F						df	SS	MS	F	Significance F
150	702	684	561	625	756	654	579	560	765	655	573	648		Regression	1	742772	742772	97505.8	1.69022e-82					Regression	1	779974	779974	178346	6.39173e-89					Regression	1	783540	783540	173146	1.31941e-88
														Residual	49	373.269	7.61773							Residual	49	214.295	4.37338							Residual	49	221.74	4.52532
														Total	50	743146								Total	50	780188								Total	50	783762
															Coefficients	Standard Error	t Stat	P-value	Lower 95%	Upper 95%	Lower 95.0%	Upper 95.0%			Coefficients	Standard Error	t Stat	P-value	Lower 95%	Upper 95%	Lower 95.0%	Upper 95.0%			Coefficients	Standard Error	t Stat	P-value	Lower 95%	Upper 95%	Lower 95.0%	Upper 95.0%
														Intercept	144.777	0.761731	190.063	6.08586e-72	143.246	146.308	143.246	146.308		Intercept	158.922	0.577161	275.352	8.00202e-80	157.762	160.082	157.762	160.082		Intercept	151.403	0.587102	257.883	1.98174e-78	150.224	152.583	150.224	152.583
														X Variable 1	2.73291	0.00875206	312.259	1.69022e-82	2.71532	2.7505	2.71532	2.7505		X Variable 1	2.80051	0.00663141	422.31	6.39173e-89	2.78719	2.81384	2.78719	2.81384		X Variable 1	2.80691	0.00674562	416.108	1.31941e-88	2.79335	2.82046	2.79335	2.82046
														SUMMARY OUTPUT										SUMMARY OUTPUT										SUMMARY OUTPUT
														Regression Statistics										Regression Statistics										Regression Statistics
														Multiple R	0.999676									Multiple R	0.999776									Multiple R	0.999887
														R Square	0.999353									R Square	0.999552									R Square	0.999774
														Adjusted R Square	0.999339									Adjusted R Square	0.999542									Adjusted R Square	0.999769
														Standard Error	3.69504									Standard Error	2.73697									Standard Error	2.26318
														Observations	51									Observations	51									Observations	51
														ANOVA										ANOVA										ANOVA
															df	SS	MS	F	Significance F						df	SS	MS	F	Significance F						df	SS	MS	F	Significance F
														Regression	1	1.03286e+06	1.03286e+06	75649	8.45283e-80					Regression	1	818204	818204	109225	1.04925e-83					Regression	1	1.10906e+06	1.10906e+06	216531	5.51879e-91
														Residual	49	669.011	13.6533							Residual	49	367.06	7.49101							Residual	49	250.977	5.12197
														Total	50	1.03353e+06								Total	50	818571								Total	50	1.10931e+06
															Coefficients	Standard Error	t Stat	P-value	Lower 95%	Upper 95%	Lower 95.0%	Upper 95.0%			Coefficients	Standard Error	t Stat	P-value	Lower 95%	Upper 95%	Lower 95.0%	Upper 95.0%			Coefficients	Standard Error	t Stat	P-value	Lower 95%	Upper 95%	Lower 95.0%	Upper 95.0%
														Intercept	135.593	1.01978	132.962	2.35963e-64	133.543	137.642	133.543	137.642		Intercept	125.209	0.755369	165.759	4.91494e-69	123.691	126.727	123.691	126.727		Intercept	142.011	0.624608	227.361	9.45124e-76	140.756	143.267	140.756	143.267
														X Variable 1	3.22268	0.011717	275.044	8.45283e-80	3.19914	3.24623	3.19914	3.24623		X Variable 1	2.86833	0.00867896	330.492	1.04925e-83	2.85088	2.88577	2.85088	2.88577		X Variable 1	3.33946	0.00717656	465.329	5.51879e-91	3.32504	3.35388	3.32504	3.35388
[truncated: 3 more columns]

## Sheet: 0.9
Time [sec]	Rep1				Rep2				Rep3					Rep1										Rep2										Rep3											Rep1	Rep2	Rep3
0	213	153	134	123	279	155	165	98	236	228	190	164		SUMMARY OUTPUT										SUMMARY OUTPUT										SUMMARY OUTPUT											2.78136	2.21442	2.62679		111.101
3	223	166	141	127	284	162	171	104	244	234	201	174																																	2.49336	2.24983	2.63246		99.597
6	232	169	147	137	289	170	181	110	249	240	208	182		Regression Statistics										Regression Statistics										Regression Statistics											2.38374	2.61674	2.60615		95.2182
9	235	175	152	145	293	175	185	111	260	251	215	190		Multiple R	0.99975									Multiple R	0.999486									Multiple R	0.999814										2.50006	2.25083	2.68567		99.8645
12	241	185	164	150	298	182	190	124	266	256	223	195		R Square	0.9995									R Square	0.998972									R Square	0.999627
15	251	190	169	161	304	188	203	125	275	265	230	205		Adjusted R Square	0.99949									Adjusted R Square	0.998951									Adjusted R Square	0.99962										2.53963	2.33296	2.63777
18	264	196	175	164	314	195	207	137	284	275	239	208		Standard Error	2.80239									Standard Error	3.19988									Standard Error	2.28517										0.169745	0.189947	0.0338769		FALSE
21	264	205	181	172	316	202	220	144	291	281	242	219		Observations	51									Observations	51									Observations	51										6.68384	8.1419	1.2843		FALSE
24	277	212	189	181	323	207	221	150	295	287	249	228																																					FALSE
27	285	217	198	187	332	218	231	158	307	295	261	236		ANOVA										ANOVA										ANOVA															FALSE
30	297	226	204	193	338	221	240	161	312	305	266	245			df	SS	MS	F	Significance F						df	SS	MS	F	Significance F						df	SS	MS	F	Significance F
33	303	231	210	197	346	226	247	170	322	312	274	255		Regression	1	769340	769340	97962.6	1.50745e-82					Regression	1	487668	487668	47627.4	7.01797e-75					Regression	1	686206	686206	131407	1.13344e-85
36	313	241	216	207	353	236	253	177	333	321	285	261		Residual	49	384.817	7.85341							Residual	49	501.723	10.2392							Residual	49	255.878	5.222
39	320	246	225	213	358	240	263	180	336	327	288	269		Total	50	769725								Total	50	488170								Total	50	686462
42	324	253	232	223	365	250	271	193	345	335	299	276
45	333	260	237	231	369	256	276	199	354	344	309	284			Coefficients	Standard Error	t Stat	P-value	Lower 95%	Upper 95%	Lower 95.0%	Upper 95.0%			Coefficients	Standard Error	t Stat	P-value	Lower 95%	Upper 95%	Lower 95.0%	Upper 95.0%			Coefficients	Standard Error	t Stat	P-value	Lower 95%	Upper 95%	Lower 95.0%	Upper 95.0%
48	342	270	244	239	374	262	285	199	363	350	315	295		Intercept	209.712	0.773425	271.147	1.69994e-79	208.158	211.266	208.158	211.266		Intercept	271.919	0.883126	307.905	3.36243e-82	270.144	273.693	270.144	273.693		Intercept	235.128	0.630677	372.819	2.86664e-86	233.861	236.396	233.861	236.396
51	347	279	249	242	383	269	291	212	372	357	328	302		X Variable 1	2.78136	0.00888642	312.99	1.50745e-82	2.7635	2.79922	2.7635	2.79922		X Variable 1	2.21442	0.0101469	218.237	7.01797e-75	2.19403	2.23481	2.19403	2.23481		X Variable 1	2.62679	0.00724629	362.501	1.13344e-85	2.61223	2.64135	2.61223	2.64135
54	359	287	259	256	389	276	297	215	379	366	330	306
57	364	294	268	260	397	284	305	223	385	374	337	319		SUMMARY OUTPUT										SUMMARY OUTPUT										SUMMARY OUTPUT
60	373	301	272	270	406	289	311	227	393	381	346	326
63	382	311	279	275	411	296	322	239	398	389	351	331		Regression Statistics										Regression Statistics										Regression Statistics
66	389	310	287	282	416	299	329	243	404	402	359	340		Multiple R	0.999684									Multiple R	0.99985									Multiple R	0.999887
69	403	323	296	288	426	308	337	254	417	407	373	349		R Square	0.999368									R Square	0.999701									R Square	0.999773
72	408	330	303	297	431	314	346	259	423	410	378	358		Adjusted R Square	0.999355									Adjusted R Square	0.999695									Adjusted R Square	0.999769
75	417	337	313	304	433	323	352	261	433	421	387	365		Standard Error	2.82582									Standard Error	1.75349									Standard Error	1.78505
78	425	349	320	312	442	332	362	269	435	429	393	375		Observations	51									Observations	51									Observations	51
81	435	355	328	319	451	338	369	272	447	440	400	381
84	441	362	332	328	455	342	378	283	452	444	409	384		ANOVA										ANOVA										ANOVA
87	450	364	336	336	461	350	382	293	465	456	419	399			df	SS	MS	F	Significance F						df	SS	MS	F	Significance F						df	SS	MS	F	Significance F
90	457	377	345	340	468	357	393	291	473	461	426	405		Regression	1	618267	618267	77426.2	4.78713e-80					Regression	1	503391	503391	163719	5.19838e-88					Regression	1	689172	689172	216285	5.67412e-91
93	465	382	347	350	476	365	396	302	479	468	433	413		Residual	49	391.277	7.98524							Residual	49	150.661	3.07472							Residual	49	156.134	3.1864
96	477	394	360	357	486	368	414	316	487	479	441	420		Total	50	618658								Total	50	503542								Total	50	689329
99	482	395	369	366	486	379	415	317	496	485	447	431
102	496	407	370	371	497	385	430	324	503	491	455	441			Coefficients	Standard Error	t Stat	P-value	Lower 95%	Upper 95%	Lower 95.0%	Upper 95.0%			Coefficients	Standard Error	t Stat	P-value	Lower 95%	Upper 95%	Lower 95.0%	Upper 95.0%			Coefficients	Standard Error	t Stat	P-value	Lower 95%	Upper 95%	Lower 95.0%	Upper 95.0%
105	501	407	380	380	497	391	432	332	511	502	461	447		Intercept	151.606	0.779889	194.394	2.02061e-72	150.038	153.173	150.038	153.173		Intercept	154.4	0.483941	319.047	5.89579e-83	153.427	155.372	153.427	155.372		Intercept	224.997	0.492651	456.707	1.37957e-90	224.007	225.987	224.007	225.987
108	514	421	384	386	513	398	439	335	517	508	469	454		X Variable 1	2.49336	0.00896069	278.256	4.78713e-80	2.47536	2.51137	2.47536	2.51137		X Variable 1	2.24983	0.00556033	404.622	5.19838e-88	2.23866	2.26101	2.23866	2.26101		X Variable 1	2.63246	0.00566041	465.065	5.67412e-91	2.62108	2.64383	2.62108	2.64383
111	517	424	396	397	526	404	449	347	530	519	478	461
114	528	440	400	401	529	406	453	352	536	527	485	474
117	537	443	413	412	533	422	468	359	540	533	496	470		SUMMARY OUTPUT										SUMMARY OUTPUT										SUMMARY OUTPUT
120	547	449	418	423	539	425	472	366	555	538	507	485
123	550	455	424	429	544	431	481	373	560	548	509	495		Regression Statistics										Regression Statistics										Regression Statistics
126	563	465	433	439	552	438	491	378	570	560	521	505		Multiple R	0.999687									Multiple R	0.999503									Multiple R	0.99984
129	568	480	445	447	565	442	499	384	572	566	526	510		R Square	0.999373									R Square	0.999006									R Square	0.99968
132	577	484	446	450	560	451	500	394	579	574	532	521		Adjusted R Square	0.999361									Adjusted R Square	0.998986									Adjusted R Square	0.999673
135	590	488	451	457	569	455	517	396	591	578	545	527		Standard Error	2.68894									Standard Error	3.7185									Standard Error	2.10123
138	593	498	461	462	579	465	521	410	594	589	550	532		Observations	51									Observations	51									Observations	51
141	600	505	472	467	586	472	532	421	604	596	558	542
144	610	513	473	485	592	479	540	420	619	605	565	552		ANOVA										ANOVA										ANOVA
147	620	520	482	486	600	488	555	424	620	612	576	562			df	SS	MS	F	Significance F						df	SS	MS	F	Significance F						df	SS	MS	F	Significance F
150	632	525	497	497	605	494	560	430	628	623	580	566		Regression	1	565097	565097	78155.8	3.80488e-80					Regression	1	680968	680968	49248.2	3.09383e-75					Regression	1	675468	675468	152988	2.73526e-87
														Residual	49	354.289	7.23039							Residual	49	677.536	13.8273							Residual	49	216.344	4.41518
														Total	50	565451								Total	50	681645								Total	50	675685
															Coefficients	Standard Error	t Stat	P-value	Lower 95%	Upper 95%	Lower 95.0%	Upper 95.0%			Coefficients	Standard Error	t Stat	P-value	Lower 95%	Upper 95%	Lower 95.0%	Upper 95.0%			Coefficients	Standard Error	t Stat	P-value	Lower 95%	Upper 95%	Lower 95.0%	Upper 95.0%
														Intercept	131.533	0.742112	177.242	1.85547e-70	130.042	133.025	130.042	133.025		Intercept	159.568	1.02626	155.485	1.12352e-67	157.506	161.63	157.506	161.63		Intercept	190.107	0.579913	327.82	1.5615e-83	188.942	191.272	188.942	191.272
														X Variable 1	2.38374	0.00852665	279.564	3.80488e-80	2.36661	2.40088	2.36661	2.40088		X Variable 1	2.61674	0.0117914	221.919	3.09383e-75	2.59305	2.64044	2.59305	2.64044		X Variable 1	2.60615	0.00666303	391.137	2.73526e-87	2.59276	2.61954	2.59276	2.61954
														SUMMARY OUTPUT										SUMMARY OUTPUT										SUMMARY OUTPUT
														Regression Statistics										Regression Statistics										Regression Statistics
														Multiple R	0.999704									Multiple R	0.999599									Multiple R	0.999834
														R Square	0.999408									R Square	0.999199									R Square	0.999668
														Adjusted R Square	0.999396									Adjusted R Square	0.999183									Adjusted R Square	0.999662
														Standard Error	2.7408									Standard Error	2.87097									Standard Error	2.20391
														Observations	51									Observations	51									Observations	51
														ANOVA										ANOVA										ANOVA
															df	SS	MS	F	Significance F						df	SS	MS	F	Significance F						df	SS	MS	F	Significance F
														Regression	1	621593	621593	82746.6	9.40528e-81					Regression	1	503837	503837	61127.1	1.5608e-77					Regression	1	717316	717316	147681	6.49426e-87
														Residual	49	368.088	7.512							Residual	49	403.88	8.24245							Residual	49	238.003	4.8572
														Total	50	621961								Total	50	504241								Total	50	717554
															Coefficients	Standard Error	t Stat	P-value	Lower 95%	Upper 95%	Lower 95.0%	Upper 95.0%			Coefficients	Standard Error	t Stat	P-value	Lower 95%	Upper 95%	Lower 95.0%	Upper 95.0%			Coefficients	Standard Error	t Stat	P-value	Lower 95%	Upper 95%	Lower 95.0%	Upper 95.0%
														Intercept	118.79	0.756426	157.041	6.90476e-68	117.269	120.31	117.269	120.31		Intercept	95.129	0.79235	120.059	3.45655e-62	93.5367	96.7212	93.5367	96.7212		Intercept	163.947	0.60825	269.539	2.2747e-79	162.725	165.17	162.725	165.17
														X Variable 1	2.50006	0.00869111	287.657	9.40528e-81	2.48259	2.51753	2.48259	2.51753		X Variable 1	2.25083	0.00910386	247.239	1.5608e-77	2.23253	2.26912	2.23253	2.26912		X Variable 1	2.68567	0.00698861	384.293	6.49426e-87	2.67163	2.69972	2.67163	2.69972
[truncated: 3 more columns]

## Sheet: 0.7
Time [sec]	Rep1				Rep2				Rep3					Rep1										Rep2										Rep3											Rep1	Rep2	Rep3
0	177	156	129	102	285	157	133	103	174	213	120	98		SUMMARY OUTPUT										SUMMARY OUTPUT										SUMMARY OUTPUT											2.21541	1.66564	1.9514		112.679
3	181	162	136	104	284	163	134	112	179	218	125	104																																	2.12814	1.76959	2.11617		108.24
6	188	168	140	109	286	168	140	114	187	225	135	112		Regression Statistics										Regression Statistics										Regression Statistics											1.99484	1.80739	2.13189		101.46
9	190	171	146	114	294	172	148	123	192	232	138	121		Multiple R	0.999642									Multiple R	0.999401									Multiple R	0.999787										1.80757	1.81632	2.18917		91.9356
12	200	180	155	121	302	169	151	121	197	237	145	125		R Square	0.999283									R Square	0.998802									R Square	0.999573
15	206	185	159	130	304	176	157	129	204	244	150	131		Adjusted R Square	0.999269									Adjusted R Square	0.998778									Adjusted R Square	0.999564										2.03649	1.76474	2.09716
18	209	190	163	133	306	185	160	134	212	252	159	138		Standard Error	2.67318									Standard Error	2.59857									Standard Error	1.81691										0.177532	0.0690983	0.102108		FALSE
21	218	198	170	136	309	192	169	144	214	254	164	145		Observations	51									Observations	51									Observations	51										8.71754	3.9155	4.86889		FALSE
24	224	201	175	140	319	197	171	145	218	263	167	152																																					FALSE
27	232	209	183	150	326	199	178	155	226	269	177	156		ANOVA										ANOVA										ANOVA															FALSE
30	238	215	188	153	324	205	180	159	235	279	182	165			df	SS	MS	F	Significance F						df	SS	MS	F	Significance F						df	SS	MS	F	Significance F
33	241	222	194	154	332	213	190	161	238	278	188	173		Regression	1	488107	488107	68305.8	1.02978e-78					Regression	1	275910	275910	40860	2.98614e-73					Regression	1	378703	378703	114718	3.15491e-84
36	250	226	199	164	335	218	191	164	247	286	199	175		Residual	49	350.15	7.14591							Residual	49	330.876	6.75257							Residual	49	161.757	3.30116
39	258	234	205	169	342	223	203	173	249	296	204	184		Total	50	488457								Total	50	276241								Total	50	378865
42	265	242	212	175	347	225	204	178	255	299	208	189
45	268	243	216	179	352	230	216	186	262	308	213	197			Coefficients	Standard Error	t Stat	P-value	Lower 95%	Upper 95%	Lower 95.0%	Upper 95.0%			Coefficients	Standard Error	t Stat	P-value	Lower 95%	Upper 95%	Lower 95.0%	Upper 95.0%			Coefficients	Standard Error	t Stat	P-value	Lower 95%	Upper 95%	Lower 95.0%	Upper 95.0%
48	276	255	226	185	357	239	216	191	264	311	219	201		Intercept	170.863	0.737764	231.596	3.82873e-76	169.381	172.346	169.381	172.346		Intercept	277.763	0.717172	387.303	4.43106e-87	276.322	279.204	276.322	279.204		Intercept	173.86	0.501444	346.72	1.00281e-84	172.853	174.868	172.853	174.868
51	280	261	229	187	364	242	223	193	275	321	229	210		X Variable 1	2.21541	0.00847669	261.354	1.02978e-78	2.19838	2.23245	2.19838	2.23245		X Variable 1	1.66564	0.00824009	202.139	2.98614e-73	1.64908	1.6822	1.64908	1.6822		X Variable 1	1.9514	0.00576144	338.701	3.15491e-84	1.93982	1.96298	1.93982	1.96298
54	287	259	230	191	369	254	226	200	280	326	236	216
57	290	273	237	197	373	250	231	206	285	334	242	224		SUMMARY OUTPUT										SUMMARY OUTPUT										SUMMARY OUTPUT
60	302	284	250	206	376	259	238	212	289	335	245	229
63	310	287	257	210	381	264	240	215	296	344	250	237		Regression Statistics										Regression Statistics										Regression Statistics
66	317	292	260	217	387	269	245	221	301	349	258	241		Multiple R	0.999566									Multiple R	0.999444									Multiple R	0.999819
69	324	300	266	223	395	277	254	229	311	359	264	249		R Square	0.999133									R Square	0.998889									R Square	0.999638
72	330	306	270	224	400	280	258	231	312	364	274	256		Adjusted R Square	0.999115									Adjusted R Square	0.998866									Adjusted R Square	0.999631
75	335	310	278	234	402	285	260	238	319	369	282	263		Standard Error	2.82468									Standard Error	2.65872									Standard Error	1.81397
78	346	318	282	237	407	292	271	241	326	376	284	271		Observations	51									Observations	51									Observations	51
81	348	324	290	244	409	294	277	247	330	383	292	277
84	356	331	295	250	415	301	280	255	337	391	301	283		ANOVA										ANOVA										ANOVA
87	365	339	302	251	423	310	287	262	347	392	305	289			df	SS	MS	F	Significance F						df	SS	MS	F	Significance F						df	SS	MS	F	Significance F
90	366	346	307	260	424	309	294	266	352	402	311	294		Regression	1	450409	450409	56450.6	1.0952e-76					Regression	1	311424	311424	44056.2	4.7278e-74					Regression	1	445354	445354	135346	5.49837e-86
93	380	352	312	268	432	315	300	267	355	405	314	302		Residual	49	390.962	7.97881							Residual	49	346.37	7.06878							Residual	49	161.234	3.29048
96	381	358	321	266	436	322	301	281	360	415	323	309		Total	50	450800								Total	50	311770								Total	50	445515
99	389	365	317	280	441	332	305	280	366	422	329	318
102	398	364	333	280	449	333	314	288	377	427	338	320			Coefficients	Standard Error	t Stat	P-value	Lower 95%	Upper 95%	Lower 95.0%	Upper 95.0%			Coefficients	Standard Error	t Stat	P-value	Lower 95%	Upper 95%	Lower 95.0%	Upper 95.0%			Coefficients	Standard Error	t Stat	P-value	Lower 95%	Upper 95%	Lower 95.0%	Upper 95.0%
105	403	376	338	288	451	336	317	291	375	431	345	331		Intercept	152.252	0.779575	195.301	1.60885e-72	150.685	153.819	150.685	153.819		Intercept	153.32	0.733772	208.947	5.90083e-74	151.845	154.794	151.845	154.794		Intercept	211.621	0.500632	422.707	6.10443e-89	210.615	212.627	210.615	212.627
108	407	385	340	290	456	347	327	299	381	442	351	335		X Variable 1	2.12814	0.00895709	237.593	1.0952e-76	2.11014	2.14614	2.11014	2.14614		X Variable 1	1.76959	0.00843082	209.896	4.7278e-74	1.75265	1.78654	1.75265	1.78654		X Variable 1	2.11617	0.00575211	367.894	5.49837e-86	2.10461	2.12773	2.10461	2.12773
111	414	388	350	296	463	350	329	304	392	445	355	344
114	424	392	354	306	467	355	330	310	397	453	360	347
117	432	403	363	309	474	359	342	317	400	459	371	354		SUMMARY OUTPUT										SUMMARY OUTPUT										SUMMARY OUTPUT
120	438	399	371	313	481	368	346	321	408	469	372	356
123	443	417	370	319	480	373	350	325	414	474	380	366		Regression Statistics										Regression Statistics										Regression Statistics
126	454	419	374	325	487	371	356	335	421	480	384	374		Multiple R	0.999573									Multiple R	0.999496									Multiple R	0.999789
129	454	426	386	333	494	386	369	339	424	483	395	379		R Square	0.999146									R Square	0.998992									R Square	0.999578
132	465	433	394	334	494	384	367	343	433	493	402	388		Adjusted R Square	0.999129									Adjusted R Square	0.998972									Adjusted R Square	0.999569
135	471	439	393	344	504	392	371	350	438	498	406	393		Standard Error	2.62678									Standard Error	2.58624									Standard Error	1.9744
138	475	443	404	351	505	400	385	355	444	503	417	405		Observations	51									Observations	51									Observations	51
141	484	451	408	354	518	405	386	353	449	509	421	406
144	494	463	419	361	525	406	386	364	456	516	425	415		ANOVA										ANOVA										ANOVA
147	503	470	427	366	522	416	396	374	460	525	435	423			df	SS	MS	F	Significance F						df	SS	MS	F	Significance F						df	SS	MS	F	Significance F
150	502	475	430	374	529	421	401	374	468	529	437	425		Regression	1	395751	395751	57355.4	7.42094e-77					Regression	1	324869	324869	48570.2	4.34364e-75					Regression	1	451994	451994	115947	2.43012e-84
														Residual	49	338.099	6.89998							Residual	49	327.744	6.68866							Residual	49	191.015	3.89827
														Total	50	396089								Total	50	325197								Total	50	452185
															Coefficients	Standard Error	t Stat	P-value	Lower 95%	Upper 95%	Lower 95.0%	Upper 95.0%			Coefficients	Standard Error	t Stat	P-value	Lower 95%	Upper 95%	Lower 95.0%	Upper 95.0%			Coefficients	Standard Error	t Stat	P-value	Lower 95%	Upper 95%	Lower 95.0%	Upper 95.0%
														Intercept	127.897	0.724958	176.419	2.32938e-70	126.44	129.354	126.44	129.354		Intercept	129.21	0.71377	181.025	6.60135e-71	127.776	130.645	127.776	130.645		Intercept	119.05	0.54491	218.476	6.65173e-75	117.955	120.145	117.955	120.145
														X Variable 1	1.99484	0.00832955	239.49	7.42094e-77	1.9781	2.01158	1.9781	2.01158		X Variable 1	1.80739	0.00820101	220.386	4.34364e-75	1.79091	1.82387	1.79091	1.82387		X Variable 1	2.13189	0.00626085	340.511	2.43012e-84	2.1193	2.14447	2.1193	2.14447
														SUMMARY OUTPUT										SUMMARY OUTPUT										SUMMARY OUTPUT
														Regression Statistics										Regression Statistics										Regression Statistics
														Multiple R	0.999526									Multiple R	0.999593									Multiple R	0.999852
														R Square	0.999053									R Square	0.999186									R Square	0.999705
														Adjusted R Square	0.999033									Adjusted R Square	0.999169									Adjusted R Square	0.999699
														Standard Error	2.50765									Standard Error	2.33579									Standard Error	1.69503
														Observations	51									Observations	51									Observations	51
														ANOVA										ANOVA										ANOVA
															df	SS	MS	F	Significance F						df	SS	MS	F	Significance F						df	SS	MS	F	Significance F
														Regression	1	324935	324935	51673	9.54082e-76					Regression	1	328087	328087	60134.1	2.33064e-77					Regression	1	476611	476611	165885	3.76753e-88
														Residual	49	308.126	6.28829							Residual	49	267.34	5.45593							Residual	49	140.784	2.87314
														Total	50	325243								Total	50	328355								Total	50	476752
															Coefficients	Standard Error	t Stat	P-value	Lower 95%	Upper 95%	Lower 95.0%	Upper 95.0%			Coefficients	Standard Error	t Stat	P-value	Lower 95%	Upper 95%	Lower 95.0%	Upper 95.0%			Coefficients	Standard Error	t Stat	P-value	Lower 95%	Upper 95%	Lower 95.0%	Upper 95.0%
														Intercept	97.8831	0.692078	141.434	1.15299e-65	96.4923	99.2739	96.4923	99.2739		Intercept	102.56	0.644649	159.095	3.65682e-68	101.265	103.856	101.265	103.856		Intercept	98.4593	0.467807	210.47	4.13621e-74	97.5192	99.3994	97.5192	99.3994
														X Variable 1	1.80757	0.00795177	227.317	9.54082e-76	1.79159	1.82355	1.79159	1.82355		X Variable 1	1.81632	0.00740682	245.223	2.33064e-77	1.80144	1.8312	1.80144	1.8312		X Variable 1	2.18917	0.00537496	407.29	3.76753e-88	2.17837	2.19997	2.17837	2.19997
[truncated: 3 more columns]

## Sheet: 0.5
Time [sec]	Rep1				Rep2				Rep3				Rep4					Rep1										Rep2										Rep3										Rep4
0	272	293	275	277	122	119	105	99	109	152	91	55	187	193	174	139		SUMMARY OUTPUT										SUMMARY OUTPUT										SUMMARY OUTPUT										SUMMARY OUTPUT
3	276	297	284	288	124	124	111	100	119	153	94	61	189	200	181	143
6	276	298	291	283	131	129	118	103	118	157	98	66	192	204	182	149		Regression Statistics										Regression Statistics										Regression Statistics										Regression Statistics
9	282	303	292	291	131	135	119	109	127	161	105	71	198	208	190	147		Multiple R	0.999187									Multiple R	0.999392									Multiple R	0.998963									Multiple R	0.999364
12	283	310	300	294	138	137	124	110	127	168	115	70	199	212	194	153		R Square	0.998374									R Square	0.998785									R Square	0.997926									R Square	0.998728
15	287	311	301	299	141	143	127	121	129	167	117	77	205	215	198	158		Adjusted R Square	0.998341									Adjusted R Square	0.99876									Adjusted R Square	0.997884									Adjusted R Square	0.998702
18	296	321	307	304	145	146	132	122	132	174	121	80	207	219	203	161		Standard Error	2.47706									Standard Error	2.16426									Standard Error	2.16397									Standard Error	1.90963
21	298	323	314	309	152	151	136	130	133	175	129	79	211	227	206	164		Observations	51									Observations	51									Observations	51									Observations	51
24	301	327	313	317	152	156	143	130	139	182	126	84	214	227	215	167
27	300	330	319	323	155	160	146	136	140	184	132	86	221	237	216	172		ANOVA										ANOVA										ANOVA										ANOVA
30	308	337	321	320	161	172	150	138	145	190	140	91	221	240	219	175			df	SS	MS	F	Significance F						df	SS	MS	F	Significance F						df	SS	MS	F	Significance F						df
33	315	345	328	324	165	166	157	146	146	192	141	96	226	245	226	179		Regression	1	184662	184662	30095.6	5.29845e-70					Regression	1	188665	188665	40278.5	4.24078e-73					Regression	1	110423	110423	23580.8	2.06574e-67					Regression	1
36	320	347	335	330	168	176	162	153	150	192	146	96	228	247	228	184		Residual	49	300.656	6.13584							Residual	49	229.516	4.684							Residual	49	229.455	4.68275							Residual	49
39	322	350	335	335	172	179	166	158	154	198	151	100	231	253	236	185		Total	50	184962								Total	50	188894								Total	50	110653								Total	50
42	324	353	345	335	173	185	168	162	158	204	157	106	232	256	243	190
45	331	354	347	334	180	187	174	164	160	209	160	106	236	264	238	194			Coefficients	Standard Error	t Stat	P-value	Lower 95%	Upper 95%	Lower 95.0%	Upper 95.0%			Coefficients	Standard Error	t Stat	P-value	Lower 95%	Upper 95%	Lower 95.0%	Upper 95.0%			Coefficients	Standard Error	t Stat	P-value	Lower 95%	Upper 95%	Lower 95.0%	Upper 95.0%			Coefficients
48	331	367	353	347	186	194	178	169	165	209	165	108	242	266	248	192		Intercept	268.193	0.683637	392.303	2.364e-87	266.819	269.567	266.819	269.567		Intercept	119.425	0.597307	199.938	5.1019e-73	118.224	120.625	118.224	120.625		Intercept	113.539	0.597227	190.111	6.0113e-72	112.339	114.739	112.339	114.739		Intercept	185.103
51	337	369	359	350	190	196	184	175	171	217	168	111	245	271	254	201		X Variable 1	1.36265	0.00785479	173.481	5.29845e-70	1.34687	1.37844	1.34687	1.37844		X Variable 1	1.37735	0.00686288	200.695	4.24078e-73	1.36355	1.39114	1.36355	1.39114		X Variable 1	1.05373	0.00686195	153.561	2.06574e-67	1.03994	1.06752	1.03994	1.06752		X Variable 1	1.1879
54	339	373	360	349	194	205	183	178	171	221	175	118	248	276	257	205
57	343	375	368	360	195	208	195	186	176	224	177	119	252	279	262	206		SUMMARY OUTPUT										SUMMARY OUTPUT										SUMMARY OUTPUT										SUMMARY OUTPUT
60	353	380	375	362	203	210	197	189	175	226	184	120	252	283	263	213
63	352	386	378	366	205	220	200	194	182	225	188	125	261	290	273	214		Regression Statistics										Regression Statistics										Regression Statistics										Regression Statistics
66	357	392	381	363	210	227	207	202	183	230	194	127	263	295	274	217		Multiple R	0.999093									Multiple R	0.999485									Multiple R	0.998986									Multiple R	0.999717
69	361	395	391	377	215	224	206	202	186	240	198	132	269	299	278	225		R Square	0.998188									R Square	0.99897									R Square	0.997972									R Square	0.999433
72	365	406	390	381	219	233	217	211	188	234	200	134	268	303	286	224		Adjusted R Square	0.998151									Adjusted R Square	0.998949									Adjusted R Square	0.997931									Adjusted R Square	0.999422
75	372	401	400	387	221	238	222	212	198	247	208	141	273	311	292	228		Standard Error	2.96201									Standard Error	2.30456									Standard Error	2.57135									Standard Error	1.68412
78	373	415	399	387	226	245	226	218	196	256	218	141	278	314	294	231		Observations	51									Observations	51									Observations	51									Observations	51
81	377	413	407	391	229	245	229	224	200	252	217	148	280	322	298	237
84	385	421	409	397	236	252	235	229	203	256	225	149	282	324	301	240		ANOVA										ANOVA										ANOVA										ANOVA
87	388	422	412	402	236	257	242	231	208	264	226	154	287	325	304	244			df	SS	MS	F	Significance F						df	SS	MS	F	Significance F						df	SS	MS	F	Significance F						df
90	388	431	421	405	246	261	243	236	209	264	232	158	293	332	311	248		Regression	1	236790	236790	26989.1	7.61012e-69					Regression	1	252360	252360	47516.3	7.43066e-75					Regression	1	159448	159448	24115.6	1.1939e-67					Regression	1
93	394	433	429	411	243	267	248	241	211	265	234	163	295	337	317	251		Residual	49	429.903	8.77353							Residual	49	260.24	5.31102							Residual	49	323.98	6.61183							Residual	49
96	400	436	437	409	250	271	250	246	211	268	242	161	297	344	319	253		Total	50	237220								Total	50	252620								Total	50	159772								Total	50
99	403	446	439	417	255	277	261	252	218	276	242	164	302	346	324	261
102	403	445	441	420	256	278	260	256	223	279	251	167	307	352	328	259			Coefficients	Standard Error	t Stat	P-value	Lower 95%	Upper 95%	Lower 95.0%	Upper 95.0%			Coefficients	Standard Error	t Stat	P-value	Lower 95%	Upper 95%	Lower 95.0%	Upper 95.0%			Coefficients	Standard Error	t Stat	P-value	Lower 95%	Upper 95%	Lower 95.0%	Upper 95.0%			Coefficients
105	408	451	452	425	263	285	270	261	222	282	253	174	309	360	336	267		Intercept	290.193	0.817478	354.986	3.16259e-85	288.55	291.836	288.55	291.836		Intercept	118.115	0.63603	185.707	1.89242e-71	116.837	119.394	116.837	119.394		Intercept	150.034	0.709659	211.417	3.32011e-74	148.608	151.46	148.608	151.46		Intercept	192.07
108	416	464	452	429	267	292	272	268	230	286	259	176	315	362	339	267		X Variable 1	1.54305	0.00939258	164.284	7.61012e-69	1.52417	1.56192	1.52417	1.56192		X Variable 1	1.59297	0.0073078	217.982	7.43066e-75	1.57829	1.60766	1.57829	1.60766		X Variable 1	1.26621	0.00815377	155.292	1.1939e-67	1.24983	1.2826	1.24983	1.2826		X Variable 1	1.57005
111	420	461	461	434	271	299	279	270	229	288	267	180	318	367	345	276
114	424	465	459	434	282	300	278	271	231	292	268	184	322	370	350	277
117	427	474	468	448	281	300	287	277	236	298	275	190	322	375	352	281		SUMMARY OUTPUT										SUMMARY OUTPUT										SUMMARY OUTPUT										SUMMARY OUTPUT
120	429	472	478	448	287	310	289	289	241	303	275	192	328	381	355	285
123	436	481	474	455	293	313	295	290	244	303	280	193	331	385	363	292		Regression Statistics										Regression Statistics										Regression Statistics										Regression Statistics
126	444	485	481	459	293	319	302	296	246	314	287	197	333	391	367	293		Multiple R	0.999152									Multiple R	0.999612									Multiple R	0.999482									Multiple R	0.999627
129	447	490	491	459	296	325	304	302	249	314	291	201	335	395	371	300		R Square	0.998306									R Square	0.999225									R Square	0.998965									R Square	0.999255
132	450	493	496	467	301	327	308	306	255	319	296	204	344	399	377	301		Adjusted R Square	0.998271									Adjusted R Square	0.999209									Adjusted R Square	0.998944									Adjusted R Square	0.99924
135	452	495	499	472	309	332	313	310	257	323	302	205	350	405	381	301		Standard Error	3.06469									Standard Error	1.94286									Standard Error	2.25464									Standard Error	1.87264
138	456	504	504	470	311	341	320	316	262	325	311	212	347	408	387	307		Observations	51									Observations	51									Observations	51									Observations	51
141	456	508	509	478	314	346	323	321	262	327	313	215	353	413	389	309
144	463	522	516	485	319	351	330	330	264	332	313	218	357	421	395	313		ANOVA										ANOVA										ANOVA										ANOVA
147	476	513	522	494	324	351	332	330	267	340	318	223	364	425	397	319			df	SS	MS	F	Significance F						df	SS	MS	F	Significance F						df	SS	MS	F	Significance F						df
150	474	519	524	494	323	353	338	336	266	338	324	222	365	428	406	322		Regression	1	271144	271144	28868.7	1.46645e-69					Regression	1	238487	238487	63180.5	6.95118e-78					Regression	1	240330	240330	47277.4	8.4064e-75					Regression	1
																		Residual	49	460.223	9.39231							Residual	49	184.96	3.77469							Residual	49	249.087	5.08341							Residual	49
																		Total	50	271604								Total	50	238672								Total	50	240579								Total	50
																			Coefficients	Standard Error	t Stat	P-value	Lower 95%	Upper 95%	Lower 95.0%	Upper 95.0%			Coefficients	Standard Error	t Stat	P-value	Lower 95%	Upper 95%	Lower 95.0%	Upper 95.0%			Coefficients	Standard Error	t Stat	P-value	Lower 95%	Upper 95%	Lower 95.0%	Upper 95.0%			Coefficients
																		Intercept	275.023	0.845814	325.158	2.3279e-83	273.324	276.723	273.324	276.723		Intercept	104.661	0.536204	195.19	1.65442e-72	103.584	105.739	103.584	105.739		Intercept	91.233	0.622252	146.617	1.98417e-66	89.9826	92.4835	89.9826	92.4835		Intercept	174.903
																		X Variable 1	1.65119	0.00971815	169.908	1.46645e-69	1.63166	1.67072	1.63166	1.67072		X Variable 1	1.54857	0.00616082	251.357	6.95118e-78	1.53619	1.56095	1.53619	1.56095		X Variable 1	1.55454	0.00714949	217.434	8.4064e-75	1.54017	1.56891	1.54017	1.56891		X Variable 1	1.52208
																		SUMMARY OUTPUT										SUMMARY OUTPUT										SUMMARY OUTPUT										SUMMARY OUTPUT
																		Regression Statistics										Regression Statistics										Regression Statistics										Regression Statistics
																		Multiple R	0.998699									Multiple R	0.99954									Multiple R	0.9992									Multiple R	0.999438
																		R Square	0.9974									R Square	0.999081									R Square	0.9984									R Square	0.998876
																		Adjusted R Square	0.997347									Adjusted R Square	0.999062									Adjusted R Square	0.998367									Adjusted R Square	0.998853
																		Standard Error	3.27218									Standard Error	2.19078									Standard Error	2.00062									Standard Error	1.8435
																		Observations	51									Observations	51									Observations	51									Observations	51
																		ANOVA										ANOVA										ANOVA										ANOVA
																			df	SS	MS	F	Significance F						df	SS	MS	F	Significance F						df	SS	MS	F	Significance F						df
																		Regression	1	201290	201290	18799.6	5.25593e-65					Regression	1	255620	255620	53259.7	4.55054e-76					Regression	1	122356	122356	30570.2	3.61351e-70					Regression	1
																		Residual	49	524.651	10.7072							Residual	49	235.176	4.7995							Residual	49	196.121	4.00246							Residual	49
																		Total	50	201815								Total	50	255855								Total	50	122552								Total	50
																			Coefficients	Standard Error	t Stat	P-value	Lower 95%	Upper 95%	Lower 95.0%	Upper 95.0%			Coefficients	Standard Error	t Stat	P-value	Lower 95%	Upper 95%	Lower 95.0%	Upper 95.0%			Coefficients	Standard Error	t Stat	P-value	Lower 95%	Upper 95%	Lower 95.0%	Upper 95.0%			Coefficients
																		Intercept	277.514	0.903079	307.298	3.70345e-82	275.7	279.329	275.7	279.329		Intercept	93.5814	0.604626	154.776	1.40502e-67	92.3664	94.7965	92.3664	94.7965		Intercept	57.006	0.552144	103.245	5.45812e-59	55.8965	58.1156	55.8965	58.1156		Intercept	138.293
																		X Variable 1	1.42268	0.0103761	137.112	5.25593e-65	1.40183	1.44354	1.40183	1.44354		X Variable 1	1.60323	0.00694698	230.781	4.55054e-76	1.58927	1.61719	1.58927	1.61719		X Variable 1	1.1092	0.00634397	174.843	3.61351e-70	1.09645	1.12195	1.09645	1.12195		X Variable 1	1.21988
[truncated: 7 more columns]

## Sheet: 0.3
Time [sec]	Rep1				Rep2				Rep3					Rep1										Rep2										Rep3												Rep1	Rep2	Rep3
0	74	83	60	60	109	78	60	158	143	106	87	75		SUMMARY OUTPUT										SUMMARY OUTPUT										SUMMARY OUTPUT												0.955083	0.805551	0.780483
3	79	82	63	64	113	84	63	159	147	111	89	78																																		1.20069	0.813756	1.0406
6	81	84	68	64	119	85	67	160	152	112	90	83		Regression Statistics										Regression Statistics										Regression Statistics												1.01478	0.695837	0.949894
9	84	88	68	70	121	87	69	165	151	114	95	86		Multiple R	0.998343									Multiple R	0.997938									Multiple R	0.998714											1.16151	0.743318	1.01499
12	83	93	76	71	124	87	74	161	157	115	98	90		R Square	0.996689									R Square	0.995881									R Square	0.99743
15	89	98	78	73	119	85	76	164	155	120	97	90		Adjusted R Square	0.996621									Adjusted R Square	0.995797									Adjusted R Square	0.997378											1.08302	0.764615	0.946493
18	86	100	77	81	130	92	77	166	156	124	101	91		Standard Error	2.4801									Standard Error	2.33392									Standard Error	1.78468											0.11695	0.0556012	0.117075
21	95	105	82	82	130	95	79	161	161	125	104	95		Observations	51									Observations	51									Observations	51											10.7985	7.27178	12.3694
24	92	112	86	86	128	100	83	164	166	133	110	100
27	103	109	92	89	132	98	81	167	166	131	112	103		ANOVA										ANOVA										ANOVA
30	104	116	93	94	136	106	87	169	169	136	116	108			df	SS	MS	F	Significance F						df	SS	MS	F	Significance F						df	SS	MS	F	Significance F
33	104	117	91	95	136	107	83	171	170	137	115	107		Regression	1	90716.6	90716.6	14748.5	1.97479e-62					Regression	1	64534.3	64534.3	11847.2	4.14713e-60					Regression	1	60580.3	60580.3	19019.9	3.95349e-65
36	108	119	95	99	142	110	88	174	174	144	123	112		Residual	49	301.395	6.15091							Residual	49	266.913	5.4472							Residual	49	156.07	3.1851
39	113	127	102	103	146	109	92	172	174	147	123	116		Total	50	91018								Total	50	64801.2								Total	50	60736.4
42	115	129	108	106	144	112	94	176	176	150	125	120
45	118	128	106	110	154	116	95	178	177	150	128	120			Coefficients	Standard Error	t Stat	P-value	Lower 95%	Upper 95%	Lower 95.0%	Upper 95.0%			Coefficients	Standard Error	t Stat	P-value	Lower 95%	Upper 95%	Lower 95.0%	Upper 95.0%			Coefficients	Standard Error	t Stat	P-value	Lower 95%	Upper 95%	Lower 95.0%	Upper 95.0%
48	117	134	111	117	150	113	100	180	180	154	130	123		Intercept	74.1727	0.684477	108.364	5.14767e-60	72.7972	75.5482	72.7972	75.5482		Intercept	111.819	0.644133	173.596	5.12876e-70	110.525	113.113	110.525	113.113		Intercept	144.052	0.49255	292.462	4.17897e-81	143.062	145.042	143.062	145.042
51	125	140	114	121	155	121	102	189	184	156	132	126		X Variable 1	0.955083	0.00786443	121.443	1.97479e-62	0.939279	0.970887	0.939279	0.970887		X Variable 1	0.805551	0.00740089	108.845	4.14713e-60	0.790678	0.820423	0.790678	0.820423		X Variable 1	0.780483	0.00565925	137.913	3.95349e-65	0.76911	0.791855	0.76911	0.791855
54	127	144	118	123	154	125	101	191	181	159	136	130
57	132	146	124	122	156	127	105	188	191	163	141	137		SUMMARY OUTPUT										SUMMARY OUTPUT										SUMMARY OUTPUT
60	131	149	122	125	160	123	106	199	190	169	142	135
63	137	156	124	132	160	129	109	203	193	170	146	139		Regression Statistics										Regression Statistics										Regression Statistics
66	139	156	130	135	164	135	108	206	195	170	150	140		Multiple R	0.999021									Multiple R	0.99804									Multiple R	0.999422
69	141	158	133	135	166	132	109	205	196	177	150	144		R Square	0.998043									R Square	0.996084									R Square	0.998844
72	141	166	132	142	171	138	113	208	201	181	159	150		Adjusted R Square	0.998003									Adjusted R Square	0.996004									Adjusted R Square	0.99882
75	144	168	139	147	173	135	113	208	204	183	158	147		Standard Error	2.39514									Standard Error	2.29859									Standard Error	1.59509
78	152	174	143	147	179	144	121	215	204	186	157	156		Observations	51									Observations	51									Observations	51
81	145	174	146	153	177	143	120	214	205	188	162	156
84	157	182	145	157	180	148	127	217	207	192	166	162		ANOVA										ANOVA										ANOVA
87	160	184	147	157	183	153	128	217	209	196	166	162			df	SS	MS	F	Significance F						df	SS	MS	F	Significance F						df	SS	MS	F	Significance F
90	162	186	152	164	184	152	123	223	214	200	171	164		Regression	1	143374	143374	24992.5	4.98518e-68					Regression	1	65855.6	65855.6	12464.4	1.20111e-60					Regression	1	107690	107690	42325.8	1.26049e-73
93	165	188	154	166	188	154	131	218	217	199	171	171		Residual	49	281.097	5.73668							Residual	49	258.892	5.28351							Residual	49	124.671	2.54431
96	166	199	157	168	189	156	130	225	217	205	176	172		Total	50	143655								Total	50	66114.5								Total	50	107815
99	167	196	161	172	190	159	131	225	221	207	175	174
102	172	201	164	176	189	162	135	231	223	208	180	179			Coefficients	Standard Error	t Stat	P-value	Lower 95%	Upper 95%	Lower 95.0%	Upper 95.0%			Coefficients	Standard Error	t Stat	P-value	Lower 95%	Upper 95%	Lower 95.0%	Upper 95.0%			Coefficients	Standard Error	t Stat	P-value	Lower 95%	Upper 95%	Lower 95.0%	Upper 95.0%
105	173	203	168	182	197	166	138	232	226	214	182	181		Intercept	78.4382	0.661027	118.661	6.12474e-62	77.1098	79.7665	77.1098	79.7665		Intercept	78.537	0.634381	123.801	7.72089e-63	77.2621	79.8118	77.2621	79.8118		Intercept	104.739	0.440224	237.922	1.02354e-76	103.854	105.624	103.854	105.624
108	175	201	166	183	201	170	139	232	229	219	187	183		X Variable 1	1.20069	0.007595	158.09	4.98518e-68	1.18543	1.21596	1.18543	1.21596		X Variable 1	0.813756	0.00728885	111.644	1.20111e-60	0.799108	0.828403	0.799108	0.828403		X Variable 1	1.0406	0.00505805	205.732	1.26049e-73	1.03044	1.05077	1.03044	1.05077
111	178	213	172	185	199	167	139	233	231	220	188	190
114	182	211	172	186	206	170	144	239	236	225	193	192
117	186	218	180	194	205	176	144	243	234	226	199	194		SUMMARY OUTPUT										SUMMARY OUTPUT										SUMMARY OUTPUT
120	184	223	189	199	209	173	147	245	239	229	201	197
123	193	227	187	203	209	180	149	241	240	233	202	199		Regression Statistics										Regression Statistics										Regression Statistics
126	197	230	192	208	211	182	152	246	243	235	207	204		Multiple R	0.99867									Multiple R	0.997947									Multiple R	0.998978
129	198	235	195	208	214	185	155	245	245	238	207	208		R Square	0.997341									R Square	0.995898									R Square	0.997957
132	197	240	194	211	215	187	157	247	247	245	213	208		Adjusted R Square	0.997287									Adjusted R Square	0.995814									Adjusted R Square	0.997916
135	202	242	199	213	219	189	155	249	249	246	216	211		Standard Error	2.36046									Standard Error	2.01199									Standard Error	1.936
138	205	245	203	221	225	190	158	248	251	247	215	217		Observations	51									Observations	51									Observations	51
141	208	247	207	220	226	189	162	257	254	253	221	220
144	213	249	207	230	231	196	163	256	256	253	222	223		ANOVA										ANOVA										ANOVA
147	214	255	209	227	230	196	168	261	261	260	228	225			df	SS	MS	F	Significance F						df	SS	MS	F	Significance F						df	SS	MS	F	Significance F
150	223	263	212	233	236	202	167	259	265	261	228	227		Regression	1	102412	102412	18380.5	9.11839e-65					Regression	1	48152.6	48152.6	11895.1	3.75852e-60					Regression	1	89733.7	89733.7	23941.1	1.42589e-67
														Residual	49	273.017	5.57177							Residual	49	198.357	4.0481							Residual	49	183.657	3.74811
														Total	50	102685								Total	50	48351								Total	50	89917.3
															Coefficients	Standard Error	t Stat	P-value	Lower 95%	Upper 95%	Lower 95.0%	Upper 95.0%			Coefficients	Standard Error	t Stat	P-value	Lower 95%	Upper 95%	Lower 95.0%	Upper 95.0%			Coefficients	Standard Error	t Stat	P-value	Lower 95%	Upper 95%	Lower 95.0%	Upper 95.0%
														Intercept	61.4012	0.651456	94.2522	4.64265e-57	60.0921	62.7104	60.0921	62.7104		Intercept	63.8318	0.555283	114.954	2.88543e-61	62.7159	64.9477	62.7159	64.9477		Intercept	85.4246	0.534312	159.878	2.87634e-68	84.3508	86.4983	84.3508	86.4983
														X Variable 1	1.01478	0.00748504	135.575	9.11839e-65	0.99974	1.02982	0.99974	1.02982		X Variable 1	0.695837	0.00638004	109.065	3.75852e-60	0.683016	0.708658	0.683016	0.708658		X Variable 1	0.949894	0.00613908	154.729	1.42589e-67	0.937557	0.962231	0.937557	0.962231
														SUMMARY OUTPUT										SUMMARY OUTPUT										SUMMARY OUTPUT
														Regression Statistics										Regression Statistics										Regression Statistics
														Multiple R	0.9993									Multiple R	0.992403									Multiple R	0.999359
														R Square	0.998601									R Square	0.984863									R Square	0.998717
														Adjusted R Square	0.998572									Adjusted R Square	0.984555									Adjusted R Square	0.998691
														Standard Error	1.95881									Standard Error	4.15149									Standard Error	1.63861
														Observations	51									Observations	51									Observations	51
														ANOVA										ANOVA										ANOVA
															df	SS	MS	F	Significance F						df	SS	MS	F	Significance F						df	SS	MS	F	Significance F
														Regression	1	134168	134168	34967.4	1.3492e-71					Regression	1	54948.3	54948.3	3188.21	2.94061e-46					Regression	1	102454	102454	38157.2	1.59371e-72
														Residual	49	188.011	3.83695							Residual	49	844.509	17.2349							Residual	49	131.568	2.68506
														Total	50	134356								Total	50	55792.8								Total	50	102586
															Coefficients	Standard Error	t Stat	P-value	Lower 95%	Upper 95%	Lower 95.0%	Upper 95.0%			Coefficients	Standard Error	t Stat	P-value	Lower 95%	Upper 95%	Lower 95.0%	Upper 95.0%			Coefficients	Standard Error	t Stat	P-value	Lower 95%	Upper 95%	Lower 95.0%	Upper 95.0%
														Intercept	58.1614	0.540608	107.585	7.31949e-60	57.075	59.2478	57.075	59.2478		Intercept	151.31	1.14576	132.061	3.29009e-64	149.007	153.612	149.007	153.612		Intercept	75.2481	0.452237	166.391	4.07961e-69	74.3393	76.1569	74.3393	76.1569
														X Variable 1	1.16151	0.00621142	186.996	1.3492e-71	1.14903	1.17399	1.14903	1.17399		X Variable 1	0.743318	0.0131644	56.4642	2.94061e-46	0.716863	0.769773	0.716863	0.769773		X Variable 1	1.01499	0.00519606	195.339	1.59371e-72	1.00455	1.02543	1.00455	1.02543
[truncated: 4 more columns]

## Sheet: MeCN
Time [sec]	Rep1				Rep2				Rep3
0	32	26	29	117	213	53	40	28	27	30	29	25	29.5556	t0
3	30	26	29	122	206	47	33	26	25	30	26	26
6	34	28	30	118	206	48	32	28	28	29	26	28
9	31	32	27	120	199	49	36	25	27	29	24	29
12	29	29	29	116	206	49	32	29	26	29	24	26
15	32	28	26	117	202	51	31	28	26	30	22	29
18	33	27	28	116	204	51	32	27	25	28	27	27
21	27	28	26	112	203	49	31	27	26	29	26	26
24	31	27	27	114	200	54	31	28	30	30	25	26
27	26	32	28	119	205	51	30	30	28	32	24	26
30	30	32	29	116	204	47	31	26	27	30	25	26
33	30	25	33	117	199	51	33	27	27	30	25	26
36	26	30	27	112	199	49	28	28	27	27	24	27
39	32	26	28	117	197	49	32	26	28	27	27	28
42	31	32	25	112	198	51	29	26	28	28	26	25
45	35	29	30	115	194	50	27	26	28	29	25	27
48	27	28	30	112	200	50	30	30	25	31	25	27
51	32	27	26	114	200	50	31	27	27	31	26	28
54	30	28	27	111	195	48	29	27	26	27	25	27
57	29	27	27	110	193	46	33	27	24	32	26	25
60	33	25	27	113	196	48	27	31	26	28	26	24
63	34	31	30	114	197	47	31	25	27	28	25	27
66	34	29	30	111	192	49	30	26	28	26	28	24
69	30	30	27	109	191	52	33	27	27	31	23	27
72	32	28	30	112	189	52	30	27	27	29	24	26
75	31	28	26	111	191	50	31	24	30	30	24	26
78	30	28	30	111	192	49	28	31	27	29	26	25
81	33	28	27	111	194	49	33	26	27	29	25	26
84	30	34	26	113	189	49	32	28	26	33	27	29
87	33	29	31	110	191	47	28	29	27	29	27	29
90	30	25	31	106	190	48	28	29	26	29	25	28
93	32	33	28	112	189	48	34	27	26	28	25	26
96	31	33	26	113	188	50	33	25	27	28	25	28
99	30	29	30	110	184	49	35	27	26	27	28	26
102	34	28	32	113	188	48	33	29	27	30	25	27
105	31	31	29	115	190	48	29	27	28	28	26	27
108	31	25	30	112	188	45	31	27	26	30	24	26
111	33	28	28	108	188	46	30	30	28	28	26	26
114	32	30	30	112	189	46	31	27	27	30	26	27
117	31	28	29	111	188	46	30	30	26	29	27	28
120	33	31	27	111	188	50	32	27	25	30	27	26
123	30	29	26	110	185	48	32	28	28	28	27	25
126	35	29	28	110	184	53	32	29	24	30	24	25
129	30	30	27	111	186	51	33	26	28	28	25	26
132	32	31	31	111	186	52	30	26	25	29	25	26
135	30	30	31	113	188	49	31	28	27	30	26	30
138	30	27	27	110	188	50	29	29	28	29	25	26
141	33	31	28	114	189	48	33	28	26	29	25	25
144	35	30	28	108	183	50	31	27	26	31	26	25
147	31	30	27	113	182	46	30	23	25	29	24	26
150	33	31	31	108	181	48	30	27	28	28	23	28

## Sheet: sum_R2H-E2H + 0.67 mM Zn
1.1 mM						1.1 mM							C [mM]	v [mM/sec]	STDEV [mM/sec]		slope from calibration curve
Exp1	Exp2	Exp3	Average	STDEV		Exp1	Exp2	Exp3	Average	STDEV			0.3	9.06229e-06	1.47008e-06		100073
3.18839	2.72374	3.41599	3.03787	0.252489		3.18606e-05	2.72175e-05	3.41349e-05	3.03565e-05	2.52305e-06			0.5	1.41055e-05	1.91684e-06
3.29991	2.95183	3.1038				3.2975e-05	2.94967e-05	3.10154e-05					0.7	1.96469e-05	1.88366e-06
2.73291	2.80051	2.80691				2.73092e-05	2.79847e-05	2.80486e-05					0.9	2.50162e-05	1.88589e-06
3.22268	2.86833	3.33946				3.22033e-05	2.86623e-05	3.33702e-05					1.1	3.03565e-05	2.52305e-06
0.9 mM						0.9 mM
Exp1	Exp2	Exp3	Average	STDEV		Exp1	Exp2	Exp3	Average	STDEV
2.78136	2.21442	2.62679	2.50345	0.188727		2.77933e-05	2.2128e-05	2.62487e-05	2.50162e-05	1.88589e-06
2.49336	2.24983	2.63246				2.49154e-05	2.24819e-05	2.63054e-05
2.38374	2.61674	2.60615				2.382e-05	2.61483e-05	2.60425e-05
2.50006	2.25083	2.68567				2.49824e-05	2.24919e-05	2.68371e-05
0.7 mM						0.7 mM
Exp1	Exp2	Exp3	Average	STDEV		Exp1	Exp2	Exp3	Average	STDEV
2.21541	1.66564	1.9514	1.96613	0.188503		2.2138e-05	1.66443e-05	1.94998e-05	1.96469e-05	1.88366e-06
2.12814	1.76959	2.11617				2.12659e-05	1.7683e-05	2.11462e-05
1.99484	1.80739	2.13189				1.99339e-05	1.80607e-05	2.13033e-05
1.80757	1.81632	2.18917				1.80625e-05	1.81499e-05	2.18757e-05
0.5 mM						0.5 mM
Exp1	Exp2	Exp3	Exp4	Average	STDEV	Exp1	Exp2	Exp3	Exp4	Average	STDEV
1.36265	1.37735	1.05373	1.1879	1.41158	0.191824	1.36166e-05	1.37634e-05	1.05296e-05	1.18704e-05	1.41055e-05	1.91684e-06
1.54305	1.59297	1.26621	1.57005			1.54192e-05	1.59181e-05	1.26529e-05	1.5689e-05
1.65119	1.54857	1.55454	1.52208			1.64999e-05	1.54744e-05	1.55341e-05	1.52097e-05
1.42268	1.60323	1.1092	1.21988			1.42165e-05	1.60206e-05	1.10839e-05	1.21899e-05
0.3 mM						0.3 mM
Exp1	Exp2	Exp3	Average	STDEV		Exp1	Exp2	Exp3	Average	STDEV
0.955083	0.805551	0.780483	0.906892	0.147116		9.54386e-06	8.04962e-06	7.79913e-06	9.06229e-06	1.47008e-06
1.01478	0.813756	1.0406				1.01404e-05	8.13162e-06	1.03984e-05
1.16151	0.695837	0.949894				1.16066e-05	6.95329e-06	9.49201e-06
	0.743318	1.01499					7.42776e-06	1.01425e-05
RFU						mM
