# Supplementary material for: Metal-dependent and metal-free mechanisms of peptide condensate catalysts
Source: Nat Commun. 2026 Mar 28;17:4548. doi: 10.1038/s41467-026-71117-4 (PMC13194831; doi:10.1038/s41467-026-71117-4)
Supplement: Supplementary file 10 — Source data [file 41467_2026_71117_MOESM10_ESM.zip › Source data_Fig 2g.xlsx]

## Sheet: 0.20 mM Zn
081225_(R2H-E2H+0.20mMZn)+20uMprobe_0.2%DMSO+2.8%MeCN_12_6.2 um_2um scale fine							580 (Ch1)	640 (Ch2)	Size [µm]	R = I1/I2	Average	STD	580 (Ch1)	640 (Ch2)	R = I1/I2		y = 0.29757 + (2.39891−0.29757)/(1+(x/7.48571)^12.51147)					Condensates	Dilute	Condensates	Dilute	Condensates	Dilute
Name	Z-Position	Area	Channel_1_FITC2-T1.Intensity Mean Value	Channel_2_FITC-T2.Intensity Mean Value	Diameter		31.8267	102.556	5.10489	0.310335	0.307539	0.0249038	0.815699	1.0045	0.812047	0.996789						0.310335	0.996789	solve 0.310335310032864 = 0.29757 + (2.39891−0.29757)/(1+(x/7.48571)^12.51147) for x	solve 0.996788562541956 = 0.29757 + (2.39891−0.29757)/(1+(x/7.48571)^12.51147) for x	11.2506	7.91379
		µm²			µm		29.0072	100.596	5.30048	0.288353			0.776103	0.868673	0.893435							0.288353	1.04163	solve 0.288353480345184 = 0.29757 + (2.39891−0.29757)/(1+(x/7.48571)^12.51147) for x	solve 1.04162922534408 = 0.29757 + (2.39891−0.29757)/(1+(x/7.48571)^12.51147) for x	NA	7.85414
Circle (Diameter)	3	7.06858	0.815699	1.0045	3		31.5619	103.275	5.08612	0.30561			0.797893	0.889108	0.897408							0.30561	1.1165	solve 0.305610460172245 = 0.29757 + (2.39891−0.29757)/(1+(x/7.48571)^12.51147) for x	solve 1.11650433097178 = 0.29757 + (2.39891−0.29757)/(1+(x/7.48571)^12.51147) for x	11.6762	7.75891
Circle (Diameter)	3	7.06858	0.776103	0.868673	3		30.0012	114.865	5.94572	0.261187			0.800135	0.951231	0.841158							0.261187	1.14817	solve 0.261187135176777 = 0.29757 + (2.39891−0.29757)/(1+(x/7.48571)^12.51147) for x	solve 1.14816689686151 = 0.29757 + (2.39891−0.29757)/(1+(x/7.48571)^12.51147) for x	NA	7.71998
Circle (Diameter)	3	7.06858	0.797893	0.889108	3		32.2929	97.0008	5.9004	0.332914			1.12237	2.22608	0.504193							0.332914	1.11516	solve 0.332913918067297 = 0.29757 + (2.39891−0.29757)/(1+(x/7.48571)^12.51147) for x	solve 1.11516408137504 = 0.29757 + (2.39891−0.29757)/(1+(x/7.48571)^12.51147) for x	10.3621	7.76058
Circle (Diameter)	3	7.06858	0.800135	0.951231	3		34.0757	116.886	5.73116	0.291528			0.892628	1.05218	0.848364							0.291528	1.14203	solve 0.291528215849304 = 0.29757 + (2.39891−0.29757)/(1+(x/7.48571)^12.51147) for x	solve 1.14203154186875 = 0.29757 + (2.39891−0.29757)/(1+(x/7.48571)^12.51147) for x	NA	7.72747
Circle (Diameter)	3	7.06858	1.12237	2.22608	3		27.6391	93.8645	5.41123	0.294458			0.806531	0.894595	0.901561							0.294458	1.23843	solve 0.294457567667558 = 0.29757 + (2.39891−0.29757)/(1+(x/7.48571)^12.51147) for x	solve 1.23843367677287 = 0.29757 + (2.39891−0.29757)/(1+(x/7.48571)^12.51147) for x	NA	7.61229
Circle (Diameter)	3	7.06858	0.892628	1.05218	3		28.217	89.5972	5.16084	0.314932			0.859786	1.0919	0.78742							0.314932	1.31028	solve 0.314932093050808 = 0.29757 + (2.39891−0.29757)/(1+(x/7.48571)^12.51147) for x	solve 1.31027617657301 = 0.29757 + (2.39891−0.29757)/(1+(x/7.48571)^12.51147) for x	10.9755	7.52909
Circle (Diameter)	3	7.06858	0.806531	0.894595	3		32.8908	95.6546	4.69009	0.343849			0.707212	0.559845	1.26323							0.343849	1.14039	solve 0.343849469243989 = 0.29757 + (2.39891−0.29757)/(1+(x/7.48571)^12.51147) for x	solve 1.14039331324483 = 0.29757 + (2.39891−0.29757)/(1+(x/7.48571)^12.51147) for x	10.1369	7.72948
Circle (Diameter)	3	7.06858	0.859786	1.0919	3		31.6988	95.4147	4.85823	0.332221			0.734894	0.564324	1.30225							0.332221	1.13039	solve 0.332221469638532 = 0.29757 + (2.39891−0.29757)/(1+(x/7.48571)^12.51147) for x	solve 1.13038574106634 = 0.29757 + (2.39891−0.29757)/(1+(x/7.48571)^12.51147) for x	10.3788	7.74176	Condensates	Dilute
Circle (Diameter)	3	7.06858	0.707212	0.559845	3								0.7481	0.730636	1.0239											pH		10.7967	7.73475
Circle (Diameter)	3	7.06858	0.734894	0.564324	3								0.72537	0.577751	1.25551													0.601726	0.108116
Circle (Diameter)	3	7.06858	0.7481	0.730636	3				4.69009				0.761053	0.701326	1.08516
Circle (Diameter)	3	7.06858	0.72537	0.577751	3				5.94572				0.756572	0.655104	1.15489
Circle (Diameter)	3	7.06858	0.761053	0.701326	3								0.751331	0.625831	1.20053
Circle (Diameter)	3	7.06858	0.756572	0.655104	3								0.809182	0.956588	0.845904
Circle (Diameter)	3	7.06858	0.751331	0.625831	3								0.724559	0.590772	1.22646
Circle (Diameter)	3	7.06858	0.809182	0.956588	3								0.773607	0.700735	1.10399
Circle (Diameter)	3	7.06858	0.724559	0.590772	3								0.740138	0.607026	1.21928
Circle (Diameter)	3	7.06858	0.773607	0.700735	3								0.797975	1.03759	0.769065
Circle (Diameter)	3	7.06858	0.740138	0.607026	3								0.80595	1.01092	0.797241	1.04163
Circle (Diameter)	3	7.06858	0.797975	1.03759	3								0.757863	0.653265	1.16011
													0.771555	0.78889	0.978026
													0.724173	0.609211	1.18871
081225_(R2H-E2H+0.20mMZn)+20uMprobe_0.2%DMSO+2.8%MeCN_2 drop_4.5+7.2 um_2um scale_101225 checked													0.732993	0.605378	1.2108
Name	Z-Position	Area	Channel_1_FITC2-T1.Intensity Mean Value	Channel_2_FITC-T2.Intensity Mean Value	Diameter				5.31892				0.864344	1.25174	0.690516
		µm²			µm								0.790817	0.939674	0.841587
Circle (Diameter)	4	7.06858	0.80595	1.01092	3								0.792561	0.977477	0.810823
Circle (Diameter)	4	7.06858	0.757863	0.653265	3								0.734199	0.592215	1.23975
Circle (Diameter)	4	7.06858	0.771555	0.78889	3								0.764419	0.757449	1.0092
Circle (Diameter)	4	7.06858	0.724173	0.609211	3								0.707136	0.6514	1.08556
Circle (Diameter)	4	7.06858	0.732993	0.605378	3								0.734642	0.590673	1.24374
Circle (Diameter)	4	7.06858	0.864344	1.25174	3								0.820024	1.04945	0.781388
Circle (Diameter)	4	7.06858	0.790817	0.939674	3								0.776154	0.693907	1.11853
Circle (Diameter)	4	7.06858	0.792561	0.977477	3								0.718799	0.592627	1.2129
Circle (Diameter)	4	7.06858	0.734199	0.592215	3								0.703988	0.639549	1.10076
Circle (Diameter)	4	7.06858	0.764419	0.757449	3								0.74677	0.575112	1.29848
Circle (Diameter)	4	7.06858	0.707136	0.6514	3								0.713864	0.594866	1.20004
Circle (Diameter)	4	7.06858	0.734642	0.590673	3								0.75549	0.740251	1.02059
Circle (Diameter)	4	7.06858	0.820024	1.04945	3								0.74271	0.573966	1.294
Circle (Diameter)	4	7.06858	0.776154	0.693907	3								0.729006	0.594799	1.22563
Circle (Diameter)	4	7.06858	0.718799	0.592627	3								0.944136	1.39887	0.674927
Circle (Diameter)	4	7.06858	0.703988	0.639549	3								0.704055	0.561243	1.25446
Circle (Diameter)	4	7.06858	0.74677	0.575112	3								0.723413	0.591465	1.22309
Circle (Diameter)	4	7.06858	0.713864	0.594866	3								0.81748	0.999435	0.817942
Circle (Diameter)	4	7.06858	0.75549	0.740251	3								0.949961	1.57391	0.603566
Circle (Diameter)	4	7.06858	0.74271	0.573966	3								0.662909	0.55572	1.19288	1.1165
Circle (Diameter)	4	7.06858	0.729006	0.594799	3								0.674665	0.642944	1.04934
Circle (Diameter)	4	7.06858	0.944136	1.39887	3								0.695196	0.753587	0.922515
Circle (Diameter)	4	7.06858	0.704055	0.561243	3								1.17478	2.48285	0.473156
Circle (Diameter)	4	7.06858	0.723413	0.591465	3								0.744681	0.867815	0.85811
Circle (Diameter)	4	7.06858	0.81748	0.999435	3								0.65192	0.532983	1.22315
Circle (Diameter)	4	7.06858	0.949961	1.57391	3								0.658507	0.707146	0.931218
													0.643437	0.553455	1.16258
													0.626822	0.500476	1.25245
081225_(R2H-E2H+0.20mMZn)+20uMprobe_0.2%DMSO+2.8%MeCN_9_5.8 um_2um scale													0.650195	0.504682	1.28833
Name	Z-Position	Area	Channel_1_FITC2-T1.Intensity Mean Value	Channel_2_FITC-T2.Intensity Mean Value	Diameter								0.610183	0.485888	1.25581
		µm²			µm								0.633897	0.560436	1.13108
Circle (Diameter)	3	20.4674	31.8267	102.556	5.10489								0.613463	0.535361	1.14589
Circle (Diameter)	3	7.06858	0.662909	0.55572	3								0.641555	0.589142	1.08896
Circle (Diameter)	3	7.06858	0.674665	0.642944	3								0.638247	0.680352	0.938113
Circle (Diameter)	3	7.06858	0.695196	0.753587	3								0.627152	0.493793	1.27007
Circle (Diameter)	3	7.06858	1.17478	2.48285	3								0.583706	0.518305	1.12618
Circle (Diameter)	3	7.06858	0.744681	0.867815	3								0.620704	0.502827	1.23443
Circle (Diameter)	3	7.06858	0.65192	0.532983	3								0.639876	0.466319	1.37219
Circle (Diameter)	3	7.06858	0.658507	0.707146	3								0.624784	0.485738	1.28626
Circle (Diameter)	3	7.06858	0.643437	0.553455	3								0.587917	0.489922	1.20002
Circle (Diameter)	3	7.06858	0.626822	0.500476	3								0.571703	0.492692	1.16036
Circle (Diameter)	3	7.06858	0.650195	0.504682	3								0.636381	0.552978	1.15083	1.14817
Circle (Diameter)	3	7.06858	0.610183	0.485888	3								0.67851	0.53491	1.26846
Circle (Diameter)	3	7.06858	0.633897	0.560436	3								0.644027	0.534339	1.20528
Circle (Diameter)	3	7.06858	0.613463	0.535361	3								0.673805	0.536952	1.25487
Circle (Diameter)	3	7.06858	0.641555	0.589142	3								0.789932	0.961126	0.821882
Circle (Diameter)	3	7.06858	0.638247	0.680352	3								0.650212	0.528013	1.23143
Circle (Diameter)	3	7.06858	0.627152	0.493793	3								0.643459	0.541196	1.18896
Circle (Diameter)	3	7.06858	0.583706	0.518305	3								0.657591	0.54933	1.19708
Circle (Diameter)	3	7.06858	0.620704	0.502827	3								0.636083	0.534607	1.18981
Circle (Diameter)	3	7.06858	0.639876	0.466319	3								0.651282	0.539186	1.2079
Circle (Diameter)	3	7.06858	0.624784	0.485738	3								0.694167	0.818937	0.847643
Circle (Diameter)	3	7.06858	0.587917	0.489922	3								0.655713	0.623074	1.05238
Circle (Diameter)	3	7.06858	0.571703	0.492692	3								0.645847	0.498221	1.29631
													0.623724	0.53839	1.1585
													0.626163	0.574851	1.08926
													0.657195	0.560182	1.17318
081225_(R2H-E2H+0.20mMZn)+20uMprobe_0.2%DMSO+2.8%MeCN_8_6.2 um_2um scale fine													0.64238	0.53325	1.20465
Name	Z-Position	Area	Channel_1_FITC2-T1.Intensity Mean Value	Channel_2_FITC-T2.Intensity Mean Value	Diameter								0.629467	0.514376	1.22375
		µm²			µm								0.637832	0.547425	1.16515
Circle (Diameter)	2	7.06858	0.636381	0.552978	3								0.659599	0.609915	1.08146
Circle (Diameter)	2	7.06858	0.67851	0.53491	3								0.777315	1.00972	0.769834
Circle (Diameter)	2	7.06858	0.644027	0.534339	3								0.625884	0.487138	1.28482
Circle (Diameter)	2	7.06858	0.673805	0.536952	3								0.647094	0.526428	1.22922
Circle (Diameter)	2	7.06858	0.789932	0.961126	3								0.633426	0.513065	1.23459
Circle (Diameter)	2	7.06858	0.650212	0.528013	3								0.640082	0.543857	1.17693
Circle (Diameter)	2	7.06858	0.643459	0.541196	3								0.709109	0.61233	1.15805	1.11516
Circle (Diameter)	2	7.06858	0.657591	0.54933	3								0.73403	0.569906	1.28799
Circle (Diameter)	2	7.06858	0.636083	0.534607	3								0.725969	0.588492	1.23361
Circle (Diameter)	2	7.06858	0.651282	0.539186	3								0.721786	0.613456	1.17659
Circle (Diameter)	2	7.06858	0.694167	0.818937	3								0.745923	0.619057	1.20493
Circle (Diameter)	2	7.06858	0.655713	0.623074	3								0.727342	0.608968	1.19438
Circle (Diameter)	2	7.06858	0.645847	0.498221	3								0.739407	0.60429	1.2236
Circle (Diameter)	2	7.06858	0.623724	0.53839	3								0.761405	0.786219	0.968438
Circle (Diameter)	2	7.06858	0.626163	0.574851	3								0.70984	0.609493	1.16464
Circle (Diameter)	2	7.06858	0.657195	0.560182	3								0.724029	0.583443	1.24096
Circle (Diameter)	2	7.06858	0.64238	0.53325	3								0.743192	0.644682	1.1528
Circle (Diameter)	2	7.06858	0.629467	0.514376	3								0.744365	0.586858	1.26839
Circle (Diameter)	2	7.06858	0.637832	0.547425	3								0.73706	0.615932	1.19666
Circle (Diameter)	2	7.06858	0.659599	0.609915	3								0.746987	0.595154	1.25512
Circle (Diameter)	2	7.06858	0.777315	1.00972	3								0.758271	0.631087	1.20153
Circle (Diameter)	2	7.06858	0.625884	0.487138	3								0.870397	1.07775	0.807605
Circle (Diameter)	2	7.06858	0.647094	0.526428	3								0.882959	1.41228	0.625199
Circle (Diameter)	2	7.06858	0.633426	0.513065	3								0.796879	0.981499	0.8119
Circle (Diameter)	2	7.06858	0.640082	0.543857	3								0.814088	0.937647	0.868224
													0.738124	0.644604	1.14508
													0.784918	0.791504	0.99168
081225_(R2H-E2H+0.20mMZn)+20uMprobe_0.2%DMSO+2.8%MeCN_11_5.6 um_2um scale													0.790039	0.767558	1.02929
Name	Z-Position	Area	Channel_1_FITC2-T1.Intensity Mean Value	Channel_2_FITC-T2.Intensity Mean Value	Diameter								0.717418	0.630603	1.13767
		µm²			µm								0.728151	0.700375	1.03966
Circle (Diameter)	5	22.0658	29.0072	100.596	5.30048								0.732963	0.634098	1.15592
Circle (Diameter)	5	7.06858	0.709109	0.61233	3								0.714629	0.602975	1.18517
Circle (Diameter)	5	7.06858	0.73403	0.569906	3								0.734029	0.603968	1.21534
Circle (Diameter)	5	7.06858	0.725969	0.588492	3								0.709497	0.552495	1.28417
Circle (Diameter)	5	7.06858	0.721786	0.613456	3								0.658843	0.49969	1.31851	1.14203
Circle (Diameter)	5	7.06858	0.745923	0.619057	3								0.671797	0.551929	1.21718
Circle (Diameter)	5	7.06858	0.727342	0.608968	3								0.624736	0.504051	1.23943
Circle (Diameter)	5	7.06858	0.739407	0.60429	3								0.669338	0.607774	1.10129
Circle (Diameter)	5	7.06858	0.761405	0.786219	3								0.709973	0.748493	0.948537
Circle (Diameter)	5	7.06858	0.70984	0.609493	3								0.661936	0.550333	1.20279
Circle (Diameter)	5	7.06858	0.724029	0.583443	3								0.644136	0.504621	1.27647
Circle (Diameter)	5	7.06858	0.743192	0.644682	3								0.638092	0.537342	1.1875
Circle (Diameter)	5	7.06858	0.744365	0.586858	3								0.659831	0.531328	1.24185
Circle (Diameter)	5	7.06858	0.73706	0.615932	3								0.639114	0.526546	1.21379
Circle (Diameter)	5	7.06858	0.746987	0.595154	3								0.643753	0.530382	1.21375
Circle (Diameter)	5	7.06858	0.758271	0.631087	3								0.648164	0.549783	1.17894
Circle (Diameter)	5	7.06858	0.870397	1.07775	3								0.630591	0.49662	1.26976
Circle (Diameter)	5	7.06858	0.882959	1.41228	3								0.639249	0.551068	1.16002
Circle (Diameter)	5	7.06858	0.796879	0.981499	3								0.635469	0.531118	1.19647
Circle (Diameter)	5	7.06858	0.814088	0.937647	3								0.648716	0.552294	1.17458
Circle (Diameter)	5	7.06858	0.738124	0.644604	3								0.670353	0.528825	1.26763
Circle (Diameter)	5	7.06858	0.784918	0.791504	3								0.647747	0.54485	1.18885
Circle (Diameter)	5	7.06858	0.790039	0.767558	3								0.63431	0.520023	1.21977
Circle (Diameter)	5	7.06858	0.717418	0.630603	3								0.653175	0.527359	1.23858
Circle (Diameter)	5	7.06858	0.728151	0.700375	3								0.658872	0.577467	1.14097
Circle (Diameter)	5	7.06858	0.732963	0.634098	3								0.664099	0.570955	1.16314
Circle (Diameter)	5	7.06858	0.714629	0.602975	3								0.692595	0.706447	0.980392
Circle (Diameter)	5	7.06858	0.734029	0.603968	3								0.808124	1.20856	0.668668
Circle (Diameter)	5	7.06858	0.709497	0.552495	3								0.773918	1.08491	0.713347
													0.674187	0.681072	0.989891
081225_(R2H-E2H+0.20mMZn)+20uMprobe_0.2%DMSO+2.8%MeCN_7_6.2 um_2um scale													0.63701	0.543016	1.1731
Name	Z-Position	Area	Channel_1_FITC2-T1.Intensity Mean Value	Channel_2_FITC-T2.Intensity Mean Value	Diameter								0.60742	0.510465	1.18993
		µm²			µm								0.71424	0.779134	0.916711
Circle (Diameter)	2	7.06858	0.658843	0.49969	3								0.637789	0.502559	1.26908
Circle (Diameter)	2	7.06858	0.671797	0.551929	3								0.660601	0.509071	1.29766	1.23843
Circle (Diameter)	2	7.06858	0.624736	0.504051	3								0.648205	0.536719	1.20772
Circle (Diameter)	2	7.06858	0.669338	0.607774	3								0.725379	0.56169	1.29142
Circle (Diameter)	2	7.06858	0.709973	0.748493	3								0.728745	0.737957	0.987516
Circle (Diameter)	2	7.06858	0.661936	0.550333	3								0.762779	0.538764	1.41579
Circle (Diameter)	2	7.06858	0.644136	0.504621	3								0.748112	0.583357	1.28242
Circle (Diameter)	2	7.06858	0.638092	0.537342	3								0.809089	0.727371	1.11235
Circle (Diameter)	2	7.06858	0.659831	0.531328	3								0.753069	0.547284	1.37601
Circle (Diameter)	2	7.06858	0.639114	0.526546	3								0.762811	0.563098	1.35467
Circle (Diameter)	2	7.06858	0.643753	0.530382	3								0.757617	0.54497	1.3902
Circle (Diameter)	2	7.06858	0.648164	0.549783	3								0.693406	0.521004	1.33091
Circle (Diameter)	2	7.06858	0.630591	0.49662	3								0.758735	0.544593	1.39321
Circle (Diameter)	2	7.06858	0.639249	0.551068	3								0.630707	0.555421	1.13555
Circle (Diameter)	2	7.06858	0.635469	0.531118	3								0.808869	0.680093	1.18935
Circle (Diameter)	2	7.06858	0.648716	0.552294	3								0.758849	0.894473	0.848375
Circle (Diameter)	2	7.06858	0.670353	0.528825	3								0.767357	0.541363	1.41745
Circle (Diameter)	2	7.06858	0.647747	0.54485	3								0.641635	0.508171	1.26264
Circle (Diameter)	2	7.06858	0.63431	0.520023	3								0.763439	0.855008	0.892903
Circle (Diameter)	2	7.06858	0.653175	0.527359	3								0.815513	0.749286	1.08839
Circle (Diameter)	2	7.06858	0.658872	0.577467	3								0.743088	0.510114	1.45671
Circle (Diameter)	2	7.06858	0.664099	0.570955	3								0.842227	0.740325	1.13764
Circle (Diameter)	2	7.06858	0.692595	0.706447	3								0.775345	0.718798	1.07867
Circle (Diameter)	2	7.06858	0.808124	1.20856	3								0.691438	0.771185	0.896591
Circle (Diameter)	2	7.06858	0.773918	1.08491	3								0.72927	0.520558	1.40094
Circle (Diameter)	2	7.06858	0.674187	0.681072	3								0.763474	0.505878	1.50921
Circle (Diameter)	2	7.06858	0.63701	0.543016	3								0.727112	0.533414	1.36313
Circle (Diameter)	2	7.06858	0.60742	0.510465	3								0.633427	0.510615	1.24052
Circle (Diameter)	2	7.06858	0.71424	0.779134	3								0.699008	0.530273	1.3182
Circle (Diameter)	2	7.06858	0.637789	0.502559	3								0.822947	0.706447	1.16491	1.31028
													0.764765	0.642423	1.19044
081225_(R2H-E2H+0.20mMZn)+20uMprobe_0.2%DMSO+2.8%MeCN_5_6 um_2um scale													0.81924	0.546142	1.50005
Name	Z-Position	Area	Channel_1_FITC2-T1.Intensity Mean Value	Channel_2_FITC-T2.Intensity Mean Value	Diameter								0.678107	0.509039	1.33213
		µm²			µm								0.771187	0.513743	1.50111
Circle (Diameter)	2	7.06858	0.660601	0.509071	3								0.807334	0.53843	1.49942
Circle (Diameter)	2	7.06858	0.648205	0.536719	3								0.81105	0.558445	1.45234
Circle (Diameter)	2	7.06858	0.725379	0.56169	3								0.875894	0.85109	1.02914
Circle (Diameter)	2	7.06858	0.728745	0.737957	3								0.770875	0.570687	1.35078
Circle (Diameter)	2	7.06858	0.762779	0.538764	3								0.847764	0.523341	1.61991
Circle (Diameter)	2	7.06858	0.748112	0.583357	3								0.853001	0.523099	1.63067
Circle (Diameter)	2	7.06858	0.809089	0.727371	3								0.831213	0.519438	1.60022
Circle (Diameter)	2	7.06858	0.753069	0.547284	3								0.868219	0.653154	1.32927
Circle (Diameter)	2	7.06858	0.762811	0.563098	3								0.835764	0.598364	1.39675
Circle (Diameter)	2	7.06858	0.757617	0.54497	3								0.684531	0.521174	1.31344
Circle (Diameter)	2	7.06858	0.693406	0.521004	3								0.606939	0.536801	1.13066
Circle (Diameter)	2	7.06858	0.758735	0.544593	3								0.674422	0.543247	1.24147
Circle (Diameter)	2	7.06858	0.630707	0.555421	3								0.64847	0.487532	1.33011
Circle (Diameter)	2	7.06858	0.808869	0.680093	3								0.76422	0.620648	1.23133
Circle (Diameter)	2	7.06858	0.758849	0.894473	3								1.05817	1.53328	0.690137
Circle (Diameter)	2	7.06858	0.767357	0.541363	3								0.704536	0.554341	1.27094
Circle (Diameter)	2	7.06858	0.641635	0.508171	3								1.03996	0.709427	1.46591
Circle (Diameter)	2	7.06858	0.763439	0.855008	3								0.599547	0.482299	1.2431
Circle (Diameter)	2	7.06858	0.815513	0.749286	3								0.815458	0.765006	1.06595
Circle (Diameter)	2	7.06858	0.743088	0.510114	3								0.953728	0.813752	1.17201
Circle (Diameter)	2	7.06858	0.842227	0.740325	3								0.85165	0.542058	1.57114
Circle (Diameter)	2	7.06858	0.775345	0.718798	3								0.610449	0.579111	1.05411
Circle (Diameter)	2	7.06858	0.691438	0.771185	3								0.571919	0.478281	1.19578	1.14039
Circle (Diameter)	2	7.06858	0.72927	0.520558	3								0.624771	0.50398	1.23967
Circle (Diameter)	2	7.06858	0.763474	0.505878	3								0.61846	0.481692	1.28393
Circle (Diameter)	2	7.06858	0.727112	0.533414	3								0.621876	0.505944	1.22914
Circle (Diameter)	2	7.06858	0.633427	0.510615	3								0.656902	0.514855	1.2759
Circle (Diameter)	2	7.06858	0.699008	0.530273	3								0.798331	1.08813	0.733673
													0.673992	0.530356	1.27083
081225_(R2H-E2H+0.20mMZn)+20uMprobe_0.2%DMSO+2.8%MeCN_5.4 um_2um scale													0.700048	0.789652	0.886528
Name	Z-Position	Area	Channel_1_FITC2-T1.Intensity Mean Value	Channel_2_FITC-T2.Intensity Mean Value	Diameter								0.566546	0.462363	1.22533
		µm²			µm								0.723339	0.979772	0.738273
Circle (Diameter)	2	7.06858	0.822947	0.706447	3								0.700787	0.704442	0.994812
Circle (Diameter)	2	7.06858	0.764765	0.642423	3								0.842485	0.907194	0.92867
Circle (Diameter)	2	7.06858	0.81924	0.546142	3								0.826086	0.777074	1.06307
Circle (Diameter)	2	7.06858	0.678107	0.509039	3								0.67006	0.545325	1.22873
Circle (Diameter)	2	7.06858	0.771187	0.513743	3								0.6731	0.712015	0.945344
Circle (Diameter)	2	7.06858	0.807334	0.53843	3								0.70888	0.920299	0.770271
Circle (Diameter)	2	7.06858	0.81105	0.558445	3								0.632213	0.518909	1.21835
Circle (Diameter)	2	7.06858	0.875894	0.85109	3								0.64862	0.548712	1.18208
Circle (Diameter)	2	7.06858	0.770875	0.570687	3								0.631035	0.535386	1.17866
Circle (Diameter)	2	7.06858	0.847764	0.523341	3								0.630545	0.494325	1.27557
Circle (Diameter)	2	7.06858	0.853001	0.523099	3								0.653721	0.530203	1.23296
Circle (Diameter)	2	7.06858	0.831213	0.519438	3								0.641864	0.528651	1.21415
Circle (Diameter)	2	7.06858	0.868219	0.653154	3								0.688273	0.489305	1.40663
Circle (Diameter)	2	7.06858	0.835764	0.598364	3								0.568734	0.45159	1.2594
Circle (Diameter)	2	7.06858	0.684531	0.521174	3								0.550873	0.473129	1.16432
Circle (Diameter)	2	7.06858	0.606939	0.536801	3								0.590607	0.494916	1.19335
Circle (Diameter)	2	7.06858	0.674422	0.543247	3								0.59984	0.499841	1.20006
Circle (Diameter)	2	7.06858	0.64847	0.487532	3								0.640492	0.510071	1.25569
Circle (Diameter)	2	7.06858	0.76422	0.620648	3								0.633054	0.494489	1.28022
Circle (Diameter)	2	7.06858	1.05817	1.53328	3								0.655512	0.517415	1.2669	1.13039
Circle (Diameter)	2	7.06858	0.704536	0.554341	3								0.663911	0.537171	1.23594
Circle (Diameter)	2	7.06858	1.03996	0.709427	3								0.676457	0.776391	0.871284
Circle (Diameter)	2	7.06858	0.599547	0.482299	3								0.700478	0.762283	0.918922
Circle (Diameter)	2	7.06858	0.815458	0.765006	3								0.662656	0.522099	1.26921
Circle (Diameter)	2	7.06858	0.953728	0.813752	3								0.640344	0.515936	1.24113
Circle (Diameter)	2	7.06858	0.85165	0.542058	3								0.647079	0.504634	1.28227
Circle (Diameter)	2	7.06858	0.610449	0.579111	3								0.709434	0.799205	0.887674
													0.694963	0.717858	0.968107
													0.739243	0.905732	0.816182
081225_(R2H-E2H+0.20mMZn)+20uMprobe_0.2%DMSO+2.8%MeCN_6_5.8 um_2um scale													0.706773	0.863292	0.818695
Name	Z-Position	Area	Channel_1_FITC2-T1.Intensity Mean Value	Channel_2_FITC-T2.Intensity Mean Value	Diameter								0.693704	0.668846	1.03717
		µm²			µm								0.684361	0.674411	1.01475
Circle (Diameter)	4	20.3172	31.5619	103.275	5.08612								0.725305	0.836688	0.866877
Circle (Diameter)	4	7.06858	0.571919	0.478281	3								0.596087	0.513555	1.16071
Circle (Diameter)	4	7.06858	0.624771	0.50398	3								0.611331	0.49187	1.24287
Circle (Diameter)	4	7.06858	0.61846	0.481692	3								0.64909	0.516084	1.25772
Circle (Diameter)	4	7.06858	0.621876	0.505944	3								0.616972	0.521532	1.183
Circle (Diameter)	4	7.06858	0.656902	0.514855	3								0.626739	0.53159	1.17899
Circle (Diameter)	4	7.06858	0.798331	1.08813	3								0.661515	0.502781	1.31571
Circle (Diameter)	4	7.06858	0.673992	0.530356	3								0.641997	0.521376	1.23135
Circle (Diameter)	4	7.06858	0.700048	0.789652	3								0.645714	0.518648	1.245
Circle (Diameter)	4	7.06858	0.566546	0.462363	3								0.644769	0.522449	1.23413
Circle (Diameter)	4	7.06858	0.723339	0.979772	3								0.620627	0.506865	1.22444
Circle (Diameter)	4	7.06858	0.700787	0.704442	3								0.640146	0.524223	1.22113
Circle (Diameter)	4	7.06858	0.842485	0.907194	3								0.643734	0.514996	1.24998
Circle (Diameter)	4	7.06858	0.826086	0.777074	3								0.629712	0.491859	1.28027
Circle (Diameter)	4	7.06858	0.67006	0.545325	3
Circle (Diameter)	4	7.06858	0.6731	0.712015	3
Circle (Diameter)	4	7.06858	0.70888	0.920299	3
Circle (Diameter)	4	7.06858	0.632213	0.518909	3
Circle (Diameter)	4	7.06858	0.64862	0.548712	3
Circle (Diameter)	4	7.06858	0.631035	0.535386	3
Circle (Diameter)	4	7.06858	0.630545	0.494325	3
Circle (Diameter)	4	7.06858	0.653721	0.530203	3
Circle (Diameter)	4	7.06858	0.641864	0.528651	3
Circle (Diameter)	4	7.06858	0.688273	0.489305	3
Circle (Diameter)	4	7.06858	0.568734	0.45159	3
Circle (Diameter)	4	7.06858	0.550873	0.473129	3
Circle (Diameter)	4	7.06858	0.590607	0.494916	3
Circle (Diameter)	4	7.06858	0.59984	0.499841	3
Circle (Diameter)	4	7.06858	0.640492	0.510071	3
Circle (Diameter)	4	7.06858	0.633054	0.494489	3
081225_(R2H-E2H+0.20mMZn)+20uMprobe_0.2%DMSO+2.8% MeCN_1_5.8 um_2um sxale
Name	Z-Position	Area	Channel_1_FITC2-T1.Intensity Mean Value	Channel_2_FITC-T2.Intensity Mean Value	Diameter
		µm²			µm
Circle (Diameter)	2	7.06858	0.655512	0.517415	3
Circle (Diameter)	2	7.06858	0.663911	0.537171	3
Circle (Diameter)	2	7.06858	0.676457	0.776391	3
Circle (Diameter)	2	7.06858	0.700478	0.762283	3
Circle (Diameter)	2	7.06858	0.662656	0.522099	3
Circle (Diameter)	2	7.06858	0.640344	0.515936	3
Circle (Diameter)	2	7.06858	0.647079	0.504634	3
Circle (Diameter)	2	7.06858	0.709434	0.799205	3
Circle (Diameter)	2	7.06858	0.694963	0.717858	3
Circle (Diameter)	2	7.06858	0.739243	0.905732	3
Circle (Diameter)	2	7.06858	0.706773	0.863292	3
Circle (Diameter)	2	7.06858	0.693704	0.668846	3
Circle (Diameter)	2	7.06858	0.684361	0.674411	3
Circle (Diameter)	2	7.06858	0.725305	0.836688	3
Circle (Diameter)	2	7.06858	0.596087	0.513555	3
Circle (Diameter)	2	7.06858	0.611331	0.49187	3
Circle (Diameter)	2	7.06858	0.64909	0.516084	3
Circle (Diameter)	2	7.06858	0.616972	0.521532	3
Circle (Diameter)	2	7.06858	0.626739	0.53159	3
Circle (Diameter)	2	7.06858	0.661515	0.502781	3
Circle (Diameter)	2	7.06858	0.641997	0.521376	3
Circle (Diameter)	2	7.06858	0.645714	0.518648	3
Circle (Diameter)	2	7.06858	0.644769	0.522449	3
Circle (Diameter)	2	7.06858	0.620627	0.506865	3
Circle (Diameter)	2	7.06858	0.640146	0.524223	3
Circle (Diameter)	2	7.06858	0.643734	0.514996	3
Circle (Diameter)	2	7.06858	0.629712	0.491859	3
081225_(R2H-E2H + 0.20 mM Zn)+20uM probe_0.2% DMSO+2.8% MeCN_4_5.7 um_not good - NO good Z
081225_(R2H-E2H + 0.20 mM Zn)+20uM probe_0.2% DMSO+2.8% MeCN_2 drop_4.5+7.2 um_2um scale_101225
Name	Z-Position	Area	Channel_1_FITC2-T1.Intensity Mean Value	Channel_2_FITC-T2.Intensity Mean Value	Diameter
		µm²			µm
Circle (Diameter)	4	27.7651	30.0012	114.865	5.94572
081225_(R2H-E2H + 0.20 mM Zn)+20uM probe_0.2% DMSO+2.8% MeCN_8_6.2 um
Name	Z-Position	Area	Channel_1_FITC2-T1.Intensity Mean Value	Channel_2_FITC-T2.Intensity Mean Value	Diameter
		µm²			µm
Circle (Diameter)	2	27.3434	32.2929	97.0008	5.9004
081225_(R2H-E2H + 0.20 mM Zn)+20uM probe_0.2% DMSO+2.8% MeCN_7_6.2 um
Name	Z-Position	Area	Channel_1_FITC2-T1.Intensity Mean Value	Channel_2_FITC-T2.Intensity Mean Value	Diameter
		µm²			µm
Circle (Diameter)	2	25.7973	34.0757	116.886	5.73116
081225_(R2H-E2H + 0.20 mM Zn)+20uM probe_0.2% DMSO+2.8% MeCN_12_6.2 um_2um scale
Name	Z-Position	Area	Channel_1_FITC2-T1.Intensity Mean Value	Channel_2_FITC-T2.Intensity Mean Value	Diameter
		µm²			µm
Circle (Diameter)	3	22.9976	27.6391	93.8645	5.41123
081225_(R2H-E2H + 0.20 mM Zn)+20uM probe_0.2% DMSO+2.8% MeCN_5_6 um
Name	Z-Position	Area	Channel_1_FITC2-T1.Intensity Mean Value	Channel_2_FITC-T2.Intensity Mean Value	Diameter
		µm²			µm
Circle (Diameter)	2	20.9185	28.217	89.5972	5.16084
081225_(R2H-E2H + 0.20 mM Zn)+20uM probe_0.2% DMSO+2.8% MeCN_5.4 um_2um scale
Name	Z-Position	Area	Channel_1_FITC2-T1.Intensity Mean Value	Channel_2_FITC-T2.Intensity Mean Value	Diameter
		µm²			µm
Circle (Diameter)	2	17.2764	32.8908	95.6546	4.69009
081225_(R2H-E2H + 0.20 mM Zn)+20uM probe_0.2% DMSO+2.8% MeCN_1_5.8 um
Name	Z-Position	Area	Channel_1_FITC2-T1.Intensity Mean Value	Channel_2_FITC-T2.Intensity Mean Value	Diameter
		µm²			µm
Circle (Diameter)	2	18.5373	31.6988	95.4147	4.85823

## Sheet: 0.33 mM Zn
081225_(R2H-E2H + 0.33 mM Zn)+20uM probe_0.2% DMSO+2.8% MeCN_13_6um_2um scale							580 (Ch1)	640 (Ch2)	Size [µm]	R = I1/I2	Average	STD									y = 0.45376 + (2.16981−0.45376)/(1+(x/7.49943)^17.49935)	Condensates	Dilute	Condensates	Dilute	Condensates	Dilute
Name	Z-Position	Area	Channel_1_FITC2-T1.Intensity Mean Value	Channel_2_FITC-T2.Intensity Mean Value	Diameter		41.9191	116.941	5.27149	0.358464	0.389688	0.035994			0.0596182	0.0579778	1.02829	1.04151				0.358464	1.04151	solve 0.358463952448778 = 0.45376 + (2.16981−0.45376)/(1+(x/7.49943)^17.49935) for x	solve 1.04151418788083 = 0.45376 + (2.16981−0.45376)/(1+(x/7.49943)^17.49935) for x	NA	7.78419
		µm²			µm		42.6726	118.248	6.14306	0.360874					0.281669	0.222774	1.26437					0.360874	1.05302	solve 0.360874335855639 = 0.45376 + (2.16981−0.45376)/(1+(x/7.49943)^17.49935) for x	solve 1.05302147759744 = 0.45376 + (2.16981−0.45376)/(1+(x/7.49943)^17.49935) for x	NA	7.77101
Circle (Diameter)	4	21.8251	41.9191	116.941	5.27149		44.2107	123.449	5.30584	0.35813					0.133278	0.125264	1.06398					0.35813	1.05465	solve 0.358129994751736 = 0.45376 + (2.16981−0.45376)/(1+(x/7.49943)^17.49935) for x	solve 1.05465276590695 = 0.45376 + (2.16981−0.45376)/(1+(x/7.49943)^17.49935) for x	NA	7.76916
Circle (Diameter)	4	7.06858	0.0596182	0.0579778	3		40.8392	100.379	5.84757	0.406851					0.277574	0.247971	1.11938					0.406851	1.22643	solve 0.406851168676342 = 0.45376 + (2.16981−0.45376)/(1+(x/7.49943)^17.49935) for x	solve 1.22643205843236 = 0.45376 + (2.16981−0.45376)/(1+(x/7.49943)^17.49935) for x	NA	7.58546
Circle (Diameter)	4	7.06858	0.281669	0.222774	3		42.275	111.557	5.7922	0.378953					0.332174	0.371479	0.894195					0.378953	0.846097	solve 0.378952909242719 = 0.45376 + (2.16981−0.45376)/(1+(x/7.49943)^17.49935) for x	solve 0.846097479478853 = 0.45376 + (2.16981−0.45376)/(1+(x/7.49943)^17.49935) for x	NA	8.03912
Circle (Diameter)	4	7.06858	0.133278	0.125264	3		44.2428	115.732	5.41212	0.382288					0.283903	0.28491	0.996466					0.382288	1.01873	solve 0.382287756143998 = 0.45376 + (2.16981−0.45376)/(1+(x/7.49943)^17.49935) for x	solve 1.01872942813958 = 0.45376 + (2.16981−0.45376)/(1+(x/7.49943)^17.49935) for x	NA	7.81071
Circle (Diameter)	4	7.06858	0.277574	0.247971	3		47.1159	118.526	5.17095	0.397516					0.204335	0.204128	1.00101					0.397516	1.12725	solve 0.397515875217372 = 0.45376 + (2.16981−0.45376)/(1+(x/7.49943)^17.49935) for x	solve 1.12724845499495 = 0.45376 + (2.16981−0.45376)/(1+(x/7.49943)^17.49935) for x	NA	7.68905
Circle (Diameter)	4	7.06858	0.332174	0.371479	3		42.9673	115.322	5.69211	0.372584					0.243827	0.195337	1.24824					0.372584	1.06984	solve 0.372583839794652 = 0.45376 + (2.16981−0.45376)/(1+(x/7.49943)^17.49935) for x	solve 1.06984153476478 = 0.45376 + (2.16981−0.45376)/(1+(x/7.49943)^17.49935) for x	NA	7.75201
Circle (Diameter)	4	7.06858	0.283903	0.28491	3		43.852	116.919	5.74317	0.375064					0.300196	0.240775	1.24679					0.375064	1.11514	solve 0.375063887927691 = 0.45376 + (2.16981−0.45376)/(1+(x/7.49943)^17.49935) for x	solve 1.11514123262551 = 0.45376 + (2.16981−0.45376)/(1+(x/7.49943)^17.49935) for x	NA	7.70211
Circle (Diameter)	4	7.06858	0.204335	0.204128	3		40.4911	110.16	6.91809	0.367566					0.300393	0.231901	1.29535					0.367566	1.16962	solve 0.367566123123653 = 0.45376 + (2.16981−0.45376)/(1+(x/7.49943)^17.49935) for x	solve 1.16962209052838 = 0.45376 + (2.16981−0.45376)/(1+(x/7.49943)^17.49935) for x	NA	7.64414
Circle (Diameter)	4	7.06858	0.243827	0.195337	3		38.8341	85.5051	5.78312	0.454173					0.288336	0.249886	1.15387					0.454173	1.17839	solve 0.45417325006897 = 0.45376 + (2.16981−0.45376)/(1+(x/7.49943)^17.49935) for x	solve 1.17839190829598 = 0.45376 + (2.16981−0.45376)/(1+(x/7.49943)^17.49935) for x	12.0723	7.63498
Circle (Diameter)	4	7.06858	0.300196	0.240775	3		35.9211	77.4506	5.68642	0.463794					0.627486	1.03642	0.605438					0.463794		solve 0.463794228036737 = 0.45376 + (2.16981−0.45376)/(1+(x/7.49943)^17.49935) for x		10.0575
Circle (Diameter)	4	7.06858	0.300393	0.231901	3										0.314426	0.3064	1.02619
Circle (Diameter)	4	7.06858	0.288336	0.249886	3				5.17095						0.323634	0.292908	1.1049											Condensates	Dilute
Circle (Diameter)	4	7.06858	0.627486	1.03642	3				6.91809						0.255891	0.212644	1.20338									pH		11.0649	7.74381
Circle (Diameter)	4	7.06858	0.314426	0.3064	3										0.185154	0.128188	1.4444											1.42468	0.120977
Circle (Diameter)	4	7.06858	0.323634	0.292908	3										0.270448	0.356129	0.75941
Circle (Diameter)	4	7.06858	0.255891	0.212644	3										0.325599	0.327144	0.995277
Circle (Diameter)	4	7.06858	0.185154	0.128188	3										0.185706	0.251049	0.739721
Circle (Diameter)	4	7.06858	0.270448	0.356129	3										0.310634	0.330345	0.940332
Circle (Diameter)	4	7.06858	0.325599	0.327144	3										0.224424	0.198731	1.12929
Circle (Diameter)	4	7.06858	0.185706	0.251049	3										0.3123	0.333412	0.93668
Circle (Diameter)	4	7.06858	0.310634	0.330345	3										0.269197	0.236796	1.13683
Circle (Diameter)	4	7.06858	0.224424	0.198731	3										0.388615	0.586542	0.662553
Circle (Diameter)	4	7.06858	0.3123	0.333412	3										0.440476	0.632272	0.696655	1.05302
Circle (Diameter)	4	7.06858	0.269197	0.236796	3				5.73051						0.353805	0.467106	0.757441
Circle (Diameter)	4	7.06858	0.388615	0.586542	3										0.284361	0.239447	1.18757
															0.299453	0.223883	1.33754
081225_(R2H-E2H + 0.33 mM Zn)+20uM probe_0.2% DMSO+2.8% MeCN_11_6.8um_2um scale															0.539873	0.890798	0.606056
Name	Z-Position	Area	Channel_1_FITC2-T1.Intensity Mean Value	Channel_2_FITC-T2.Intensity Mean Value	Diameter										0.313725	0.25933	1.20975
		µm²			µm										0.305487	0.228253	1.33837
Circle (Diameter)	2	29.6387	42.6726	118.248	6.14306										0.295033	0.215284	1.37043
Circle (Diameter)	2	7.06858	0.440476	0.632272	3										0.306708	0.229786	1.33475
Circle (Diameter)	2	7.06858	0.353805	0.467106	3										0.306934	0.237179	1.2941
Circle (Diameter)	2	7.06858	0.284361	0.239447	3										0.318557	0.337127	0.944915
Circle (Diameter)	2	7.06858	0.299453	0.223883	3										0.272124	0.234714	1.15939
Circle (Diameter)	2	7.06858	0.539873	0.890798	3										0.306414	0.257848	1.18836
Circle (Diameter)	2	7.06858	0.313725	0.25933	3										0.295008	0.234988	1.25541
Circle (Diameter)	2	7.06858	0.305487	0.228253	3										0.34404	0.345075	0.997001
Circle (Diameter)	2	7.06858	0.295033	0.215284	3										0.291451	0.238018	1.22449
Circle (Diameter)	2	7.06858	0.306708	0.229786	3										0.304127	0.295972	1.02755
Circle (Diameter)	2	7.06858	0.306934	0.237179	3										0.374344	0.48338	0.77443
Circle (Diameter)	2	7.06858	0.318557	0.337127	3										0.306816	0.313412	0.978954
Circle (Diameter)	2	7.06858	0.272124	0.234714	3										0.282497	0.250535	1.12758
Circle (Diameter)	2	7.06858	0.306414	0.257848	3										0.273262	0.247647	1.10343
Circle (Diameter)	2	7.06858	0.295008	0.234988	3										0.305351	0.344924	0.885271
Circle (Diameter)	2	7.06858	0.34404	0.345075	3										0.362186	0.490141	0.738943
Circle (Diameter)	2	7.06858	0.291451	0.238018	3										0.299411	0.260829	1.14792
Circle (Diameter)	2	7.06858	0.304127	0.295972	3										0.415802	0.650483	0.63922
Circle (Diameter)	2	7.06858	0.374344	0.48338	3										0.406438	0.570577	0.712327	1.05465
Circle (Diameter)	2	7.06858	0.306816	0.313412	3										0.304773	0.289016	1.05452
Circle (Diameter)	2	7.06858	0.282497	0.250535	3										0.32924	0.344635	0.955331
Circle (Diameter)	2	7.06858	0.273262	0.247647	3										0.287285	0.246592	1.16503
Circle (Diameter)	2	7.06858	0.305351	0.344924	3										0.382929	0.537235	0.712778
Circle (Diameter)	2	7.06858	0.362186	0.490141	3										0.3114	0.235797	1.32063
Circle (Diameter)	2	7.06858	0.299411	0.260829	3										0.316169	0.267034	1.184
Circle (Diameter)	2	7.06858	0.415802	0.650483	3										0.331834	0.376862	0.880518
															0.298088	0.233157	1.27849
															0.234065	0.266377	0.878697
081225_(R2H-E2H+0.33mMZn)+20uMprobe_0.2%DMSO+2.8%MeCN_10_6um_2um scale_2 back points															0.27077	0.222728	1.2157
Name	Z-Position	Area	Channel_1_FITC2-T1.Intensity Mean Value	Channel_2_FITC-T2.Intensity Mean Value	Diameter										0.350955	0.372449	0.94229
		µm²			µm										0.291962	0.335587	0.870005
Circle (Diameter)	4	22.1105	44.2107	123.449	5.30584										0.273488	0.270881	1.00962
Circle (Diameter)	4	7.06858	0.406438	0.570577	3										0.238346	0.182768	1.30409
Circle (Diameter)	4	7.06858	0.304773	0.289016	3										0.279812	0.220899	1.2667
Circle (Diameter)	4	7.06858	0.32924	0.344635	3										0.270774	0.221226	1.22397
Circle (Diameter)	4	7.06858	0.287285	0.246592	3										0.292409	0.22978	1.27256
Circle (Diameter)	4	7.06858	0.382929	0.537235	3										0.288109	0.279664	1.0302
Circle (Diameter)	4	7.06858	0.3114	0.235797	3										0.329618	0.365387	0.902107
Circle (Diameter)	4	7.06858	0.316169	0.267034	3										0.362461	0.458701	0.790191
Circle (Diameter)	4	7.06858	0.331834	0.376862	3										0.288922	0.234396	1.23263
Circle (Diameter)	4	7.06858	0.298088	0.233157	3										0.296602	0.206758	1.43454	1.22643
Circle (Diameter)	4	7.06858	0.234065	0.266377	3										0.32263	0.290753	1.10964
Circle (Diameter)	4	7.06858	0.27077	0.222728	3										0.312063	0.29839	1.04582
Circle (Diameter)	4	7.06858	0.350955	0.372449	3										0.289748	0.245035	1.18247
Circle (Diameter)	4	7.06858	0.291962	0.335587	3										0.426627	0.522971	0.815775
Circle (Diameter)	4	7.06858	0.273488	0.270881	3										0.336182	0.306117	1.09821
Circle (Diameter)	4	7.06858	0.238346	0.182768	3										0.336061	0.299332	1.1227
Circle (Diameter)	4	7.06858	0.279812	0.220899	3										0.358839	0.369071	0.972277
Circle (Diameter)	4	7.06858	0.270774	0.221226	3										0.370345	0.387276	0.95628
Circle (Diameter)	4	7.06858	0.292409	0.22978	3										0.273431	0.195288	1.40014
Circle (Diameter)	4	7.06858	0.288109	0.279664	3										0.278137	0.184074	1.51101
Circle (Diameter)	4	7.06858	0.329618	0.365387	3										0.295825	0.228056	1.29716
Circle (Diameter)	4	7.06858	0.362461	0.458701	3										0.3137	0.247816	1.26586
Circle (Diameter)	4	7.06858	0.288922	0.234396	3										0.272624	0.193204	1.41107
															0.280028	0.176221	1.58907
081225_(R2H-E2H+0.33mMZn)+20uMprobe_0.2%DMSO+2.8%MeCN_3_6.5um_2um scale															0.415325	0.579833	0.716284
Name	Z-Position	Area	Channel_1_FITC2-T1.Intensity Mean Value	Channel_2_FITC-T2.Intensity Mean Value	Diameter										0.337657	0.313068	1.07854
		µm²			µm										0.295863	0.236547	1.25076
Circle (Diameter)	3	26.8559	40.8392	100.379	5.84757										0.27715	0.179784	1.54157
Circle (Diameter)	3	7.06858	0.296602	0.206758	3										0.289661	0.197265	1.46838
Circle (Diameter)	3	7.06858	0.32263	0.290753	3										0.273558	0.183903	1.48752
Circle (Diameter)	3	7.06858	0.312063	0.29839	3										0.40463	0.66817	0.605579	0.846097
Circle (Diameter)	3	7.06858	0.289748	0.245035	3										0.597974	1.07706	0.55519
Circle (Diameter)	3	7.06858	0.426627	0.522971	3										0.365786	0.527858	0.692963
Circle (Diameter)	3	7.06858	0.336182	0.306117	3										0.412988	0.632383	0.653066
Circle (Diameter)	3	7.06858	0.336061	0.299332	3										0.451472	0.67576	0.668096
Circle (Diameter)	3	7.06858	0.358839	0.369071	3										0.301201	0.32254	0.933841
Circle (Diameter)	3	7.06858	0.370345	0.387276	3										0.274831	0.30282	0.907575
Circle (Diameter)	3	7.06858	0.273431	0.195288	3										0.248314	0.2288	1.08529
Circle (Diameter)	3	7.06858	0.278137	0.184074	3										0.257305	0.208643	1.23323
Circle (Diameter)	3	7.06858	0.295825	0.228056	3										0.252724	0.221971	1.13854
Circle (Diameter)	3	7.06858	0.3137	0.247816	3										0.334069	0.384808	0.868143
Circle (Diameter)	3	7.06858	0.272624	0.193204	3										0.340422	0.448775	0.758558
Circle (Diameter)	3	7.06858	0.280028	0.176221	3										0.28097	0.312468	0.899196
Circle (Diameter)	3	7.06858	0.415325	0.579833	3									1.00758	0.257063	0.220117	1.16785	1.01873
Circle (Diameter)	3	7.06858	0.337657	0.313068	3										0.274068	0.209266	1.30967
Circle (Diameter)	3	7.06858	0.295863	0.236547	3										0.356447	0.501559	0.710679
Circle (Diameter)	3	7.06858	0.27715	0.179784	3										0.290354	0.269011	1.07934
Circle (Diameter)	3	7.06858	0.289661	0.197265	3										0.262648	0.226073	1.16178
Circle (Diameter)	3	7.06858	0.273558	0.183903	3										0.293626	0.303535	0.967357
															0.31876	0.404215	0.78859
081225_(R2H-E2H+0.33mMZn)+20uMprobe_0.2%DMSO+2.8%MeCN_4_6.3um_2um scale															0.317479	0.342054	0.928157
Name	Z-Position	Area	Channel_1_FITC2-T1.Intensity Mean Value	Channel_2_FITC-T2.Intensity Mean Value	Diameter										0.268426	0.240634	1.11549
		µm²			µm										0.341125	0.397187	0.858854
Circle (Diameter)	2	26.3498	42.275	111.557	5.7922										0.290225	0.252831	1.1479
Circle (Diameter)	2	7.06858	0.40463	0.66817	3										0.277872	0.292654	0.949489
Circle (Diameter)	2	7.06858	0.597974	1.07706	3										0.277505	0.234289	1.18446
Circle (Diameter)	2	7.06858	0.365786	0.527858	3										0.296077	0.310664	0.953045
Circle (Diameter)	2	7.06858	0.412988	0.632383	3										0.288233	0.303476	0.94977
Circle (Diameter)	2	7.06858	0.451472	0.67576	3										0.267444	0.241973	1.10526
Circle (Diameter)	2	7.06858	0.301201	0.32254	3										0.315935	0.420575	0.751197
Circle (Diameter)	2	7.06858	0.274831	0.30282	3									1.02988	0.278657	0.218036	1.27803
Circle (Diameter)	2	7.06858	0.248314	0.2288	3										0.272233	0.221545	1.2288
Circle (Diameter)	2	7.06858	0.257305	0.208643	3										0.290899	0.327756	0.887547
Circle (Diameter)	2	7.06858	0.252724	0.221971	3										0.276778	0.258692	1.06992
Circle (Diameter)	2	7.06858	0.334069	0.384808	3										0.264649	0.227618	1.16269
Circle (Diameter)	2	7.06858	0.340422	0.448775	3										0.280838	0.269028	1.0439
Circle (Diameter)	2	7.06858	0.28097	0.312468	3										0.310485	0.300499	1.03323
															0.300646	0.366076	0.821266
081225_(R2H-E2H + 0.33 mM Zn)+20uM probe_0.2% DMSO+2.8% MeCN_5_6.2um_2um scale															0.273807	0.231029	1.18516
Name	Z-Position	Area	Channel_1_FITC2-T1.Intensity Mean Value	Channel_2_FITC-T2.Intensity Mean Value	Diameter										0.323114	0.491118	0.657915
		µm²			µm										0.292901	0.310308	0.943904
Circle (Diameter)	2	23.0051	44.2428	115.732	5.41212										0.308319	0.304403	1.01287
Circle (Diameter)	2	21.0006	46.3008	116.856	5.17095										0.266608	0.229792	1.16021
Circle (Diameter)	2	7.06858	0.257063	0.220117	3										0.279212	0.276397	1.01019
Circle (Diameter)	2	7.06858	0.274068	0.209266	3										0.298814	0.30887	0.967441
Circle (Diameter)	2	7.06858	0.356447	0.501559	3										0.268258	0.225995	1.18701
Circle (Diameter)	2	7.06858	0.290354	0.269011	3										0.300683	0.350507	0.857851
Circle (Diameter)	2	7.06858	0.262648	0.226073	3										0.244965	0.199449	1.22821	1.12725
Circle (Diameter)	2	7.06858	0.293626	0.303535	3										0.419672	0.632275	0.663749
Circle (Diameter)	2	7.06858	0.31876	0.404215	3										0.2814	0.209243	1.34485
Circle (Diameter)	2	7.06858	0.317479	0.342054	3										0.256835	0.207352	1.23865
Circle (Diameter)	2	7.06858	0.268426	0.240634	3										0.254838	0.207986	1.22527
Circle (Diameter)	2	7.06858	0.341125	0.397187	3										0.313056	0.347652	0.900488
Circle (Diameter)	2	7.06858	0.290225	0.252831	3										0.269544	0.220175	1.22423
Circle (Diameter)	2	7.06858	0.277872	0.292654	3										0.283507	0.216224	1.31118
Circle (Diameter)	2	7.06858	0.277505	0.234289	3										0.253008	0.19734	1.28209
Circle (Diameter)	2	7.06858	0.296077	0.310664	3										0.252743	0.19891	1.27065
Circle (Diameter)	2	7.06858	0.288233	0.303476	3										0.244508	0.226322	1.08036
Circle (Diameter)	2	7.06858	0.267444	0.241973	3										0.257888	0.201531	1.27964
Circle (Diameter)	2	7.06858	0.315935	0.420575	3										0.259641	0.194206	1.33693
															0.271271	0.228646	1.18642
Name	Z-Position	Area	Channel_1_FITC2-T1.Intensity Mean Value	Channel_2_FITC-T2.Intensity Mean Value	Diameter										0.396918	0.604572	0.656527
		µm²			µm										0.304852	0.321955	0.946879
Circle (Diameter)	4	23.0051	41.4917	114.537	5.41212										0.291954	0.320365	0.911318
Circle (Diameter)	4	21.0006	47.1159	118.526	5.17095										0.276496	0.281253	0.983087
Circle (Diameter)	4	7.06858	0.278657	0.218036	3										0.260261	0.216511	1.20207
Circle (Diameter)	4	7.06858	0.272233	0.221545	3										0.260097	0.210133	1.23777
Circle (Diameter)	4	7.06858	0.290899	0.327756	3										0.340352	0.371254	0.916763
Circle (Diameter)	4	7.06858	0.276778	0.258692	3										0.291771	0.301564	0.967527
Circle (Diameter)	4	7.06858	0.264649	0.227618	3										0.257555	0.21474	1.19938
Circle (Diameter)	4	7.06858	0.280838	0.269028	3										0.271789	0.216068	1.25789
Circle (Diameter)	4	7.06858	0.310485	0.300499	3										0.261232	0.196517	1.32931
Circle (Diameter)	4	7.06858	0.300646	0.366076	3										0.308955	0.313848	0.984409	1.06984
Circle (Diameter)	4	7.06858	0.273807	0.231029	3										0.360077	0.431377	0.834714
Circle (Diameter)	4	7.06858	0.323114	0.491118	3										0.479007	0.710746	0.673949
Circle (Diameter)	4	7.06858	0.292901	0.310308	3										0.398135	0.416524	0.955851
Circle (Diameter)	4	7.06858	0.308319	0.304403	3										0.318615	0.347105	0.917921
Circle (Diameter)	4	7.06858	0.266608	0.229792	3										0.304515	0.227058	1.34113
Circle (Diameter)	4	7.06858	0.279212	0.276397	3										0.331249	0.280076	1.18271
Circle (Diameter)	4	7.06858	0.298814	0.30887	3										0.324039	0.256146	1.26505
Circle (Diameter)	4	7.06858	0.268258	0.225995	3										0.315508	0.343639	0.918138
Circle (Diameter)	4	7.06858	0.300683	0.350507	3										0.318346	0.316095	1.00712
															0.328267	0.355492	0.923417
															0.303952	0.264915	1.14736
081225_(R2H-E2H + 0.33 mM Zn)+20uM probe_0.2% DMSO+2.8% MeCN_6_6.4um_2um scale															0.365954	0.37848	0.966905
Name	Z-Position	Area	Channel_1_FITC2-T1.Intensity Mean Value	Channel_2_FITC-T2.Intensity Mean Value	Diameter										0.366038	0.37143	0.985484
		µm²			µm										0.350004	0.3602	0.971694
Circle (Diameter)	3	25.447	42.9673	115.322	5.69211										0.301417	0.25764	1.16992
Circle (Diameter)	3	7.06858	0.244965	0.199449	3										0.284948	0.221633	1.28568
Circle (Diameter)	3	7.06858	0.419672	0.632275	3										0.317836	0.284004	1.11912
Circle (Diameter)	3	7.06858	0.2814	0.209243	3										0.325618	0.28662	1.13606
Circle (Diameter)	3	7.06858	0.256835	0.207352	3										0.316713	0.241438	1.31178
Circle (Diameter)	3	7.06858	0.254838	0.207986	3										0.312841	0.235241	1.32987
Circle (Diameter)	3	7.06858	0.313056	0.347652	3										0.293179	0.218259	1.34326
Circle (Diameter)	3	7.06858	0.269544	0.220175	3										0.370495	0.443809	0.834806
Circle (Diameter)	3	7.06858	0.283507	0.216224	3										0.264731	0.213755	1.23848	1.11514
Circle (Diameter)	3	7.06858	0.253008	0.19734	3										0.25	0.21456	1.16518
Circle (Diameter)	3	7.06858	0.252743	0.19891	3										0.281969	0.215444	1.30878
Circle (Diameter)	3	7.06858	0.244508	0.226322	3										0.328749	0.30825	1.0665
Circle (Diameter)	3	7.06858	0.257888	0.201531	3										0.399848	0.590866	0.676716
Circle (Diameter)	3	7.06858	0.259641	0.194206	3										0.314057	0.272515	1.15244
Circle (Diameter)	3	7.06858	0.271271	0.228646	3										0.34468	0.342886	1.00523
Circle (Diameter)	3	7.06858	0.396918	0.604572	3										0.288813	0.264517	1.09185
Circle (Diameter)	3	7.06858	0.304852	0.321955	3										0.27198	0.241179	1.12771
Circle (Diameter)	3	7.06858	0.291954	0.320365	3										0.318774	0.326985	0.974888
Circle (Diameter)	3	7.06858	0.276496	0.281253	3										0.29922	0.294858	1.01479
Circle (Diameter)	3	7.06858	0.260261	0.216511	3										0.302148	0.273309	1.10552
Circle (Diameter)	3	7.06858	0.260097	0.210133	3										0.306674	0.288672	1.06236
Circle (Diameter)	3	7.06858	0.340352	0.371254	3										0.297457	0.278001	1.06999
Circle (Diameter)	3	7.06858	0.291771	0.301564	3										0.278717	0.282499	0.986614
Circle (Diameter)	3	7.06858	0.257555	0.21474	3										0.281948	0.19708	1.43062
Circle (Diameter)	3	7.06858	0.271789	0.216068	3										0.274178	0.215405	1.27285
Circle (Diameter)	3	7.06858	0.261232	0.196517	3										0.274925	0.207957	1.32203
															0.33504	0.326994	1.02461	1.16962
081225_(R2H-E2H + 0.33 mM Zn)+20uM probe_0.2% DMSO+2.8% MeCN_8_6.2um_2um scale															0.475673	0.713531	0.666647
Name	Z-Position	Area	Channel_1_FITC2-T1.Intensity Mean Value	Channel_2_FITC-T2.Intensity Mean Value	Diameter										0.448382	0.548983	0.81675
		µm²			µm										0.299793	0.222971	1.34454
Circle (Diameter)	5	25.9056	43.852	116.919	5.74317										0.278123	0.24748	1.12382
Circle (Diameter)	5	7.06858	0.308955	0.313848	3										0.387751	0.523551	0.740619
Circle (Diameter)	5	7.06858	0.360077	0.431377	3										0.273625	0.197079	1.3884
Circle (Diameter)	5	7.06858	0.479007	0.710746	3										0.25425	0.171197	1.48513
Circle (Diameter)	5	7.06858	0.398135	0.416524	3										0.247916	0.184235	1.34565
Circle (Diameter)	5	7.06858	0.318615	0.347105	3										0.253341	0.165046	1.53497
Circle (Diameter)	5	7.06858	0.304515	0.227058	3										0.288685	0.221686	1.30223
Circle (Diameter)	5	7.06858	0.331249	0.280076	3										0.254513	0.175959	1.44643
Circle (Diameter)	5	7.06858	0.324039	0.256146	3										0.303052	0.307715	0.984846
Circle (Diameter)	5	7.06858	0.315508	0.343639	3										0.253785	0.175915	1.44266
Circle (Diameter)	5	7.06858	0.318346	0.316095	3										0.365274	0.407198	0.897042
Circle (Diameter)	5	7.06858	0.328267	0.355492	3										0.3041	0.268532	1.13245	1.17839
Circle (Diameter)	5	7.06858	0.303952	0.264915	3										0.33787	0.37349	0.90463
Circle (Diameter)	5	7.06858	0.365954	0.37848	3										0.283536	0.188817	1.50164
Circle (Diameter)	5	7.06858	0.366038	0.37143	3										0.446064	0.592314	0.753087
Circle (Diameter)	5	7.06858	0.350004	0.3602	3										0.267816	0.185342	1.44498
Circle (Diameter)	5	7.06858	0.301417	0.25764	3										0.361955	0.407213	0.888859
Circle (Diameter)	5	7.06858	0.284948	0.221633	3										0.404261	0.523856	0.771702
Circle (Diameter)	5	7.06858	0.317836	0.284004	3										0.558884	0.80808	0.691619
Circle (Diameter)	5	7.06858	0.325618	0.28662	3										0.28028	0.169247	1.65604
Circle (Diameter)	5	7.06858	0.316713	0.241438	3										0.268001	0.171568	1.56207
Circle (Diameter)	5	7.06858	0.312841	0.235241	3										0.24432	0.178915	1.36556
Circle (Diameter)	5	7.06858	0.293179	0.218259	3										0.248135	0.174508	1.42191
Circle (Diameter)	5	7.06858	0.370495	0.443809	3										0.254872	0.173278	1.47089
															0.242701	0.158333	1.53285
081225_(R2H-E2H+0.33mMZn)+20uMprobe_0.2%DMSO+2.8%MeCN_9_6.8um_wiered background_2um scale															0.280533	0.223744	1.25381
Name	Z-Position	Area	Channel_1_FITC2-T1.Intensity Mean Value	Channel_2_FITC-T2.Intensity Mean Value	Diameter										0.403601	0.552197	0.7309
		µm²			µm										0.313144	0.29486	1.06201
Circle (Diameter)	8	37.5891	40.4911	110.16	6.91809										0.331807	0.390568	0.84955
Circle (Diameter)	8	7.06858	0.264731	0.213755	3										0.338958	0.393228	0.86199
Circle (Diameter)	8	7.06858	0.25	0.21456	3										0.275766	0.217408	1.26843
Circle (Diameter)	8	7.06858	0.281969	0.215444	3										0.25527	0.16772	1.522
Circle (Diameter)	8	7.06858	0.328749	0.30825	3										0.251007	0.168442	1.49017
Circle (Diameter)	8	7.06858	0.399848	0.590866	3										0.267764	0.21146	1.26627
Circle (Diameter)	8	7.06858	0.314057	0.272515	3										0.256721	0.228982	1.12114
Circle (Diameter)	8	7.06858	0.34468	0.342886	3										0.295803	0.316289	0.93523
Circle (Diameter)	8	7.06858	0.288813	0.264517	3
Circle (Diameter)	8	7.06858	0.27198	0.241179	3
Circle (Diameter)	8	7.06858	0.318774	0.326985	3
Circle (Diameter)	8	7.06858	0.29922	0.294858	3
Circle (Diameter)	8	7.06858	0.302148	0.273309	3
Circle (Diameter)	8	7.06858	0.306674	0.288672	3
Circle (Diameter)	8	7.06858	0.297457	0.278001	3
Circle (Diameter)	8	7.06858	0.278717	0.282499	3
Circle (Diameter)	8	7.06858	0.281948	0.19708	3
Circle (Diameter)	8	7.06858	0.274178	0.215405	3
Circle (Diameter)	8	7.06858	0.274925	0.207957	3
081225_(R2H-E2H+0.33mMZn)+20uMprobe_0.2%DMSO+2.8%MeCN_1_6.5um_2um scale
Name	Z-Position	Area	Channel_1_FITC2-T1.Intensity Mean Value	Channel_2_FITC-T2.Intensity Mean Value	Diameter
		µm²			µm
Circle (Diameter)	7	26.2672	38.8341	85.5051	5.78312
Circle (Diameter)	7	7.06858	0.33504	0.326994	3
Circle (Diameter)	7	7.06858	0.475673	0.713531	3
Circle (Diameter)	7	7.06858	0.448382	0.548983	3
Circle (Diameter)	7	7.06858	0.299793	0.222971	3
Circle (Diameter)	7	7.06858	0.278123	0.24748	3
Circle (Diameter)	7	7.06858	0.387751	0.523551	3
Circle (Diameter)	7	7.06858	0.273625	0.197079	3
Circle (Diameter)	7	7.06858	0.25425	0.171197	3
Circle (Diameter)	7	7.06858	0.247916	0.184235	3
Circle (Diameter)	7	7.06858	0.253341	0.165046	3
Circle (Diameter)	7	7.06858	0.288685	0.221686	3
Circle (Diameter)	7	7.06858	0.254513	0.175959	3
Circle (Diameter)	7	7.06858	0.303052	0.307715	3
Circle (Diameter)	7	7.06858	0.253785	0.175915	3
Circle (Diameter)	7	7.06858	0.365274	0.407198	3
081225_(R2H-E2H+0.33mMZn)+20uMprobe_0.2%DMSO+2.8%MeCN_1_6.3um_2um scale
Name	Z-Position	Area	Channel_1_FITC2-T1.Intensity Mean Value	Channel_2_FITC-T2.Intensity Mean Value	Diameter
		µm²			µm
Circle (Diameter)	5	25.3961	35.9211	77.4506	5.68642
Circle (Diameter)	5	7.06858	0.3041	0.268532	3
Circle (Diameter)	5	7.06858	0.33787	0.37349	3
Circle (Diameter)	5	7.06858	0.283536	0.188817	3
Circle (Diameter)	5	7.06858	0.446064	0.592314	3
Circle (Diameter)	5	7.06858	0.267816	0.185342	3
Circle (Diameter)	5	7.06858	0.361955	0.407213	3
Circle (Diameter)	5	7.06858	0.404261	0.523856	3
Circle (Diameter)	5	7.06858	0.558884	0.80808	3
Circle (Diameter)	5	7.06858	0.28028	0.169247	3
Circle (Diameter)	5	7.06858	0.268001	0.171568	3
Circle (Diameter)	5	7.06858	0.24432	0.178915	3
Circle (Diameter)	5	7.06858	0.248135	0.174508	3
Circle (Diameter)	5	7.06858	0.254872	0.173278	3
Circle (Diameter)	5	7.06858	0.242701	0.158333	3
Circle (Diameter)	5	7.06858	0.280533	0.223744	3
Circle (Diameter)	5	7.06858	0.403601	0.552197	3
Circle (Diameter)	5	7.06858	0.313144	0.29486	3
Circle (Diameter)	5	7.06858	0.331807	0.390568	3
Circle (Diameter)	5	7.06858	0.338958	0.393228	3
Circle (Diameter)	5	7.06858	0.275766	0.217408	3
Circle (Diameter)	5	7.06858	0.25527	0.16772	3
Circle (Diameter)	5	7.06858	0.251007	0.168442	3
Circle (Diameter)	5	7.06858	0.267764	0.21146	3
Circle (Diameter)	5	7.06858	0.256721	0.228982	3
Circle (Diameter)	5	7.06858	0.295803	0.316289	3

## Sheet: 0.67 mM Zn
081225_(R2H-E2H + 0.67 mM Zn)+20uM probe_0.2% DMSO+2.8% MeCN_not completly uniform distribution_2um scasle							580 (Ch1)	640 (Ch2)	Size [µm]	R = I1/I2	Average	STD							y = 0.40954 + (2.05786−0.40954)/(1+(x/7.67536)^17.33847)	Condensates	Dilute	Condensates	Dilute	Condensates	Dilute
Name	Z-Position	Area	Channel_1_FITC2-T1.Intensity Mean Value	Channel_2_FITC-T2.Intensity Mean Value	Diameter		34.3647	56.995	5.05529	0.602942	0.654083	0.0382723		0.277846	0.262104	1.06006	1.14685			0.602942	1.14685	solve 0.602941552064505 = 0.40954 + (2.05786−0.40954)/(1+(x/7.67536)^17.33847) for x	solve 1.14685087507875 = 0.40954 + (2.05786−0.40954)/(1+(x/7.67536)^17.33847) for x	8.62272	7.76958
		µm²			µm		29.1619	44.5817	6.12938	0.654123	0.655119	0.0410015		0.313165	0.456073	0.686655				0.654123	0.756863	solve 0.654122809509483 = 0.40954 + (2.05786−0.40954)/(1+(x/7.67536)^17.33847) for x	solve 0.756863050101052 = 0.40954 + (2.05786−0.40954)/(1+(x/7.67536)^17.33847) for x	8.48919	8.28281
Circle (Diameter)	3	20.0716	34.3647	56.995	5.05529		33.7451	51.7763	5.90508	0.651749				0.189159	0.152246	1.24246				0.651749	1.04902	solve 0.651748860728337 = 0.40954 + (2.05786−0.40954)/(1+(x/7.67536)^17.33847) for x	solve 1.04902234566302 = 0.40954 + (2.05786−0.40954)/(1+(x/7.67536)^17.33847) for x	8.49479	7.87985
Circle (Diameter)	3	7.06858	0.277846	0.262104	3		30.2728	44.446	6.33401	0.681115				0.26816	0.261207	1.02662				0.681115	0.969106	solve 0.681115048656816 = 0.40954 + (2.05786−0.40954)/(1+(x/7.67536)^17.33847) for x	solve 0.969106178263346 = 0.40954 + (2.05786−0.40954)/(1+(x/7.67536)^17.33847) for x	8.42864	7.97575
Circle (Diameter)	3	7.06858	0.313165	0.456073	3		33.4903	54.1327	6.24002	0.61867				0.184933	0.135594	1.36388				0.61867	0.968776	solve 0.618670431987088 = 0.40954 + (2.05786−0.40954)/(1+(x/7.67536)^17.33847) for x	solve 0.968776094977126 = 0.40954 + (2.05786−0.40954)/(1+(x/7.67536)^17.33847) for x	8.57854	7.97616
Circle (Diameter)	3	7.06858	0.189159	0.152246	3		28.0885	43.0554	5.88588	0.652381				0.156158	0.128983	1.21069				0.652381	1.26135	solve 0.652380969075508 = 0.40954 + (2.05786−0.40954)/(1+(x/7.67536)^17.33847) for x	solve 1.2613503629599 = 0.40954 + (2.05786−0.40954)/(1+(x/7.67536)^17.33847) for x	8.4933	7.6457
Circle (Diameter)	3	7.06858	0.26816	0.261207	3		26.2404	37.1695	5.3373	0.705967				0.138103	0.0879828	1.56966				0.705967	1.195	solve 0.705966521002206 = 0.40954 + (2.05786−0.40954)/(1+(x/7.67536)^17.33847) for x	solve 1.19500004835727 = 0.40954 + (2.05786−0.40954)/(1+(x/7.67536)^17.33847) for x	8.37738	7.71708
Circle (Diameter)	3	7.06858	0.184933	0.135594	3		26.986	38.9501	5.12862	0.692835				0.186267	0.148597	1.2535				0.692835	1.50313	solve 0.692834790534914 = 0.40954 + (2.05786−0.40954)/(1+(x/7.67536)^17.33847) for x	solve 1.50313370334853 = 0.40954 + (2.05786−0.40954)/(1+(x/7.67536)^17.33847) for x	8.40399	7.3807
Circle (Diameter)	3	7.06858	0.156158	0.128983	3		26.8417	38.3822	6.02983	0.699329				0.314448	0.346259	0.908131				0.699329	1.11029	solve 0.699328742084039 = 0.40954 + (2.05786−0.40954)/(1+(x/7.67536)^17.33847) for x	solve 1.11028672754807 = 0.40954 + (2.05786−0.40954)/(1+(x/7.67536)^17.33847) for x	8.3907	7.81011
Circle (Diameter)	3	7.06858	0.138103	0.0879828	3		32.883	56.5887	6.44112	0.581088				0.145506	0.200094	0.727191	0.756863			0.581088	1.54097	solve 0.581088449911787 = 0.40954 + (2.05786−0.40954)/(1+(x/7.67536)^17.33847) for x	solve 1.54097282366491 = 0.40954 + (2.05786−0.40954)/(1+(x/7.67536)^17.33847) for x	8.69002	7.33628
Circle (Diameter)	3	7.06858	0.186267	0.148597	3		30.0616	46.8557	5.29059	0.641577				0.0820168	0.0890677	0.920837				0.641577	1.36512	solve 0.641577055148964 = 0.40954 + (2.05786−0.40954)/(1+(x/7.67536)^17.33847) for x	solve 1.36511942001093 = 0.40954 + (2.05786−0.40954)/(1+(x/7.67536)^17.33847) for x	8.51938	7.53428
Circle (Diameter)	3	7.06858	0.314448	0.346259	3		25.0524	35.9539	5.52157	0.696792				0.164691	0.220918	0.745487				0.696792	1.8486	solve 0.696792464488176 = 0.40954 + (2.05786−0.40954)/(1+(x/7.67536)^17.33847) for x	solve 1.84859937084042 = 0.40954 + (2.05786−0.40954)/(1+(x/7.67536)^17.33847) for x	8.39586	6.86755
							29.6843	45.0892	5.50431	0.658347				0.0635855	0.0608287	1.04532				0.658347	1.79573	solve 0.658346520508479 = 0.40954 + (2.05786−0.40954)/(1+(x/7.67536)^17.33847) for x	solve 1.79573467344296 = 0.40954 + (2.05786−0.40954)/(1+(x/7.67536)^17.33847) for x	8.47934	6.97239
							32.2099	51.3304	5.86595	0.627501				0.134973	0.18598	0.725742				0.627501		solve 0.627500868013094 = 0.40954 + (2.05786−0.40954)/(1+(x/7.67536)^17.33847) for x		8.55506
081225_(R2H-E2H+0.67mMZn)+20uMprobe_0.2%DMSO+2.8%MeCN_15_6.2um size_far palce_2um scale														0.0788152	0.0883205	0.892377										Condensates	Dilute
Name	Z-Position	Area	Channel_1_FITC2-T1.Intensity Mean Value	Channel_2_FITC-T2.Intensity Mean Value	Diameter				5.05529					0.0738564	0.0910583	0.811089								pH		8.49421	7.62679
		µm²			µm				6.44112					0.142977	0.205203	0.69676										0.0932437	0.404036
Circle (Diameter)	3	29.5069	29.1619	44.5817	6.12938									0.116566	0.189041	0.616619
Circle (Diameter)	3	7.06858	0.145506	0.200094	3									0.0945047	0.139066	0.679567
Circle (Diameter)	3	7.06858	0.0820168	0.0890677	3									0.1289	0.173462	0.743102
Circle (Diameter)	3	7.06858	0.164691	0.220918	3									0.211717	0.27527	0.769127
Circle (Diameter)	3	7.06858	0.0635855	0.0608287	3									0.155232	0.19284	0.804979
Circle (Diameter)	3	7.06858	0.134973	0.18598	3									0.186337	0.247796	0.751976
Circle (Diameter)	3	7.06858	0.0788152	0.0883205	3									0.262811	0.425303	0.617938
Circle (Diameter)	3	7.06858	0.0738564	0.0910583	3									0.226041	0.402426	0.561695
Circle (Diameter)	3	7.06858	0.142977	0.205203	3									0.052376	0.0387853	1.35041	1.04902
Circle (Diameter)	3	7.06858	0.116566	0.189041	3									0.0536807	0.03252	1.6507
Circle (Diameter)	3	7.06858	0.0945047	0.139066	3									0.0507232	0.0462375	1.09701
Circle (Diameter)	3	7.06858	0.1289	0.173462	3									0.058912	0.0447014	1.3179
Circle (Diameter)	3	7.06858	0.211717	0.27527	3									0.153792	0.185144	0.830663
Circle (Diameter)	3	7.06858	0.155232	0.19284	3				5.76207					0.0990675	0.104489	0.948119
Circle (Diameter)	3	7.06858	0.186337	0.247796	3									0.0756267	0.0730222	1.03567
Circle (Diameter)	3	7.06858	0.262811	0.425303	3									0.0931536	0.0961759	0.968575
Circle (Diameter)	3	7.06858	0.226041	0.402426	3									0.0641339	0.0639131	1.00345
														0.0732003	0.0796706	0.918788
081225_(R2H-E2H+0.67mMZn)+20uMprobe_0.2%DMSO+2.8%MeCN_13_6.2um size_2um scale														0.103631	0.119823	0.864871
Name	Z-Position	Area	Channel_1_FITC2-T1.Intensity Mean Value	Channel_2_FITC-T2.Intensity Mean Value	Diameter									0.0594038	0.0565757	1.04999
		µm²			µm									0.10426	0.110135	0.946657
Circle (Diameter)	7	27.3868	33.7451	51.7763	5.90508									0.165935	0.22491	0.737785
Circle (Diameter)	7	7.06858	0.052376	0.0387853	3									0.086102	0.0885156	0.972733
Circle (Diameter)	7	7.06858	0.0536807	0.03252	3									0.0470061	0.0367136	1.28035
Circle (Diameter)	7	7.06858	0.0507232	0.0462375	3									0.0497152	0.0413857	1.20127
Circle (Diameter)	7	7.06858	0.058912	0.0447014	3									0.101539	0.110582	0.918227
Circle (Diameter)	7	7.06858	0.153792	0.185144	3									0.134947	0.160984	0.838262
Circle (Diameter)	7	7.06858	0.0990675	0.104489	3									0.0819242	0.0819518	0.999663	0.969106
Circle (Diameter)	7	7.06858	0.0756267	0.0730222	3									0.129789	0.177619	0.730712
Circle (Diameter)	7	7.06858	0.0931536	0.0961759	3									0.0712029	0.0854932	0.832849
Circle (Diameter)	7	7.06858	0.0641339	0.0639131	3									0.0994454	0.113808	0.873803
Circle (Diameter)	7	7.06858	0.0732003	0.0796706	3									0.0516487	0.0448993	1.15032
Circle (Diameter)	7	7.06858	0.103631	0.119823	3									0.0589939	0.0537801	1.09695
Circle (Diameter)	7	7.06858	0.0594038	0.0565757	3									0.0699	0.0682994	1.02343
Circle (Diameter)	7	7.06858	0.10426	0.110135	3									0.0860221	0.0899259	0.956588
Circle (Diameter)	7	7.06858	0.165935	0.22491	3									0.124479	0.170053	0.732002
Circle (Diameter)	7	7.06858	0.086102	0.0885156	3									0.0985496	0.0964933	1.02131
Circle (Diameter)	7	7.06858	0.0470061	0.0367136	3									0.0638345	0.0625517	1.02051
Circle (Diameter)	7	7.06858	0.0497152	0.0413857	3									0.0491328	0.0520441	0.944062
Circle (Diameter)	7	7.06858	0.101539	0.110582	3									0.0935045	0.0901409	1.03731
Circle (Diameter)	7	7.06858	0.134947	0.160984	3									0.122443	0.133685	0.91591
														0.0720228	0.0638409	1.12816
081225_(R2H-E2H+0.67mMZn)+20uMprobe_0.2%DMSO+2.8%MeCN_12_6.6um size_2um scale														0.102387	0.0982499	1.04211
Name	Z-Position	Area	Channel_1_FITC2-T1.Intensity Mean Value	Channel_2_FITC-T2.Intensity Mean Value	Diameter									0.0662067	0.0540913	1.22398	0.968776
		µm²			µm									0.084724	0.0946956	0.894699
Circle (Diameter)	5	31.5099	30.2728	44.446	6.33401									0.088461	0.12962	0.682462
Circle (Diameter)	5	7.06858	0.0819242	0.0819518	3									0.0599402	0.0530611	1.12964
Circle (Diameter)	5	7.06858	0.129789	0.177619	3									0.0970279	0.0971935	0.998296
Circle (Diameter)	5	7.06858	0.0712029	0.0854932	3									0.106188	0.134287	0.790755
Circle (Diameter)	5	7.06858	0.0994454	0.113808	3									0.0815473	0.0987152	0.826087
Circle (Diameter)	5	7.06858	0.0516487	0.0448993	3									0.132659	0.182573	0.726606
Circle (Diameter)	5	7.06858	0.0589939	0.0537801	3									0.0690563	0.0745687	0.926077
Circle (Diameter)	5	7.06858	0.0699	0.0682994	3									0.137337	0.150576	0.91208
Circle (Diameter)	5	7.06858	0.0860221	0.0899259	3									0.0754548	0.0557871	1.35255
Circle (Diameter)	5	7.06858	0.124479	0.170053	3									0.0610069	0.0510897	1.19411
Circle (Diameter)	5	7.06858	0.0985496	0.0964933	3									0.064866	0.0602494	1.07662
Circle (Diameter)	5	7.06858	0.0638345	0.0625517	3									0.0811486	0.0978999	0.828894
Circle (Diameter)	5	7.06858	0.0491328	0.0520441	3									0.136142	0.0959949	1.41822	1.26135
Circle (Diameter)	5	7.06858	0.0935045	0.0901409	3									0.20495	0.223767	0.915906
Circle (Diameter)	5	7.06858	0.122443	0.133685	3									0.114149	0.0909993	1.25439
Circle (Diameter)	5	7.06858	0.0720228	0.0638409	3									0.187783	0.113685	1.65178
Circle (Diameter)	5	7.06858	0.102387	0.0982499	3									0.117226	0.109569	1.06988
														0.11881	0.0944497	1.25792
081225_(R2H-E2H+0.67mMZn)+20uMprobe_0.2%DMSO+2.8%MeCN_11_6.6um size_2um scale _not uniform													1.24925	0.137644	0.101203	1.36007	1.195
Name	Z-Position	Area	Channel_1_FITC2-T1.Intensity Mean Value	Channel_2_FITC-T2.Intensity Mean Value	Diameter									0.10547	0.0880548	1.19778
		µm²			µm									0.130927	0.146945	0.890996
Circle (Diameter)1	3	30.5817	33.4903	54.1327	6.24002									0.122681	0.124419	0.986029
Circle (Diameter)	3	7.06858	0.0662067	0.0540913	3									0.108647	0.0652738	1.66448
Circle (Diameter)	3	7.06858	0.084724	0.0946956	3									0.108736	0.0952664	1.14139
Circle (Diameter)	3	7.06858	0.088461	0.12962	3									0.0800673	0.0532358	1.50401
Circle (Diameter)	3	7.06858	0.0599402	0.0530611	3								1.14075	0.12025	0.106675	1.12726
Circle (Diameter)	3	7.06858	0.0970279	0.0971935	3									0.103126	0.0831874	1.23968
Circle (Diameter)	3	7.06858	0.106188	0.134287	3									0.124981	0.136253	0.917274
Circle (Diameter)	3	7.06858	0.0815473	0.0987152	3									0.126295	0.124557	1.01396
Circle (Diameter)	3	7.06858	0.132659	0.182573	3									0.084537	0.0678146	1.24659
Circle (Diameter)	3	7.06858	0.0690563	0.0745687	3									0.0922026	0.0870135	1.05964
Circle (Diameter)	3	7.06858	0.137337	0.150576	3									0.071151	0.0515269	1.38085
Circle (Diameter)	3	7.06858	0.0754548	0.0557871	3									0.119139	0.116614	1.02165	1.50313
Circle (Diameter)	3	7.06858	0.0610069	0.0510897	3									0.135702	0.086456	1.5696
Circle (Diameter)	3	7.06858	0.064866	0.0602494	3									0.118559	0.0812369	1.45942
Circle (Diameter)	3	7.06858	0.0811486	0.0978999	3									0.0909291	0.0727323	1.25019
														0.0911938	0.0548902	1.66139
														0.132037	0.0928478	1.42208
081225_(R2H-E2H+0.67mMZn)+20uMprobe_0.2%DMSO+2.8%MeCN_10_6.5um size_2um scale														0.12409	0.0678445	1.82903
Name	Z-Position	Area	Channel_1_FITC2-T1.Intensity Mean Value	Channel_2_FITC-T2.Intensity Mean Value	Diameter									0.100777	0.0556253	1.81171
		µm²			µm									0.120363	0.121536	0.990347	1.11029
Circle (Diameter)	2	27.2091	28.0885	43.0554	5.88588									0.216644	0.20664	1.04841
Circle (Diameter)	2	7.06858	0.136142	0.0959949	3									0.134287	0.131434	1.02171
Circle (Diameter)	2	7.06858	0.20495	0.223767	3									0.228175	0.215661	1.05803
Circle (Diameter)	2	7.06858	0.114149	0.0909993	3									0.088765	0.0563614	1.57493
Circle (Diameter)	2	7.06858	0.187783	0.113685	3									0.10514	0.0966287	1.08808
Circle (Diameter)	2	7.06858	0.117226	0.109569	3									0.119443	0.120589	0.9905
Circle (Diameter)	2	7.06858	0.11881	0.0944497	3									0.169692	0.11034	1.5379	1.54097
														0.140988	0.0600353	2.34843
081225_(R2H-E2H+0.67mMZn)+20uMprobe_0.2%DMSO+2.8%MeCN_9_5.9um size_2um scale														0.172069	0.117062	1.4699
Name	Z-Position	Area	Channel_1_FITC2-T1.Intensity Mean Value	Channel_2_FITC-T2.Intensity Mean Value	Diameter									0.158268	0.10462	1.51279
		µm²			µm									0.15623	0.0915413	1.70666
Circle (Diameter)	2	22.3735	26.2404	37.1695	5.3373									0.192889	0.169234	1.13977
Circle (Diameter)	2	20.6581	26.9184	38.8231	5.12862									0.223377	0.208499	1.07136
Circle (Diameter)	2	7.06858	0.137644	0.101203	3									0.141123	0.0793274	1.77899	1.36512
Circle (Diameter)	2	7.06858	0.10547	0.0880548	3									0.154878	0.107937	1.43489
Circle (Diameter)	2	7.06858	0.130927	0.146945	3									0.150828	0.122301	1.23325
Circle (Diameter)	2	7.06858	0.122681	0.124419	3									0.193056	0.158696	1.21652
Circle (Diameter)	2	7.06858	0.108647	0.0652738	3									0.0734718	0.0621207	1.18273
Circle (Diameter)	2	7.06858	0.108736	0.0952664	3									0.0707475	0.0648691	1.09062
Circle (Diameter)	2	7.06858	0.0800673	0.0532358	3									0.0772594	0.066514	1.16155
														0.136861	0.0750993	1.82241
Name	Z-Position	Area	Channel_1_FITC2-T1.Intensity Mean Value	Channel_2_FITC-T2.Intensity Mean Value	Diameter									0.115853	0.0670668	1.72742	1.8486
		µm²			µm									0.133482	0.0690026	1.93445
Circle (Diameter)	3	22.3735	26.1209	37.1657	5.3373									0.116036	0.050345	2.30482
Circle (Diameter)	3	20.6581	26.986	38.9501	5.12862									0.128858	0.0731959	1.76045
Circle (Diameter)	3	7.06858	0.12025	0.106675	3									0.123405	0.0511303	2.41354
Circle (Diameter)	3	7.06858	0.103126	0.0831874	3									0.154354	0.083208	1.85503
Circle (Diameter)	3	7.06858	0.124981	0.136253	3									0.10721	0.0421997	2.54055
Circle (Diameter)	3	7.06858	0.126295	0.124557	3									0.163046	0.118048	1.38117
Circle (Diameter)	3	7.06858	0.084537	0.0678146	3									0.186447	0.151897	1.22746
Circle (Diameter)	3	7.06858	0.0922026	0.0870135	3									0.192561	0.143586	1.34108
Circle (Diameter)	3	7.06858	0.071151	0.0515269	3									0.22102	0.141256	1.56467	1.79573
														0.193807	0.0836358	2.31727
														0.19719	0.100776	1.95673
081225_(R2H-E2H+0.67mMZn)+20uMprobe_0.2%DMSO+2.8%MeCN_8_6.2um size_2um scale														0.130404	0.0560785	2.32538
Name	Z-Position	Area	Channel_1_FITC2-T1.Intensity Mean Value	Channel_2_FITC-T2.Intensity Mean Value	Diameter									0.277248	0.238173	1.16406
		µm²			µm									0.181535	0.109067	1.66443
Circle (Diameter)	4	28.5562	26.8417	38.3822	6.02983									0.114523	0.0480837	2.38175
Circle (Diameter)	4	7.06858	0.119139	0.116614	3									0.198182	0.0999048	1.98371
Circle (Diameter)	4	7.06858	0.135702	0.086456	3									0.15771	0.109944	1.43447
Circle (Diameter)	4	7.06858	0.118559	0.0812369	3									0.140713	0.0725223	1.94027
Circle (Diameter)	4	7.06858	0.0909291	0.0727323	3									0.245572	0.240675	1.02035
Circle (Diameter)	4	7.06858	0.0911938	0.0548902	3
Circle (Diameter)	4	7.06858	0.132037	0.0928478	3
Circle (Diameter)	4	7.06858	0.12409	0.0678445	3
Circle (Diameter)	4	7.06858	0.100777	0.0556253	3
081225_(R2H-E2H+0.67mMZn)+20uMprobe_0.2%DMSO+2.8%MeCN_7_6.8um size_2um scale
Name	Z-Position	Area	Channel_1_FITC2-T1.Intensity Mean Value	Channel_2_FITC-T2.Intensity Mean Value	Diameter
		µm²			µm
Circle (Diameter)	2	32.5847	32.883	56.5887	6.44112
Circle (Diameter)	2	7.06858	0.120363	0.121536	3
Circle (Diameter)	2	7.06858	0.216644	0.20664	3
Circle (Diameter)	2	7.06858	0.134287	0.131434	3
Circle (Diameter)	2	7.06858	0.228175	0.215661	3
Circle (Diameter)	2	7.06858	0.088765	0.0563614	3
Circle (Diameter)	2	7.06858	0.10514	0.0966287	3
Circle (Diameter)	2	7.06858	0.119443	0.120589	3
081225_(R2H-E2H+0.67mMZn)+20uMprobe_0.2%DMSO+2.8%MeCN_5_5.7um size_2um scale
Name	Z-Position	Area	Channel_1_FITC2-T1.Intensity Mean Value	Channel_2_FITC-T2.Intensity Mean Value	Diameter
		µm²			µm
Circle (Diameter)	3	21.9836	30.0616	46.8557	5.29059
Circle (Diameter)	3	7.06858	0.169692	0.11034	3
Circle (Diameter)	3	7.06858	0.140988	0.0600353	3
Circle (Diameter)	3	7.06858	0.172069	0.117062	3
Circle (Diameter)	3	7.06858	0.158268	0.10462	3
Circle (Diameter)	3	7.06858	0.15623	0.0915413	3
Circle (Diameter)	3	7.06858	0.192889	0.169234	3
Circle (Diameter)	3	7.06858	0.223377	0.208499	3
081225_(R2H-E2H+0.67mMZn)+20uMprobe_0.2%DMSO+2.8%MeCN_4_6.3um size_2um scale
Name	Z-Position	Area	Channel_1_FITC2-T1.Intensity Mean Value	Channel_2_FITC-T2.Intensity Mean Value	Diameter
		µm²			µm
Circle (Diameter)	3	23.945	25.0524	35.9539	5.52157
Circle (Diameter)	3	7.06858	0.141123	0.0793274	3
Circle (Diameter)	3	7.06858	0.154878	0.107937	3
Circle (Diameter)	3	7.06858	0.150828	0.122301	3
Circle (Diameter)	3	7.06858	0.193056	0.158696	3
Circle (Diameter)	3	7.06858	0.0734718	0.0621207	3
Circle (Diameter)	3	7.06858	0.0707475	0.0648691	3
Circle (Diameter)	3	7.06858	0.0772594	0.066514	3
Circle (Diameter)	3	7.06858	0.136861	0.0750993	3
081225_(R2H-E2H+0.67mMZn)+20uMprobe_0.2%DMSO+2.8%MeCN_3_5.9um size_not uniform_2um scale
Name	Z-Position	Area	Channel_1_FITC2-T1.Intensity Mean Value	Channel_2_FITC-T2.Intensity Mean Value	Diameter
		µm²			µm
Circle (Diameter)	4	23.7955	29.6843	45.0892	5.50431
Circle (Diameter)	4	7.06858	0.115853	0.0670668	3
Circle (Diameter)	4	7.06858	0.133482	0.0690026	3
Circle (Diameter)	4	7.06858	0.116036	0.050345	3
Circle (Diameter)	4	7.06858	0.128858	0.0731959	3
Circle (Diameter)	4	7.06858	0.123405	0.0511303	3
Circle (Diameter)	4	7.06858	0.154354	0.083208	3
Circle (Diameter)	4	7.06858	0.10721	0.0421997	3
Circle (Diameter)	4	7.06858	0.163046	0.118048	3
Circle (Diameter)	4	7.06858	0.186447	0.151897	3
Circle (Diameter)	4	7.06858	0.192561	0.143586	3
081225_(R2H-E2H+0.67mMZn)+20uMprobe_0.2%DMSO+2.8%MeCN_2_6.4um size_2um scale
Name	Z-Position	Area	Channel_1_FITC2-T1.Intensity Mean Value	Channel_2_FITC-T2.Intensity Mean Value	Diameter
		µm²			µm
Circle (Diameter)	2	27.025	32.2099	51.3304	5.86595
Circle (Diameter)	2	7.06858	0.22102	0.141256	3
Circle (Diameter)	2	7.06858	0.193807	0.0836358	3
Circle (Diameter)	2	7.06858	0.19719	0.100776	3
Circle (Diameter)	2	7.06858	0.130404	0.0560785	3
Circle (Diameter)	2	7.06858	0.277248	0.238173	3
Circle (Diameter)	2	7.06858	0.181535	0.109067	3
Circle (Diameter)	2	7.06858	0.114523	0.0480837	3
Circle (Diameter)	2	7.06858	0.198182	0.0999048	3
Circle (Diameter)	2	7.06858	0.15771	0.109944	3
Circle (Diameter)	2	7.06858	0.140713	0.0725223	3
Circle (Diameter)	2	7.06858	0.245572	0.240675	3
