# Supplementary material for: Metal-dependent and metal-free mechanisms of peptide condensate catalysts
Source: Nat Commun. 2026 Mar 28;17:4548. doi: 10.1038/s41467-026-71117-4 (PMC13194831; doi:10.1038/s41467-026-71117-4)
Supplement: Supplementary file 10 — Source data [file 41467_2026_71117_MOESM10_ESM.zip › Source data_Fig 2i-j.xlsx]

## Sheet: FRAP 2H-2H + 0.20 mM Zn
Rep1_con1				Rep1_con2				Rep1_con3				Rep1_con4				Rep2_con1				Rep2_con2				Rep2_con3				Rep2_con4				Rep2_con5				Rep3_con1				Rep3_con2				Rep3_con3				Rep3_con4
Time	Channel1_R1_IntensityMean::RhodB_R1_IntensityMean!!R	Channel1_R2_IntensityMean::RhodB_R2_IntensityMean!!R	Channel1_R3	Time	Channel1_R1	Channel1_R2	Channel1_R3	Time	Channel1_R1	Channel1_R2	Channel1_R3	Relative Time	Channel1_R1	Channel1_R2	Channel1_R3	Time	Channel1_R1	Channel1_R2	Channel1_R3	Time	Channel1_R1	Channel1_R2	Channel1_R3	Time	Channel1_R1	Channel1_R2	Channel1_R3	Time	Channel1_R1	Channel1_R2	Channel1_R3	Time	Channel1_R1	Channel1_R2	Channel1_R3	Time	Channel1_R1	Channel1_R2	Channel1_R3	Time	Channel1_R1	Channel1_R2	Channel1_R3	Time	Channel1_R1	Channel1_R2	Channel1_R3	Time	Channel1_R1
s				s				s				s				s				s				s				s				s				s				s				s				s
0	109.22	99.5879	5.95527	0	109.18	95.9448	6.10356	0	109.651	101.743	4.71589	0	107.463	90.1398	6.3127	0	99.5468	94.4694	3.76358	0	102.893	94.4665	5.37018	0	96.9141	88.053	4.68889	0	91.5395	87.9385	6.02738	0	75.3836	71.9481	7.11793	0	139.549	126.971	8.67638	0	130.107	121.595	5.80583	0	118.101	109.669	6.29316	0	118.284
0.165486	109.825	98.5	6.08147	0.237486	110.253	97.2792	6.50971	0.161486	109.845	101.621	4.53612	0.234486	107.934	89.8195	6.27524	0.233486	101.405	93.629	3.71885	0.232486	104.015	95.0383	5.44912	0.235486	97.6321	87.7207	4.61746	0.161486	92.0676	87.6796	5.86957	0.232486	76.6689	71.4334	7.45396	0.238486	140.603	126.726	8.73139	0.243486	130.812	121.5	5.76052	0.234486	120.463	108.523	6.37785	0.232486	119.162
0.399973	111.595	98.0065	6.09744	0.474973	109.558	99.8123	6.54045	0.397973	109.386	100.185	4.65008	0.468973	107.594	88.3984	6.32736	0.469973	99.6403	94.3306	3.76518	0.468973	101.653	95.9569	5.3193	0.467973	96.8185	88.756	4.55873	0.396973	92.9243	87.4871	5.76812	0.466973	77.1574	73.0032	7.47819	0.471973	139.271	126.553	8.15534	0.407973	129.883	119.794	5.7411	0.471973	119.244	110.636	6.29642	0.468973	118.306
0.660459	109.008	99.2182	6.01438	0.716459	108.34	97.4464	6.69579	0.636459	110.023	101.121	4.69342	0.705459	105.963	89.4569	6.10912	0.707459	97.4516	93.729	3.91693	0.704459	102.654	94.6949	5.40877	0.710459	97.7374	88.313	4.45397	0.635459	91.9887	87.7104	5.78422	0.704459	78.1	72.0666	7.5832	0.707459	140.409	128.595	8.52104	0.643459	131.141	122.719	5.94498	0.706459	119.885	109.325	6.22476	0.699459	118.429
0.891945	109.79	97.9267	6.21246	0.949945	108.564	96.929	6.6068	0.870945	109.218	100.703	4.51685	0.939945	108.142	88.2553	6.0456	0.943945	99.7177	94.6677	3.92013	0.940945	101.703	96.7348	5.37368	0.941945	97.034	88.3066	4.57778	0.869945	93.1916	86.6052	5.85668	0.937945	76.0246	71.7338	7.20679	0.941945	140.121	127.251	8.37055	0.878946	131.206	121.51	5.77832	0.943945	120.304	109.453	6.2671	0.933945	118.411
1.52392	20.8026	93.9984	5.77316	1.56692	20.047	95.6845	6.45793	1.40992	19.9015	98.7812	4.82022	1.55692	21.4226	87.2699	6.2785	1.55892	16.5677	89.9113	3.78275	1.57192	18.7237	93.5016	5.14912	1.58992	16.7293	85.374	4.50476	1.47992	17.525	86.8058	5.55395	1.56892	16.6066	69.6412	7.39418	1.56692	25.8533	124.739	8.49515	1.50692	22.1297	115.202	5.88835	1.55792	23.8585	105.43	6.09283	1.54492	25.708
1.7614	21.0388	95.8827	5.8754	1.8034	21.1945	94.9811	6.62621	1.6444	21.336	99.8291	4.71268	1.8144	22.0161	88.0163	6.10261	1.8234	16.7468	89.55	3.84824	1.8084	18.8029	93.5543	5.32105	1.8254	17.4587	86.0353	4.69365	1.7484	18.2142	85.4337	6.05958	1.8044	17.6541	69.9643	7.45719	1.8064	26.1151	126.282	8.32362	1.7454	23.1734	113.432	5.77832	1.7924	23.5528	104.39	6.28176	1.7834	25.8603
1.99989	21.1472	94.3306	6.20927	2.03889	21.8071	95.9984	6.4644	1.88189	19.895	98.7412	4.72392	1.98089	22.4032	88.6033	6.0342	1.98489	17.4726	88.6452	3.7524	2.04089	19.2019	94.0559	5.17018	2.06289	18.0891	85.6709	4.56667	1.98689	18.9678	85.4871	5.86312	2.04289	17.7639	69.6039	7.12116	2.04489	26.6656	125.441	8.40615	1.98389	23.7439	115	5.7233	2.07289	24.0244	107.831	6.09609	2.06489	26.2841
2.23438	21.3479	94.3909	5.81949	2.27638	21.4246	96.0962	6.47411	2.11438	21.1389	98.2077	4.65169	2.21638	22.5871	88.9756	5.9544	2.21738	18.2081	89.029	3.73163	2.28138	19.6074	94.8147	5.29474	2.29838	17.778	86.6148	4.57302	2.22038	19.4396	85.3641	5.96296	2.32238	18.7852	70.1883	7.40065	2.28038	26.9322	126.564	8.13269	2.21738	24.6596	114.745	5.61489	2.31838	24.7577	106.164	6.25896	2.31338	26.4144
2.46686	20.8139	94.842	6.07508	2.51286	22.2804	97.9574	6.32686	2.34986	22.0646	99.2588	4.78331	2.45086	22.6774	87.8585	6.15635	2.45186	17.7952	88.7935	3.78435	2.51086	19.6187	95.024	5.1807	2.53486	18.2301	85.252	4.54921	2.45686	19.6779	86.8867	5.94042	2.55986	18.4131	70.9886	7.12278	2.51386	27.4416	125.279	8.37217	2.45386	25.0049	113.34	5.76537	2.48286	24.5008	106.438	6.27524	2.47686	26.4804
2.70635	21.5453	94.373	6.07348	2.74835	22.0162	94.142	6.39159	2.58335	21.2165	99.3514	4.687	2.68635	22.9677	88.2732	6.24593	2.68635	18.6903	88.5468	3.84345	2.74935	19.9709	93.4185	5.35614	2.77235	18.9254	84.7897	4.71746	2.69335	19.7971	84.9175	5.96296	2.79535	18.2213	69.8149	7.52181	2.74735	27.5915	124.055	8.3301	2.68835	24.3209	114.087	5.7055	2.71435	24.3301	105.756	6.09121	2.71235	26.9529
2.95584	22.0793	96.0586	6.05751	2.98384	22.47	96.8849	6.75081	2.81884	22.1244	101.155	4.69181	2.93184	23.2306	87.1041	6.09772	2.92884	19.4935	89.0823	3.81949	2.98184	21.2536	94.5831	5.28421	3.04784	19.3193	86.7255	4.61905	2.92784	20.2126	86.4434	5.76329	3.04384	19.2279	69.849	7.10824	2.98384	28.1009	124.545	8.02589	2.93284	25.0875	114.481	5.96764	2.94984	25.2732	106.705	5.98697	2.94684	27.1821
3.12132	23.5939	94.9772	6.23802	3.22032	23.1183	97.1719	6.23139	3.05832	21.6817	99.4393	4.74639	3.16932	23.6968	87.3561	6.44137	3.09232	19.3984	88.4403	3.81789	3.21832	21.4362	94.3323	5.30702	3.21232	19.718	88.3644	4.44444	3.17532	20.5733	85.479	6.0628	3.28232	19.177	70.2695	7.34733	3.21932	29.2744	126.091	8.20065	3.09932	25.3938	115.613	5.95955	3.18132	25.1122	106.534	6.35668	3.18232	26.7425
3.35581	24.0647	94.4967	6.01278	3.45281	23.846	95.0095	6.66343	3.29081	22.8481	100.856	4.73676	3.40281	24.0742	87.8146	6.10098	3.32881	19.5774	89.4306	3.91054	3.45281	21.5396	94.4169	5.23684	3.44581	19.8606	87.3258	4.47302	3.41081	21.2625	85.3851	5.9066	3.51781	18.7115	70.6851	7.29564	3.45681	29.8943	125.527	8.31715	3.33381	25.8752	115.358	5.76375	3.41781	25.8146	105.463	5.9886	3.41881	27.9859
3.5923	23.0049	95.9055	6.28914	3.7323	23.9206	94.3975	6.20065	3.5293	23.2019	98.238	4.70305	3.6363	23.6435	88.4667	6.31433	3.5643	20.5242	88.3823	3.70607	3.6883	22.252	94.6837	5.13509	3.6823	20.7326	85.8636	4.42698	3.6483	21.7488	84.7217	5.96779	3.7523	19.8918	70.4367	7.44103	3.6923	28.8076	123.454	8.28479	3.5733	25.3938	115.14	6.15049	3.6513	26.1561	106.054	6.10912	3.6513	29.0973
3.83078	24.8188	95.5309	6.13099	3.97278	24.5105	96.4953	6.40453	3.77478	23.4685	100.419	4.49117	3.87178	24.1516	86.2341	5.90554	3.80178	20.5806	89.8613	3.71406	3.93278	22.9354	94.4553	5.34912	3.91778	20.1556	87.1477	4.59524	3.88078	21.963	84.822	5.96135	3.99078	19.6623	70.8295	7.05493	3.92678	28.9227	126.267	8.09223	3.80778	26.731	114.568	5.80421	3.88778	26.4341	108.055	6.05049	3.88378	28.2669
4.06427	24.8819	94.2801	6.123	4.21027	24.6564	97.4606	6.44013	3.93927	23.273	100.093	4.50562	4.11027	24.0452	86.6146	6.11726	4.03827	20.8306	87.35	3.77636	4.09527	22.5816	93.655	5.28772	4.14927	20.846	85.0899	4.55397	4.11327	21.9324	83.5227	5.93881	4.22527	20.4623	69.1916	7.22294	4.16327	30.1814	125.729	8.30421	4.04327	26.1556	114.979	5.90129	4.12527	26.5057	106.537	6.27524	4.11727	29.5997
4.30475	24.5275	96.0326	6.11821	4.44275	24.9676	96.2413	6.52913	4.17275	24.1583	99.5815	4.74157	4.34575	25.0887	87.0065	6.21987	4.27775	21.4145	89.7145	3.86102	4.32675	23.2116	93.5319	5.07193	4.38275	21.0972	85.8909	4.49206	4.34575	22.0757	85.4984	5.79066	4.45975	19.8557	69.8214	7.30695	4.39875	30.0268	125.483	8.54693	4.27275	27.0729	114.303	6.09547	4.35975	26.1805	107.278	6.17752	4.35075	28.8917
4.53724	25.555	95.8371	6.0016	4.67724	25.0373	96.9022	6.69094	4.40624	24.2407	99.2013	4.69181	4.58524	25.5677	87.348	6.0114	4.51524	21.5968	87.8871	3.84505	4.55924	23.3021	93.3339	5.14035	4.61624	21.9887	88.183	4.72857	4.58024	22.8035	84.3285	5.7504	4.69824	21.5738	70.4659	7.47173	4.66024	29.9795	124.444	8.43689	4.50824	28.1459	115.374	5.90291	4.59524	26.5285	107.943	6.25081	4.58824	29.3752
4.77573	25.0437	96.4511	6.13738	4.92573	25.8736	95.3375	6.74595	4.64373	24.4798	99.6358	4.79615	4.81973	25.4387	86.7089	5.93322	4.74773	22.4613	89.021	3.72843	4.79173	23.58	93.7204	5.05965	4.85173	22.8622	86.7335	4.61429	4.81673	22.9968	86.0534	5.81481	4.93573	21.1541	70.5162	7.2601	4.82673	30.3991	125.734	8.33495	4.74573	27.2561	114.245	5.89806	4.83173	27.0537	107.023	6.12541	4.82473	29.8446
5.00921	25.8932	95.4886	6.23802	5.09221	26.0486	98.2997	6.38673	4.87821	24.8805	101.332	4.687	5.05021	26.0516	87.2569	6.1987	4.98021	22.7758	87.3855	3.71725	4.95121	23.832	95.1006	5.09123	5.09521	22.7391	85.0498	4.56032	5.05021	23.4557	85.8673	5.85024	5.17121	21.5475	69.4058	7.20194	5.05921	30.918	125.87	8.03722	4.98021	27.7439	114.585	6.0534	5.06121	28.0407	105.279	6.37134	5.06121	30.54
5.1697	26.6618	94.8664	5.85623	5.3237	26.4263	96.2934	6.18932	5.1107	25.1131	99.6901	4.52809	5.2107	25.1452	86.5854	6.57492	5.2167	23.1065	88.6565	3.77157	5.1867	24.3489	94.3994	5.23333	5.3247	22.5413	84.679	4.62698	5.2857	24.0064	85.1343	5.82126	5.4037	22.018	69.6006	6.8643	5.2977	31.2697	125.63	8.20388	5.2127	29.0049	115.106	5.78803	5.2977	27.9919	107.437	6.06352	5.2987	30.1837
5.40619	26.0858	95.855	5.9984	5.55919	26.2674	96.5741	6.27346	5.34519	25.6753	98.8626	5.02087	5.44619	25.5629	88.7789	6.11075	5.45119	22.8855	88.6532	3.75719	5.42019	24.4394	94.7045	5.22807	5.56019	23.0016	86.0161	4.35397	5.52219	24.343	84.5647	5.89211	5.56219	21.8967	70.4789	7.21809	5.53419	32.3375	126.293	8.34304	5.45019	28.4992	113.102	6.06311	5.53319	28.1854	106.721	6.28013	5.53319	30.2575
5.64367	27.1003	94.241	6.34185	5.79867	27.3971	95.3155	6.22977	5.58067	24.6672	101.973	4.64526	5.60967	26.6855	87.335	6.29967	5.68767	23.5403	88.4468	3.75879	5.65467	24.9128	93.5208	5.14912	5.79567	22.8476	87.313	4.65714	5.75667	24.3188	85.1456	5.76812	5.79767	22.2164	68.9107	6.99838	5.77267	32.2208	123.472	7.89482	5.68267	28.5154	114.456	5.70065	5.76867	28.5545	107.685	5.89251	5.76667	30.4239
5.88116	27.3333	94.114	6.11661	6.03216	26.9222	97.0883	6.52104	5.81716	26.0452	98.9089	4.57464	5.84416	26.7871	87.1024	6.0684	5.91816	23.7823	88.1726	3.77796	5.88916	25.0824	94.3706	5.24561	6.02916	24.4992	86.4864	4.50952	5.99016	24.4928	84.5178	5.92754	6.03316	22.8902	69.5097	7.34895	6.00716	32.1751	126.266	8.30421	5.92016	29.3274	113.173	5.7233	6.00416	29.5951	107.424	6.13355	5.99816	31.237
6.11565	26.5291	94.3974	6.01118	6.26965	27.1524	97.2098	6.64078	6.05065	26.3376	98.4633	4.64526	6.08065	27.5984	87.9317	6.22801	6.15265	24.0452	87.9823	3.75879	6.12565	25.7948	92.6406	5.21579	6.26465	24.7682	85.1958	4.57778	6.22465	25.6554	84.9466	5.99034	6.26665	22.6066	70.3994	7.18417	6.29965	33.4353	125.682	8.32524	6.15265	29.2788	113.902	5.91748	6.24265	27.8325	109.597	6.03909	6.23365	31.7284
6.35113	27.1505	96.0668	6.01917	6.50613	28.0616	96.6987	6.36731	6.28813	27.1002	100.692	4.72552	6.31613	27.3435	87.8293	6.35016	6.42613	24.6645	87.9887	3.77157	6.35913	27.1567	93.1949	5.34211	6.50013	24.4652	85.6067	4.77302	6.45913	24.9356	84.8916	5.79227	6.49913	23.8377	69.2614	7.1874	6.46413	33.9196	125.643	8.17799	6.31313	29.9076	114.682	5.7233	6.49413	30.7854	104.58	6.16938	6.48713	32.0879
6.58962	28.4693	95.2557	6.28914	6.74462	27.8898	96.9511	6.32524	6.52162	26.9855	101.455	4.68539	6.54762	27.9194	87.8472	6.37296	6.58862	25.0694	88.1952	3.82748	6.59362	26.3037	93.5671	5.18772	6.73562	24.7909	85.549	4.64444	6.69262	25.7488	86.4498	5.78261	6.73462	23.6033	69.1883	7.30533	6.69762	32.9101	125.992	8.07767	6.55062	29.5689	114.876	5.80744	6.72962	30.8797	106.071	6.19055	6.72162	32.3046
6.8251	28.8366	96.2573	6.20128	6.9781	27.7536	97.8864	6.74272	6.7541	26.8061	100.383	4.69342	6.7831	27.8242	87.8878	6.47068	6.8221	25.3371	88.4887	3.89457	6.8271	27.0258	94.2955	5.20351	6.9711	25.4781	86.3692	4.51111	6.9281	25.9501	86.2265	5.65378	6.9741	24.0082	69.3425	7.04685	6.9361	33.4716	125.253	8.04531	6.7851	30.3047	114.44	5.41586	6.9641	29.9203	107.534	5.96743	6.9581	31.9529
7.06059	28.7039	94.5179	6.04313	7.21159	28.3614	97.8091	6.24434	6.99359	26.9693	99.9313	4.65008	7.03459	28.3887	86.9919	6.24267	7.05759	25.4032	87.3242	3.81789	7.06259	26.7367	93.754	4.94561	7.20759	25.6953	85.3499	4.42857	7.18059	26.2351	85.6214	5.82126	7.20659	24.4525	70.2727	7.72052	7.16859	33.7098	123.938	8.39644	7.01859	30.0908	114.602	5.95793	7.19859	30.6033	106.024	6.06352	7.19159	32.3862
7.31208	29.4061	96.4805	6.22204	7.44808	28.3922	95.4353	6.48058	7.22708	27.2456	99.3067	4.46067	7.26808	29.2113	85.8358	6.15798	7.29208	26.9355	86.9016	3.74441	7.29308	27.5444	92.9776	4.92105	7.44108	26.4019	85.8587	4.53651	7.45708	27.3221	85.5405	5.8132	7.45708	24.4197	70.526	7.51373	7.40208	35.183	123.823	7.86408	7.25608	30.9303	115.66	5.5178	7.43308	31.1821	106.713	5.92997	7.42708	32.6578
7.54656	29.6424	95.8681	6.33067	7.68456	29.4149	96.2413	6.46602	7.46056	27.1405	100.289	4.5618	7.50456	29.4387	84.2699	5.97557	7.52956	26.3565	87.8161	3.78594	7.52756	27.727	93.3578	5.02807	7.67856	26.4165	86.8347	4.60476	7.69656	27.3366	84.4159	5.74557	7.69256	24.7951	70.1315	7.18417	7.63656	35.1798	125.371	8.09871	7.49056	31.282	115.273	5.88997	7.66756	31.4472	105.484	6.09935	7.66356	33.3736
7.77905	29.6294	94.4267	6.07348	7.91905	29.1183	96.1877	6.30744	7.69505	27.7383	100.513	4.80257	7.74005	30.0565	85.4537	6.12215	7.76605	27.5597	88.1742	3.64217	7.76405	27.8255	94.5144	5.30702	7.91305	26.3679	85.1573	4.47143	7.92805	27.6554	85.2735	5.62802	7.92805	24.5607	70.487	7.00808	7.87005	34.7886	124.912	8.3479	7.72705	30.8914	113.49	5.82686	7.90405	31.6553	107.589	5.97883	7.89905	32.8885
8.01554	29.6003	93.7964	6.23003	8.15354	30.9109	97.9085	6.28964	7.93054	27.8514	100.54	4.7512	7.97654	30.1758	83.335	6.19218	8.00154	27.5839	87.3081	3.84984	7.99954	28.3376	94.976	5.25614	8.14654	26.8687	85.6918	4.59365	8.16254	27.839	85.4223	5.76651	8.16154	25.077	70.0763	7.44588	8.10454	35.489	125.308	8.13107	7.96254	31.7747	113.831	5.86246	8.14154	31.8797	108.084	6.15472	8.13154	34.0659
8.25002	29.61	96.0684	6.23003	8.43502	30.94	96.0631	6.43689	8.18202	28.8239	100.382	4.67576	8.20902	30.2742	83.6878	6.46906	8.23602	27.6339	87.4516	3.80351	8.22902	29.0824	94.7284	5.06667	8.38302	27.6694	86.5618	4.55556	8.39902	27.8728	85.0712	5.68921	8.39902	25.1738	67.7386	7.3538	8.33502	35.7082	127.011	8.36408	8.19902	32.7618	114.197	5.91586	8.37602	31.7463	106.192	6.1759	8.37002	34.9074
8.48551	30.2945	94.3681	6.17252	8.68151	30.8558	95.0789	6.52589	8.41751	28.9515	101.129	4.76726	8.44451	30.5871	86.0341	6.0342	8.47051	27.0403	87.1097	3.76997	8.47351	30.105	94.845	5.0614	8.61851	27.7083	86.2905	4.40317	8.63551	27.9742	83.4741	5.57649	8.63451	26.177	70.4724	7.52989	8.57251	36.2902	124.554	8.17476	8.43151	32.5802	113.923	5.69579	8.61451	32.813	106.945	6.08958	8.60151	34.4458
8.723	30.699	96.0668	6.28754	8.844	31.3938	96.6341	6.37864	8.653	29.0565	98.738	4.77849	8.605	30.4242	86.4569	6.12052	8.708	28.3968	86.9435	3.74601	8.637	29.8772	93.7061	5.22281	8.852	27.1653	86.6726	4.61905	8.867	28.1385	85.0761	5.72303	8.873	26.4934	70.664	7.063	8.81	35.97	125.175	8.00647	8.668	34.0746	115.035	5.79126	8.845	31.9301	106.349	5.92508	8.837	34.1931
8.96048	32.3479	94.1107	6.19169	9.08348	32.3047	97.0741	6.5	8.89048	29.601	100.441	4.60674	8.84148	30.6065	84.9041	6.31107	8.94348	28.2145	87.5935	3.70128	8.87248	30.7173	95.7732	4.95965	9.08548	27.9903	87.0449	4.43492	9.02748	29.4573	85.8722	5.91465	9.10848	26.2754	69.7516	7.41842	9.04748	36.1593	125.081	8.08414	8.90648	34.4733	114.773	5.68608	9.08148	33.2114	107.601	6.03909	9.07348	34.5918
9.19697	31.7443	94.7915	6.07348	9.31697	32.1848	97.7161	6.36408	9.12497	29.7593	99.3594	4.73194	9.07997	30.9065	85.2537	5.99349	9.17797	28.5758	87.9032	3.67891	9.10897	29.9838	93.9169	5.17193	9.32097	28.4019	87.2151	4.5619	9.26597	29.438	83.9337	5.88084	9.34497	26.1525	70.0828	7.33764	9.28197	36.8391	124.789	7.64401	9.14097	34.5624	113.919	5.83495	9.31697	33.9398	106.615	6.23616	9.31097	34.821
9.43045	31.5599	95.7313	6.01438	9.55245	32.1459	96.2729	6.57767	9.36145	29.3183	99.6198	4.59551	9.31245	31.4081	86.0211	6.30945	9.41345	28.3823	88.0468	3.8147	9.34345	30.8481	92.1917	5.11754	9.56545	29.0421	85.4815	4.60952	9.50345	29.7552	85.0065	5.82931	9.58345	26.6656	69.7955	7.17609	9.51645	37.1703	127.267	7.91748	9.37645	34.5851	115.076	5.86408	9.55545	34.0081	105.929	6.26384	9.54445	36.2559
9.66794	32.4935	95.8062	5.95208	9.79394	32.7715	95.8517	6.45307	9.59694	31.0485	100.126	4.78652	9.54994	31.7339	84.9772	6.25081	9.64894	28.7645	87.6839	3.70447	9.58094	30.559	93.5463	5.12807	9.80294	29.175	86.2986	4.39683	9.74094	29.3961	86.6877	5.62319	9.81894	26.3393	68.9237	7.10824	9.75094	37.0331	126.89	8.37055	9.61094	34.6661	114.521	5.97573	9.78994	33.748	108.029	6.13192	9.77894	36.0251
9.90143	32.6715	95.0782	6.22843	10.0274	32.7634	96.1167	6.71036	9.82843	30.6866	98.6118	4.9374	9.78443	31.6823	87.5951	6.55049	9.88243	28.9	87.9403	3.71565	9.81543	30.7722	93.9233	5.18246	10.0394	29.6337	85.7657	4.44921	9.97443	30.1111	85.3722	5.72786	10.0534	27.1295	69.0584	7.10339	10.0284	37.7366	124.985	8.26699	9.84843	34.4295	115.256	5.76537	10.0254	33.9902	105.071	5.96743	10.0144	36.157
10.1399	32.3317	96.316	6.17732	10.2649	33.1378	96.888	6.42233	10.0629	30.6107	98.9537	4.8138	10.0189	31.6468	87.5252	6.25407	10.1139	29.9113	87.0629	3.79073	10.0479	31.6898	93.8962	5.32105	10.2739	29.6062	86.7753	4.37302	10.2119	29.8438	84.3722	5.87118	10.2859	27.4049	69.0698	6.77706	10.2669	39.377	125.514	8.16343	10.0869	35.9433	113.708	5.82039	10.2609	34.3122	107.68	6.29805	10.2549	35.8744
10.3764	32.3188	93.5049	6.27636	10.4994	33.8088	96.2082	6.26052	10.2974	31.0679	100.447	4.91814	10.2534	32.5548	88.6683	6.30945	10.3484	29.6984	86.2613	3.73003	10.2814	31.832	95.5383	5.08947	10.5094	31.1053	86.0947	4.51429	10.4434	30.4138	85.4466	5.90499	10.5244	28.1361	70.5308	7.52504	10.5004	38.724	123.916	7.98867	10.3214	36.3955	114.665	5.74595	10.4964	34.1951	106.295	6.35505	10.4884	37.0188
10.6159	33.1909	95.0065	6.2492	10.7329	33.2998	97.1703	6.43528	10.5369	30.7011	99.2396	4.939	10.4889	32.7952	87.1187	6.0114	10.5909	30.8855	87.4161	3.8099	10.5159	32.3425	92.7604	5.27544	10.7479	30.3047	87.0096	4.64762	10.6789	30.1127	84.8851	5.61675	10.7629	27.718	69.2711	7.27948	10.7369	38.9921	125.11	8.12945	10.5539	35.5219	115.008	5.65534	10.7349	35.322	106.706	5.93974	10.7289	36.8571
10.8494	34.3819	94.0195	6.123	10.9684	34.2058	96.4211	6.44175	10.7704	31.609	100.53	4.83788	10.7234	32.2565	87.2894	6.43648	10.7554	32.0016	87.5532	3.77476	10.7544	32.0016	93.9856	5.15439	10.9804	30.7407	87.0867	4.53968	10.9144	30.7923	84.9822	5.66667	10.9964	27.8689	69.9286	7.27625	10.9724	38.9842	125.789	7.90615	10.7894	36.8476	114.537	5.52751	10.9714	35.3431	106.352	5.78013	10.9744	37.8399
11.0929	33.3608	95.0635	5.99042	11.2039	33.7472	96.9748	6.47896	11.0059	32.1535	98.893	4.58587	10.9609	33.3403	87.3772	6.1873	10.9879	30.6113	86.3403	3.82748	10.9899	32.1309	93.8962	5.24035	11.2139	30.7747	86.687	4.61429	11.1669	31.7762	86.9935	5.96296	11.2329	28.2377	68.8182	7.30695	11.2039	39.0662	124.768	7.95146	11.0319	36.4214	113.919	5.59061	11.2089	35.2894	107.115	5.98208	11.1359	37.2637
11.2593	33.3301	95.202	6.14217	11.4343	34.1216	96.5473	6.22654	11.2413	32.0905	98.6645	4.83307	11.1953	33.821	87.9675	6.443	11.2233	31.1742	87.0919	3.70447	11.2243	33.7302	92.655	5.00702	11.4493	32.2123	86.1669	4.43333	11.4043	31.7472	84.7201	5.58454	11.4673	28.4967	68.5276	7.1567	11.4393	39.511	126.485	8.21521	11.1963	36.671	113.053	5.80583	11.4403	35.6976	106.794	5.9658	11.3713	36.9231
11.4968	34.8091	95.0945	6.1853	11.6708	36.0405	96.317	6.5	11.4768	32.2746	99.9393	4.84109	11.4408	32.9435	86.5545	6.55212	11.4608	32.1613	88.4806	3.63578	11.4588	33.2746	93.0511	5.23509	11.6828	32.4814	85.1637	4.4127	11.6398	31.8889	84.3447	5.66184	11.7058	28.7852	68.1705	7.44103	11.6798	39.7587	125.219	8.15534	11.4328	38.1329	115.182	5.56958	11.6758	36.2065	106.08	5.98534	11.6088	37.1256
11.7303	34.0469	94.9821	6.13898	11.9083	34.6807	95.4811	6.30421	11.7093	33.1858	99.5719	4.61156	11.6063	34.0968	86.6862	6.2215	11.6993	32.3806	85.1952	3.7524	11.6933	33.9289	92.7332	5.19825	11.9193	32.3096	85.9631	4.46825	11.8743	32.5845	85.6618	5.70531	11.9393	29.0852	70.638	7.46204	11.9123	40.0931	125.741	7.66667	11.6663	36.987	114.935	5.49838	11.9103	36.6927	106.779	6.04723	11.8423	38.0989
11.8898	34.1214	93.3371	6.45527	12.1498	35.8865	95.2902	6.67314	11.9428	32.9338	99.0575	4.58427	11.8448	33.7306	86.8098	6.24756	11.9238	32.5919	87.1016	3.70447	11.9278	34.7237	92.6789	5.05439	12.1528	32.812	86.6019	4.44127	12.1128	32.789	86.2217	6.10145	12.1858	28.4279	68.9903	7.33441	12.1488	40.6278	126.311	8.43042	11.9018	37.7277	114.868	5.75728	12.1428	37.4634	107.315	6.04235	12.0798	38.438
12.1283	34.9353	94.1059	6.3099	12.4003	35.0016	96.7902	6.0356	12.1803	34.2714	100.096	4.53451	12.0793	35.0258	85.4829	6.21173	12.1593	32.6516	87.1177	3.88019	12.1613	33.9693	94.0655	5.19123	12.3893	33.1929	86.2761	4.2381	12.3473	32.4477	83.9773	5.85346	12.3493	28.8115	69.5065	7.15024	12.3843	39.1546	124.716	8.08091	12.1333	38.0551	114.732	5.64725	12.3773	37.5805	106.005	6.07329	12.3143	37.8823
12.3628	35.0631	94.987	6.39137	12.6368	35.6791	96.97	6.33981	12.4328	33.1745	98.6118	5.02087	12.3128	35.0597	85.8033	6.45277	12.3948	33.0016	86.5677	3.83387	12.3978	35.5153	92.4042	4.97368	12.6248	33.8379	86.8876	4.49206	12.5808	32.7375	82.6472	5.82126	12.5838	28.941	68.5406	7.24233	12.6238	41.7192	126.864	8.21521	12.3658	37.9514	113.908	5.80421	12.6098	36.9724	104.981	6.19544	12.5508	38.3642
12.5993	35.0663	95.3046	6.13259	12.8753	36.1167	97.7603	6.35922	12.6673	32.5153	100.981	4.66934	12.5463	34.8919	83.8813	6.48697	12.6333	33.6823	87.2113	3.72524	12.6313	34.8611	93.0319	5.05965	12.8583	33.201	86.0883	4.51905	12.8123	33.1481	85.5777	5.56039	12.8173	29.7607	69.2938	6.95961	12.8553	39.9858	127.272	7.81715	12.6003	37.2998	112.755	5.76375	12.8443	37.4683	106.794	6.17752	12.7833	38.7849
12.8338	35.8706	94.4772	6.28914	13.1118	36.2901	97.03	6.33333	12.8377	33.5267	100.345	4.80578	12.7828	34.579	86.8504	6.35016	12.8648	33.7323	86.9258	3.77955	12.8837	35.601	91.9856	5.24211	13.0938	33.7763	85.0514	4.36508	13.0467	33.2303	84.8576	5.64412	13.0508	29.8754	68.6412	7.40872	13.0898	41.0521	127.053	8.17638	12.8377	37.5592	114.111	5.95469	13.0817	38.3772	106.857	5.88436	13.0158	39.5589
13.0732	35.9822	94.9935	6.04473	13.3462	36.5511	97.6625	6.10518	13.0752	34.5687	98.0927	4.67255	13.0202	36.0371	87.6423	6.20521	13.0992	34.3081	87.071	3.71406	13.1232	35.4362	92.5591	4.94211	13.3272	34.2885	86.4719	4.33016	13.2812	34.1594	85.1748	5.89211	13.2852	30.6295	69.586	7.5315	13.3272	42.7303	125.906	8.22492	13.0732	38.8671	114.316	5.68123	13.3152	37.722	106.216	6.06678	13.2502	38.7739
13.3107	35.5793	93.9951	6.44249	13.5837	37.7245	97.8375	6.27832	13.3097	35.0808	101.423	4.8427	13.2587	35.3903	84.9089	6.24919	13.3327	33.7742	86.2645	3.72843	13.3597	35.8061	92.0895	5.02456	13.5637	34.0859	85.5201	4.54603	13.5197	33.2061	84.6036	5.47987	13.5227	30.1852	68.7159	7.26817	13.5657	41.795	125.66	8.03883	13.3077	39.3793	113.315	5.53722	13.5477	38.1317	106.943	6.13029	13.4837	39.4553
13.5442	36.0825	94.8241	6.29553	13.8192	37.2318	96.3943	6.41909	13.5452	34.7221	101.542	4.53291	13.4912	36.6194	85.2959	6.47068	13.5672	33.9742	87.0613	3.75719	13.5942	36.9499	93.976	4.90175	13.7952	34.5592	85.1798	4.37302	13.7542	34.1256	85.3058	5.47182	13.7572	30.0721	68.2938	7.43457	13.7982	42.0032	127.444	8.14078	13.5442	38.4765	114.713	5.9822	13.7832	38.361	106.646	6.22476	13.7162	39.9529
13.7787	36.6068	95.1368	6.32428	14.0557	37.966	97.4148	6.25243	13.7787	34.7851	100.465	4.83949	13.7287	36.4742	85.2667	6.3013	13.7987	35.2581	86.3145	3.73802	13.8287	36.462	93.5942	5.06842	14.0317	34.7536	86.0241	4.25873	13.9907	34.1417	82.5	5.80676	13.9957	30.8459	68.7029	7.27464	14.0347	42.9306	125.405	7.80421	13.7807	38.376	115.652	5.54207	14.0317	38.826	105.756	6.20847	13.9557	39.1821
14.0152	38.1084	94.4479	6.08307	14.2922	38.6904	97.2334	6.1521	14.0152	36.357	99.1214	4.80417	13.9632	36.9968	84.9886	6.42997	14.0332	35.5032	86.679	3.71565	14.0632	36.5428	93.7173	4.99649	14.2842	35.799	86.2632	4.50952	14.2272	34.2271	83.5939	5.56683	14.2312	31.3836	68.9643	7.39742	14.2712	43.0962	125.373	7.75243	14.0162	39.2917	113.082	5.81392	14.2732	39.0732	106.696	5.98534	14.1902	39.7441
14.2497	37.7718	94.7736	6.27157	14.5277	39.2431	95.6467	6.35599	14.2487	36.1567	98.9425	4.53772	14.2007	38.0274	83.5073	6.26873	14.2697	34.929	86.429	3.82588	14.2997	36.6688	93.0176	5	14.5187	34.4911	86.175	4.56508	14.4637	34.7246	85.1327	5.76651	14.4647	31.1033	68.8799	7.37318	14.5177	43.2539	125.274	7.73463	14.2497	39.718	114.394	5.66181	14.5067	39.2732	105.977	6.01629	14.4247	39.5071
14.4822	38.4951	94.3534	6.30192	14.7662	37.9789	96.3927	6.49191	14.4842	35.9838	100.741	4.57143	14.4352	38.0323	84.2813	6.35831	14.5072	35.7935	85.2661	3.76358	14.5362	38.0501	92.9936	4.89474	14.7532	35.1037	85.297	4.34444	14.6952	35.0193	83.5922	5.76006	14.6982	31.5475	68.4302	7.06462	14.6792	42.8912	124.185	8.34142	14.4872	39.7682	112.947	5.89806	14.7412	39.2634	105.419	6.11238	14.6562	40.6107
14.7176	38.3447	93.1482	6.29553	15.0006	39.1637	95.6025	6.28317	14.7166	36.1002	100.201	4.81541	14.6706	38.2	83.3431	6.19544	14.7406	36.4339	84.6823	3.61502	14.7716	37.4895	93.7875	4.85088	14.9906	35.7147	84.7014	4.44762	14.9306	35.4138	84.767	5.72303	14.8566	30.9672	68.1851	7.23102	14.9126	43.9054	123.966	8.1521	14.7246	40.0227	114.069	5.29126	14.9736	39.6049	105.554	6.2215	14.8906	41.5871
14.8891	37.9871	95.5065	6.35463	15.2361	39.1135	95.4748	6.28155	14.9521	36.1212	99.3227	4.71108	14.9081	38.7387	82.839	6.34365	14.9781	36.721	86.2274	3.60224	15.0051	37.5299	95.4617	4.89649	15.2291	36.5122	85.2343	4.32222	15.1631	36.0338	85.6343	5.64251	15.0931	31.0344	69.7792	7.00808	15.1491	43.6009	125.878	8.29288	14.9611	40.269	113.405	5.87217	15.2111	39.839	106.364	6.057	15.1261	40.7363
15.0516	38.8252	92.9283	6.14856	15.4706	39.3938	97.4069	6.30583	15.1866	37.0792	100.954	4.71108	15.1476	39.0484	81.8748	6.35179	15.2126	36.9419	85.8016	3.72524	15.2406	38.3586	94.3163	5.08947	15.4616	36.953	85.6597	4.58095	15.3996	35.7601	83.5113	5.54911	15.3266	32.0131	69.1737	7.26171	15.3816	44.1041	125.938	7.92395	15.1946	41.5867	114.94	5.72492	15.4416	40.0862	107.701	5.88274	15.3626	41.8257
15.2871	38.199	95.0098	6.1901	15.7071	39.8817	96.7571	6.45631	15.4201	36.9984	99.2364	4.70947	15.3801	39.0177	81.0537	6.4202	15.4471	37.2242	86.6194	3.7476	15.4781	37.2892	95.3946	5.28947	15.6981	35.9643	84.2055	4.51905	15.6341	36.0709	84.1505	5.82931	15.5621	31.6344	69.9383	7.24233	15.6241	44.3612	124.292	8.02427	15.4511	41.3485	114.737	5.589	15.6771	40.8423	105.662	5.71498	15.6081	41.4945
15.5316	38.4207	93.5668	6.25399	15.9496	40.6013	97.3691	6.40291	15.6546	36.7351	99.1166	4.73997	15.6166	38.7645	82.1512	6.07003	15.6806	37.0403	85.5855	3.8722	15.7106	38.4475	92.5831	5.12982	15.9326	36.893	85.8684	4.48571	15.8776	37.2721	84.068	5.97101	15.7996	32.4033	67.3101	7.2504	15.8586	44.9842	124.956	7.85761	15.6866	41.6775	113.005	5.79288	15.9196	40.5301	105.492	6.21824	15.7716	42.3878
15.6961	38.8835	93.9577	6.17732	16.1841	40.5478	96.1199	6.46764	15.8881	37.8384	99.7476	4.66774	15.8551	40.0645	84.4309	6.34039	15.9171	37.7903	86.7919	3.73962	15.9441	38.9838	93.1134	5.17544	16.1701	37.7066	84.5201	4.4127	16.0441	36.8937	85.0275	5.50081	16.0361	32.3967	68.6688	7.23102	16.0931	44.5331	125.956	7.68123	15.9141	41.6467	113.013	5.81715	16.0821	40.8829	104.898	6.02443	16.0101	42.5777
15.9316	40.0566	95.5342	5.89617	16.4216	42.0697	97.3833	6.43528	16.1256	37.7625	99.0655	4.82665	16.0986	39.2	83.6325	6.09609	16.1466	38.3452	85.9097	3.76677	16.1776	39.7399	94.5016	4.95088	16.4056	37.8217	84.7223	4.49365	16.2796	37.343	85.1278	5.83736	16.2706	31.8803	68.5552	7.42003	16.3286	44.8975	125.553	8.07767	16.1526	43.3079	112.782	5.74919	16.3156	41.6667	105.989	6.21498	16.2416	42.292
16.167	40.2621	93.9104	6.38658	16.656	40.5429	94.8691	6.5178	16.364	37.2181	99.4265	4.72071	16.261	39.5403	84.8016	6.44625	16.382	38.2935	87.1548	3.77476	16.413	39.1874	92.9617	5.23158	16.639	38.2561	85.4976	4.56032	16.512	37.2319	84.8058	5.51691	16.507	32.7623	68.9172	7.3021	16.562	45.1514	124.159	7.99676	16.384	43.5786	113.769	5.6343	16.548	42.5187	106.143	5.71824	16.481	42.4317
16.4045	39.8819	94.0375	6.44089	16.8935	41.5608	95.806	6.25566	16.5995	38.643	101.065	4.86998	16.4985	38.7548	84.8146	6.40717	16.6165	38.3677	85.7645	3.79233	16.6475	39.1228	93.7109	4.90526	16.8755	38.2042	85.3162	4.39206	16.7465	37.0161	83.9871	5.69243	16.7535	32.7984	68.8929	7.15832	16.7975	46.5584	125.545	7.62783	16.6215	42.7877	115.537	5.73786	16.7825	42.4829	107.456	6.04886	16.7165	43.2794
16.639	40.521	93.2997	6.38498	17.06	41.812	95.5063	6.43366	16.835	38.2149	102.347	4.76083	16.735	39.2823	85.974	6.33876	16.852	38.929	86.2355	3.71565	16.881	39.7544	92.9185	4.95965	17.109	39.2901	85.4928	4.39524	16.98	37.5008	81.4498	5.51369	16.916	33.541	68.4334	7.09047	17.03	46.8312	126.002	8.00485	16.855	43.0486	114.539	5.99515	17.016	42.2504	107.17	6.00977	16.951	43.3815
16.8725	40.8317	95.443	6.19808	17.2935	41.7601	96.9211	6.44498	17.0895	38.6769	99.393	4.66132	16.9705	39.4323	85.4764	6.54723	17.0905	39.3113	85.9677	3.65974	17.1135	40.1357	92.3099	5.1614	17.3445	37.9579	85.2167	4.43175	17.2185	37.8712	83.9175	5.58132	17.1515	33.6049	67.9659	7.52827	17.2645	46.2965	125.645	7.86246	17.0935	43.0794	113.076	5.82362	17.2515	42.9772	106.506	6.11401	17.1845	43.102
17.11	40.6311	93.5977	6.16773	17.527	41.7407	98.5662	6.60356	17.323	37.6817	98.2604	4.72552	17.204	40.7161	84.3203	6.30293	17.325	39.5468	86.5387	3.74121	17.348	40.8853	93.8578	4.75088	17.579	38.5057	86.1557	4.36667	17.45	38.9388	84.2411	5.49436	17.387	32.6902	67.9156	6.94184	17.499	47.3139	126.225	8.3754	17.271	42.9854	112.937	5.62945	17.485	42.7089	105.685	5.98697	17.42	42.7033
17.3465	41.9887	92.6612	6.29393	17.7625	41.5235	95.3407	6.53074	17.5585	39.042	99.6725	4.77849	17.4425	41.3194	83.3577	6.46254	17.5635	39.1242	85.7677	3.73163	17.5785	40.1357	94.1949	4.88947	17.8145	38.8185	85.4494	4.40635	17.6855	37.9501	84.3398	5.56361	17.6215	33.782	67.9789	7.05493	17.7355	47.5615	127.042	7.6521	17.4985	43.175	113.989	5.8123	17.7215	43.4211	105.674	6.06026	17.6535	43.5934
17.582	40.6683	94.6205	6.00639	17.998	41.5284	96.5962	6.42395	17.792	39.706	98.6182	4.5923	17.677	40.4419	83.0374	6.33876	17.8	39.5339	87.0226	3.67252	17.811	40.2892	93.7764	4.91754	18.048	39.222	86.8395	4.26349	17.916	38.3221	84.8592	5.58937	17.857	33.6967	68.0763	7.21809	17.97	47.8281	124.645	8.01456	17.735	43.3938	113.105	5.88026	17.955	43.2439	106.992	5.87296	17.887	43.617
17.8134	41.4434	94.1694	6.10863	18.2344	42.2415	95.2934	6.23948	18.0275	39.1987	99.2141	4.83307	17.9125	40.3887	83.0992	6.10586	18.0344	40.0435	85.8935	3.58626	18.0454	42.1163	93.2332	4.98246	18.2795	39.4425	85.0064	4.48413	18.1534	38.4895	84.4385	5.2657	18.0974	34.4197	68.7094	7.40065	18.2054	46.7571	124.34	7.89644	17.9704	43.9303	114.681	5.68123	18.1925	43.2683	105.666	6.11726	18.1234	43.4678
18.0499	41.3592	94.513	6.22843	18.4679	42.1767	95.6751	6.36408	18.2639	39.8304	99.6422	4.92937	18.1469	41.5226	85.1642	6.33713	18.2739	40.4903	87.6839	3.64217	18.2779	41.2698	94.2077	4.74035	18.5139	40.2253	85.3451	4.52222	18.3879	38.4155	85.089	5.66184	18.3329	34.1459	67.9903	6.81906	18.4369	47.9211	126.047	7.85922	18.2079	46.3744	113.326	5.95793	18.4249	43.7122	106.955	5.75407	18.3599	44.3312
18.2844	41.199	93.7182	6.41374	18.7024	42.1005	97.0363	6.46764	18.4944	40.3215	99.5911	4.78331	18.3804	41.0565	84.0976	6.49837	18.5094	41.2613	85.9839	3.66134	18.5134	42.5105	93.7971	5.04561	18.7504	39.8768	83.9069	4.35079	18.6214	38.9533	82.9515	5.67472	18.5674	35.0262	69.2435	6.79645	18.6714	47.3423	124.997	7.76537	18.4414	44.7925	113.242	5.8754	18.6604	44.1317	106.216	6.06515	18.5954	44.6217
18.5169	42.8883	93.9381	6.42971	18.9369	44.47	95.7019	6.18285	18.7319	39.6058	99.6518	4.68539	18.6149	41.65	84.6585	6.32248	18.7459	41.25	85.979	3.76198	18.7489	42.538	94.3179	5.05439	18.9999	40.4878	86.4061	4.34444	18.8569	39.525	84.1375	5.42673	18.8029	34.6525	70.0406	7.35218	18.9059	48.5615	125.846	7.7589	18.6789	45.9708	113.708	5.61327	18.8929	43.3545	106.974	5.89902	18.8299	43.8838
18.7534	42.0712	94.8909	6.26038	19.1704	43.4198	96.8202	6.40291	18.9664	39.7399	100.12	4.77689	18.8514	42.2129	83.0634	6.11075	18.9794	40.7645	85.3371	3.88658	18.9814	42.6769	93.2827	5.00526	19.1604	39.8622	86.0209	4.58413	19.0964	39.4493	83.3592	5.59259	19.0384	35.323	68.5032	6.83845	19.1464	48.1609	125.186	7.78964	18.9144	44.9352	112.497	5.62136	19.1294	44.5886	106.412	5.90391	19.0654	44.7582
18.9899	42.5939	94.1352	6.33387	19.4059	44.3096	98.3596	6.18447	19.2059	41.0856	100.144	4.63724	19.0859	42.1516	84.1659	6.37296	19.2169	40.821	85.1355	3.91214	19.2189	43.6478	93.7029	4.82807	19.3929	40.2188	84.6934	4.52222	19.3309	39.942	85.1246	5.59098	19.2749	34.9279	68.6234	7.24717	19.3079	49.1814	124.48	8.00647	19.1529	45.4117	114.366	5.49676	19.3689	45.3398	105.907	5.83062	19.3029	46.1115
19.2254	43.2589	93.7248	6.23962	19.6424	43.2934	96.7729	6.27832	19.4384	41.2989	98.4521	4.50883	19.3214	43.2145	81.9626	6.32736	19.4534	41.2435	85.2532	3.78754	19.4574	42.9418	94.1166	5.1	19.6264	40.9449	86.5955	4.46984	19.5624	40.0902	83.6586	5.42351	19.5124	36.4361	68.474	7.17609	19.5434	49.2476	123.734	7.8657	19.3864	44.9352	113.602	5.52589	19.6034	45.2407	104.88	5.94625	19.5374	44.4647
19.4629	44.0663	94.6401	6.36422	19.8779	44.0827	97.8912	6.28803	19.6759	40.8465	100.171	4.5634	19.5559	42.3387	82.5691	6.35342	19.6959	42.2161	85.6242	3.7492	19.6919	43.6107	93.4026	4.9193	19.8599	41.4684	85.4029	4.52857	19.7969	40.4718	85.3592	5.54267	19.7469	35.8885	69.0016	6.98708	19.7779	48.9164	123.951	7.59709	19.6179	46.4814	112.3	5.96926	19.8359	44.7122	107.193	6.2329	19.7709	45.2151
19.6963	42.5566	93.6091	6.11022	20.1103	43.9935	96.1498	6.56796	19.9103	41.5703	98.5463	4.63884	19.7943	44.5694	83.1447	6.45114	19.8603	41.8468	84.8629	3.73163	19.9253	43.9063	93.6454	4.80702	20.0953	42.7002	84.8058	4.25714	20.0333	41.504	85.5388	5.63768	19.9833	36.9623	68.9529	7.39418	20.0143	49.8028	124.323	7.91424	19.8543	45.3955	113.39	5.63754	20.0723	44.3138	106.638	5.6645	20.0083	46.1146
19.9318	43.1521	91.7736	6.48562	20.3458	44.7066	97.4259	6.43366	20.1468	41.4701	100.131	4.94703	20.0308	43.3903	81.9886	6.48697	20.0958	42.5871	85.9274	3.85463	20.1588	43.6317	95.0895	4.95614	20.3308	42.8963	87.5201	4.51905	20.2658	40.3172	84.1181	5.33494	20.2168	36.0246	68.8977	7.21325	20.2478	49.4732	123.69	8.08414	20.1078	45.5397	113.271	5.51942	20.3078	45.7171	106.407	5.96743	20.2608	46.5055
20.1683	44.2864	93.1107	6.11502	20.5823	45.4716	95.7524	6.39482	20.3813	43.1648	99.8243	4.68218	20.2643	42.8274	84.7886	6.36156	20.3303	42.3097	84.771	3.79073	20.3923	44.5654	94.147	4.79474	20.5653	42.2496	85.3066	4.39048	20.5103	41.4863	85.1828	5.6876	20.4513	36.2377	68.1753	6.92407	20.4803	49.6372	126.666	8.03883	20.3463	46.1799	113.624	5.55178	20.5543	45.2846	105.636	6.07166	20.5003	46.8744
20.4028	43.2557	93.1482	6.33546	20.8148	45.6434	96.347	6.58091	20.5428	42.0081	98.4521	4.82183	20.5008	42.179	86.4911	6.32899	20.5678	42.2871	84.9065	3.67891	20.6278	44.0065	93.7971	4.92281	20.8008	42.7277	85.2392	4.64921	20.6738	41.9871	84.5162	5.84219	20.6888	36.3557	68.7938	7.39742	20.7148	50.8801	126.614	8.01294	20.5828	45.3339	113.434	5.73139	20.7168	45.9008	106.313	5.92508	20.7358	47.6013
20.6393	44.3835	93.9316	6.44728	21.0523	44.6078	95.7997	6.38673	20.7763	42.4927	97.5895	4.69342	20.7483	43.6968	86.9496	6.3355	20.8073	43.1774	85.3242	3.71246	20.8613	44.399	93.8946	5.11228	21.0373	42.8071	85.6565	4.49841	20.9093	40.9533	84.5906	5.62802	20.9243	37.5279	68.7987	6.87722	20.9503	50.959	125.689	7.76214	20.8153	47.3566	113.534	5.85599	20.9533	46.0683	105.406	5.95928	20.9733	46.7661
20.8738	45.5291	93.601	5.96486	21.2968	45.1572	97.3028	6.19094	21.0138	40.8724	98.639	4.67897	20.9888	43.0694	86.1398	6.10912	21.0418	43.4726	85.6194	3.67572	21.0968	45.4023	94.5703	5.10351	21.2718	43.2415	86.0787	4.44762	21.1448	41.314	82.8819	5.66667	21.1588	36.5443	68.1964	6.89822	21.1858	50.3927	127.382	7.88673	21.0528	47.8558	113.747	5.62621	21.1918	47.2911	106.703	5.94951	21.2078	47.0016
21.1073	44.4871	93.3046	6.06869	21.4593	45.1945	97.194	6.30906	21.2493	42.9596	99.2859	4.73355	21.2223	43.9355	86.1041	6.58795	21.2773	42.75	84.8677	3.73482	21.3323	44.6187	93.0463	4.99474	21.5093	41.9741	85.5377	4.38095	21.3793	42.5314	83.1294	5.39452	21.4043	36.0623	67.6607	6.67528	21.4213	51.8707	125.339	7.52427	21.2883	47.3258	112.645	5.6521	21.4263	46.3789	105.162	5.86319	21.4403	46.686
21.3437	45.8252	93.4642	6.07827	21.6947	45.5608	96.6309	6.21036	21.5037	43.2488	99.1438	4.95827	21.4607	44.4323	86.0276	6.13844	21.5117	43.6919	85.9694	3.69808	21.5687	44.4798	93.5064	4.96491	21.7417	43.0713	85.7753	4.44921	21.6157	42.8229	84.3835	5.45089	21.5627	36.2541	67.8263	6.80129	21.6557	51.5836	124.742	7.82362	21.5227	47.1313	114.874	5.62136	21.6597	48.0537	106.244	5.93811	21.6767	47.3046
21.5792	45.3948	93.3355	6.1853	21.9342	45.8914	97.5852	6.29612	21.7382	42.1632	98.9808	4.75602	21.6952	43.5419	85.0797	6.11238	21.7472	43.7323	85.1774	3.76837	21.8152	45.546	93.9968	4.79649	21.9752	43.8006	86.4655	4.43333	21.8482	42.5411	83.877	5.7504	21.7992	38.2295	68.9708	6.99031	21.8892	51.112	125.882	7.82524	21.7582	48.6288	112.252	5.43366	21.8962	46.3691	105.773	6.25733	21.9092	48.3312
21.8117	46.5113	94.2117	6.20447	22.1687	46.6094	96.4921	6.40939	21.9707	42.7981	99.8658	4.78652	21.9337	45.5323	86.0959	6.23616	21.9817	44.2952	85.2855	3.74121	21.9757	46.412	93.901	5.07018	22.2107	43.6402	85.5602	4.5127	22.0817	42.715	84.1748	5.5153	22.0337	36.1115	67.8994	6.73667	22.1237	52.2729	125.663	7.57282	21.9967	48.483	114.347	5.59709	22.1287	47.5057	105.318	5.84365	22.1507	48.3721
22.0502	46.2411	91.8713	6.04952	22.4032	45.7666	96.6861	6.36731	22.2082	44.2811	98.6709	4.74799	22.1642	45.1532	87.0894	6.09772	22.2162	44.2435	85.1742	3.74441	22.2082	45.9176	94.3179	5.01754	22.4452	44.1053	84.6276	4.42222	22.3152	42.5636	83.5939	5.86312	22.2712	37.3033	66.6331	6.83845	22.3612	51.3754	124.465	7.74757	22.2342	48.0697	112.339	5.34628	22.3652	47.6927	107.364	5.87296	22.3842	47.7049
22.2847	45.7039	93.2541	6.27636	22.6377	46.7391	96.7445	6.3754	22.4417	44.2165	98.8866	4.74478	22.4017	44.5774	86.0634	6.20195	22.4497	44.6855	87.1484	3.65974	22.4437	45.5929	93.8962	4.77018	22.6807	44.0924	85.0514	4.4873	22.5527	43.5072	83.1828	5.31723	22.5047	37.3967	67.6753	7.03877	22.5957	52.489	125.206	7.87055	22.4657	49.3809	113.752	5.43204	22.6017	47.5967	106.667	5.86319	22.6167	48.2214
22.5202	45.3673	93.7476	6.16454	22.8732	46.5429	96.6514	6.53883	22.6792	43.0533	98.0128	4.60032	22.6402	44.1355	86.9106	6.41205	22.6862	45.1339	85.2694	3.65815	22.6772	45.7722	92.393	4.76842	22.9162	44.1896	85.4205	4.41587	22.7882	42.5845	84.3042	5.53623	22.7382	37.2754	68.974	7.08401	22.8322	52.5978	125.66	7.96602	22.7022	48.8201	113.489	5.3754	22.8362	47.761	106.696	5.83388	22.8522	48.2873
22.7567	46.9612	94.373	6.30351	23.1037	46.7763	96.2886	6.19903	22.9127	43.874	98.7652	4.67255	22.8757	45.3387	86.1512	6.443	22.9197	44.4323	84.6032	3.66773	22.9217	45.8094	95.0447	4.91228	23.1517	43.1053	83.4928	4.35873	23.0237	44.1143	84.1214	5.58132	22.9717	37.8934	69.5877	6.79968	23.0697	53.5505	125.846	7.84628	22.9367	48.8768	113.961	5.57282	23.0727	48.4325	106.133	6.1759	23.0867	50.5338
22.9931	46.6537	93.3404	6.39297	23.3402	47.684	95.0095	6.4466	23.1482	44.6866	97.6374	4.58427	23.1122	45.9839	84.9089	6.43322	23.1562	45.5468	85.6435	3.70128	23.1521	46.8627	95.6789	5.29474	23.3871	44.9676	84.0016	4.3619	23.2582	42.7101	82.2605	5.5475	23.2071	37.4295	68.1542	6.95961	23.3022	52.4685	124.264	7.72168	23.1701	49.3728	112.569	5.50485	23.3082	49.7171	105.026	6.01629	23.3202	48.9576
23.2316	47.4773	93.1319	6.53195	23.5746	47.5543	96.4117	6.0712	23.3836	44.0679	99.6134	4.7817	23.3486	45.129	85.7512	5.96906	23.3886	45.7468	84.1484	3.62939	23.3896	47.4362	95.3003	4.93333	23.6406	45.5624	84.764	4.48889	23.4916	43.7488	83.0841	5.46055	23.4406	38.4098	68.164	6.90792	23.5366	52.9984	124.596	7.92395	23.4026	50.0243	114.118	5.77832	23.5426	48.7317	104.925	6.0684	23.5536	49.5133
23.4671	46.6877	93.9446	6.39297	23.8131	47.9433	97.0457	6.23786	23.6201	43.5073	98.5687	4.74157	23.5841	45.9839	86.9821	6.11726	23.6281	46.5548	84.3419	3.73482	23.6251	47.454	93.8387	5.04211	23.8791	43.8395	83.4414	4.47143	23.7261	44.5588	85.7379	5.24477	23.6751	38.0492	67.5552	6.84006	23.7841	53.7603	124.875	7.89482	23.6351	49.342	113.71	5.66019	23.7791	48.9138	105.307	6.01466	23.7871	49.719
23.7036	47.2411	93.6173	6.28435	24.0456	48.2091	95.3833	6.34304	23.8556	44.4233	98.7332	4.95345	23.8186	45.871	86.4764	6.26221	23.8626	45.9468	86.1339	3.70607	23.8596	47.5218	94.0879	4.72105	24.1116	44.4943	84.8347	4.39841	23.9586	44.6296	84.322	5.35588	23.9116	38.4705	67.5455	6.77868	23.9456	53.3186	123.984	7.88188	23.8716	50.3339	113.334	5.65696	24.0126	48.9967	107.266	5.79642	24.0216	50.2496
23.9381	47.7282	93.3143	6.30511	24.2821	47.3241	97.317	6.36084	24.0911	44.0339	99.6629	4.69663	24.0511	46.0387	85.4309	6.14821	24.0981	45.0935	84.4597	3.76358	24.0931	48.0468	92.9728	4.95789	24.3491	45.7439	85.3323	4.40635	24.1951	45.0499	84.1926	5.53301	24.1471	38.2016	67.0455	6.69144	24.1801	53.724	123.468	8.05825	24.1031	51.2901	112.411	5.69256	24.2461	49.039	104.705	5.75407	24.2591	49.9969
24.0976	47.8042	93.5619	6.27316	24.5176	48.6564	95.8186	6.29612	24.3336	44.7286	99.6534	5.03371	24.2866	45.4371	86.452	6.03909	24.3406	45.9129	85.7306	3.65974	24.3276	48.4572	92.1853	5.06316	24.5836	46.0113	84.7352	4.27778	24.4286	44.1884	84.11	5.43317	24.3076	38.7262	67.8929	6.78675	24.4136	54.6073	122.522	7.67638	24.3396	51.731	113.598	5.48058	24.4806	48.8537	106.104	5.72638	24.4966	49.708
24.3351	47.8511	92.741	6.17891	24.7541	48.6418	95.8785	6.26214	24.5641	45.6155	99.2891	4.77849	24.5231	47.0774	85.6374	5.99511	24.5821	47.1758	84.1823	3.74281	24.5611	48.7577	93.5863	5.05088	24.8211	46.3387	84.3852	4.32698	24.6631	44.2882	84.1683	5.66989	24.5461	38.8508	68.0568	6.84976	24.6471	53.7634	124.812	7.76214	24.5901	50.8023	114.758	5.84951	24.7171	49.1919	107.547	5.84691	24.7331	50.7473
24.5726	46.5162	92.9023	6.21246	24.9896	48.8639	97.7382	6.37379	24.7986	45.7092	99.0032	4.66934	24.7606	46.8581	84.6081	6.21498	24.8136	46.1371	84.3452	3.69329	24.7936	48.4863	93.1038	5.01228	25.0526	46.6645	84.7721	4.50159	24.8946	45.3671	83.1343	5.5942	24.7816	39.0033	67.8961	7.04523	24.8866	53.623	124.439	7.64239	24.7476	49.6661	113.865	5.53074	24.9556	49.2878	105.693	5.82899	24.9806	50.0816
24.819	47.746	93.1042	6.12141	25.224	49.6126	95.9259	6.32848	25.033	45.7141	100.666	4.79133	24.995	47.4694	85.465	6.2671	25.048	46.879	85.5145	3.73962	25.028	47.1535	92.853	4.91404	25.293	46.2804	84.1413	4.55556	25.14	44.525	83.5566	5.36232	25.019	38.7902	67.9221	6.73021	25.121	53.4984	125.368	7.61165	24.984	51.6548	111.066	5.54207	25.199	50.3203	104.619	5.8013	25.219	50.708
24.9855	48.7152	91.8453	6.21246	25.4575	48.3922	96.4669	6.36731	25.2685	45.7027	98.5128	4.60674	25.2325	47.2758	86.2341	6.31922	25.2825	47.2613	85.5532	3.67093	25.2625	48.58	93.2173	4.75088	25.5265	47.2496	83.7769	4.39524	25.3015	44.8164	84.589	5.3285	25.2555	38.7295	68.1591	6.85137	25.3555	55.1562	124.94	7.92557	25.2195	51.7618	111.06	5.6343	25.3625	50.0098	105.474	5.71498	25.4545	50.529
25.221	47.7411	92.2362	6.25399	25.704	49.2026	94.8896	6.40939	25.504	47.3635	99.7125	4.78973	25.475	46.5306	84.7415	6.33225	25.516	46.4548	84.779	3.72684	25.498	49.0727	94.4808	4.79474	25.764	46.8639	83.7881	4.50794	25.539	45.8599	82.8285	5.52335	25.49	38.1	67.9903	6.8126	25.592	55.6309	123.428	7.6343	25.454	53.0567	114.252	5.41748	25.596	50.4667	106.669	6.01792	25.688	49.8399
25.4575	48.945	91.5261	6.10863	25.8675	49.7844	95.9716	6.44175	25.7405	45.9338	99.8227	4.69181	25.6395	47.6242	84.3285	6.17264	25.7495	48.0645	85.8613	3.63578	25.7365	48.6123	93.1741	4.92807	26.0005	47.4214	85.488	4.37619	25.7705	46.4171	84.3204	5.21739	25.7235	40.0508	66.5812	6.62359	25.8255	55.6025	125.835	7.83657	25.6885	51.7682	113.315	5.45469	25.8295	50.3837	105.427	5.86156	25.9215	51.0644
25.689	48.9644	93.8355	6.03035	26.105	49.3128	95.8912	6.45793	25.988	46.3231	99.1741	4.79133	25.873	47.8194	83.3268	6.48371	25.983	47.321	86.021	3.70767	25.97	48.7997	94.4712	4.79298	26.235	46.7018	84.4799	4.47778	26.008	47.0129	83.2055	5.36071	25.897	39.7164	68.3571	6.6252	26.06	55.7792	124.851	7.55825	25.921	51.6953	112.782	5.50809	26.065	51.1512	105.617	5.95114	26.155	50.0031
25.9235	49.9029	93.4674	6.26038	26.3435	50.7147	96.4385	6.40939	26.2265	45.6381	97.8674	4.88443	26.1075	48.4323	84.5268	6.35831	26.2175	47.2645	85.1323	3.67732	26.2195	49.6559	92.6933	4.89474	26.4715	47.2382	84.2536	4.43175	26.2455	46.0837	83.7929	5.45733	26.1365	39.6098	66.2403	6.86591	26.2945	56.1309	123.122	7.27832	26.1545	51.9433	111.698	5.90453	26.2985	51.6065	105.359	5.56189	26.3895	50.7237
26.159	49.1521	93.8941	6.64856	26.579	50.7715	97.0852	6.45793	26.463	47.063	98.1597	4.78491	26.343	49.8065	84.4472	6.11889	26.455	47.6339	83.8516	3.63578	26.458	48.5073	93.5176	4.85789	26.707	46.7018	83.8604	4.34762	26.479	45.0709	82.8301	5.7037	26.371	41.0082	68.4042	6.37964	26.528	55.1625	124.206	7.35437	26.386	52.0665	112.861	5.48867	26.534	51.5122	105.938	5.943	26.622	52.179
26.3944	49.5388	93.2052	6.21725	26.8144	51.637	95.3707	6.40939	26.6984	46.3796	98.2013	4.83788	26.5754	49.2855	84.2065	6.22801	26.6914	48.7774	85.8484	3.86422	26.6944	50.3183	92.4329	4.75789	26.9424	47.3663	85.0883	4.41905	26.7114	45.4235	82.9676	5.31401	26.6044	39.4164	66.6542	6.92892	26.7634	55.9685	123.739	7.93851	26.6204	52.9676	111.177	5.52427	26.7684	50.7528	105.536	5.96906	26.8564	51.8383
26.6289	49.3479	93.1726	6.27157	27.0509	51.1912	95.9511	6.2233	26.9299	46.2601	99.9073	4.64205	26.8079	48.1887	84.0894	6.36645	26.9289	49.1823	85.5	3.68051	26.9279	49.5929	93.5367	4.94035	27.1779	48.222	84.1894	4.44444	26.9459	46.3913	82.5097	5.41868	26.8409	40.418	67.5812	6.67044	26.9989	55.7855	124.541	7.68285	26.8549	52.3063	111.984	5.65534	27.0059	51.1333	106.787	6.05537	27.0889	51.7002
26.8634	49.6262	93.2932	6.57188	27.2834	50.3695	95.7666	6.21845	27.1644	45.9354	98.0383	4.77368	27.0454	48.1258	85.7675	6.25081	27.1634	48.5952	84.4419	3.77476	27.1624	49.4863	93.3594	4.98596	27.4124	47.47	84.236	4.19683	27.1814	46.6425	83.4709	5.5942	27.0744	39.5328	67.711	6.99354	27.2314	55.683	123.063	7.70874	27.0874	54.2869	113.687	5.68285	27.2394	51.9463	105.083	6.01466	27.3254	52.1256
27.0979	49.4078	93.3192	6.39776	27.5189	50.3971	95.8391	6.59385	27.3989	47.2601	98.8211	4.99839	27.2799	47.6452	84.7285	6.43648	27.3989	48.6387	84.3726	3.71246	27.3989	50.9564	94.0192	4.95614	27.6499	48.59	82.8331	4.44286	27.4169	47.2705	82.5858	5.39614	27.3119	39.7328	67.4026	7.11632	27.4669	56.2603	123.648	7.73625	27.3219	51.8995	113.132	6.07605	27.4759	51.2764	106.922	5.95114	27.5599	51.3454
27.3324	50.6052	91.0147	6.3722	27.7554	52.1005	96.8218	6.40777	27.6334	46.8562	98.0192	4.82504	27.5144	48.1129	84.9577	6.51954	27.6314	49.3129	84.871	3.78754	27.6354	50.2488	91.7045	4.78772	27.8824	48.4878	84.9968	4.41905	27.6464	47.3188	82.3123	5.83575	27.5484	40.2246	66.9724	6.68821	27.6994	56.7823	123.744	7.80583	27.5594	54.1864	113.166	5.57767	27.7084	51.813	104.794	5.69381	27.7964	51.6405
27.5639	50.3981	92.4072	6.56869	27.9949	51.3015	95.6735	6.41586	27.8679	47.2375	98.8738	4.85714	27.7449	49.6129	83.8309	5.90065	27.8639	50.021	85.9032	3.79393	27.8699	49.8126	93.4569	4.7193	28.1199	48.0519	84.2279	4.35556	27.8809	47.4911	81.7476	5.48792	27.7809	40.4098	68.0049	6.78514	27.9329	57.3155	124.402	8.1246	27.7919	53.9951	110.11	5.5356	27.9449	52.9366	106.485	5.73127	28.0299	52.4396
27.8004	49.8689	92.2704	6.27157	28.2314	51.3614	97.03	6.22006	28.1014	47.0905	98.6022	4.8122	27.9824	49.3371	83.3447	6.28339	28.0974	50.2113	85.9581	3.72364	28.1054	49.9725	93.115	4.9193	28.3654	48.9724	83.3868	4.50476	28.1164	47.905	83.0421	5.45733	28.0134	40.8148	66.4675	6.90468	28.1654	57.2603	124.572	7.64563	28.0254	53.107	112.777	5.61489	28.1824	50.8341	107.354	6.01792	28.2684	53.0235
28.0369	50.2702	93.8371	6.47604	28.4648	51.731	96.011	5.92395	28.3368	48.7141	98.8035	4.65971	28.2169	49.6984	82.2602	6.35668	28.3318	48.779	85.3645	3.6885	28.3428	50.2601	94.0112	4.82281	28.5288	49.2334	83.817	4.36508	28.3498	47.372	81.3333	5.41707	28.2478	40.7672	66.7841	6.91922	28.4108	56.8612	125.546	7.32039	28.2609	54.0194	113.39	5.74757	28.4188	53.4325	105.481	5.65147	28.5008	52.3469
28.2703	51.8641	90.5016	6.12939	28.6993	52.0259	97.664	6.30259	28.5723	48.7496	98.3147	4.78331	28.4493	50.2855	84.7106	6.30945	28.5683	50.2548	85.3839	3.79073	28.5763	51.3522	93.2843	4.69649	28.7603	48.5673	85.199	4.47937	28.5793	47.211	82.9563	5.28663	28.4833	41.0721	66.5942	7.08239	28.5703	56.6609	123.18	7.6246	28.4993	55.966	112.469	5.42071	28.6563	52.3902	106.779	5.90065	28.7393	53.325
28.5088	50.5761	92.8697	6.42332	28.9408	52.316	96.2744	6.51294	28.8078	48.8675	98.5447	4.70465	28.6858	50.329	82.0813	6.85016	28.8018	49.9258	84.7339	3.6885	28.8088	51.9402	93.8227	4.86667	28.9958	48.6564	84.3965	4.34921	28.8138	47.599	83.3754	5.25926	28.7198	40.3344	67.7971	6.63489	28.8088	59.2681	123.579	7.9644	28.7338	55.8995	113.111	5.46926	28.8918	53.2065	105.138	5.91531	28.9728	53.3846
28.7413	50.2977	91.184	6.34026	29.1743	53.2674	95.8328	6.16667	29.0503	48.5638	98.0399	4.64366	28.9233	50.3855	82.6569	6.22801	29.0453	49.6823	86.5129	3.70288	29.0433	51.147	91.4201	4.92807	29.2303	50.0016	84.3724	4.28571	29.0523	48.2013	82.9094	5.69565	28.9563	41.5803	67.8052	6.87561	29.0373	59.2224	123.838	7.39482	28.9683	54.8395	113.59	5.42395	29.1273	53.3789	104.701	5.70847	29.2113	53.6656
28.9758	51.6602	93.9495	6.25719	29.4098	52.7358	97.8438	6.37055	29.2828	49.0759	99.5687	4.74157	29.1568	50.7242	82.3171	6.03746	29.2098	49.65	85.6806	3.78754	29.2768	51.9855	92.9185	4.76667	29.4668	49.684	84.5602	4.46508	29.2888	47.2351	82.123	5.24155	29.1918	41.1475	67.4399	6.52827	29.2728	57.9416	124.047	7.70065	29.2158	55.3712	112.116	5.4644	29.3638	54.2455	106.063	6.0342	29.4478	52.7975
29.2123	51.8528	93.7166	6.51597	29.6443	54.2058	97.6814	6.42071	29.5183	49.3279	99.2332	4.87801	29.3923	50.1532	81.0683	6.38925	29.4433	50.5161	84.5403	3.8147	29.5153	50.7173	92.647	4.89123	29.7033	49.5008	85.1477	4.43333	29.5193	49.4702	82.4498	5.34622	29.4273	41.6951	67.5909	6.78352	29.5053	57.7934	123.64	7.39482	29.4523	55.9481	112.184	5.39159	29.5993	53.1805	105.88	5.82573	29.6943	53.6578
29.4588	51.9984	92.8306	6.39776	29.8768	52.1491	96.4495	6.32201	29.7558	49.8336	99.3243	4.69181	29.6318	49.7887	82.5122	6.68241	29.6768	51.9274	84.4081	3.82748	29.7488	52.9273	92.8387	4.92807	29.9428	49.8801	86.0562	4.16349	29.7578	48.5362	81.7767	5.29308	29.6648	42.077	68.5714	6.95638	29.7378	59.8423	125.122	7.58738	29.6898	55.7423	112.26	5.4288	29.8418	53.9447	107.833	5.94951	29.9348	53.6248
29.6223	51.0324	93.0993	6.76997	30.1203	53.4392	95.7192	6.32524	29.9893	50.1858	98.5831	4.80578	29.8653	51.6613	82.5154	6.22476	29.9133	51.7419	84.5048	3.71885	29.9843	51.6236	92.5	4.94035	30.1773	50.3485	85.7801	4.33175	29.9933	47.8535	81.3754	5.37681	29.9013	41.2656	68.1266	7.14055	29.9713	59.0552	123.857	7.57282	29.9263	56.4263	110.313	5.46764	30.0093	55.0992	105.05	5.49023	30.1703	53.8446
29.8577	52.301	92.5912	6.15655	30.2827	53.2853	94.7744	6.25243	30.2267	49.6721	97.9633	4.54254	30.1127	51.0452	82.748	6.43648	30.1467	51.4629	83.5048	3.60543	30.2197	52.2876	92.3786	4.78772	30.4137	51.0227	85.1717	4.47143	30.2277	49.1707	81.8447	5.1562	30.1337	42.1016	67.4351	6.72213	30.2047	58.7555	123.472	7.2767	30.1607	56.295	110.898	5.48544	30.2437	53.5057	106.542	5.97068	30.4047	54.5526
30.0942	52.0194	91.2427	6.44569	30.5162	53.3306	95.5331	6.24434	30.4812	49.6349	98.5319	4.77528	30.3492	51.5694	84.2455	6.4886	30.3822	53.8839	82.8855	3.89137	30.4512	52.6171	94.2812	4.63509	30.6442	51.0972	85.4494	4.29524	30.4632	48.963	82.2443	5.61031	30.3672	41.9934	67.737	6.84006	30.4402	58.7792	122.666	7.50324	30.3992	56.5186	111.821	5.43204	30.4802	54.2358	105.252	5.88925	30.6412	54.1601
30.3277	51.9563	92.6515	6.67412	30.7487	53.4635	96.5205	6.2233	30.7137	49.9725	99.1693	4.86677	30.5837	52.3274	82.1854	6.77524	30.6137	51.9677	84.4258	3.78594	30.6947	52.1179	92.1022	4.63684	30.8807	51.1767	84.878	4.34762	30.6987	48.6747	81.0566	5.26087	30.6117	42.7492	66.526	7.05493	30.6787	59.1309	124.183	7.7945	30.6327	56.4652	113.092	5.71359	30.7127	55.6488	106.388	5.97068	30.8787	55.6719
30.5622	53.5291	91.8925	6.58946	30.9842	54.765	96.3375	6.18123	30.9492	50.3102	99.107	4.77689	30.8222	52.5145	81.7919	6.21173	30.8502	52.1194	85.3694	3.61022	30.9302	53.9693	92.8435	4.64386	31.1152	50.658	84.3499	4.31429	30.9362	49.6006	82.2605	5.35105	30.8492	43.2836	67.3084	6.96931	30.9152	60.1104	123.972	7.50162	30.8692	56.7115	111.616	5.61489	30.9472	54.6211	106.502	6.09283	31.1162	55.0675
30.7967	52.6408	94.0619	6.5016	31.2187	54.0211	96.3265	6.23139	31.1847	50.0743	98.3594	4.65169	31.0597	52.3145	82.0033	6.38762	31.0797	52.8452	84.2403	3.71246	31.1667	53.1099	93.0431	4.84386	31.3497	51.3015	83.3034	4.27619	31.1697	49.781	83.055	5.6715	31.0857	42.9016	68.1932	6.47658	31.1507	60.459	124.277	7.62621	31.1047	57.1102	112.789	5.61165	31.1847	55.426	106.386	5.67427	31.3477	55.394
31.0312	52.9644	93.5765	6.27316	31.4522	53.9303	97.1435	6.00162	31.4232	50.1325	99.5272	4.9679	31.2942	51.4887	82.465	6.21661	31.3182	51.921	84.75	3.70447	31.4022	51.8756	92.6837	4.79123	31.5862	51.0032	84.9775	4.39048	31.4052	49.715	82.7751	5.23349	31.3212	42.8246	67.2289	6.84491	31.3882	59.6924	125.115	7.40777	31.3382	57.154	108.868	5.55663	31.4202	53.7463	105.036	5.83876	31.5862	53.9827
31.2667	53.6278	92.2378	6.41374	31.6887	54.0762	97.5158	6.41586	31.6577	51.5331	97.3275	4.83788	31.5297	52.3161	81.9561	6.34528	31.5667	51.6403	84.7032	3.67252	31.6377	53.2633	92.7827	4.97719	31.8227	50.8266	85.6228	4.33968	31.6427	50.277	83.0032	5.39614	31.5647	42.4459	66.8994	6.6559	31.6247	59.5252	124.896	7.69417	31.5737	56.376	110.692	5.58252	31.6557	54.7528	106.782	5.94463	31.8237	55.5385
31.5011	53.3091	93.3941	6.40256	31.9221	53.7958	96.1341	6.1343	31.8911	51.6171	97.4185	4.8138	31.7651	51.2887	81.9252	6.7443	31.7381	52.0565	84.3694	3.79393	31.8731	53.5089	92.7013	4.81579	32.0591	51.2755	84.0963	4.39524	31.8771	50.1546	82.555	5.55556	31.8051	41.9082	67.4383	6.73667	31.8591	60.1167	122.864	7.79612	31.8111	57.9822	110.45	5.3657	31.8911	55.7122	106.693	5.88111	32.0621	55.0675
31.7366	53.6003	92.2101	6.42332	32.1566	53.8233	95.642	6.21359	32.1256	50.9806	98.8706	4.82665	32.0026	51.2952	81.6715	6.14007	31.9766	53.1597	84.9516	3.83227	32.1096	54.1131	91.9952	4.70351	32.2936	51.4019	85.9037	4.25714	32.1096	49.5845	80.3414	5.42834	31.9746	42.1016	67.1396	6.68982	32.0956	59.4353	124.394	7.35761	32.0476	58.3047	110.994	5.47735	32.1296	54.4114	105.308	6.0114	32.2956	54.9827
31.9731	53.6748	92.956	6.5016	32.3901	55.9335	95.3817	6.40129	32.3611	51.6333	98.0256	4.62761	32.2351	52.5081	80.3431	6.37459	32.2111	53.4484	84.6726	3.64377	32.3461	53.294	93.6693	4.48246	32.5291	52.7002	84.931	4.47302	32.3441	50.3333	81.9887	5.3285	32.2101	42.4311	66.4659	6.87237	32.3321	60.0426	125.911	7.55663	32.2831	58.0632	111.752	5.57929	32.3641	56.1333	104.604	5.73941	32.5311	55.7818
32.2066	52.5469	91.4186	6.42812	32.6276	54.6499	95.358	6.46117	32.5966	50.8982	98.9249	4.94382	32.4716	52.8403	82.1756	6.06515	32.4446	52.7629	84.5306	3.55272	32.5806	53.7981	93.4744	4.98596	32.7646	52.081	84.5586	4.1873	32.5766	51.1256	82.1278	5.35105	32.4446	43.1361	66.6477	6.35057	32.5786	61.5063	125.697	7.40777	32.5156	57.9498	110.5	5.46764	32.6016	56.4276	105.135	5.90228	32.7676	55.9529
32.4411	54.5453	92.5619	6.52875	32.8601	54.6548	96.5899	6.5712	32.8321	51.4992	97.4665	4.79615	32.7111	53.0032	81.6081	6.37948	32.6791	53.0855	84.2694	3.6262	32.8141	54.2585	92.2396	4.9386	33.0121	51.684	85.435	4.3619	32.8101	49.6184	83.1214	5.45733	32.6811	43.2049	67.414	6.82553	32.7391	61.4448	123.59	7.49676	32.7511	58.5818	111.7	5.56472	32.8391	55.7122	104.201	5.71661	33.0081	55.7064
32.6756	54.7411	93.0261	6.61981	33.0946	55.6337	96.2177	6.67799	33.0646	50.1002	98.107	4.57785	32.9436	52.3355	82.7008	5.88925	32.9176	53.5387	84.7371	3.8738	33.0556	54.2213	92.7971	4.66316	33.2496	52.4911	85	4.26032	33.0446	49.4863	82.1942	5.30113	32.8396	43.2721	67.0925	6.53958	32.9886	62.347	123.311	7.62945	32.9896	59.4506	110.471	5.48382	33.0756	56.8472	106.255	5.97068	33.2386	56.8634
32.9101	54.0825	93.3306	6.59585	33.3301	55.7877	94.8044	6.27023	33.3021	51.7512	97.623	4.57143	33.1771	53.4355	82.7789	6.41368	33.1541	53.7	83.6532	3.5655	33.2891	54.0889	91.8323	4.69649	33.4851	52.1053	84.4254	4.19841	33.2771	50.7955	81.2023	5.73269	33.0721	43.5344	67.0244	7.01454	33.2281	60.9148	124.776	7.62945	33.2271	57.6856	110.474	5.68123	33.3081	56.8829	106.028	5.6873	33.4741	55.8885
33.1446	54.822	90.645	6.20447	33.5656	55.5997	95.9937	6.06958	33.5395	51.8271	97.2827	4.86517	33.4126	53.0532	81.5967	6.41531	33.3886	53.5403	85.5984	3.68051	33.5236	55.1648	93.6246	4.73158	33.7195	53.013	83.7255	4.22222	33.5106	50.9726	81.288	5.36071	33.3096	43.023	66.8734	6.89822	33.4646	61.5678	124.073	7.3479	33.4616	58.5462	110.11	5.50809	33.5406	57.4195	104.982	5.79805	33.7135	56.4662
33.378	55.1181	91.8502	6.13578	33.797	55.0065	94.0694	6.57929	33.775	52.5751	98.7141	4.86035	33.648	52.7129	86.5691	6.48208	33.635	54.8629	84.8016	3.69968	33.759	54.0856	93.0863	4.8386	33.879	52.2415	84.7624	4.3127	33.758	50.9243	81.9013	5.42995	33.546	43.8803	69.1769	6.45719	33.7	61.817	122.384	7.30421	33.711	59.1167	111.234	5.40129	33.775	56.9285	105.026	5.7785	33.95	56.5793
33.6165	56.0615	91.158	6.45367	34.0335	56.0486	96.8218	6.45793	34.0125	52.832	97.3243	4.71589	33.8845	52.3597	83.6455	6.2785	33.7975	53.6823	84.5613	3.56709	33.9945	54.7803	93.1773	4.73333	34.1165	53.2998	83.9197	4.47143	33.9245	52.0403	81.7654	5.48792	33.7835	43.1344	66.8101	6.75767	33.9345	62.3423	123.968	7.28479	33.9445	60.1799	110.424	5.60356	34.0095	56.8715	106.015	6.00326	34.1835	55.9419
33.85	54.89	93.0049	6.20128	34.268	56.5073	96.4117	6.42718	34.249	52.2197	98.3514	4.71429	34.12	52.679	82.4293	6.31596	34.031	54.5355	86.1597	3.62141	34.231	54.9548	93.4105	4.73158	34.351	53.3987	83.8138	4.39365	34.159	51.3977	83.1877	5.53462	34.019	43.5148	66.6331	6.29725	34.167	62.1246	122.595	7.48544	34.181	60.7715	110.935	5.50485	34.247	56.4894	106.214	5.443	34.428	56.6389
34.0945	54.5663	91.7329	6.3099	34.5115	56.6726	96.2681	6.12945	34.4805	52.1648	97.6262	4.79775	34.3545	53.2177	82.2911	6.66775	34.2675	53.5468	84.1694	3.52875	34.4845	55.5428	92.9792	4.76667	34.5845	53.5089	82.7223	4.24444	34.4035	52.6361	81.8657	5.46216	34.2545	44.2443	66.9675	6.46365	34.4045	62.123	124.35	7.05178	34.4165	59.2707	109.174	5.46602	34.4915	56.4699	106.425	5.87622	34.5915	56.4788
34.258	55.4337	89.9886	6.50799	34.677	57.1767	95.0284	6.35437	34.717	53.5347	97.4265	4.83146	34.591	53.8968	82.3203	6.2785	34.503	54.4532	84.7597	3.65335	34.724	55.6527	92.2604	4.62105	34.818	53.4927	83.1236	4.31429	34.563	51.4654	82.2136	5.54589	34.491	43.9377	67.4026	6.36511	34.639	62.4826	123.87	7.66181	34.651	59.6613	111.374	5.55825	34.656	56.7333	106.198	5.82899	34.823	57.2998
34.4925	54.0275	93.1482	6.79073	34.9125	55.7666	95.1577	6.44337	34.9635	52.475	98.6374	4.52006	34.8375	53.7177	80.7756	6.30293	34.7375	55.1919	85.3565	3.70767	34.9585	56.063	93.6022	4.96316	35.0565	54.8169	84.2472	4.31905	34.7975	51.2673	82.4871	5.343	34.7265	44.4623	67.5893	6.81906	34.8745	62.6514	123.601	7.49515	34.8845	60.7374	110.673	5.45307	34.8915	57.5447	104.672	5.95765	35.0555	57.6813
34.724	55.61	89.7166	6.24281	35.148	56.4522	96.8565	6.37055	35.202	52.5331	98.2252	4.95827	35.074	53.7677	81.478	6.56515	34.975	54.5774	83.3629	3.71246	35.194	55.8901	92.0351	4.62281	35.29	54.3971	84.6677	4.24286	35.037	51.0064	83.7282	5.30918	34.964	44.3967	66.7354	6.48627	35.107	63.5158	123.138	7.63269	35.122	60.7034	111.398	5.56958	35.132	58.0439	104.407	6.12215	35.293	55.8838
34.9604	56.2686	90.7231	6.35783	35.3834	57.0681	97.6893	6.38835	35.4344	53.7431	97.353	4.73194	35.3104	55.2081	80.9821	6.5228	35.2054	55.0484	84.7323	3.65016	35.4264	56.2391	91.8834	4.67895	35.5284	53.107	84.26	4.3873	35.2734	51.6586	82.9045	5.34138	35.2094	43.8361	65.901	6.60743	35.3434	60.7098	122.807	7.50809	35.3534	60.6775	109.127	5.33495	35.3634	57.5772	105.06	5.91205	35.5244	56.3658
35.1959	54.9773	92.1971	6.36102	35.6239	57.6629	96.5237	6.15696	35.6719	51.1809	97.0096	4.70144	35.5469	54.4129	82.1024	6.57166	35.4419	55.0387	85.8758	3.67572	35.6599	55.8465	93.2476	4.74737	35.7629	54.5981	84.1204	4.27937	35.5079	52.4718	81.3544	5.44928	35.3719	44.8967	67.4659	6.59774	35.5749	62.664	122.543	7.27346	35.5909	60.4554	111.581	5.80421	35.5999	56.6114	105.097	5.74756	35.7599	58.5479
35.4304	56.2071	91.8453	6.26837	35.8544	57.5851	96.8328	6.14078	35.9054	53.1018	98.3834	4.72231	35.7834	53.8548	82.3138	6.46417	35.6804	55.9177	84.4984	3.8754	35.8194	55.2375	91.3435	4.72281	36.0004	54.0065	85.1685	4.47619	35.7444	51.8986	82.8803	5.32367	35.6064	44.1852	66.7062	6.5622	35.8104	62.9984	121.42	7.39482	35.8264	61.1297	112.094	5.51456	35.8354	57.6683	103.295	5.63844	35.9964	58.7865
35.6649	56.0307	91.9283	6.41853	36.0899	57.6904	95.2539	6.22006	36.1409	53.7447	97.7716	4.80417	36.0179	54.4177	81.5642	6.24756	35.9139	56.0355	83.6694	3.72364	36.0539	56.7189	92.4968	4.70877	36.2359	54.3452	85.1108	4.28889	35.9799	52.3205	82.7168	5.34138	35.8419	44.1	67.3231	6.3441	36.0429	64.4432	121.742	7.25728	36.0629	61.5754	110.018	5.54369	36.0729	57.2276	104.019	5.98697	36.2299	59.4851
35.8994	57.246	92.601	6.33706	36.3284	58.0713	95.989	6.37217	36.3784	53.2892	97.2556	4.9053	36.2544	54.8129	81.3951	6.42834	36.1474	55.8661	84.1161	3.84185	36.2894	57.0517	92.4856	4.55439	36.4674	52.8476	83.8411	4.36508	36.2144	52.57	83.3738	5.48792	36.0784	44.0459	66.3052	6.75929	36.2794	63.1262	124.686	7.35761	36.2944	62.2593	110.694	5.69741	36.3104	56.6667	104.36	5.67915	36.4664	58.6044
36.1359	56.3074	92.6352	6.21725	36.5649	57.2512	95.2334	6.06958	36.6139	54.0533	98.0895	4.74478	36.4859	55.2081	80.8797	6.29805	36.3829	56.1694	85.2645	3.62141	36.5239	57.3247	92.3227	4.90877	36.7039	53.8882	82.4109	4.16825	36.4479	52.2303	82.8042	5.1723	36.3149	44.5213	67.8312	6.47173	36.5559	63.8533	122.919	7.54854	36.5309	62.4506	109.044	5.42071	36.5439	58.1285	104.435	5.8013	36.7009	58.3548
36.3744	55.0113	91.8127	6.38019	36.7974	57.0616	96.7114	6.11327	36.8474	54.8304	99.1757	4.91332	36.7224	55.5242	81.052	6.46417	36.6184	54.9565	84.5161	3.59904	36.7604	56.5848	94.1693	4.77719	36.9394	53.5673	84.1814	4.42698	36.6834	52.4235	82.3317	5.43317	36.5464	44.3377	67.8815	6.66559	36.7944	64.8297	124.12	7.17152	36.7664	62.3549	108.935	5.52265	36.7784	58.7301	105.229	5.9772	36.9364	58.6797
36.6098	56.7346	92.2264	6.42812	37.0348	57.4603	96.4196	6.38026	37.0838	53.9386	98.7588	4.77207	36.9578	55.9048	80.7398	6.47394	36.8498	56.4823	85.0887	3.7476	36.9968	56.5493	92.8978	4.85965	37.1728	55.1021	83.8202	4.25397	36.9178	51.7295	82.7346	5.0934	36.7788	45.3262	67.7581	6.59612	36.9598	64.6262	123.951	7.21521	37.0028	62.5446	110.737	5.40939	37.0128	58.1073	105.334	5.9544	37.1698	59.2104
36.8453	57.0631	90.1466	6.07668	37.2693	57.4716	96.2965	6.6165	37.3183	54.7011	97.7444	4.83788	37.1923	54.9677	83.3057	6.40554	37.0833	56.0548	84.6919	3.66613	37.2293	55.8401	92.6565	4.77895	37.4113	55.0567	84.3467	4.45238	37.1493	52.7729	82.144	5.19968	37.0133	44.7902	67.3474	6.32795	37.1963	62.1041	123.397	7.45631	37.2383	63.5543	110.781	5.29612	37.2483	59.4943	105.492	5.73127	37.4063	58.3014
37.0818	57.2589	92.342	6.31789	37.5038	57.9465	96.4968	6.10194	37.5518	54.8562	97.4649	4.54896	37.4298	55.3742	81.7463	6.35831	37.3178	56.7887	82.6177	3.61342	37.4658	57.7157	91.9329	4.69649	37.6468	54.3582	83.9631	4.23968	37.3858	53.1739	81.8269	5.10306	37.2498	45.8934	66.6055	6.68013	37.4368	65.0726	122.582	7.37864	37.4738	62.4019	110.234	5.71036	37.4818	59.5919	106.094	5.84691	37.6378	58.9498
37.3193	58.034	90.7215	6.10863	37.7403	58.2172	95.9101	6.30744	37.7903	53.252	99.0671	4.82343	37.6663	55.9065	83.9187	6.1759	37.5543	56.4065	83.9839	3.72045	37.7013	57.6866	93.9441	4.68596	37.8823	55.6742	84.8459	4.32857	37.6203	53.3221	81.432	5.30918	37.4843	45.241	67.8555	6.42649	37.6693	64.0284	123.186	7.42395	37.7083	62.8331	111.547	5.6246	37.7203	60.1041	106.529	5.7671	37.8733	59.5165
37.5538	57.2524	91.272	6.31629	37.9748	58.3404	95.9716	6.49029	38.0288	54.8061	98.0224	4.84751	37.9158	55.6081	82.6878	6.17427	37.7918	56.9484	84.5081	3.61182	37.9348	56.4556	92.1581	4.81579	38.1168	54.9125	85.5923	4.2619	37.8598	53.2528	82.3414	5.11755	37.7188	44.6344	66.0032	6.58643	37.9038	64.0063	121.201	7.09223	37.9468	61.8071	111.59	5.49191	37.9558	58.8065	106.086	5.8013	38.1078	58.3454
37.7883	57.3592	91.4609	6.16933	38.2113	58.825	95.7918	6.49838	38.2633	54.6397	98.2141	4.77207	38.0863	57.3855	80.7447	6.68404	38.0263	55.3532	83.7097	3.68211	38.1713	57.0937	91.631	4.70351	38.3543	55.2853	82.878	4.36667	38.0953	53.0451	82.7621	5.24638	37.9513	45.7574	67.5227	6.63651	38.1383	64.306	122.713	7.6165	38.1833	61.872	109.726	5.16181	38.1943	59.3154	104.474	5.87948	38.3413	59.7912
38.0228	57.4919	93.0261	6.32907	38.4458	57.41	97.0142	6.04693	38.4988	54.042	98.0783	4.85554	38.2468	56.4774	80.7301	6.25733	38.2728	56.9097	84.0952	3.71246	38.4048	57.1535	92.2827	4.72281	38.5898	55.9708	84.764	4.29841	38.3328	53.9855	82.5081	5.26087	38.1888	45.8213	67.1623	6.49435	38.3768	64.7823	122.395	7.42718	38.4268	63.5089	112.058	5.47411	38.4268	60.4179	105.943	5.79642	38.5808	59.3893
38.2612	57.7864	93.684	6.25719	38.6812	58.8006	95.5394	6.35599	38.7353	54.7997	98.6709	4.92937	38.4843	56.0887	80.8358	6.27687	38.4363	56.8452	83.4274	3.72364	38.6412	58.2229	90.5096	4.48596	38.8242	56.8703	85.0161	4.35079	38.5662	53.5072	81.3835	5.3124	38.4263	45.4918	66.9237	6.35864	38.6073	66.7366	124.277	7.26214	38.5932	63.5559	109.444	5.4466	38.6632	60.9691	104.747	5.66775	38.8143	59.73
38.4947	57.699	92.0945	6.1901	38.9177	57.7131	95.4006	6.07282	38.9707	54.6107	97.246	4.82986	38.7177	57.1935	83.3724	6.54397	38.6717	56.2097	84.0613	3.70128	38.8737	58.3473	91.6182	4.58596	39.0557	55.5381	83.825	4.25873	38.8037	55.1256	82.8285	5.11433	38.6607	45.4574	67.9708	6.42973	38.8427	64.9464	123.553	7.21845	38.8287	62.7909	111.252	5.28803	38.8987	60.0163	103.269	5.59935	39.0607	60.2386
38.7402	58.3172	91.3567	6.36422	39.1652	59.141	95.9527	6.28317	39.2062	54.0662	97.4329	4.78331	38.9522	57.1323	81.3984	6.11238	38.9062	57.95	83.5532	3.65016	39.1112	57.4313	90.8419	4.63158	39.2892	56.222	84.1461	4.35397	39.0382	53.963	82.7346	5.19807	38.8992	45.3459	67.7451	6.44911	39.0742	64.9385	123.323	7.18447	39.0652	63.4473	111.181	5.44175	39.1432	60.761	104.032	5.54886	39.2222	60.1177
38.9007	57.767	91.4397	6.11342	39.3267	58.9773	96.8691	6.23139	39.4577	55.6607	97.4904	4.7801	39.1887	57.7242	80.0553	6.45765	39.1427	57.6226	84.4839	3.61502	39.3437	58.5477	93	4.70175	39.5247	56.5818	84.4751	4.20476	39.2717	54.1626	81.7265	5.18035	39.1327	45.4689	66.8458	6.46365	39.3127	65.7256	122.567	7.42395	39.3027	63.7407	111.15	5.56149	39.3057	61.161	105.883	5.85668	39.3837	60.0502
39.1382	59.0307	91.6515	6.45847	39.5632	59.4814	96.5237	6.48544	39.6972	55.9709	97.7125	4.64205	39.4352	56.9629	80.3138	6.45603	39.3792	56.621	82.8081	3.66454	39.5922	58.1535	92.2748	4.62982	39.7602	56.3404	83.9679	4.35714	39.5022	54.5942	82.3528	5.47182	39.3692	47.1869	65.9075	6.44265	39.5442	65.4117	122.042	7.411	39.5372	63.7634	110.652	5.35599	39.5402	60.3984	105.278	5.83388	39.6602	60.0141
39.3707	58.6424	91.7524	6.40256	39.7977	58.389	95.295	6.28803	39.9457	56.0921	99.0128	4.75602	39.6757	56.3597	82.2829	6.16287	39.6147	57.0613	83.3548	3.81789	39.8317	58.9871	91.9249	4.67018	39.9947	56.376	84.8218	4.44762	39.7417	55.3494	81.7298	5.16747	39.6007	46.9344	66.7468	6.51373	39.7777	66.2492	123.554	7.26052	39.7747	64.6434	110.505	5.51618	39.7727	61.4602	105.808	5.65961	39.8257	59.4349
39.6062	58.4968	89.601	6.38179	40.0332	59.2431	95.5442	6.19741	40.1382	56.1309	98.1629	4.69181	39.9052	57.2935	82.2504	6.11726	39.8472	57.9629	84.9	3.76518	40.0692	58.4927	92.9441	4.94035	40.2282	57.2934	82.5008	4.21746	39.9762	53.9936	82.4207	5.22222	39.8472	45.7098	66.1299	6.7609	40.0122	66.5726	123.566	7.39644	40.0112	64.1621	111.073	5.37217	40.0102	59.6585	104.95	5.47068	40.0572	59.7002
39.8387	59.7913	92.1173	6.4345	40.2667	61.4165	96.5047	5.98382	40.3747	55.9919	98.2093	4.91332	40.1447	57.6871	83.8341	6.18404	40.0857	57.1613	84.5306	3.69968	40.3007	58.79	92.7045	4.64035	40.4627	56.9822	85.0337	4.41746	40.2067	54.4155	81.7362	5.0934	40.0087	44.7705	65.8231	6.59289	40.2517	66.6814	122.921	7.29773	40.2477	64.577	109.516	5.39159	40.2467	60.9756	105.187	5.70847	40.2927	60.0659
40.0751	58.3932	90.9577	6.18211	40.5011	59.1426	96.4022	6.29126	40.6131	57.378	98.8994	4.89888	40.3791	56.7	81.6797	6.24919	40.3181	57.8129	83.8839	3.68211	40.5401	58.1729	92.7444	4.88421	40.6951	58.3647	84.3949	4.27937	40.4411	55.401	82.0194	5.28824	40.2421	47.4557	66.4416	6.34733	40.4841	66.5	121.757	7.17476	40.4831	63.658	109.818	5.24272	40.4831	61.2878	104.58	5.69218	40.5251	59.9403
40.3096	58.6634	93.386	6.22045	40.7346	59.6321	94.4621	6.07767	40.8466	56.7302	98.0958	4.69502	40.6156	59.0597	82.6569	5.96254	40.5526	56.5984	83.8177	3.65335	40.7756	58.5735	94.0687	4.79649	40.9266	57.7358	83.9888	4.23651	40.6766	54.5717	80.4984	5.46216	40.4726	46.841	65.8393	6.60582	40.7176	67.5095	122.527	7.41424	40.7176	62.8639	110.008	5.40777	40.7206	60.6065	105.578	5.64332	40.7646	61.573
40.5431	59.0534	91.4283	6.24281	40.9701	60.1977	96.2713	6.21036	41.0821	56.433	97.3642	4.63724	40.8541	58.4935	80.4163	6.54072	40.7841	58.9452	85.0452	3.71565	41.0081	60.2504	90.8259	4.52105	41.1611	58.0211	84.2472	4.20952	40.9091	55.0386	80.3867	5.42673	40.7091	47.0098	66.9903	6.73667	40.9531	67.4842	121.279	7.1699	40.9481	64.7018	111.176	5.40129	40.9551	60.9171	105.325	5.74267	40.9991	60.7865
40.7756	59.9417	91.7476	6.22843	41.2066	60.2577	95.7476	6.30583	41.3176	56.0372	96.5048	4.76726	41.0926	57.3435	81.3919	6.28176	41.0206	58.7935	84.9048	3.58307	41.2436	58.7124	91.9728	4.9	41.3936	57.6143	83.5522	4.30794	41.1426	55.2689	82.733	5.21578	40.9456	47.1049	67.3864	6.35218	41.1916	67.4574	122.459	6.90291	41.1846	64.9271	108.823	5.41424	41.1896	61.9463	104.698	5.80456	41.2326	61.9011
41.0121	60.7751	91.5277	6.01917	41.4431	60.3031	95.8407	6.50162	41.5571	56.9305	97.2188	4.97271	41.3281	58.9355	81.0276	6.30293	41.2551	59.0452	84.4903	3.58147	41.4781	59.5897	92.5288	4.76316	41.6291	57.7423	83.7721	4.1746	41.3761	56.0258	82.2994	5.19807	41.1831	46.6885	66.6477	6.30533	41.4341	66.4132	121.754	7.17152	41.4171	64.4943	110.113	5.51618	41.4281	61.5317	104.209	5.60586	41.4671	62.0094
41.2456	59.7557	90.741	6.08786	41.6776	60.7747	96.1025	6.20874	41.7916	55.9596	96.8546	4.73676	41.4906	58.4855	82.1626	6.18567	41.4886	59.4419	82.4	3.65655	41.7136	58.8756	91.6981	4.75614	41.8626	57.3225	84.2825	4.30635	41.6126	54.2464	80.6861	5.12882	41.4196	46.8574	67.5065	6.3021	41.5966	67.7839	121.977	7.56149	41.6516	64.2934	109.534	5.46117	41.6626	60.5528	104.497	5.44788	41.7026	61.179
41.4811	59.8269	90.8078	6.29233	41.9161	60.4733	95.5158	6.49029	42.0281	56.853	97.3179	4.78812	41.7261	58.8177	79.9415	6.16775	41.7211	58.3274	84.2968	3.69489	41.9471	60.0258	92.23	4.66491	42.1101	59.3582	85.0369	4.45556	41.8481	55.7955	82.0939	5.14332	41.6551	47.3885	67.2922	6.39742	41.8321	66.4448	122.838	7.28479	41.8861	65.0972	108.681	5.47896	41.8951	61.4585	104.193	5.63355	41.9351	60.9246
41.7125	60.2233	92.4039	6.27157	42.1525	61.7326	95.235	6.17799	42.2655	57.5751	97.1518	4.85233	41.9645	57.2048	81.0911	6.56026	41.9555	58.1306	83.2258	3.66294	42.1815	60.6365	91.3035	4.71228	42.3465	59.295	84.0578	4.43492	42.0835	55.6699	82.9272	5.16103	41.8905	46.8918	66.336	6.74637	42.0665	69.6467	122.285	7.4644	42.1225	65.1896	110.415	5.14401	42.1325	63.0374	105.122	5.60586	42.1645	61.2135
41.946	59.7411	92.0521	6.23003	42.395	60.1961	95.0994	5.9466	42.501	58.7819	96.9249	4.85554	42.198	58.8258	81.1659	6.24919	42.191	59.4468	83.6081	3.67891	42.413	59.2843	90.599	4.6807	42.581	58.295	84.7496	4.46349	42.317	55.4622	83.2994	5.40097	42.124	47.3672	67.4984	6.55897	42.303	67.7666	122.303	7.70065	42.355	66.5235	108.139	5.20712	42.37	60.4049	104.19	5.60423	42.403	62.3124
42.1825	59.5049	91.2573	6.24121	42.6305	61.0259	94.6404	6.24272	42.7385	58.1777	97.1214	4.687	42.4375	59.1274	80.9203	6.13681	42.4265	59.671	83.8645	3.6246	42.6485	60.391	92.107	4.90351	42.8165	60.3663	85.2424	4.45714	42.5535	55.0564	81.2816	5.16425	42.3575	46.8918	66.7532	6.45073	42.5375	68.1435	121.715	6.98382	42.5915	65.8493	109.365	5.40129	42.6065	62.5756	103.333	5.34691	42.6485	61.6625
42.415	59.2152	90.8453	6.1901	42.866	62.5429	94.2003	6.64239	42.97	57.4491	98.0064	4.79454	42.671	58.9016	81.4293	6.0684	42.662	60.0516	83.7661	3.76677	42.882	60.6624	92.2316	4.35965	43.051	59.3776	84.7223	4.38254	42.786	55.2802	79.7605	5.25765	42.596	47.1426	65.7386	6.6979	42.774	68.541	122.836	7.12136	42.837	66.9773	108.666	5.29935	42.841	62.1626	104.627	5.79805	42.812	63.0455
42.6495	60.343	90.7313	6.29393	43.1005	61.5024	94.6151	6.38026	43.2065	57.4216	94.9042	4.56501	42.9065	58.9484	82.8797	6.43648	42.9065	60.1823	84.0065	3.69649	43.1195	59.6785	92.4249	4.50877	43.2895	59.2026	84.0899	4.4	43.0225	55.1659	80.9434	5.10467	42.8305	48.0951	66.6396	6.04362	43.0115	67.7729	122.233	7.16505	43.0025	64.846	109.565	5.40777	43.0765	62.9805	104.571	5.44788	43.0455	63.1413
42.884	61.6197	91.0049	6.33706	43.325	61.6143	97.4953	6.32039	43.441	58.1599	96.6118	4.60835	43.142	58.5484	79.7073	6.11564	43.069	59.9339	83.8016	3.59265	43.358	60.6171	93.0655	4.77719	43.525	59.4392	83.8571	4.24127	43.259	55.7971	81.3819	5.32045	43.068	48.2115	67.0032	6.49435	43.248	69.9416	122.019	7.38673	43.236	66.4003	109.765	5.43042	43.313	64.2618	103.33	5.79316	43.281	62.3564
43.1205	62.2929	92.0244	6.19489	43.5585	61.0632	95.2855	6.20388	43.6785	57.0727	95.9058	4.71108	43.3815	59.3065	80.4748	6.3127	43.3045	60.2645	83.5726	3.6869	43.5945	60.1454	92.2444	4.71228	43.7585	59.7018	85.3836	4.45556	43.4925	56.3205	82.7735	5.21417	43.3025	46.4311	66.6721	6.25202	43.4855	68.2461	121.423	7.35761	43.4695	65.9643	107.239	5.40453	43.5465	63.1008	104.675	5.66938	43.5155	61.9325
43.365	61.1052	92.3485	6.40256	43.797	62.0729	96.0252	6.17638	43.931	59.0065	95.8003	4.79775	43.617	60.0952	81.4098	6.10261	43.5369	58.6952	83.3661	3.54473	43.8259	60.8869	90.5895	4.97544	43.9939	58.7925	83.1429	4.4254	43.736	55.9147	80.8851	5.48148	43.541	48.4016	65.4886	6.31826	43.7199	69.0079	121.225	7.27346	43.706	67.4781	108.318	5.35113	43.791	62.9642	105.604	5.52769	43.7489	62.741
43.5274	60.8722	90.044	6.09105	44.0294	62.2528	94.2871	6.15696	44.1634	58.538	96.976	4.75762	43.8504	59.1016	82.0049	6.25244	43.7694	59.8097	83.529	3.66294	44.0774	60.1018	92.4121	4.82982	44.2264	58.4506	83.9583	4.34603	43.8964	56.5845	81.6343	5.2029	43.7764	48.1361	66.3084	6.50727	43.9574	69.9953	121.517	7.17476	43.9414	65.9708	108.831	5.27832	43.9564	64.3024	104.373	5.58143	43.9874	61.7614
43.7619	61.7589	89.8958	6.32907	44.2659	62.2642	95.7555	6.11327	44.3999	57.6914	93.6214	4.7496	44.0999	60.6161	81.8472	6.0228	44.0089	60.221	83.2306	3.48403	44.3149	61.0065	91.6661	4.64211	44.4629	59.5656	84.3162	4.15238	44.1329	57.0982	80.2104	5.55556	44.0119	47.9836	65.724	6.21971	44.1929	69.0126	121.603	7.21683	44.1719	66.6272	109.3	5.2767	44.1929	64.0081	105.023	5.5798	44.2219	62.865
43.9974	61.212	90.8094	5.9345	44.5024	63.4765	93.9826	6.22006	44.6354	58.6624	96.401	4.90048	44.3404	61.7613	81.9203	6.22638	44.2434	60.4871	85.0774	3.623	44.5494	60.3183	90.262	4.79825	44.6954	59.9935	84.3836	4.32698	44.3674	55.6618	81.6375	5.29308	44.2494	47.9984	65.8409	6.61066	44.4294	69.5868	122.355	7.19256	44.4044	66.013	108.352	5.46764	44.4274	63.0098	104.209	5.56515	44.4564	62.2841
44.2339	61.0016	90.5456	6.22204	44.7399	62.4911	95.9558	6.56796	44.8729	58.0921	95.7316	4.71429	44.5739	60.5	82.665	5.9772	44.4789	61.2677	85.7048	3.77636	44.7869	62.2488	91.1086	4.51754	44.9309	58.9481	84.3291	4.33492	44.6009	57.1852	82.0065	5.33655	44.4949	47.7656	66.2159	6.66236	44.6649	69.4306	121.138	7.2767	44.6399	67.4117	109.598	5.61974	44.6639	62.7187	103.482	5.73127	44.6899	63.4898
44.4684	61.3997	90.5375	6.08307	44.9774	63.1378	96.5552	6.44984	45.1074	58.3635	95.484	4.97592	44.8094	59.5823	82.9707	6.16938	44.7154	59.6323	83.9742	3.78914	45.0254	61.0485	90.6565	4.58421	45.1634	59.5981	84.2167	4.31429	44.8364	57.7552	81.5793	5.39775	44.6564	47.2262	64.9529	6.58643	44.9004	69.2035	121.712	7.09709	44.8724	67.0746	108.31	5.50162	44.8974	62.7756	103.417	5.47231	44.9274	63.3564
44.7049	62.3074	92.0195	6.30032	45.2139	63.1135	96.5442	6.28317	45.3459	58.3215	96.9153	4.82343	45.0459	59.8145	83.7154	6.32573	44.9549	61.1452	85.3371	3.74601	45.2589	61.6349	92.0671	4.64211	45.4019	60.5251	83.5586	4.30794	45.0699	57.2689	80.11	5.57005	44.8929	49.177	66.6607	6.28756	45.1309	68.8675	121.28	7.17314	45.1059	66.5559	109.652	5.46926	45.1339	63.9902	104.839	5.63029	45.1609	63.8948
44.9374	62.7411	92.9153	6.16294	45.4474	63.8104	95.7997	6.16181	45.5814	59.1599	96.1214	4.75281	45.2814	59.6871	83.8016	5.99837	45.1944	61.7839	84.0871	3.67732	45.4964	61.5057	90.631	4.61754	45.6354	59.6953	83.809	4.23333	45.3054	57.6087	81.0372	5.38325	45.1264	48.5279	66.7289	6.15347	45.3674	70.6057	121.468	7.34304	45.3434	68.2966	108.452	5.589	45.3684	63.787	102.542	5.6759	45.3214	63.2951
45.1738	61.6586	92.5179	6.11342	45.6848	63.6823	96.6514	6.04369	45.8148	58.8142	96.9281	4.77689	45.5118	60.4952	84.4553	5.99186	45.4268	60.5968	83.8661	3.62939	45.7308	62.3489	91.746	4.77719	45.8818	59.3614	84.1172	4.01111	45.5378	57.2126	81.6877	5.20451	45.3638	47.7393	66.5666	6.28433	45.5998	69.5	122.904	7.34304	45.5788	68.1021	107.774	5.52104	45.6008	63.065	104.354	5.54886	45.5588	64.3328
45.4073	62.3689	90.4283	6.22204	45.9203	63.5754	96.194	6.43689	46.0483	59.4087	95.3594	4.64366	45.7473	60.7323	82.7805	6.23616	45.6633	61.7355	85.3113	3.57508	45.9663	61.8158	91.7348	4.69649	46.0573	59.8768	83.3162	4.20476	45.7753	56.6699	80.7783	5.32367	45.5993	48.4115	66.8588	6.22456	45.8373	69.5489	121.332	7.20227	45.8173	67.2301	107.416	5.50162	45.8353	63.6618	105.3	5.65635	45.7943	63.1083
45.6418	61.8155	91.1531	6.15176	46.1548	63.2415	96.1388	6.03398	46.2868	58.7803	97.0879	4.6886	45.9788	59.2323	82.7528	6.32899	45.8998	60.8581	83.4468	3.8115	46.1998	61.2892	91.1054	4.80526	46.2328	59.6596	84.1766	4.30476	46.0068	56.5733	80.8091	5.1256	45.8348	48.6656	66.3701	6.29564	46.0808	70.8486	121.867	7.14401	46.0498	68.0551	108.137	5.59871	46.0728	63.5496	104.326	5.67101	46.0278	64.449
45.8753	60.9806	91.9642	6.17093	46.3923	64.0324	95.0536	6.18447	46.5183	58.063	97.8099	4.81862	46.2153	60.5839	82.3837	6.31759	46.1393	62.1129	83.7952	3.56869	46.4353	62.9661	91.1613	4.65439	46.4703	59.9984	84.0851	4.3381	46.2403	57.4412	80.8786	5.22705	46.0663	48.9492	66.9058	6.38772	46.2403	69.265	119.888	7.40615	46.2873	69.1669	108.606	5.13592	46.3103	66.4049	104.657	5.62215	46.2113	64.0801
46.1098	63.6974	91.1857	6.40895	46.6288	64.188	95.2713	6.28317	46.7518	58.832	98.5192	4.83788	46.4498	59.8871	83.2163	6.17101	46.3718	61.6968	83.8081	3.77636	46.6698	63.2036	90.8019	4.67018	46.7168	60.6272	83.1878	4.47778	46.4738	58.4106	80.9741	5.10467	46.3018	48.2984	66.4188	6.5832	46.4748	70.8438	120.938	7.28155	46.5238	67.8266	108.126	5.45793	46.5448	64.1512	103.794	5.60912	46.3768	62.7834
46.3453	63.2362	91.8746	6.65655	46.8653	63.188	94.2808	6.5712	46.9833	58.9596	97.8195	4.75923	46.6853	60.2355	80.7789	6.29153	46.6083	61.8758	83.7839	3.64856	46.9043	61.8498	91.0335	4.44912	46.8793	60.2091	84.4719	4.4	46.7083	58.3768	80.0065	5.38003	46.5373	48.9541	66.2256	6.04362	46.7143	71.3644	121.345	6.80421	46.7613	67.4068	108.077	5.45469	46.7783	65.7919	105.537	5.46417	46.6103	64.5573
46.5798	64.1537	91.5977	6.45367	47.1008	64.3533	96.4022	6.42718	47.2198	58.4152	98.2364	4.76565	46.9198	60.3242	82.7528	6.21173	46.8458	62.3016	84.479	3.65016	47.1398	62.1422	90.8115	4.68947	47.1168	60.4814	83.2151	4.35238	46.9428	57.7955	81.2379	5	46.7738	49.9344	65.3782	6.23102	46.9478	70.2319	120.374	6.98382	46.9938	68.8298	110.59	5.29773	47.0168	65.4228	105.346	5.81107	46.8468	64.7206
46.8142	63.4175	91.1547	6.45527	47.3342	63.5867	96.4826	6.2055	47.4552	58.8158	97.6981	4.69823	47.1562	61.8016	81.8455	6.02606	47.0822	61.6919	83.4032	3.71246	47.3752	63.2132	92.2572	4.65088	47.3512	59.5154	82.573	4.15714	47.1772	58.3994	81.3948	5.36071	47.0092	49.4754	66.0406	6.18255	47.1832	70.2666	121.796	7.3123	47.2312	69.4441	110.158	5.43851	47.2512	64.2309	103.445	5.64658	47.0822	63.449
47.0497	62.8479	90.9023	6.17093	47.5697	63.8169	95.8391	6.27994	47.6897	59.7706	95.8914	4.85393	47.3877	61.3984	81.0114	6.41368	47.3167	62.1742	85.2419	3.65495	47.6097	62.3279	92.516	4.4386	47.5867	60.8347	84.4735	4.43651	47.4127	57.1771	82.0307	5.33172	47.2457	49.1311	65.8474	6.16801	47.4187	70.612	121.507	6.911	47.4767	67.5689	107.752	5.26861	47.4807	64.4764	103.682	5.7215	47.3177	63.248
47.2842	62.657	91.6482	6.52077	47.8072	64.4635	98.1782	6.25081	47.9302	58.937	97.1486	4.96629	47.6222	61.6758	82.8732	6.32248	47.5632	60.9565	82.3968	3.66134	47.8442	62.2569	91.2109	4.54211	47.8232	59.7472	83.8604	4.29365	47.6452	58.2657	80.8285	5.23671	47.4802	49.1475	65.336	6.48627	47.6542	71.2997	120.587	7.00485	47.6422	69.4814	110.65	5.34628	47.7152	63.6374	104.352	5.943	47.5522	65.81
47.5167	62.7362	91.8257	6.45048	48.0427	65.4068	95.888	6.37702	48.1647	59.0032	98.1933	4.82343	47.8607	61.3065	82.4585	6.2215	47.7247	61.8419	82.8161	3.72204	48.0787	63.6478	92.1038	4.81579	48.0587	59.9595	83.9535	4.28095	47.8807	57.7504	82.343	5.4525	47.7147	49.2197	66.2938	6.31826	47.8877	71.3517	121.776	7.2767	47.8797	70.0713	109.634	5.49353	47.9487	65.3984	104.583	5.64332	47.7897	65.102
47.7522	63.7945	91.8013	6.46006	48.2782	64.8428	95.2177	6.15372	48.3972	60.0565	96.2859	4.80578	48.0992	60.7145	82.7756	6.09446	47.9612	63.9871	82.6871	3.55751	48.3152	63.0872	90.4601	4.64561	48.2192	60.8914	83.3933	4.25397	48.1142	58.8889	80.5437	5.07568	47.9512	47.6934	65.8247	6.27948	48.1262	71.8155	120.241	7.18608	48.1132	69.4635	108.915	5.411	48.1832	65.2813	103.635	5.79642	48.0242	64.9513
47.9917	63.5825	92.6156	6.37859	48.5237	65.1507	95.082	6.34951	48.6307	58.5347	96.9201	4.89727	48.3327	62.2065	81.9561	6.1987	48.1957	62.2113	82.9081	3.70128	48.5667	62.7754	91.6645	4.44386	48.4557	61.0389	84.175	4.07302	48.3577	59.6763	81.2071	5.5475	48.1887	49.6869	65.8036	6.2504	48.3597	71.7886	121.468	7.40291	48.3497	69.0259	107.856	5.27994	48.4287	65.7301	106.394	5.44625	48.2577	65.967
48.1542	63.3964	92.2818	6.33866	48.6892	63.2804	96.8344	6.36731	48.8642	59.3069	96.8083	4.74157	48.5682	62.0903	82.3593	5.98046	48.4312	63.0371	82.5871	3.68371	48.8052	62.8788	89.6502	4.52982	48.6932	60.034	83.7961	4.27143	48.5202	58.2754	83.1505	5.22383	48.4232	48.8918	65.7516	6.4168	48.5972	70.1514	120.3	7.1699	48.5812	69.7164	109.087	5.28317	48.5912	65.7805	104.192	5.67752	48.4912	65.1931
48.3137	63.6602	92.2345	6.36262	48.9237	65.5511	94.3328	6.29935	49.0986	60.1842	96.115	4.66613	48.8177	62.1145	82.7301	6.47394	48.6656	62.7661	83.8258	3.77157	49.0406	64.3134	92.5447	4.4386	48.9256	60.9562	85.7945	4.2873	48.7567	58.0628	80.4191	5.31401	48.6617	49.6738	65.7159	6.38772	48.8327	70.9905	122.094	7.22977	48.8126	69.5235	109.763	5.43851	48.8267	63.7073	104.94	5.99511	48.7276	64.3061
48.5491	62.7298	91.4739	6.34984	49.1601	64.987	95.6782	6.27832	49.3331	59.7835	97.9952	4.76083	48.9781	61.7661	80.839	6.06026	48.9011	62.0581	83.3581	3.71565	49.2761	63.0065	90.8466	4.51404	49.1601	61.8784	83.2311	4.10635	48.9921	59.3398	81.4563	5.20129	48.8921	49.6787	67.1071	6.20355	49.0671	72.959	121.564	7.14887	49.0451	69.4862	108.548	5.24595	49.0611	66.987	103.88	5.67101	48.9631	65.9451
48.7896	64.4434	90.5179	6.25879	49.3956	66.3241	94.694	6.18932	49.5666	59.7948	96.984	4.80417	49.2126	61.6387	81.7463	6.52443	49.1376	62.079	83.8661	3.51757	49.5086	62.5073	91.1677	4.41754	49.3936	61.8703	83.923	4.18571	49.2246	58.7858	80.7767	4.97424	49.1396	49.4984	65.2127	6.44103	49.3086	72.0599	120.433	6.98706	49.2756	69.2593	108.635	5.3479	49.2936	66.6179	104.568	5.75896	49.1966	65.6264
49.0201	63.4045	91.0472	6.41054	49.6321	65.9757	96.3565	6.27508	49.8001	61.084	96.1022	4.78812	49.4471	62.1823	81.9902	6.12052	49.3741	61.9145	82.1984	3.75719	49.7421	63.4863	92.0847	4.59649	49.6271	61.5494	84.4992	4.17937	49.4611	58.1063	82.2298	5.24477	49.3021	49.0738	66.3588	6.11955	49.5441	71.7161	122.347	6.85275	49.5101	70.3063	110.326	5.3754	49.5301	66.7772	104.179	5.63355	49.4331	66.1413
49.2576	64.8204	91.4365	6.23482	49.8706	64.2982	93.9338	6.08576	50.0376	60.5541	96.3243	4.77849	49.6806	60.8468	82.6228	6.17264	49.6116	63.5	84.5355	3.62939	49.9786	64.3457	91.4249	4.58596	49.8656	61.6483	84.2632	4.19206	49.6956	59.1256	81.1084	5.11916	49.5376	50.0557	65.7922	6.28918	49.7806	72.6814	121.447	7.29288	49.7436	70.1232	108.976	5.37055	49.7646	66.5935	105.018	5.62378	49.6666	65.9922
49.4911	63.9466	91.7476	6.45048	50.1071	65.3047	97.306	6.64563	50.2761	61.357	97.1773	4.75923	49.9171	62.5339	80.9902	6.09121	49.8491	61.9823	83.8419	3.75559	50.2121	64.0097	91.6885	4.68947	50.0971	61.9562	83.4109	4.23651	49.9331	59.351	80.8673	5.1723	49.7701	49.6131	65.4756	6.43296	50.0121	71.9779	121.671	7.35275	49.9781	69.4749	108.706	5.17476	50.0001	66.1642	104.446	5.75733	49.9141	65.8744
49.7286	65.5275	91.0342	6.33706	50.3406	66.1848	95.1388	6.13592	50.5096	61.3926	99.4489	4.69663	50.1496	61.8371	80.6976	6.24756	50.0826	64.15	83.7403	3.60703	50.4506	64.3554	91.401	4.56491	50.3346	62.919	84.3242	4.24603	50.1626	58.306	80.8576	5.16264	50.0066	49.3787	65.2971	6.2601	50.2446	71.9069	122.053	6.90129	50.2126	70.7488	107.789	5.13269	50.2346	68.1886	104.115	5.52932	50.0796	65.9639
49.9581	64.5583	92.2524	6.48403	50.5761	66.6969	95.7839	6.23139	50.7461	60.1826	96.5815	4.70626	50.3871	62.0887	79.8813	6.46091	50.3201	63.1839	83.2323	3.66933	50.6841	64.2601	90.8099	4.64912	50.5721	62.4522	84.2311	4.25873	50.3991	59.1755	81.8026	4.97101	50.2451	49.0049	65.9221	6.1664	50.4801	73.3249	121.676	7.29935	50.4531	70.7374	109.09	5.15049	50.4721	66.1041	105.213	5.76873	50.3161	67.6813
50.1155	65.6019	91.3664	6.29233	50.8135	65.081	95.4937	6.05825	50.9825	60.5832	95.8323	4.5939	50.6225	63.3661	81.3528	5.93485	50.5545	63.8726	83.6387	3.58626	50.9195	64.1761	91.7364	4.26842	50.8085	60.9806	82.7335	4.20317	50.6315	58.9195	80.5437	5.19324	50.4795	49.7049	67.0519	6.19871	50.7255	72.8927	122.22	7.04207	50.6865	69.5429	109.998	5.089	50.7085	66.3756	102.302	5.81107	50.5535	67.5636
50.352	64.4644	91.684	6.29553	51.046	67.0989	95.623	6.18447	51.218	61.4152	96.984	4.95345	50.858	62.6339	82.7675	6.14984	50.794	64.8177	83.4806	3.69489	51.157	65.0565	92.4233	4.55263	51.041	63.3679	84.1188	4.34762	50.792	59.2126	80.2168	5.26731	50.715	49.9574	65.5698	6.42326	50.889	72.1972	121.554	6.98867	50.922	69.7877	107.75	5.14563	50.944	67.1967	103.804	5.52606	50.791	66.1994
50.5885	64.4951	90.1059	6.43131	51.2825	66.1977	95.1073	6.08576	51.4525	62.2278	95.9776	5.08026	51.0925	64.0919	82.1236	6.24593	51.0275	64.6774	83.8613	3.76358	51.3895	65.1405	92.5224	4.61754	51.2865	63.0972	85.1782	4.1619	51.0255	58.7826	80.1165	5.26409	50.9535	49.6115	66.2792	6.2294	51.1275	73.1498	120.05	7.23625	51.1595	70.8671	108.839	5.35437	51.1775	67.8667	103.825	5.7557	51.0235	66.3265
50.822	64.2152	90.6498	6.45687	51.521	66.342	95.224	6.47896	51.686	61.5897	97.5304	4.80417	51.327	63.0097	83.1171	6.25896	51.263	63.1661	83.8323	3.74281	51.623	62.6882	91.4872	4.68772	51.449	62.8185	83.9968	4.32222	51.256	59.5105	79.8722	5.13043	51.19	50.2098	65.5357	6.38772	51.36	72.806	123.298	7.05178	51.396	70.6823	109.015	5.5356	51.413	68.3122	104.482	5.81596	51.256	66.7002
51.0595	64.4773	91.8958	6.59105	51.6825	64.9789	94.4921	6.29288	51.9235	61.6591	95.9856	4.64045	51.5625	63.4242	81.3659	5.9772	51.4985	63.8935	83.1339	3.58786	51.8585	65.1793	89.3355	4.41228	51.6795	62.9773	85.6597	4.27778	51.4855	59.9581	80.6133	5.10306	51.4235	49.1393	67.0779	6.5105	51.5955	74.2429	121.335	7.00971	51.6275	70.5332	109.235	5.29288	51.6525	67.7528	102.299	5.59772	51.4945	66.5196
51.292	65.9223	91.1254	6.63898	51.918	66.7844	94.6104	6.28803	52.158	61.1858	97.8658	4.77689	51.798	61.9919	81.7024	6.26059	51.736	64.3	82.5161	3.63578	52.092	65.1729	91.8195	4.72632	51.909	63.2042	83.9518	4.25714	51.721	59.9614	79.6942	4.87762	51.659	50.3656	66.1364	6.31664	51.832	74.4432	121.264	7.08414	51.882	72.6823	106.935	5.49029	51.888	67.9935	101.994	6.0228	51.732	67.2418
51.5265	65.3706	90.6531	6.39297	52.1535	66.5964	95.5978	6.15696	52.3935	60.9515	97.6869	4.58748	52.0315	63.779	83.1073	6.20033	51.9715	62.9452	82.4484	3.65655	52.3265	63.9095	91.6565	4.49298	52.1445	62.8412	84.5201	4.16032	51.9555	59.8438	81.1214	5.20934	51.8955	50.0426	66.8799	6.19386	52.0665	73.459	121.955	6.98058	52.1105	69.9011	107.69	5.32686	52.1255	68.1382	104.141	5.47394	51.9725	66.854
51.7599	65.843	92.2459	6.57029	52.3909	66.3258	96.0852	6.30259	52.6239	61.475	95.5128	4.64366	52.2689	63.2742	83.0228	6.13844	52.2159	65.0581	83.6129	3.77316	52.5599	64.8659	90.6693	4.32807	52.3789	62.5818	83.7448	4.05873	52.1909	60.5443	82.0388	5.16103	52.1329	50.7705	64.9123	6.17771	52.3029	73.5315	122.105	7.16667	52.3469	69.6921	107.634	5.21521	52.3629	68.4455	103.997	5.50489	52.2049	66.6672
51.9964	65.2249	90.6303	6.71246	52.6284	66.7147	94.6546	6.46117	52.8704	61.5493	96.3914	4.79936	52.5024	63.2	81.8488	6.63355	52.3834	64.1435	83.6806	3.84505	52.7944	64.63	91.4233	4.55614	52.6134	62.3566	82.9679	4.21905	52.4274	59.7311	80.9191	5.29469	52.3684	51.0721	66.2468	6.5622	52.5414	73.4763	123.489	7.00485	52.5834	72.1021	106.761	5.33333	52.5954	67.1008	102.419	5.8013	52.4404	67.5761
52.2309	66.1375	90.07	6.02716	52.8589	67.2204	94.4464	6.19579	53.0349	62.0162	97.9073	4.63724	52.7389	62.3823	83.7268	6.21824	52.6169	64.3903	83.6581	3.50479	53.0299	64.1179	91.8259	4.57544	52.8489	63.778	83.6677	4.24762	52.6619	59.6892	79.767	4.98229	52.6059	50.9967	64.8409	6.18901	52.7789	73.847	120.405	7.27023	52.8179	71.577	106.915	5.21683	52.8259	68.1463	103.752	5.64332	52.6749	66.8477
52.4794	66.0049	91.1612	6.55751	53.1054	66.9724	95.9243	6.00162	53.2674	61.0985	96.8786	4.72071	52.9744	63.7048	82.9398	6.13029	52.8524	64.821	82.0113	3.6853	53.2624	64.4523	89.8163	4.81053	53.0844	63.0681	83.8909	4.23175	52.9044	60.8808	81.2929	5.14171	52.8394	50.3426	65.612	6.33118	53.0134	73.7902	119.901	7.19256	53.0514	72.0113	107.887	5.46117	53.0694	68.4943	102.287	5.77687	52.9134	67.2606
52.6409	66.2006	90.6971	6.57827	53.2699	66.9741	95.1136	6.24595	53.5009	62.4782	98.8339	4.82665	53.2069	63.8919	84.0878	6.16775	53.0889	65.5532	82.9694	3.64696	53.4969	64.8013	93.6166	4.63684	53.3249	64.0746	83.321	4.3254	53.0719	59.8148	80.8851	5.22222	53.0759	50.2459	65.7695	6.18578	53.2489	74.6372	120.509	6.62136	53.2889	70.1621	109.098	5.37217	53.2339	68.7561	102.274	5.69055	53.1529	67.9278
52.8764	65.911	90.114	6.32268	53.5064	66.1977	95.2476	6.18932	53.7394	62.2472	96.401	4.67737	53.4544	64.021	83.9122	6.19707	53.3264	64.3403	83.5597	3.57029	53.7294	63.8417	90.2364	4.49825	53.5584	64.5818	84.7014	4.33968	53.3074	59.2947	80.2346	5.26248	53.3094	50.6951	65.6299	5.98546	53.4844	74.0016	122.143	7.15696	53.5234	72.517	110.244	5.4822	53.4724	68.7821	103.471	5.42834	53.3864	66.9608
53.1129	66.589	91.3876	6.62939	53.6659	67.5559	94.9558	6.31553	53.9759	61.7658	96.7732	4.66132	53.6209	64.221	82.6293	6.12866	53.5619	63.3161	82.6468	3.75719	53.9679	65.7981	90.9058	4.47895	53.7929	63.8541	84.1621	4.05873	53.5419	60.182	79.1375	5.02093	53.5429	49.5115	66.1802	6.24394	53.7209	75.5804	122.233	6.99515	53.7619	71.8947	109.121	5.24919	53.7099	68.5463	103.075	5.70358	53.6209	68.0801
53.3484	65.5113	91.2296	6.19808	53.9004	67.0729	95.8707	6.23625	54.2094	62.6252	97.4856	4.98555	53.8544	63.3661	84.8244	6.05375	53.7944	64.6355	83.9774	3.7476	54.1994	66.1002	91.9952	4.41053	54.0273	63.6045	83.6019	4.03651	53.7773	60.781	80.8285	5.13043	53.7884	49.8344	65.2127	6.31341	53.9543	75.0868	120.4	7.03883	53.9984	72.1637	109.129	5.33819	53.9453	68.3593	102.849	5.64821	53.8813	66.9388
53.5808	65.7896	91.7199	6.59265	54.1358	67.2301	95.7098	6.29288	54.4478	62.706	97.3482	4.67416	54.0888	63.6129	83.2228	6.38599	54.0258	64.6661	82.7823	3.68051	54.4348	65.8611	90.4361	4.36842	54.2608	63.6029	85.764	4.27302	54.0118	61.1675	81.3269	4.94203	53.9528	49.8361	65.1981	6.44588	54.1888	74.8549	121.321	6.84466	54.2338	71.6434	108.455	5.19741	54.1798	68.6146	102.75	5.65798	54.1158	68.1209
53.8183	65.8964	90.9756	6.37061	54.3713	68.1216	96.0252	5.93042	54.6793	62.8271	96.3099	4.80096	54.3283	63.8887	84.1447	6.49511	54.2613	65.6355	83.1242	3.80671	54.6713	66.9047	90.7652	4.72807	54.5003	63.8801	84.817	4.14921	54.2483	60.8615	80.2152	5.23349	54.1883	50.2279	66.2273	6.49919	54.4233	75.1483	122.347	6.90777	54.4703	71.3938	107.669	5.24434	54.4153	69.4423	102.19	5.69544	54.3453	67.471
54.0518	67.5243	91.0521	6.56869	54.6048	69.3015	95.011	6.22816	54.9138	62.4717	96.5415	4.84912	54.5648	64.25	83.7106	6.04886	54.4978	64.2661	83.4774	3.77157	54.9078	66.567	90.0831	4.58421	54.7328	63.8882	83.7994	4.13492	54.4838	60.6071	80.4353	5.16264	54.4218	50.8164	65.3263	6.05008	54.6588	74.0079	120.76	7.18447	54.7038	71.6013	109.042	5.20712	54.6548	69.0358	103.519	5.48371	54.5818	68.0644
54.2913	66.157	91.2443	6.45687	54.8423	67.9741	94.5268	6.16828	55.1473	62.769	96.6038	4.74639	54.7993	64.8613	84.0163	6.36971	54.7303	66.471	83.4855	3.64217	55.1453	67.7916	91.6038	4.47018	54.9693	64.5381	84.2697	4.34444	54.7173	60.5829	81.2265	4.87279	54.6573	50.7557	65.1623	6.72859	54.8913	74.4132	121.84	7.04854	54.9393	72.034	108.124	5.36084	54.8883	68.2764	103.484	5.75081	54.8143	67.3218
54.5228	67.7411	92.2362	6.64537	55.0798	67.1199	94.2902	6.3123	55.3818	63.5283	97.8355	4.67897	55.0338	64.5113	81.7154	5.8013	54.9658	65.6887	82.3355	3.61502	55.3788	64.5703	88.7364	4.37018	55.2058	63.5705	83.6854	4.30635	54.9538	60.8631	78.4887	5.02093	54.8958	51.3311	65.9286	6.26979	55.1318	74.8107	120.413	6.91262	55.1728	72.5462	110.537	5.31553	55.1248	69.8878	103.356	5.74919	55.0488	68.5808
54.7553	66.1942	91.1075	6.4377	55.3163	68.9546	95.4968	6.17476	55.6153	63.6074	96.8387	4.89246	55.2063	64.4323	85.0228	6.29642	55.2033	64.9016	83.4419	3.72364	55.6173	65.5008	89.4249	4.62982	55.4423	64.5073	84.7865	4.33175	55.1863	60.124	79.8997	5.07246	55.1313	50.5984	65.2159	6.12278	55.3733	75.5331	120.838	6.91424	55.4053	71.3971	108.915	5.21036	55.3613	68.9008	102.761	5.42345	55.2843	69.0581
54.9888	67.4272	90.1645	6.33067	55.5488	67.6532	94.1735	6.19903	55.8478	62.4491	96.73	4.68058	55.3698	64.2548	83.4992	6.04723	55.4388	65.721	83.3161	3.84505	55.8538	65.7383	90.5623	4.69825	55.6768	63.342	84.4334	4.13968	55.4248	61.3527	79.9951	5.02738	55.3668	50.5721	65.1185	6.22456	55.6038	74.6404	120.831	6.75405	55.6398	74.107	109.24	5.45793	55.5978	68.1691	103.286	5.75081	55.5198	67.6248
55.2262	66.9029	91.3599	6.56709	55.7842	67.483	93.8218	6.16181	56.0812	63.1987	95.6438	4.77047	55.6072	63.0984	84.3138	6.28827	55.6682	65.8484	82.7758	3.71885	56.0872	66.9176	90.5463	4.31053	55.9222	64.3015	83.9518	4.16349	55.6572	61.4106	79.068	5.23349	55.6032	50.2426	66.1981	6.30695	55.8372	75.7461	122.337	7.37055	55.8732	72.671	107.523	5.26861	55.8292	68.2683	103.055	5.38762	55.7562	69.5856
55.3837	66.7233	90.2638	6.36741	56.0177	68.9514	94.4558	6.20874	56.3167	63.2278	98.155	4.7191	55.8427	64.3645	82.839	6.06352	55.9067	66.1323	83.0726	3.73163	56.3237	66.979	92.4872	4.49474	56.0847	64.329	84.3403	4.1873	55.8937	62.3865	81.343	5.16425	55.8387	50.4459	65.586	6.21648	56.0737	74.8344	121.739	6.92557	56.1087	72.5219	109.224	5.27023	56.0677	68.8878	102.679	5.50814	55.9957	69.0471
55.5432	66.6084	91.3241	6.46965	56.2562	68.0178	95.7082	6.06149	56.5512	61.958	96.1597	4.69984	56.0772	64.2613	83.426	6.1759	56.1412	65.3984	83.479	3.64217	56.5592	66.0775	90.0639	4.47018	56.3212	63.2853	83.6565	4.15873	56.1272	61.43	79.6068	5.20934	56.0762	51.3279	65.2646	6.44426	56.3082	75.1893	121.126	6.79288	56.3442	74.6726	108.042	5.03236	56.3042	67.8195	103.18	5.61401	56.2302	69.383
55.7767	67.2751	89.5114	6.54633	56.4897	70.5057	94.8375	6.41748	56.7897	62.9144	98.4105	4.82183	56.3157	65.7677	83.5545	6.57166	56.3777	66.5597	83.25	3.68371	56.7957	66.8611	91.4169	4.46667	56.5557	65.1313	83.4382	4.17619	56.3627	60.467	79.8382	5.13688	56.3107	51.3311	65.2143	6.21163	56.5447	76.0647	121.1	6.92718	56.5877	74.3225	108.563	5.40291	56.5377	69.3366	104.216	5.54397	56.4677	68.3485
55.9362	68.5874	91.2818	6.36262	56.7282	69.7877	94.3549	6.2055	57.0262	62.8255	95.3642	4.71589	56.5472	65.8306	82.9041	5.93322	56.6142	66.1823	84.5306	3.57827	57.0302	66.0178	90.8099	4.48772	56.7922	66.59	85.5201	4.19206	56.6012	61.2464	80.1812	4.97424	56.5492	51.5279	66.3182	6.31502	56.7822	76.4874	118.827	7.11327	56.7522	73.4165	108.523	5.33172	56.7732	69.2455	102.523	5.51792	56.7012	69.9105
56.1717	66.8803	91.1726	6.92492	56.9647	68.6775	95.1388	6.31715	57.2767	63.4087	94.0192	4.84751	56.7827	65.529	84.3561	6.48208	56.8597	65.4452	82.4613	3.65176	57.2657	67.2827	89.7476	4.57719	57.0277	64.611	85.0225	4.29524	56.8347	61.4718	79.7848	5.21578	56.7817	51.9541	65.0049	5.92892	57.0147	75.9259	121.079	7.13107	56.9897	72.2755	109.815	5.58252	57.0067	69.9366	102.088	5.51303	56.9367	70.0659
56.4072	67.4612	92.7899	6.76198	57.2002	68.5105	94.7997	6.28479	57.5132	63.1939	96.1086	4.60032	57.0192	64.1161	84.1496	6.31922	57.0222	66.3935	82.9339	3.73003	57.5122	66.79	91.7971	4.51228	57.2612	64.6321	84.5955	4.2	57.0702	62.7794	79.4709	5.21095	57.0132	51.9984	65.7192	6.16317	57.2512	77.4038	121.126	7.19094	57.2212	72.7828	108.079	5.18123	57.2412	70.1447	103.393	5.19055	57.2292	68.1821
56.6406	68.5583	92.2671	6.53035	57.4326	69.2139	96.1924	5.97411	57.7496	62.9709	96.722	4.8122	57.2596	64.7532	83.8244	6.30293	57.2606	66.2339	83.7323	3.57987	57.6756	66.8998	90.9441	4.49649	57.4946	64.9109	84.9936	4.39206	57.3046	63.3108	79.9126	5.15942	57.2506	50.4738	65.4903	6.30856	57.4876	76.3707	121.974	6.77346	57.4556	73.8006	107.526	5.31877	57.4776	70.5951	103.383	5.64658	57.4616	68.8744
56.8101	66.767	89.57	6.16294	57.6751	67.7634	94.7918	6.06958	57.9841	64.2181	97.6789	4.93258	57.4941	64.3065	85.0211	6.21824	57.4931	67.2306	83.6048	3.66613	57.9071	66.8756	91.1118	4.46491	57.7281	66.1426	83.9615	4.23016	57.5461	62.7794	80.1699	5.10306	57.4871	51.818	64.3117	6.25848	57.7221	75.8013	119.82	6.82039	57.6911	74.3922	108.173	5.43042	57.7251	70.3008	103.492	5.36482	57.7071	69.3925
56.9736	67.9741	90.7801	6.31949	57.8396	68.8071	95.3297	6.30097	58.2166	63.7964	96.8722	4.75441	57.7306	65.4097	82.387	6.33713	57.7306	67.9629	82.6355	3.57668	58.1436	67.727	91.5096	4.42105	57.9636	66.3404	83.4687	4.12063	57.7736	60.7069	80.4498	4.93076	57.7246	51.5049	64.9513	6.18094	57.9566	76.0158	121.627	7.10841	57.9246	74.8395	108.384	5.36408	57.9636	70.1984	102.612	5.24104	57.8726	69.3516
57.1311	67.2751	91.2182	6.45208	58.0781	68.2285	93.8107	6.17152	58.4561	63.8578	98.0543	4.8748	57.9751	64.729	83.0943	6.20358	57.9671	65.4645	83.4097	3.67572	58.3771	67.4523	91.6358	4.57719	58.1991	65.8784	84.6035	4.1	58.0091	61.1176	80.3107	5.06602	57.9601	51.7902	65.237	6.05977	58.1921	76.5962	121.718	6.98058	58.1591	73.3841	107.616	5.23301	58.1981	70.0911	103.644	5.69381	58.1081	68.3736
57.3746	67.9256	90.1629	6.52716	58.3156	69.2496	95.1877	6.13592	58.6936	63.2746	96.0847	4.87319	58.1376	64.7016	83.6732	6.55863	58.2006	66.7177	82.6903	3.64217	58.6096	67.2488	90.6102	4.54386	58.4386	64.2399	84.5666	4.06984	58.2426	62.7069	80.7735	4.99678	58.1986	51.8557	64.9838	6.07754	58.4286	76.0315	121.561	6.53398	58.3946	73.7877	109.669	5.21359	58.4346	70.7789	101.981	5.50326	58.3456	69.8179
57.6301	67.4984	91.6042	6.47284	58.5511	69.4019	96.2681	6.20388	58.9281	63.8142	95.3387	4.73194	58.3731	65.3661	82.9675	6.41857	58.4361	67.3839	83.3903	3.57987	58.8431	67.6284	90.3786	4.42807	58.6711	65.4036	83.8876	4.09683	58.4771	62.2271	82.2945	4.92754	58.4421	52.4164	65.8961	6.25202	58.6621	78.8233	121.31	7.13107	58.6331	74.6969	107.944	5.01942	58.6701	69.9203	102.7	5.62541	58.5801	69.2229
57.8626	68.3333	89.9739	6.51917	58.7846	70.2545	94.6593	6.54369	59.1636	63.4426	96.845	4.6886	58.6106	65.0484	82.3854	6.34528	58.6706	66.7484	82.6403	3.68051	59.0766	68.1987	91.1725	4.31053	58.9096	65.6126	84.0498	3.97937	58.7116	62.7407	80.8754	5.30596	58.6036	52.7885	64.4334	6.15024	58.9026	77.3659	120.128	7.08414	58.8686	74.8152	108.885	5.24434	58.9056	71.3106	103.679	5.35016	58.8156	71.4615
58.102	68.178	92.6401	6.47604	59.0181	69.3225	94.6262	5.86893	59.4001	63.8174	97.8115	4.64848	58.8451	65.0403	82.3886	6.35831	58.9061	65.9952	82.6306	3.64696	59.313	67.6349	92.0144	4.72807	59.142	65.859	84.2183	4.17302	58.949	61.5604	81.8285	4.9839	58.8361	51.1311	63.6364	6.01131	59.135	77.5047	121.11	7.14239	59.1041	75.0681	108.55	5.28479	59.142	69.9512	103.047	5.5456	59.0521	71.0879
58.3365	67.3447	90.8909	6.33546	59.2535	69.5073	95.612	5.97896	59.6365	63.7124	96.6358	4.74318	59.0785	66.3726	82.3821	6.21336	59.1405	65.4903	83.9758	3.63099	59.5465	68.3861	90.3179	4.6193	59.3775	65.1151	82.7079	4.28889	59.1835	61.9839	80.9482	5.11755	59.0715	50.3262	64.8393	6.1454	59.3725	75.3438	119.389	6.95146	59.3385	73.6467	107.108	5.02427	59.3775	70.3837	102.231	5.37296	59.2875	70.5746
58.57	69.432	93.6612	6.52716	59.491	70.7326	95.6309	6.31068	59.872	63.9855	96.0351	4.60032	59.316	65.1065	83.9268	6.23779	59.376	66.9145	83.6677	3.57188	59.783	68.2488	89.0224	4.44386	59.614	65.8428	82.9936	4.27778	59.421	62.525	80.9693	5.10145	59.307	51.2852	65.5244	6.09693	59.607	78.8202	121.901	6.90291	59.576	74.7488	106.561	5.35599	59.61	70.2423	103.138	5.50163	59.521	70.4945
58.8045	66.8981	92.145	6.94249	59.7255	71.1799	94.6672	6.16181	60.1075	64.7577	97.23	4.80417	59.5515	65.1839	82.8146	6.32085	59.6585	66.5387	83.2661	3.67732	60.0165	66.6817	91.3211	4.24912	59.8495	66.5154	82.7127	4.08413	59.6545	62.649	79.8511	5.01449	59.5405	51.2361	65.237	5.94346	59.8455	79.9732	122.538	7.17314	59.8115	74.1637	106.934	5.35599	59.8475	71.1317	103.69	5.49674	59.7585	69.8493
58.966	69.4531	92.0814	6.72364	59.958	69.4457	94.9038	6.36084	60.344	63.4604	96.5399	4.86196	59.787	66.2097	83.0829	6.53094	59.897	66.8355	82.579	3.77157	60.25	68.189	90.8179	4.26842	60.081	64.953	84.3772	3.99524	59.814	61.9646	80.7152	5.16586	59.775	52.1426	64.4399	6.18578	60.085	76.8407	121.606	6.96926	60.047	74.5057	107.213	5.10841	60.084	71.4537	104.065	5.60586	59.995	69.9246
59.1985	68.8722	91.3583	6.69169	60.1945	70.0827	94.8265	6.1165	60.5825	63.2019	96.5671	4.86035	60.0195	65.5468	82.6179	6.20358	60.1305	68.0516	84.6323	3.68051	60.4845	67.5541	91.5463	4.53333	60.3135	64.1394	82.7207	4.1	60.0445	62.9887	80.5372	5.18035	60.0085	51.4754	64.8555	6.09855	60.2505	78.1861	121.992	6.98867	60.2815	75.2301	107.292	5.12945	60.3195	70.0911	103.068	5.73941	60.2305	70.5102
59.433	68.5858	92.4088	6.49521	60.429	70.1621	94.7681	6.2411	60.815	64.706	96.0847	4.71268	60.255	65.6435	82.3821	6.65147	60.368	68.5387	83.7452	3.6853	60.719	66.7011	91.2907	4.62281	60.557	65.6645	82.6372	4.23968	60.282	62.1401	80.9757	5.2351	60.243	52.1311	65.3847	5.89338	60.487	76.3438	120.076	7.00485	60.519	76.8476	107.624	5.03236	60.556	71.6325	104.07	5.57655	60.466	71.3611
59.6675	69.0259	91.759	6.5655	60.6665	70.4635	93.8975	6.22168	61.0515	64.6607	95.5	4.97432	60.4905	65.8016	82.0943	6.14169	60.6025	67.9081	83.05	3.6869	60.9545	66.8643	89.1246	4.47193	60.7195	64.4068	83.7095	4.14762	60.5155	63.1626	80.233	5.01932	60.4805	51.8754	64.8523	5.95315	60.7225	78.8691	120.713	7.03236	60.7525	76.0438	108.381	5.21521	60.7945	71.039	103.287	5.60261	60.7025	71.0141
59.9019	68.3592	91.6808	6.67093	60.8989	70.7293	94.582	6.20712	61.2879	64.9031	95.8371	4.84912	60.7279	65.321	82.8878	5.80782	60.8499	67.0468	83.7726	3.68371	61.1889	68.5363	90.7364	4.45614	60.9559	65.7374	83.2857	4.05714	60.7499	63.5137	80.6003	5.06119	60.7149	50.9836	63.8068	5.95153	60.9559	78.0757	121.684	6.99676	61.0039	74.8088	108.744	5.07767	61.0289	71.2439	103.615	5.67264	60.9369	71.0361
60.1424	69.8285	91.886	6.59105	61.1324	70.8039	94.5994	6.11812	61.5234	63.6785	96.5064	4.60835	60.9634	65.2032	82.2992	6.43485	61.0824	67.2371	83.7677	3.65016	61.4234	67.7754	90.1565	4.40702	61.1934	66.5251	84.3788	4.10952	60.9834	62.7923	80.4207	5.07729	60.9514	52.7705	65.1688	6.00162	61.1924	78.0552	119.433	7.10194	61.2384	76.8023	106.695	5.52589	61.2634	70.5285	102.568	5.29153	61.1714	70.595
60.3719	69.1181	91.7296	6.42013	61.3679	68.6888	94.6577	6.16181	61.7759	65.0388	96.0879	4.74639	61.1999	65.9839	83.3089	6.42671	61.3189	67.6677	83.1258	3.57827	61.6549	67.5008	90.7572	4.34912	61.4279	66.342	84.2472	4.18571	61.2159	63.1401	79.6149	5.25765	61.1829	51.1066	65.1477	6.02585	61.4259	77.7792	121.112	6.90939	61.4769	75.8412	106.448	5.32201	61.4959	71.9789	103.39	5.64495	61.4079	70.7206
60.6064	69.0518	91.7068	6.48243	61.6004	71.2026	93.9132	6.43851	62.0144	65.8595	96.4377	4.75441	61.4374	65.7694	82.9041	6.24267	61.5504	69.1048	83.2419	3.72843	61.9044	67.8255	89.4361	4.50877	61.6644	66.5348	83.5634	4.10635	61.3794	62.5072	80.0146	4.95652	61.4184	53.0541	63.7273	5.91276	61.6614	78.2208	120.151	6.79935	61.7144	76.3436	106.548	5.28479	61.7294	71.8537	104.456	5.50326	61.6394	70.9906
60.8429	69.479	91.0505	6.59904	61.8359	71.5186	93.0047	6.38511	62.2509	65.5493	97.0958	4.78652	61.6709	66.1855	82.3138	6.38274	61.7849	68.7274	83.1129	3.65495	62.1379	68.7464	90.0144	4.46316	61.8999	66.2237	83.4222	4.17937	61.6119	62.8744	79.4919	4.97262	61.6539	50.9754	64.9545	6.00485	61.8939	77.6893	120.512	6.72492	61.9509	76.7553	105.824	5.21197	61.9639	72.1642	103.627	5.47883	61.8739	72.0659
61.0774	69.5971	91.7166	6.94409	62.0694	69.8671	93.5962	6.33495	62.4864	65.3829	96.6246	4.8443	61.9084	65.9242	82.6553	6.39739	62.0174	68.021	84.8984	3.69808	62.3744	67.1099	91.7812	4.5193	62.1344	67.5656	84.2857	4.15238	61.8554	63.1739	80.4417	4.83092	61.8894	53.2885	63.9838	5.97738	62.1274	77.765	120.684	6.7767	62.1864	75.5024	106.473	5.40129	62.2014	72.6764	103.343	5.65147	62.1104	71.6421
61.3119	68.7265	89.4104	6.72364	62.3149	72.034	95.4905	6.25728	62.7179	64.3813	98.0639	5.16693	62.1439	66.6984	83.6016	6.35016	62.2519	69.1484	82.1952	3.58946	62.6089	69.2456	92.1725	4.34211	62.3719	65.8104	85.2343	4.1127	62.0939	63.4412	80.0372	5.03704	62.1249	51.2639	64.2192	6.02746	62.3609	78.3991	121.324	6.69741	62.4199	76.1361	105.96	5.10194	62.4459	71.2667	103.466	5.73779	62.3579	71.6389
61.5473	69.0016	90.3339	6.44888	62.4763	71.2253	93.9811	6.27184	62.9543	64.9354	97.0543	4.88122	62.3793	66.3	83.6813	6.52606	62.4873	69.0629	82.5387	3.64856	62.8453	67.7318	89.3466	4.49123	62.6073	65.8979	83.5538	4.25079	62.3243	65.0934	81.1278	5.16103	62.3573	51.6787	65.7808	5.74798	62.5983	79.0883	121.016	6.88026	62.6563	76.8687	107.705	5.41748	62.6073	73.1642	102.818	5.38274	62.5923	71.237
61.7058	70.3592	90.6645	6.73962	62.7108	71.9546	94.7397	5.87864	63.1928	65.6397	95.6661	4.78491	62.6248	67.2742	82.1301	6.16938	62.7228	69.1645	83.5597	3.69808	63.0798	67.4233	90.2412	4.47368	62.8428	67.3112	83.1172	4.20794	62.4838	64.4074	79.8786	5.2029	62.5938	51.3443	64.9594	6.02423	62.8338	78.2303	119.848	6.75566	62.8898	77.013	106.519	5.13592	62.8428	73.2667	102.448	5.63029	62.8248	72.1523
61.9403	69.6537	90.6498	6.33706	62.9463	70.0794	93.4479	6.21845	63.4293	65.895	96.9792	4.5923	62.7903	66.7097	81.6634	6.31922	62.9573	68.8629	83.4532	3.72045	63.3123	69.5767	90.7268	4.39649	63.0773	67.4976	83.4254	4.14603	62.7193	64.2802	79.3625	5.17391	62.8313	52.5705	64.7305	6.02585	63.0673	79.2729	121	6.7233	63.1283	76.3614	107.911	5.0356	63.0773	70.6797	103.677	5.46254	63.0613	71.5071
62.1748	69.6764	91.8029	6.60064	63.1828	70.5981	93.0505	6.02265	63.6658	64.7415	95.861	4.83146	63.0228	67.3435	84.8537	6.28339	63.1918	68.4823	82.6339	3.73323	63.5458	67.8449	91.2492	4.55088	63.3088	66.2528	83.4815	4.20794	62.9558	62.5797	80.4563	4.98068	63.0778	51.9148	63.4432	6.14701	63.3028	78.7776	120.791	6.94337	63.3628	76.4052	107.089	5.06958	63.3108	71.3659	103.526	5.39088	63.2948	72.0298
62.4073	69.8608	92.3469	6.65655	63.4153	69.5284	93.3801	6.15049	63.9003	65.937	96.6214	4.95024	63.2593	66.3226	84.3967	6.5	63.4273	70.6984	83.0984	3.64217	63.7783	68.1664	91.1965	4.63509	63.5453	65.7844	82.87	4.08254	63.1903	62.8744	80.4401	5.09984	63.2373	51.959	65.5519	6.04039	63.5383	79.03	121.52	6.73948	63.5963	74.6532	107.834	5.18932	63.5473	71.8472	102.38	5.43974	63.5323	71.876
62.5668	70.8204	91.3094	6.57827	63.6518	71.5203	94.3123	6.20227	64.1378	65.6511	96.345	4.84912	63.4948	67.2323	83.0959	6.33225	63.6628	68.5403	82.0952	3.71406	64.0148	67.6187	89.3291	4.46667	63.7778	66.2091	84.4029	4.04603	63.4248	64.0209	80.8722	5.09018	63.4718	52.9344	66.3279	5.9063	63.7748	79.5442	119.413	6.61974	63.8318	77.1929	107.44	5.21683	63.7828	73.1642	103.154	5.34691	63.7658	72.7268
62.8033	69.9385	90.8567	6.38339	63.8863	70.2836	95.1025	6.22006	64.3753	64.7964	95.2364	4.82986	63.7303	66.7726	84.535	6.37622	63.9013	69.85	82.9355	3.65495	64.2493	68.9467	88.1997	4.38596	64.0133	67.0681	84.13	4.33968	63.6543	63.4944	81.322	5.18519	63.7093	52.2639	64.763	5.95961	64.0103	78.623	120.571	7.23625	64.0693	77.0713	108.202	5.2233	64.0163	72.3057	102.381	5.61401	64.0023	72.6185
63.0408	70.3398	90.1124	6.32588	64.1218	72.6321	93.5994	6.31877	64.6118	65.8578	96.123	4.83788	63.9648	66.8452	82.0293	6.00651	64.1388	69.7355	83.8274	3.55272	64.4827	69.0662	89.2812	4.47719	64.2468	66.3517	84.0128	4.35873	63.8128	64.2142	81.6634	5.07085	63.9438	52.5984	64.7468	5.95638	64.2458	79.7823	121.006	6.85761	64.3047	76.2739	106.637	5.37864	64.2528	72.3301	101.904	5.56678	64.2368	72.3736
63.1982	71.4385	91.5375	6.84505	64.3582	71.0956	92.4038	6.19417	64.8442	66.9451	95.754	4.98555	64.2002	67.8	82.6553	6.03583	64.3722	69.85	83.2516	3.56709	64.7222	69.4103	89.7157	4.48947	64.4852	67.3452	85.0289	4.14286	64.0462	65.6618	79.0663	4.97746	64.1802	53.2721	64.5227	5.90468	64.4802	79.5174	120.404	6.86893	64.5402	74.8136	109.842	5.06634	64.4852	73.1675	102.703	5.34039	64.4732	73.248
63.3577	70.6683	92.0277	6.47604	64.5937	71.0875	94.0457	6.20065	65.0777	66.4103	95.8355	4.76244	64.4357	66.4194	81.678	6.21336	64.6067	69.8081	83.8968	3.69329	64.9577	69.021	90.1709	4.50351	64.7187	67.5413	83.0128	4.18889	64.2827	65.1449	79.7184	5.00161	64.4127	52.1098	64.0065	6.06947	64.7267	78.653	122.486	6.93204	64.7757	77.2707	105.84	5.06796	64.7187	73.4016	100.867	5.57329	64.7067	72.2716
63.5932	70.6861	91.0505	6.60064	64.8302	71.1702	94.6451	5.9822	65.3162	65.0016	96.6741	4.64526	64.6732	67.0161	82.9285	6.55863	64.8442	69.3048	83.7839	3.6869	65.1942	68.6074	90.7188	4.37544	64.9532	67.3225	83.7817	4.01111	64.5172	64.1739	80.3091	5.27375	64.6502	52.0361	64.0877	6.19709	64.8882	80.7177	120.496	6.70388	65.0102	74.9303	107.51	5.47735	64.9552	74.0455	102.545	5.47883	64.9422	71.9937
63.8287	71.2929	90.1221	6.66294	64.9887	71.3695	94.4558	5.99838	65.5507	66.6591	95.8211	4.85875	64.9107	67.0968	83.2455	6.2443	65.0817	69.5968	83.6677	3.53834	65.4287	69.3893	89.6773	4.55263	65.1967	67.825	84.5522	4.27143	64.7567	64.2432	79.712	5.00322	64.8877	52.1131	63.9659	5.86753	65.1237	80.1467	119.276	6.74757	65.2487	76.4587	108.61	5.19256	65.1897	72.5382	102.114	5.43485	65.1727	72.8634
63.9872	71.0696	91.4772	6.29872	65.2232	72.1783	96.03	6.16181	65.7872	66.9661	95.1278	4.77047	65.1422	66.8903	83.9317	6.40554	65.3212	69.2855	85.0968	3.73163	65.6662	69.1438	90.4058	4.47368	65.3602	67.3614	84.7111	4.07302	64.9932	65.0145	79.5663	4.7971	65.1232	52.8279	64.8149	5.97415	65.3562	81.6025	121.66	7.18608	65.4852	76.5737	109.169	5.32362	65.4272	72.8358	102.216	5.56515	65.4072	72.1538
64.2227	71.3479	90.4023	6.7524	65.4567	71.329	94.571	6.1165	66.0247	67.4572	96.4585	4.97271	65.3777	66.7758	82.6211	6.12704	65.5567	71.3145	81.929	3.59744	65.8997	69.3506	90.9601	4.34737	65.5947	67.0762	83.8218	4.0873	65.2267	64.8647	79.9078	4.89694	65.3597	53.3344	65.3555	5.90145	65.5857	79.8691	120.64	6.56796	65.7287	76.5754	107.966	5.44013	65.6637	71.7902	101.951	5.48697	65.6417	72.3846
64.4712	70.4353	90.9739	6.31629	65.6952	71.2626	94.6451	6.25566	66.2582	65.8998	95.8514	4.73355	65.6162	68.8403	84.4618	6.17101	65.7932	70.6984	82.2516	3.61502	66.1342	69.5735	88.8259	4.54386	65.8292	66.8169	82.2777	3.99683	65.4602	64.9227	79.2816	5.02093	65.5932	53.1213	64.2321	6.01777	65.8192	79.6656	120.823	7.10356	65.8922	76.3566	107.784	5.37702	65.9002	72.5447	101.946	5.38762	65.8792	72.1366
64.6306	71.0324	91.0179	6.61502	65.9286	72.7407	95.5205	6.58252	66.5026	66.3748	96.3642	4.98555	65.8536	68.3516	83.0293	6.41857	66.0296	70.6871	84.6935	3.66773	66.3806	68.7351	89.6326	4.52982	66.0626	66.5786	83.0899	4.1254	65.6966	64.5346	80.6634	5.06924	65.8316	53.4557	63.7273	6.31179	66.0556	80.4606	119.606	6.911	66.1256	78.0583	108.834	4.89159	66.1316	73.3187	103.205	5.36645	66.1146	72.3328
64.8651	70.9142	91.3078	6.34824	66.1611	72.9595	92.7192	6.32686	66.6661	66.3441	96.9201	4.82986	66.0891	66.9661	83.1854	6.36482	66.2631	70.4468	82.7032	3.74601	66.6191	69.9418	89.8706	4.52281	66.2961	68.0292	83.801	4.1619	65.9281	64.6039	78.945	5.23349	66.0671	52.1393	66.0325	5.979	66.2921	80.4937	121.472	6.92395	66.3621	76.9806	107.358	5.32524	66.3691	74.3317	104.888	5.43485	66.3491	72.2009
65.1006	71.8883	89.316	6.54952	66.3936	73.3857	93.4448	6.21359	66.9016	66.8982	95.6613	4.85072	66.3246	67.5468	82.7528	6.38436	66.4996	68.9694	84.1274	3.69489	66.8566	68.8271	90.8259	4.51579	66.5296	68.2771	84.3226	4.0127	66.1626	64.9501	79.1343	4.90177	66.3056	53.041	65.1916	6.30533	66.5306	80.5757	119.968	6.93204	66.5966	77.5543	107.166	5.1699	66.6046	73.9089	101.11	5.58795	66.5846	73.3815
65.3331	72.1748	89.2134	6.70447	66.6301	73.1232	93.4227	6.15049	67.1371	66.3166	96.4872	4.96308	66.5621	67.2903	82.5984	6.53583	66.7311	70.6629	84.4097	3.66134	67.0941	68.9548	91.4233	4.39298	66.7651	68.8558	83.2857	4.03968	66.3961	65.1288	81.2136	5.02254	66.5401	53.5754	65.1656	6.07916	66.7691	80.4353	120.131	6.64239	66.8301	78.1929	105.427	5.49676	66.8411	74.2179	102.862	5.24267	66.8221	74.4144
65.5676	71.0049	89.8322	6.44249	66.8776	71.9076	94.3281	6.1246	67.3746	66.4927	95.6645	4.58909	66.7996	69	83.6472	6.47394	66.9656	70.1387	82.5097	3.78275	67.3256	69.8643	90.107	4.75789	66.9966	65.9822	83.8491	4.12698	66.6386	64.9968	78.8495	4.97907	66.7746	54.0393	64.1461	5.90468	67.0046	80.5694	119.749	7.04207	67.0636	77.5478	106.71	5.45631	67.0836	73.5821	103.404	5.45277	67.0696	72.4066
65.8041	71.3139	91.3518	6.59265	67.0371	73.1037	93.9543	6.15858	67.6101	68.1583	95.4936	4.83146	67.0361	68.6677	81.5854	6.32248	67.1991	69.7613	83.3097	3.62939	67.5581	69.2116	89.7492	4.55439	67.2351	69.5656	82.6742	4.09524	66.8001	64.5974	79.5502	5.09018	67.0091	52.3393	65.2143	5.98223	67.2401	80.4653	119.712	6.91262	67.2991	78.5786	106.937	5.08091	67.2451	72.4976	103.179	5.67752	67.3061	71.6138
66.0396	71.2379	90.8013	6.67572	67.2756	73.7099	92.5457	6.08414	67.8416	65.9063	95.2891	4.8122	67.2706	68.3532	82.6488	6.34691	67.4316	71.7403	83.0097	3.61981	67.7906	70.6866	89.6725	4.3386	67.4726	69.034	83.2327	4.09841	67.0316	65.4283	79.5065	5.00644	67.2446	53.9639	64.6396	5.60097	67.4746	81.0347	119.323	6.69094	67.5336	77.6904	107.245	5.04531	67.4806	74.0472	103.409	5.42182	67.5496	73.5808
66.273	71.0502	89.7704	6.90096	67.515	73.5413	93.705	6.09061	68.081	67.8562	95.9808	4.79133	67.507	67.9645	82.0325	6.06678	67.666	69.5306	83.8016	3.6901	68.027	70.8013	90.3594	4.7	67.708	68.0227	86.077	4.20476	67.267	64.6957	80.7945	4.75845	67.479	53.3377	65.2662	6.03716	67.711	79.9779	120.399	7.06958	67.77	77.8882	106.279	4.98382	67.715	73.9821	103.552	5.31433	67.783	73.2512
66.5085	72.11	90.5049	6.79073	67.7525	71.752	92.9653	5.99353	68.3095	68.1002	97.1949	4.75281	67.7405	68.8935	83.7707	6.37296	67.9015	71.0339	83.3984	3.79712	68.2645	69.1163	89.7732	4.68596	67.9415	68.1637	83.8122	4.2619	67.5045	66.1626	78.746	5.02576	67.7215	53.9984	64.8766	5.98223	67.9465	81.1672	119.018	7.06958	68.0055	76.7585	107.019	5.18285	67.9515	72.9902	102.049	5.36645	68.0155	73.1931
66.746	71.8997	90.9772	6.38658	67.99	72.1896	96.1909	6.11489	68.544	66.2924	97.7732	4.6244	67.976	69.2113	82.4358	6.07166	68.138	70.0919	83.2194	3.69808	68.501	69.8578	89.2827	4.54561	68.178	67.5397	84.191	3.99683	67.74	63.2061	80.1052	5.12077	67.951	52.6443	64.151	6.15186	68.184	80.2855	120.83	6.76052	68.241	78.4214	107.074	5.09223	68.188	73.8894	101.336	5.36808	68.254	72.7237
66.9825	72.8155	90.4674	6.50958	68.2265	73.0049	93.9432	5.98544	68.7795	67	95.9617	4.86035	68.2105	69.5339	84.748	6.14332	68.3735	70.179	83.2613	3.61502	68.7335	69.6107	90.2236	4.50702	68.4095	67.6207	82.3467	4.0873	67.9765	65.4879	81.1909	4.87923	68.1855	53.6016	65.3653	6.10339	68.4205	82.571	119.483	6.81392	68.4755	79.5332	108.06	5.24757	68.4255	74.0634	103.153	5.3127	68.4885	73.4097
67.221	70.9741	90.272	6.55591	68.464	73.8671	93.6451	6.05178	69.015	67.6914	97.4633	4.60995	68.449	67.8435	82.6829	6.46091	68.608	69.6129	82.6645	3.57827	68.968	70.4814	89.4249	4.64912	68.643	69.2804	84.7416	4.1127	68.211	65.1675	79.8625	5.18035	68.421	52.6541	64.8117	5.66236	68.656	81.0868	119.768	7.17638	68.708	78.9579	108.071	5.22654	68.658	73.4667	101.795	5.29642	68.721	73.2496
67.4575	73.1861	91.0277	6.30831	68.6975	71.8104	93.8975	6.28641	69.2505	67.5784	98.3179	4.77047	68.6835	69.5113	82.961	6.17915	68.8435	70.5629	84.2726	3.61342	69.2005	70.0501	89.5064	4.53684	68.8755	68.7326	84.7961	4.19683	68.4455	65.2657	79.8932	4.85829	68.6575	54.0967	64.0584	5.80291	68.8915	81.7697	120.053	6.50809	68.9405	78.9919	106.755	5.09871	68.8965	76.0537	103.179	5.70684	68.9555	73.0204
67.695	71.5421	90.0391	6.57188	68.859	72.8314	94.1025	6.30906	69.484	68.5412	96.8802	4.76404	68.918	68.4048	82.4634	6.1987	69.08	72.1032	83.5161	3.67412	69.438	70.5315	89.8163	4.44912	69.113	69.0729	84.9213	4.18254	68.681	64.7343	79.3851	4.99678	68.894	53.5689	65.3442	5.89499	69.13	82.2177	120.522	6.90291	69.175	77.5024	107.224	5.15049	69.132	74.4553	102.442	5.33062	69.194	74.2967
67.9325	71.254	90.0505	6.28275	69.0954	73.6191	94.3502	6.03236	69.7204	67.294	95.1709	4.7175	69.1525	68.8919	82.9756	6.27524	69.3114	70.7871	82.2016	3.67732	69.6705	71.2714	90.5288	4.45789	69.3474	67.47	84.3547	4.05238	68.9145	65.8132	79.835	5.17874	69.1285	53.5148	64.5584	5.89176	69.3774	82.2571	118.073	6.87217	69.4115	77.9125	106.126	5.05825	69.3684	72.587	101.443	5.09446	69.4294	73.7692
68.1649	72.8495	88.8779	6.69329	69.3309	73.4198	94.7539	6.09547	69.9559	69.3231	96.2077	4.73997	69.3879	68.4935	82.0195	6.14821	69.5479	70.0548	82.7903	3.5639	69.9109	69.5864	89.2827	4.51053	69.5779	67.2982	84.2697	3.98889	69.1489	65.8309	80.8479	4.85668	69.3639	52.9541	65.461	6.00646	69.5429	80.3975	118.982	6.71683	69.6469	78.5754	107.158	5.45307	69.6049	74.5382	102.182	5.47068	69.6639	73.9074
68.4014	72.644	90.285	6.41054	69.5654	74.2836	95.5237	6.32524	70.1924	68.0339	95.3131	4.64526	69.6244	68.5806	82.4423	6.02117	69.7814	69.8177	83.3677	3.57668	70.1814	70.3231	89.599	4.36316	69.8214	68.6856	83.7769	4.09206	69.3824	66.5185	80.0437	5.0161	69.5974	53.7902	64.375	5.68982	69.7784	80.795	117.935	6.87864	69.8784	78.9011	107.303	4.99029	69.8384	75.5642	102.67	5.22313	69.8984	73.6248
68.6319	72.0518	90.3371	6.48403	69.7979	74.4327	93.5032	6.34304	70.4249	68.0792	96.1709	4.65971	69.8619	69.3871	81.4423	6.05863	70.0149	71.0145	82.7355	3.67572	70.4159	70.3489	89.4153	4.58772	70.0489	68.094	83.4735	4.26032	69.6169	64.7375	80.254	5.00322	69.8329	53.6754	64.1786	5.98546	70.0139	82.4006	121.182	6.92557	70.1149	80.2123	107.371	4.98867	70.0759	73.9447	101.625	5.52117	70.1339	74.8477
68.8844	73.1715	91.0358	6.59585	70.0344	73.8023	95.8375	6.29126	70.6614	68.4879	96.6038	4.75923	70.0974	69.1468	83.9967	6.25733	70.2574	71.1032	84.6581	3.58946	70.6504	71.3409	91.0208	4.57018	70.2844	68.3533	83.1701	4.1254	69.8534	67.3688	80.0453	4.81965	70.0694	54.782	64.7354	6.02908	70.2464	81.112	120.496	6.83657	70.3484	79.4878	106.092	5.18608	70.3124	74.3951	103.641	5.25244	70.3684	73.3359
69.1209	72.2718	91.013	6.79393	70.2669	73.684	94.7823	6.18932	70.8979	68.2116	97.0032	4.71268	70.3339	68.4694	82.4959	6.2215	70.4199	72.3113	84.6645	3.49521	70.8839	70.6123	88.5623	4.52281	70.5199	69.3031	83.6003	4.10635	70.0869	65.8889	79.1877	4.99678	70.3039	54.1	64.7224	6.14055	70.4819	81.1514	120.018	6.70712	70.5829	77.9692	105.535	5.2055	70.5489	75.9431	102.255	5.42345	70.6039	74.9419
69.2804	72.589	90.3257	6.40735	70.5204	74.6288	94.7587	6.03398	71.1424	68.462	96.3642	4.73034	70.5734	69.7226	82.9236	5.89088	70.6534	72.1516	83.0323	3.54313	71.1204	72.4943	90.131	4.37544	70.7574	68.8687	84.1605	4.30476	70.3224	65.8776	79.8317	5.0934	70.5394	53.1164	63.8149	5.82068	70.7164	82.6498	120.131	6.83657	70.8194	78.9514	108.916	5.11974	70.7854	75.4846	101.107	5.34853	70.8394	73.9152
69.5149	72.8188	89.8909	6.70288	70.7529	73.671	94.6751	6.38997	71.3729	67.5396	96.0847	4.78973	70.8069	69.4113	81.9902	6.26384	70.8899	71.1726	83.6823	3.61342	71.3549	70.4572	90.3339	4.65965	70.9919	68.5511	84.1525	4.14127	70.5569	66.1594	79.9369	4.83575	70.7749	54.2475	64.4724	5.56543	70.9529	81.1798	119.968	6.55987	71.0569	78.0292	108.3	4.91748	71.0229	76.0049	103.081	5.52117	71.0709	73.7064
69.7473	72.0178	89.93	6.79073	70.9903	73.8898	94.8502	6.05825	71.6113	68.3183	96.0783	4.83146	71.0423	68.3	81.9463	6.03257	71.1203	72.6758	84.4468	3.5655	71.5903	70.5186	89.0096	4.5193	71.2273	69.8622	83.9695	4.03333	70.7923	66.0692	79.8172	4.95813	71.0083	53.723	63.6429	6.05331	71.1893	82.041	118.29	6.52104	71.2913	80.3209	106.921	5.00162	71.2553	74.7902	102.226	5.3241	71.3033	74.6248
69.9838	72.4871	89.816	6.73323	71.2228	74.5964	95.1467	6.05016	71.8488	68.7658	95.1438	4.70787	71.2788	70.0048	80.7041	5.93485	71.2798	71.7565	85.129	3.78115	71.8228	71.4426	89.4026	4.58772	71.4618	67.2399	83.8587	4.20317	71.0288	65.5411	79.7573	5.02576	71.2428	54.418	65.2192	5.91922	71.4238	79.4227	119.363	6.61489	71.5278	80.5105	107.037	5.1246	71.4938	74.8618	103.101	5.57003	71.5388	73.6484
70.2183	72.5388	90.6319	6.56869	71.4563	74.4781	94.2082	6.04693	72.0843	68.0242	95.345	4.83307	71.5143	69.3065	82.1203	6.31107	71.5143	71.5758	85.5403	3.58147	72.0573	71.3522	90.5719	4.31228	71.6933	69.7601	83.6581	4.23016	71.2713	66.2093	80.4498	4.85507	71.4783	54.7492	63.3295	5.83037	71.6613	80.9211	119.008	6.92395	71.7653	79.2804	109.008	5.25081	71.7363	76.813	101.576	5.2329	71.7853	74.6107
70.4538	72.432	89.2313	6.40415	71.6878	75.3501	95.9811	6.1165	72.3188	67.9451	95.9968	4.67255	71.7448	69.2048	83.3285	6.057	71.7488	71.5371	84	3.65974	72.2938	70.4556	90.6086	4.50351	71.9288	69.5916	85.3114	4.12698	71.4318	66.306	80.3447	5.23833	71.7088	54.2803	63.7013	6.04847	71.8978	82.3265	119.439	6.70874	72.0018	79.0259	108.174	5.03883	71.9018	75.0667	102.45	5.18241	71.9468	75.314
70.6903	74.5032	89.2671	6.76518	71.9233	74.5818	95.2177	6.06958	72.5513	68.5606	95.8435	4.88925	71.9923	70.0774	83.0959	6.2101	71.9833	72.329	85.2097	3.54153	72.5293	70.4992	90.5192	4.58246	72.1633	68.1637	84.3483	4.02857	71.6593	66.6023	80.1003	5.03382	71.9463	54.0639	64.3782	5.98546	72.1313	82.7256	117.981	6.90453	72.2373	78.6175	107.256	5.26537	72.1373	74.6894	102.578	5.49837	72.1793	73.6484
70.9248	71.8851	90.6254	6.47764	72.1608	73.0583	93.8423	5.85922	72.7878	68.37	96.2173	4.85233	72.1538	69.6081	81.7561	6.16287	72.2158	70.8065	84.6468	3.63738	72.7648	70.441	89.6422	4.5386	72.3968	69.1151	83.9358	4.21429	71.8958	66.4638	79.1699	4.85024	72.1788	54.5557	64.3782	5.71729	72.3668	83.6009	118.011	6.64401	72.4708	78.8703	108.363	5.04369	72.3748	76.2976	102.39	5.38274	72.4158	74.9199
71.1613	72.7686	90.544	6.5639	72.3953	74.0276	94.9306	5.73139	73.0223	67.6817	96.3578	4.71589	72.3923	69.0403	82.0878	6.27199	72.4513	73.6097	82.4387	3.76358	72.9963	71.3893	89.524	4.45965	72.6313	69.5024	84.7416	4.24286	72.1303	67.8486	79.5858	4.82609	72.4263	53.8279	65.7906	6.11147	72.6033	81.806	119.251	6.61165	72.7023	79.1588	107.871	5.15372	72.6113	74.8764	103.136	5.52606	72.6533	74.6264
71.3977	72.5437	90.285	6.96326	72.6317	75.1297	94.8644	5.93851	73.2587	68.9128	94.7524	4.76083	72.6227	69.6887	83.4114	6.15961	72.6877	72.3403	84.9081	3.63578	73.2347	72.042	90.9744	4.53158	72.8677	68.5186	83.0931	4.00952	72.3627	67.6634	80.2621	4.93237	72.5867	54.1984	63.2565	5.77383	72.8357	82.4338	120.243	6.90777	72.9407	80.4036	107.397	5.1165	72.8467	75.1106	103.2	5.35993	72.8867	74.6954
71.6352	73.6197	90.3632	6.91693	72.8682	74.0357	93.2382	6.30259	73.4952	69.3942	95.639	5.07865	72.8572	68.6935	82.5854	5.87948	72.9202	73.3016	83.9726	3.6246	73.4652	71.7561	90.2716	4.54912	73.1002	69.517	83.9775	4.04127	72.6002	66.0081	80.2476	4.84058	72.8212	54.8984	63.6477	5.59774	73.0712	83.4479	118.66	6.77346	73.1852	80.2512	107.548	5.21683	73.0812	76.5642	101.909	5.29316	73.1222	75.5071
71.8737	73.4741	90.2606	6.78594	73.1057	74.4376	94.1199	6.19903	73.7287	68.1551	96.2013	4.79454	73.0897	68.5839	81.7333	6	73.1577	72.1145	83.7806	3.62141	73.7017	71.4604	89.4313	4.28947	73.3347	69.8752	84.183	4.18095	72.8347	66.8068	78.4304	5.03543	73.0577	53.7902	64.2273	6.23425	73.3057	84.1325	121.063	6.50485	73.3647	80.6823	107.435	5.3301	73.3147	75.2146	103.031	5.4772	73.3557	75.4082
72.1142	73.377	90.7378	6.68371	73.3392	74.1313	93.765	6.10356	73.9622	69.9628	96.2572	4.8764	73.3222	70.0129	82.1024	6.1987	73.3942	72.9419	84.6597	3.59904	73.9462	71.706	88.7125	4.39298	73.5692	69.7229	84.1958	4	73.0742	66.8986	78.8948	4.96457	73.2922	54.8279	64.974	6.03554	73.5412	83.2066	119.12	6.37055	73.6092	80.7245	108.327	5.02913	73.5492	76.4553	102.305	5.29967	73.5922	73.9074
72.3457	75.5405	91.2476	6.57668	73.5707	74.4733	93.582	6.14887	74.1977	69.0727	95.262	4.7191	73.5597	70.3597	82.0114	6.00814	73.6327	73.1258	83.5871	3.68211	74.1127	71.126	90.5447	4.42281	73.8037	70.1734	84.9197	4.23492	73.3077	67.5749	78.9223	4.93881	73.5257	54.1131	64.1964	5.89015	73.7727	81.9196	120.927	6.60194	73.8447	79.2269	107.979	5.12945	73.7847	75.3593	103.542	5.41042	73.8307	74.617
72.5822	74.8495	90.7166	6.72045	73.8082	74.6094	92.9401	6.24919	74.3592	69.1809	95.3275	4.58106	73.7942	70.1016	82.3366	6.18404	73.8672	72.7597	85.6323	3.74121	74.3462	71.5105	89.7764	4.52632	74.0412	68.0924	83.053	3.98571	73.5452	66.0902	79.7799	4.86957	73.7572	54.282	63.9351	5.95315	74.0182	83.8502	118.105	6.67799	74.0772	79.6013	107.163	5.15372	74.0192	76.2114	100.172	5.48697	74.0682	74.2229
72.8187	71.4434	90.1596	6.72204	74.0447	73.3485	93.0347	6.01942	74.5947	69.4346	96.8994	4.52167	74.0307	70.8145	83.8911	6.12541	74.1027	71.6403	85.0048	3.6262	74.5837	72.4653	90.7652	4.44561	74.2767	68.8898	83.6533	4.09524	73.7787	68.0886	80.788	4.74557	73.9937	54.559	64.3815	5.93215	74.1817	82.8423	117.167	6.68447	74.3107	83.1491	106.737	5.22492	74.2557	78.0894	103.015	5.54072	74.3037	74.7645
73.0512	74.1812	89.4169	6.36581	74.2802	75.3258	92.8943	5.95955	74.7562	70.1454	94.9329	4.89085	74.2672	71.3145	83.2309	6.36482	74.3351	72.95	83.9968	3.58466	74.8201	71.4346	90.484	4.57544	74.5202	70.5721	84.7833	4.04921	74.0131	67.3688	80.6812	4.83897	74.2281	55.4902	65.0942	6.04039	74.4172	83.4495	118.572	6.77832	74.4681	80.3728	107.253	5.10032	74.4901	76.5935	102.133	5.52117	74.5371	74.1852
73.2846	74.4094	91.3062	6.50799	74.5126	74.4133	93.8738	5.77508	74.9926	68.7221	96.6438	4.69342	74.4996	70.0887	83.522	6.0798	74.5706	72.6806	84.7597	3.67252	75.0546	71.2553	87.8466	4.47018	74.6836	69.8282	83.4944	4.13651	74.2456	67.9791	79.9207	4.93237	74.4656	55.1475	64.2971	5.98708	74.6496	83.2192	117.971	6.7589	74.7116	80.7715	108.74	5.03074	74.7246	76.278	102.036	5.43811	74.7756	75.3014
73.5261	73.8091	90.4218	6.64537	74.7501	74.363	93.9416	6.23786	75.2281	70.0727	95.2013	4.66934	74.7361	72.1823	82.8976	6.32573	74.8131	73.2565	84.1048	3.66933	75.2881	71.6042	89.4968	4.35088	74.9181	68.9287	83.825	4.02063	74.4811	66.963	80.5712	4.88728	74.7011	55.282	64.612	5.87399	74.8841	82.858	119.117	6.76861	74.8741	81.6629	108.534	5.19417	74.9601	76.6325	102.253	5.47883	75.0081	75.2684
73.6886	72.5243	91.5423	6.94728	74.9856	74.5316	93.6656	6.05178	75.4616	67.7754	95.2668	4.73836	74.9726	70.8968	82.9789	6.10586	74.9766	73.3581	83.0194	3.63259	75.5236	71.3376	89.2971	4.40526	75.1516	69.9806	83.175	4.03968	74.7156	68.3011	80.2621	4.80354	74.9366	54.7475	63.8344	5.95315	75.1196	84.8344	119.428	6.38511	75.1116	79.5105	108.777	4.85113	75.1936	76.9545	103.414	5.31759	75.2436	74.4631
73.9251	73.521	90.1026	6.67093	75.2301	73.9173	94.8297	5.90777	75.7071	70.7932	94.0958	4.7817	75.2071	70.3532	81.948	6.27687	75.2101	73.3065	84.5484	3.6869	75.7601	73.3328	89.9313	4.48772	75.3861	70.846	83.6549	4.07143	74.9561	69.211	79.9159	5.0628	75.1731	53.8082	64.8929	5.73667	75.3561	83.1262	120.64	6.66343	75.3481	80.1264	107.74	5.43528	75.4271	76.3008	101.956	5.19707	75.4791	75.7017
74.1616	72.9628	90.4544	6.67412	75.3896	74.5089	95.4685	6.14563	75.8726	69.4265	94.9361	4.48957	75.4396	70.8371	82.9041	6.10749	75.4436	73.5806	83.5984	3.6246	75.9936	71.5121	90.7396	4.21754	75.6216	69.919	83.4205	4.04921	75.1896	66.7713	81.3706	5.00483	75.4136	53.6492	63.901	5.77221	75.5946	83.8312	118.569	6.85437	75.5796	80.7666	107.61	5.17638	75.6616	76.4244	102.474	5.50489	75.7146	75.4505
74.3981	74.2913	89.5928	6.88658	75.5501	75.06	93.6909	5.93851	76.1091	70.1147	95.9058	4.88925	75.6731	69.9048	83.2439	6.32573	75.6811	72.9532	84.4419	3.59265	76.2271	71.6817	90.0463	4.41053	75.8551	69.6353	83.7352	3.92381	75.4231	66.3414	80.1036	4.8599	75.6491	55.0066	64.901	5.72859	75.8301	83.0237	117.553	6.64401	75.8121	80.5251	107.219	5.09223	75.8961	76.2033	101.739	5.33062	75.9461	75.19
74.6336	75.5372	90.93	6.66933	75.7846	74.107	94.0237	6.00647	76.3446	68.9063	95.6629	4.55859	75.9066	70.6532	82.652	6.20684	75.9136	73.079	84.9516	3.70288	76.4596	72.4685	89.3626	4.21404	76.0886	71.2755	83.5441	4.06667	75.6596	66.5717	80.9223	4.96296	75.8846	54.4557	64.5779	5.91115	76.0686	83.3028	119.277	6.66505	76.0456	80.0891	108.466	5.20712	76.1306	76.7431	102.334	5.4202	76.1786	75.6421
74.868	74.4482	89.0147	6.65495	76.018	74.8185	94.0063	5.80906	76.579	69.3231	94.0224	4.61316	76.146	71.2129	83.6927	6.18078	76.153	74.2565	84.3048	3.67732	76.694	73.4782	90.7556	4.34912	76.323	70.0859	81.9759	4.08413	75.902	67.6232	80.4013	4.99839	76.119	54.8361	63.5373	5.76575	76.303	85.9338	119.669	6.48706	76.281	80.2885	106.589	5.1877	76.372	77.7252	101.804	5.55375	76.416	75.5133
75.1065	73.6618	91.5521	6.55751	76.2505	75.342	94.1924	6.30744	76.8135	69.5315	95.0879	4.60835	76.3805	71.3323	83.7122	6.10098	76.3855	73.35	83.8403	3.53355	76.9295	73.6672	89.8946	4.35263	76.5585	70.7763	83.801	4.03651	76.1305	67.3768	79.6392	4.83736	76.3525	54.8361	64.1494	5.67044	76.5385	84.2129	118.533	7.07929	76.5165	81.0194	106.429	5.34142	76.5375	76.9935	102.222	5.44788	76.6505	76.3469
75.342	74.8964	89.4886	6.51757	76.486	74.7358	94.5962	6.01294	77.05	71.2359	96.8227	4.68058	76.626	69.7565	84.039	6.42997	76.624	72.9565	83.9855	3.55591	77.165	71.105	89.6486	4.32632	76.793	70.3695	83.6998	4.0619	76.366	68.1353	79.4094	4.99034	76.586	54.9016	65.1234	6.00162	76.773	84.1483	118.715	6.47573	76.75	82.0843	105.676	5.16343	76.769	77.078	102.839	5.29153	76.885	76.4835
75.5015	74.6586	90.4023	6.89297	76.7205	75.128	93.2886	6.24919	77.2885	69.8013	94.9984	4.63563	76.7895	71.0855	82.9187	6.12866	76.8575	73.5048	83.329	3.53514	77.3985	74.7754	90.9888	4.46842	77.0285	70.3679	84.0449	3.94444	76.6005	67.9887	80.7702	4.87279	76.8195	53.9213	63.276	5.91922	77.0115	86.0962	119.238	6.38188	76.9845	82.2626	107.885	5.01456	77.0035	76.5528	102.531	5.54397	77.1195	75.81
75.736	73.9466	90.6107	6.68371	76.955	75.8055	93.2019	6.36084	77.524	69.5509	94.8946	4.75602	77.023	70.3371	82.2341	6.15961	77.094	73.3839	82.7532	3.70767	77.558	72.9047	88.7444	4.34386	77.266	70.5786	84.236	3.93651	76.761	67.8663	80.7783	4.92915	77.067	54.441	64.5081	5.78029	77.246	83.53	120.133	6.77832	77.222	80.9854	106.276	5.15696	77.239	76.3772	100.636	5.41857	77.352	76.8006
75.9675	74.6052	90.1987	6.76997	77.1865	75.3144	93.4795	5.98867	77.6855	70.2601	95.2875	4.74799	77.2555	70.4887	84.013	6.27199	77.3305	73.6694	84.0774	3.60224	77.7965	72.9515	88.9265	4.46491	77.5035	70.1799	83.6854	4.20317	76.9975	66.6473	80.911	4.86957	77.2305	56.1475	63.8003	5.52989	77.4845	83.989	118.695	6.78479	77.4605	83.9352	106.347	5.41909	77.4745	76.465	103.3	5.59121	77.5865	75.4788
76.201	74.7557	90.5733	6.95367	77.419	76.0373	93.0126	6.10356	77.921	68.9677	96.1661	4.66132	77.493	71.0097	82.3496	6.36971	77.564	73.6726	83.9419	3.58786	78.031	72.2342	90.6358	4.30526	77.74	70.1896	83.6966	4.29524	77.234	67.3752	79.4369	4.99356	77.468	54.777	64.7971	5.98708	77.718	84.3107	119.438	6.54045	77.697	83.3323	106.324	5.22168	77.708	77.0992	101.724	5.24267	77.822	76.4678
76.4354	74.8948	89.601	6.93131	77.6534	75.3144	94.2539	6.04854	78.0824	70.7868	94.6597	4.64045	77.7314	71.8242	83.322	5.97394	77.7974	73.8919	83.9177	3.5623	78.2654	73.4184	89.4904	4.35614	77.9754	70.6224	84.0562	4.16032	77.4674	69.1031	80.5825	5.04187	77.7054	54.4721	63.2289	5.64943	77.9534	84.795	119.511	6.55016	77.9324	81.5624	108.797	4.99191	77.9454	77.4732	100.872	5.34853	78.0564	76.8603
76.6719	75.6084	89.544	6.75399	77.8879	75.2431	94.6009	6.1877	78.3179	70.5315	95.0575	4.64526	77.9689	71.0629	82.561	6.33388	78.0329	74.0839	85.2839	3.70128	78.5129	72.7205	89.6166	4.36316	78.2069	71.4587	83.9679	4.00635	77.7029	68.0789	79.6456	4.71981	77.9399	55.623	63.9708	5.80452	78.1939	84.5394	121.838	6.46764	78.1659	82.2156	107.961	5.30583	78.1799	76.4569	101.179	5.13029	78.2899	76.8619
76.9084	75.1764	90.7769	6.45847	78.1204	75.9806	92.418	6.16343	78.5534	71.0921	95.2684	4.99358	78.1994	71.7887	84.3691	6.03583	78.2684	74.4258	84.7887	3.6246	78.7434	73.4443	90.5591	4.34561	78.4454	70.6386	83.5024	4.09841	77.9384	67.8325	80.212	5.0467	78.1754	55.5213	65.8393	6.01454	78.4274	84.8596	118.415	6.65372	78.4034	81.658	106.213	4.98706	78.4154	76.9496	101.326	5.55375	78.5234	77.8273
77.0679	74.3964	90.8046	6.72045	78.3549	77.8347	94.4984	5.95469	78.7899	70.42	96.008	4.59069	78.4349	70.6016	84.8585	6.27036	78.5029	73.4032	85.0548	3.59265	78.9729	72.7141	89.4409	4.2386	78.6779	71.6094	83.6308	3.97143	78.1769	66.2802	79.6359	5.04187	78.4119	55.5197	63.6851	5.84814	78.6719	83.7934	117.169	6.65696	78.6399	83.0729	106.519	5.08576	78.6499	76.9707	100.578	5.42182	78.7579	76.5573
77.2304	75.4563	92.057	6.90575	78.5884	76.7147	94.4795	6.11327	79.0254	71.4346	95	4.69984	78.6714	71.0742	83.9528	6.04235	78.7374	74.0419	81.7435	3.65655	79.2094	73.3926	90.5144	4.3386	78.9134	72.5122	82.8973	3.97937	78.4104	68.5942	79.3382	4.71176	78.6464	55.6803	63.3474	5.75283	78.8364	85.1688	118.47	6.45955	78.8724	81.2853	107.01	5.33819	78.8874	77.1008	100.235	5.34853	78.9944	76.9717
77.4619	76.4951	90.1156	6.69808	78.8249	76.3874	95.1782	6.03074	79.2619	69.6155	94.9585	4.78491	78.9059	71.7726	80.8764	6.29153	78.9699	74.3758	83.8629	3.66294	79.4459	73.412	89.8562	4.37544	79.1549	71.7358	83.7544	4.03492	78.6449	67.2544	80.3883	4.77134	78.8819	54.3639	63.2256	6.10016	79.0739	84.7981	118.374	6.54531	79.1229	82.7569	106.473	5.24595	79.1199	77.3447	101.208	5.19218	79.2309	77.2009
77.7074	75.7508	89.5098	6.87061	79.0584	76.9335	92.8344	6.19579	79.4984	71.1309	94.6294	4.65329	79.1424	70.9468	83.5333	6.31922	79.2054	72.5903	84.4806	3.69489	79.6794	72.5283	89.5048	4.2193	79.3204	69.4911	83.1188	3.97937	78.8774	68.6296	80.8673	4.77778	79.1174	56.8869	63.2711	6.10016	79.3124	85.7587	119.731	6.52913	79.3574	84.0178	104.906	5.00485	79.3574	77.0488	102.244	5.56026	79.4674	77.3218
77.9408	74.6408	88.1922	6.83706	79.2929	76.8071	94.2571	5.99191	79.7328	69.8724	94.8818	4.55217	79.3769	70.3629	81.5626	6.24919	79.4488	75.2065	85.5935	3.66773	79.9159	72.9305	89.9744	4.27895	79.5568	71.248	84.8122	3.93016	79.1128	67.3945	82.1181	4.78583	79.3538	54.8836	63.3929	6.042	79.5489	84.7224	119.331	6.60356	79.5939	82.9465	105.326	5.41424	79.5909	78.3041	102.284	5.22801	79.7018	77.8414
78.1783	74.7961	89.6596	6.81789	79.5383	75.376	95.4811	5.90291	79.9683	70.4136	95.9473	4.73515	79.6133	71.3468	83.0618	6.23127	79.6103	74.5113	83.9532	3.64217	80.1513	74	89.8115	4.16491	79.7913	71.6386	84.9759	4.10952	79.3463	67.7069	80.6553	4.57488	79.5893	56.2656	63.2143	6.05816	79.7853	84.3801	120.52	6.36893	79.8303	82.8914	105.594	5.18447	79.8283	78.0537	103.104	5.49837	79.9413	76.8383
78.4158	75.0939	90.171	6.76837	79.7018	76.1686	94.2397	5.94175	80.2118	71.2908	96.5208	4.57464	79.8528	72.9694	84.2423	6.18078	79.8448	75.7532	83.3	3.5623	80.3898	73.462	90.3083	4.41228	80.0258	71.6207	83.5987	3.94603	79.5818	68.6554	80.5631	4.64412	79.8228	54.0787	62.5698	5.89499	80.0228	85.0536	119.906	6.55016	80.0678	84.6062	106.084	5.34304	80.0638	78.0114	102.131	5.41205	80.1768	76.8603
78.5733	75.2314	90.1775	6.54952	79.9333	77.4765	95.6577	5.91262	80.3703	71.916	93.9601	4.55056	80.0853	71.4516	81.1984	6.47883	80.0763	72.1516	83.8274	3.70288	80.6233	73.517	89.2077	4.04737	80.2633	71.4117	83.695	4.10317	79.8143	67.8857	78.6456	4.93237	80.0563	53.877	63.3247	5.8546	80.2563	85.6546	118.512	6.45793	80.3023	84.47	104.942	5.17961	80.2993	77.987	101.693	5.39088	80.4163	76.7064
78.7318	76.1278	88.9691	7.05272	80.1688	75.9806	92.653	6.1068	80.6058	72.3748	94.9728	4.51043	80.3198	72.3371	81.6699	6.16775	80.3158	74.5952	84.4742	3.64377	80.8588	72.8562	90.5639	4.32456	80.4978	71.0178	82.4944	4.0381	80.0478	67.2625	80.3948	4.76651	80.2888	54.8885	63.1494	5.73344	80.4898	85.7066	120.739	6.77023	80.5388	82.8817	108.237	5.27832	80.5348	78.1512	102.175	5.47883	80.6508	77.1177
78.9683	75.4579	89.6352	6.65655	80.4013	77.5462	94.4968	6.02427	80.8433	71.1761	93.5048	4.73515	80.5543	72.3371	83.065	6.14007	80.5503	74.7339	83.3935	3.58786	81.0963	73.4927	91.2157	4.45965	80.7313	72.0681	83.2777	3.98413	80.2823	67.5749	79.0534	4.90499	80.5233	53.7656	63.7922	5.62197	80.7273	87.1404	119.541	6.87055	80.7713	82.6985	105.681	5.38673	80.7703	78.1837	100.156	5.47394	80.8833	77.6672
79.2018	75.7201	90.4169	6.73802	80.6358	76.1669	94.011	5.8754	81.0778	70.3942	94.7332	4.51043	80.7908	71.3274	83.174	6.32736	80.7858	73.8887	81.8984	3.63259	81.3308	72.8659	89.6597	4.30877	80.9678	70.0454	83.5698	4.11587	80.5328	69.1208	80.7152	4.78261	80.7578	55.6361	63.8458	5.87237	80.9608	86.0205	119.93	6.7055	81.0058	85.1686	106.1	5.08576	81.0098	78.6813	102.896	5.42834	81.1348	77.3721
79.4373	76.479	90.8974	6.85463	80.8693	76.7326	95.3312	5.80097	81.3163	71.4491	95.5879	4.58266	81.0243	71.6597	83.4569	6.40554	81.0183	75.2645	82.0968	3.57029	81.5673	73.2827	90.1629	4.37544	81.2043	72.8768	83.2937	4.2	80.6933	67.7633	80.0599	4.66506	80.9933	55.7131	64.0195	5.72859	81.1973	86.3691	118.501	6.589	81.2403	83.9319	107.698	5.20065	81.1723	79.3431	100.065	5.49186	81.3713	76.0298
79.6707	76.3576	90.3111	6.77796	81.1067	77.872	93.8454	5.93528	81.5537	71.1422	95.8291	4.52809	81.2697	72.2581	84.7528	6.42508	81.2557	74.4919	83.5161	3.59425	81.8037	75.0679	90.3211	4.19825	81.4407	72.6418	82.4462	4.02698	80.9277	68.7858	80.1084	4.96135	81.2297	55.423	63.8312	5.96284	81.4327	86.5931	118.026	6.59547	81.4747	81.2512	106.418	5.27508	81.4067	79.5301	101.414	5.443	81.6017	76.7268
79.9082	76.4725	90.1612	7.04313	81.3422	76.2091	93.5047	5.87702	81.7912	71.0275	96.0655	4.75762	81.4352	71.5468	83.6976	6.44788	81.4872	73.55	83.0806	3.5016	82.0412	73.1389	89.7716	4.52281	81.6752	70.2188	82.4767	4.09683	81.1632	69.0596	79.9337	4.77456	81.4632	55.4279	64.6769	5.78514	81.6682	86.1404	116.921	6.53722	81.7092	82.7358	105.206	5.22654	81.6462	77.8455	102.11	5.2557	81.8402	78.0063
80.1407	75.2896	89.3616	6.54633	81.5767	78.3031	94.3107	6.00971	82.0257	69.5347	95.2764	4.6549	81.6697	72.4323	83.3626	6.07492	81.7177	75.6355	83.2661	3.68211	82.2767	73.1632	88.6246	4.34035	81.9077	70.6888	82.3403	3.9	81.3987	68.7069	80.4434	4.82287	81.7087	56.0672	62.6851	5.74313	81.9027	87.9858	119.864	6.63592	81.9437	83.8784	105.997	5.19417	81.8797	77.6325	103.094	5.4886	82.0727	78.2072
80.3772	76.9175	90.2117	6.82588	81.8102	77.3306	95.1798	6.02427	82.2612	72.727	95.2428	4.64045	81.9032	72.8871	80.5317	6.13518	81.9532	74.3339	82.829	3.60863	82.5132	74.8384	89.5559	4.45439	82.1442	71.2382	83.4414	4	81.6332	69.9839	79.8867	4.89694	81.8722	53.5197	63.2256	5.68982	82.1372	85.8438	119.981	6.88511	82.1802	81.825	107.5	5.1246	82.1162	78.239	101.662	5.34528	82.3072	77.9199
80.5347	77.4579	89.8388	6.70607	82.0477	76.2561	94.5347	5.80421	82.4967	70.9871	94.524	4.67897	82.1377	72.1726	83.2699	6.23453	82.1877	72.971	84.5097	3.5639	82.7507	73.4879	89.7508	4.27368	82.3797	72.2869	82.4928	3.95714	81.8687	69.6699	79.1958	4.62963	82.1047	56.0639	62.8231	5.68174	82.3707	85.53	118.042	6.37702	82.4167	83.8914	107.018	5.25081	82.3497	76.7528	103.099	5.41694	82.5397	76.8399
80.7722	75.9547	89.9169	7.17732	82.2822	76.9368	93.0047	5.76214	82.7312	72.4927	94.5048	4.79133	82.3732	71.7758	82.1008	6.09283	82.4232	74.4065	83.75	3.46326	82.9852	74.4071	90.0048	4.33333	82.6172	71.2172	83.5265	3.90794	82.1052	68.3607	80.2379	4.98068	82.3372	54.5393	63.599	5.89499	82.6032	84.8722	119.026	6.53074	82.6532	83.987	107.377	5.13592	82.5882	79.0976	102.346	5.21661	82.7742	77.686
81.0057	76.8107	89.7736	6.55751	82.5217	76.6953	94.5568	5.82201	82.8897	72.5363	96.0735	4.66453	82.6097	71.6774	82.9496	6.26873	82.6567	75.4645	84.3258	3.59105	83.2327	74.2407	87.9681	4.16842	82.8507	71.5284	83.931	3.93651	82.3407	68.6119	79.5485	4.75845	82.5717	54.9295	64.3328	5.70759	82.8367	86.4968	118.647	6.76861	82.8857	81.9384	106.289	5.17961	82.8227	78.7724	101.469	5.35179	83.0127	77.5871
81.2401	76.2071	91.899	6.27636	82.7531	76.2642	94.9511	5.98382	83.1261	71.3086	95.5879	4.62921	82.8421	71.8258	82.6943	6.15147	82.8181	74.8258	83.5048	3.50319	83.3991	75.0775	89.722	4.44386	83.0861	70.8979	82.4751	4.03651	82.5761	69.19	79.6262	4.80193	82.8051	54.8721	63.4692	5.62359	83.0731	86.3943	118.882	6.66181	83.1201	83.3323	107.406	5.27346	83.0571	78.5902	101.713	5.45928	83.2491	78.0644
81.4766	75.9935	89.7231	6.58147	82.9886	78.0405	94.9464	5.74272	83.3606	71.7237	95.5591	4.51846	83.0786	72.1919	83.3398	6.17915	83.0526	74.8226	82.7484	3.69649	83.6326	73.399	90.2796	4.32632	83.3226	70.7553	81.7014	4.03016	82.8106	69.2013	80.6133	5.05153	83.0416	55.3311	64.2679	5.65267	83.3176	86.7524	120.159	6.411	83.3556	84.4522	106.352	5.33981	83.2906	79.2585	100.253	5.51303	83.4836	77.6735
81.6351	76.4822	91.3208	6.50639	83.2211	77.0405	94.164	5.97573	83.5931	72.0824	95.5272	4.78331	83.3131	71.6952	83.0407	6.05537	83.2871	75.5661	83.4645	3.63898	83.8661	74.9079	89.6406	4.38421	83.5601	72.8185	82.3868	4.0254	83.0441	69.9243	79.7621	4.73108	83.2781	55.3082	63.4318	5.84976	83.4811	86.4022	118.374	6.53074	83.5891	81.9238	106.647	5.30259	83.5311	78.9659	100.471	5.44625	83.7191	77.2088
81.8686	75.6003	89.2459	6.41693	83.4556	77.2107	94.2539	5.85761	83.8256	72.9532	95.23	4.51685	83.5526	72.679	84.3724	6.17752	83.5186	74.121	82.3871	3.61821	84.1016	75.3021	91.3722	4.35614	83.8056	71.6256	83.2761	4.1381	83.2796	70.9694	79.7411	4.81804	83.5106	56.0328	63.8377	5.91761	83.7176	86.7114	118.851	6.56634	83.8376	83.3728	107.737	5.36084	83.7616	79.2911	101.718	5.5228	83.9536	77.9655
82.1151	76.6392	89.6107	6.63099	83.6891	76.4376	93.1167	6.19741	84.0621	70.538	96.992	4.56982	83.7851	73.3065	82.8472	6.19544	83.7541	76.0548	83.4016	3.66454	84.3381	74.147	88.2796	4.45789	83.9691	71.1361	82.8443	3.93651	83.5141	70.1176	79.2751	5.00644	83.7441	55.8082	62.6445	5.7496	83.9541	86.7476	118.648	6.33981	84.0731	84.1102	108.163	5.11489	83.9971	79.2325	101.692	5.56678	84.1911	77.3124
82.2776	76.1974	90.9349	6.61022	83.9196	77.4862	93.6025	5.96764	84.2976	71.9887	95.7556	4.64687	84.0196	72.3468	83.1041	6.00651	83.9976	74.8	83.379	3.66294	84.5776	74.1826	90.0767	4.2614	84.2026	72.1718	82.7303	3.93333	83.7506	69.5958	80.2411	4.8905	83.9826	55.5836	63.2127	5.7189	84.1896	86.1877	118.057	6.74919	84.3076	84.5997	106.997	4.99191	84.2336	78.8407	99.8052	5.41531	84.4216	78.2276
82.5141	76.0291	89.044	6.67891	84.1691	76.5478	94.7161	5.87217	84.5341	71.6026	96.6949	4.52809	84.2521	71.9065	83.5447	6.47394	84.2241	75.0806	83.0065	3.64537	84.8101	73.8788	90.2173	4.34386	84.4371	71.3549	83.1878	4.00476	83.9841	69.5121	80.4061	4.94686	84.2201	55.7656	61.487	5.6559	84.4251	86.1451	121.016	6.64725	84.5431	83.201	107.374	5.13107	84.4681	78.8553	100.565	5.42671	84.6571	78.5683
82.7506	76.356	90.798	6.65016	84.4046	76.684	93.4243	5.89968	84.7785	72.0113	94.9425	4.51364	84.4866	73.8629	83.4602	6.28013	84.4625	73.8097	83.7274	3.58626	85.0476	74.79	87.877	4.26316	84.6706	71.8006	84.2311	3.94286	84.2176	69.0853	78.7104	4.80032	84.4556	54.2689	63.7516	5.83683	84.6616	87.1025	119.096	6.38997	84.7815	82.5219	108.266	5.27508	84.7036	79.0537	101.664	5.31759	84.8915	78.4694
82.908	74.8657	91.5863	6.69808	84.641	77.0713	94.388	5.80583	84.947	71.7221	95.5974	4.7801	84.72	72.1726	84.0407	6.18567	84.699	74.5226	84.4548	3.68211	85.281	74.6543	90.5256	4.37368	84.906	71.2707	83.5361	3.90635	84.455	70.0805	78.5955	4.82931	84.693	54.7836	63.6542	5.68336	84.898	86.9921	117.726	6.74757	85.018	83.2237	107.053	5.15534	84.941	78.6423	100.372	5.40065	85.13	76.719
83.1395	77.9223	88.9919	6.53514	84.8765	77.7958	94.7397	5.97411	85.1815	72.1131	95.9617	4.55217	84.9555	74.0306	83.4602	6.35016	84.9325	75.6274	83.8097	3.5655	85.5185	75.7124	88.623	4.38947	85.1405	72.2366	82.4735	3.96667	84.6865	69.5491	79.966	4.83253	84.9295	55.5803	63.5276	6.01454	85.1315	86.1199	119.784	6.411	85.2525	84.8331	106.09	5.20065	85.1785	77.3984	100.99	5.61889	85.3655	77.4694
83.297	77.1052	90.5537	6.6278	85.112	78.3063	94.6972	6.02265	85.417	71.4637	95.5511	4.51364	85.188	72.4242	83.3854	6.03257	85.164	75.2032	83.4048	3.81789	85.753	76.7544	91.7812	4.31404	85.377	70.4781	83.0963	4.1619	84.922	69.1723	79.5243	4.87923	85.164	56.1836	62.4659	5.65267	85.367	89	119.263	6.59547	85.487	83.8995	107.894	5.11812	85.412	79.4	101.404	5.3127	85.603	78.6154
83.5305	75.9045	90.6352	6.40895	85.3495	78.6645	94.1435	5.77832	85.6555	72.1179	98.1661	4.65329	85.4235	72.0758	83.4829	6.15147	85.4005	75.6468	83.1532	3.58466	85.9915	74.2569	89.9649	4.40877	85.6115	72.9903	83.3194	4.01111	85.1685	69.81	78.9773	4.73913	85.3985	55.1197	63.1071	5.92407	85.6035	87.735	119.084	6.42718	85.7225	83.611	106.303	5.14563	85.6575	79.3512	101.023	5.18078	85.8545	79.2292
83.767	76.4126	91.4088	6.48243	85.582	79.0583	93.8738	6.04854	85.933	72.6139	95.8307	4.78812	85.658	72.8177	82.265	6.17915	85.636	75.1694	83.6	3.72524	86.226	74.7464	90.4633	4.37719	85.848	73.3501	83.2648	3.95397	85.329	69.876	81.1586	4.83253	85.634	56.0934	62.0812	5.59935	85.835	85.5678	118.089	6.59061	85.955	84.5462	106.665	5.09385	85.82	79.8976	102.253	5.20033	86.092	78.1947
84.0035	77.0534	90.6336	6.66933	85.8175	77.4327	94.1861	6.1165	86.0985	72.8821	94.984	4.64848	85.8985	73.3726	83.8309	6.18078	85.8725	75.1274	83.0806	3.62939	86.4625	73.4475	89.6246	4.28596	86.0815	74.0357	82.8379	4.04762	85.5635	70.4928	79.2087	4.82931	85.8685	55.1492	63.0828	5.59612	86.0675	86.3076	118.126	6.76214	86.1905	84.9562	106.976	5.31877	86.0545	78.7024	100.968	5.29153	86.3275	78.8995
84.232	78.2896	88.0049	6.84824	86.053	77.282	94.2886	6.05663	86.332	72.6963	95.7588	4.56822	86.063	72.8726	83.3772	6.05375	86.104	75.5274	82.5065	3.55431	86.697	75.2456	89.738	4.45614	86.317	73.0405	83.1156	4.18095	85.797	69.694	79.5518	4.68277	86.104	56.2475	63.6023	5.6559	86.304	86.9606	118.992	6.24272	86.425	84.423	107.092	4.85275	86.293	79.5789	100.403	5.38111	86.564	78.675
84.4694	77.5906	90.7378	6.46805	86.2914	79.094	93.7713	5.88997	86.5654	74.2666	95.3099	4.64205	86.2964	72.9339	82.7724	6.28502	86.3404	75.0177	84.2016	3.60383	86.9344	75.2649	88.5304	4.24737	86.5554	71.2577	83.549	4.04444	86.0294	70.5459	80.3042	4.61031	86.3524	56.3213	62.6899	5.5315	86.5394	87.5868	120.159	6.47411	86.6594	83.9984	106.779	5.31068	86.5244	78.852	100.076	5.52932	86.7984	80.416
84.7029	78.1343	90.5147	6.66134	86.5259	78.1005	94.1341	5.68608	86.8019	72.8643	97.4808	4.67897	86.5309	73.0726	83.0927	6.01303	86.5699	75.9839	83.7484	3.61342	87.1689	75.7916	89.9425	4.31754	86.7909	71.611	81.618	4.05079	86.2649	70.6667	78.9094	4.68921	86.5119	56.1016	62.7159	5.72052	86.7729	87.3438	118.154	6.4644	86.8939	84.1361	106.597	5.44984	86.7619	78.7756	100.245	5.2443	87.0379	79.4647
84.8604	77.4871	90.2427	6.4361	86.7644	78.5608	94.2981	6.0534	87.0404	72.6559	95.6502	4.6565	86.7674	73.371	82.9496	6.03583	86.8044	75.6113	84.3242	3.6278	87.4044	74.5363	90.9888	4.33333	87.0294	72.893	81.7961	4.14762	86.4994	70.5588	79.3074	4.88889	86.7504	56.3279	63.586	5.89338	87.0074	87.0394	117.596	6.37864	87.1274	85.6321	107.898	5.3657	86.9934	79.187	101.331	5.36645	87.2714	79.0141
85.0939	77.8123	90.6612	6.75879	87.0019	78.9303	92.224	5.90615	87.2729	71.916	96.0144	4.72071	87.0039	73.9129	85.7285	6.23779	87.0349	75.4226	84.2903	3.5623	87.6399	77.4976	88.6709	4.25439	87.2619	73.5397	83.8844	4.01429	86.7349	69.2383	80.2362	5.00805	86.9849	55.7607	63.7841	5.63651	87.2459	87.6672	120.288	6.63592	87.3649	85.5203	106.855	5.30583	87.2259	79.7642	102.971	5.30782	87.5079	80.1272
85.3314	77.1456	89.7362	6.81629	87.2374	76.8622	94.4779	5.7233	87.5114	73.6107	95.7061	4.60353	87.2364	72.7919	83.0683	6.11238	87.2694	75.8258	82.2903	3.63419	87.8844	75.4943	88.4952	4.3	87.4974	72.5267	83.4398	4.17937	86.9724	69.7359	77.9417	4.61675	87.2194	56.1344	62.9578	5.61712	87.4804	88.9259	118.254	6.59709	87.6014	84.9044	106.245	5.01618	87.4614	78.9512	102.417	5.46906	87.7424	78.1256
85.5679	77.5356	89.6091	6.72524	87.4689	78.0454	93.5741	6.20227	87.7439	73.441	94.8083	4.60032	87.4729	73.3516	84.4293	6.07492	87.5049	76.371	84.0516	3.63259	88.0519	74.9919	89.9425	4.28596	87.7299	70.765	82.2151	4.0381	87.2049	70.1948	78.7767	4.88728	87.4519	56.3623	63.5	5.52504	87.7169	87.7508	118.342	6.49353	87.8369	83.41	106.108	5.30097	87.6939	79.9967	102.516	5.35342	87.9749	78.1617
85.8034	76.9013	91.355	6.71565	87.7034	79.2528	93.1924	5.89159	87.9794	72.4717	94.6214	4.53291	87.7094	73.95	83.7366	6.22313	87.7434	76.1048	84.0645	3.59744	88.2864	74.4394	89.3355	4.25263	87.9684	72.4052	83.4976	4.01746	87.4404	68.8841	79.7071	4.78905	87.6834	56.3689	62.0649	5.73506	87.9584	87.53	117.959	6.68447	88.0734	85.9789	105.037	5.34951	87.9264	79.4276	101.425	5.42508	88.2054	79.4035
86.0398	77.5324	90.8111	6.79712	87.9378	78.329	92.9842	5.93851	88.2138	72.9257	96.3435	4.82986	87.9438	73.0968	83.4114	6.37134	87.9758	76.1968	82.4645	3.65016	88.5218	75.2407	90.139	4.36316	88.2048	71.9384	83.2648	4.09048	87.6758	70.6039	80.5858	4.88245	87.9208	56.1984	64.5162	6.0517	88.1848	86.1199	117.815	6.19256	88.3158	84.0972	107.668	5.10194	88.1598	80.026	100.711	5.35505	88.4418	78.5259
86.2813	77.9935	90.1775	6.17891	88.1723	78.5041	92.6956	5.7945	88.3963	73.7334	95.623	4.51685	88.1763	73.3984	84.8244	6.03746	88.1343	75.9355	83.6145	3.72204	88.7603	76.2132	88.6661	4.41579	88.4533	72.6013	83.5441	4.01429	87.9113	69.876	80.0874	4.8905	88.1563	56.8262	62.763	5.94992	88.4213	87.3849	118.053	6.59223	88.4763	83.6467	106.005	5.15372	88.3963	79.7805	102.196	5.44463	88.6743	78.4961
86.5148	76.4984	90.2915	6.67093	88.4068	77.5883	93.1845	5.99353	88.6288	73.5784	96.5272	4.45907	88.4118	74.0968	83.4098	6.19218	88.3698	75.3839	84.0871	3.6278	88.9978	74.0404	91.377	4.32982	88.6168	72.671	83.4751	3.92698	88.1458	71.3671	79.0793	4.83897	88.3958	55.9803	64.3052	5.6462	88.6538	86.1972	119.382	6.61327	88.7098	85.269	104.566	5.23948	88.6318	80.1415	100.705	5.5228	88.9098	78.7865
86.6753	77.4142	88.645	6.8099	88.6653	78.7812	92.8423	5.87379	88.8673	73.7496	95.2923	4.69984	88.6433	72.5597	83.9333	6.25733	88.6113	75.5677	82.1532	3.64217	89.2353	74.4733	89.0032	4.55263	88.8503	73.6596	83.4864	3.98889	88.3823	70.2528	78.6456	4.71176	88.6303	56.641	63.0844	5.74637	88.8873	86.7792	118.553	6.18123	88.9463	85.8395	105.676	5.16181	88.8683	79.161	102.343	5.39739	89.1493	79.7834
86.9068	77.254	88.3436	6.46006	88.9008	78.1345	93.9495	5.99838	89.1028	73.7334	97.5319	4.72873	88.8798	73.2935	82.961	6.10586	88.7728	75.9871	83.7613	3.6278	89.4688	75.1228	90.0735	4.14211	89.0838	72.8331	82.9438	4.09683	88.6188	70.6264	80.021	4.67472	88.8658	55.6557	62.9383	5.62359	89.1228	88.2492	119.849	6.54693	89.1808	85.4311	106.348	5.0356	89.1058	78.8439	102.245	5.2215	89.3828	78.7096
87.1413	77.712	89.0065	6.42812	89.1363	79.1637	93.3391	5.90453	89.3373	73.4507	94.5927	4.81701	89.1153	73.2	83.8537	6.40391	89.0073	76.5823	83.1339	3.5639	89.7013	76.1955	89.2716	4.38596	89.3173	73.5818	83.8234	4.00952	88.8543	69.3285	79.2945	4.67633	89.1023	56.6262	62.9789	5.87722	89.3583	88.8628	118.71	6.47249	89.4143	86.3274	108.226	5.20874	89.3393	79.9626	101.006	5.25081	89.6193	79.967
87.3788	78.7751	88.43	6.45527	89.3678	79.6353	93.4685	6.13107	89.5748	73.7399	95.3594	4.47673	89.3468	73.8952	82.4813	6.43322	89.2418	76.0242	83.7677	3.70447	89.9358	75.5444	89.5048	4.48947	89.5538	71.7034	82.6388	4.35873	89.0918	69.971	80.6845	4.74235	89.3408	56.6672	62.9562	5.57997	89.5898	87.0536	118.485	6.24595	89.6498	84.1053	105.973	5.06311	89.5778	80.1317	102.041	5.10098	89.8548	79.9733
87.6132	77.5097	89.9121	6.63259	89.6052	79.8833	94.4038	5.96278	89.8113	72.378	96.5383	4.53933	89.5813	73.271	83.7187	5.90717	89.4762	76.8468	83.2403	3.63419	90.1723	72.504	87.9297	4.47719	89.7892	72.7229	83.3066	4.05873	89.3263	70.5072	78.9337	4.68438	89.5763	56.9295	62.6412	5.63974	89.8263	88.5615	118.334	6.32848	89.8882	84.7002	107.729	5.21036	89.8093	81.2894	101.364	5.56515	90.0902	78.854
87.8477	77.6974	89.557	6.52875	89.8397	80.0891	94.03	5.86408	90.0447	72.3893	95.4537	4.62279	89.8147	72.8903	84.0634	6.31922	89.7057	76.4548	83.4048	3.49681	90.4047	75.9354	89.3578	4.41404	90.0257	73.9449	83.5425	4.15556	89.5617	71.3092	78.5	4.86634	89.8107	56.5557	64.3766	5.57512	90.0637	87.3423	117.496	6.35922	90.1197	83.8687	107.424	5.21521	90.0437	78.9854	100.386	5.65472	90.3257	79.1601
88.0092	77.5777	89.2801	6.61502	90.0752	79.658	93.9637	5.82686	90.2812	73.9693	94.345	4.83307	90.0492	74.0081	83.787	6.12866	89.9402	77.271	83.7855	3.73962	90.6392	74.4087	88.361	4.40702	90.2582	71.8169	84.4318	4.11429	89.8112	70.6441	79.9256	4.74718	90.0482	57.1311	62.7208	5.75283	90.3012	87.5	119.118	6.56634	90.3562	85.389	106.339	5.09385	90.2872	80.6683	100.31	5.39088	90.5722	80.4333
88.2427	77.8252	90.0928	6.42652	90.3147	78.9384	93.459	5.95307	90.5197	72.8029	96.2716	4.57624	90.2827	74.6306	83.9512	6.45765	90.1737	75.5952	83.221	3.60224	90.8757	74.7803	90.2061	4.4614	90.4937	73.1297	83.1942	3.93016	90.0447	70.9372	79.7913	4.52174	90.2797	56.5279	62.0909	5.51212	90.5357	88.6262	119.848	6.33172	90.5887	86.6694	105.31	5.17638	90.4497	79.7415	101.675	5.40391	90.7347	79.5039
88.4782	78.1408	91.0472	6.52716	90.5502	78.6548	93.2855	5.8123	90.7552	73.3958	95.7971	4.50883	90.5292	73.8355	83.187	6.44951	90.4112	75.3032	83.85	3.45847	91.1142	74.7011	89.8546	4.44211	90.7292	72.778	83.3162	4.06508	90.2822	72.2013	79.7184	4.75523	90.5142	56.218	63.3929	5.47981	90.7712	87.9669	117.593	6.59547	90.8242	84.9173	108.197	4.92233	90.6882	80.6195	100.088	5.23453	90.9712	77.9922
88.7137	78.6553	89.9821	6.79393	90.7837	79.0843	91.9401	6.04207	90.9937	72.79	95.7252	4.63082	90.6907	74.3613	83.9333	6.13518	90.6467	76.8113	84.0258	3.65016	91.3427	74.8934	89.0144	4.52281	90.9637	73.1053	82.3291	3.95079	90.5157	70.6248	79.644	4.86957	90.7497	56.8902	63.1315	5.54927	91.0057	88.2334	117.075	6.23463	91.0587	84.5511	106.211	5.21197	90.9227	80.7593	100.786	5.43811	91.2057	80.4521
88.8742	79.754	89.2899	6.53355	91.0182	78.517	94.4338	5.93366	91.2292	73.3926	95.869	4.57785	90.9262	74.5065	84.135	6.5114	90.8812	75.6806	82.8887	3.57987	91.5812	76.874	89.7572	4.3614	91.1992	71.8898	84.191	3.91111	90.7502	71.5668	78.0259	4.74396	90.9872	55.6279	62.3782	5.58481	91.2422	88.9353	117.831	6.1343	91.2952	84.0113	105.706	5.14401	91.1572	80.8732	100.299	5.41042	91.4392	77.6672
89.1097	78.9385	90.443	6.51757	91.2547	79.2301	93.5726	5.66828	91.4677	73.7189	96.6054	4.54896	91.1617	75.7339	83.2065	6.41368	91.1147	77.6323	83.7645	3.57827	91.8147	76.1583	90.6597	4.28246	91.4317	72.658	83.2135	3.97302	90.9837	69.5443	79.8463	4.67472	91.2207	56.141	63.1429	5.74313	91.4787	88.5552	118.342	6.40129	91.5327	84.8801	106.987	5.24919	91.3957	79.7675	100.576	5.44788	91.6767	79.0565
89.3471	78.7168	89.9365	6.71725	91.4911	79.3274	92.2539	6.089	91.7001	73.2989	95.8514	4.69823	91.3981	74.2565	84.6033	6.15147	91.3521	77.6323	82.8677	3.64058	92.0521	76.4023	87.2716	4.36491	91.6671	73.4554	82.5506	3.9873	91.2171	71.5684	79.0259	4.64251	91.4561	56.0787	62.4237	5.72536	91.7141	88.3486	119.105	6.15858	91.7681	84.5608	106.582	5.04854	91.6331	80.8748	101.506	5.40879	91.9131	80.2998
89.5856	79.5744	88.7231	6.59265	91.7276	79.1702	93.2129	5.79126	91.9366	72.7173	94.7891	4.67255	91.6346	74.4645	82.2732	6.08143	91.5866	75.4355	83.2645	3.6869	92.2866	75.37	89.8291	4.53158	91.9026	73.8558	83.1493	3.84127	91.4536	71.8567	79.4045	4.77778	91.6926	56.1574	62.586	5.84976	91.9496	87.9858	118.932	6.24434	92.0016	85.1718	105.824	5.44498	91.8696	80.3691	100.815	5.59609	92.1506	78.8195
89.8361	79.432	89.2036	6.52236	91.9621	79.2658	94.2697	5.91262	92.1701	74.4604	94.9681	4.45586	91.8711	74.3129	83.3561	6.36808	91.8231	75.2758	84.3	3.58466	92.5331	75.7173	89.147	4.50351	92.1331	73.8412	83.061	4.07778	91.6861	71.0225	79.3172	4.69082	91.9281	56.7246	63.2013	5.64459	92.1861	87.5489	118.768	6.29126	92.2391	85.201	107.184	5.20227	92.1031	80.7447	101.703	5.29479	92.3851	78.8666
90.0676	78.4579	90.9169	6.69808	92.1996	79.4084	93.7035	5.9288	92.4066	72.8514	94.8339	4.63884	92.1096	73.9855	84.5545	6.33876	92.0576	77.5758	82.4403	3.54952	92.7006	75.9435	88.8546	4.30526	92.3676	74.1135	82.1156	4.08095	91.9226	71.533	80.1489	4.54428	92.1686	56.3475	63.961	5.54766	92.4216	88.776	117.232	6.589	92.4736	85.2755	106.453	4.97087	92.3396	78.3382	99.836	5.1987	92.6216	81.9309
90.3031	77.89	88.6221	6.68051	92.4311	79.4133	94.9669	5.9644	92.6431	73.0452	96.5767	4.51685	92.3451	73.8129	83.7756	6.11889	92.2971	77.571	83.8903	3.48722	92.9361	75.2036	90.9265	4.4	92.6051	70.7699	83.0128	3.97302	92.1571	71.1997	79.6149	4.70853	92.4041	56.4984	62.276	5.51858	92.6641	89.3849	118.569	6.40129	92.7091	85.9271	105.874	5.11327	92.5741	79.9772	100.256	5.34202	92.8521	80.697
90.5376	78.4871	89.5554	6.44089	92.6666	78.7877	93.5158	5.82201	92.8796	74.1519	95.6693	4.70305	92.5806	73.7694	83.0846	6.05537	92.5346	77.0661	84.2226	3.59904	93.1706	75.4879	88.6693	4.47018	92.8446	72.41	83.0578	4.06349	92.3166	70.8776	79.1974	4.80998	92.6366	56.423	63.086	5.87237	92.8266	88.6356	117.353	6.35275	92.9546	86.0681	106.516	5.02265	92.8106	80.278	101.398	5.45765	93.0876	81.2355
90.6971	77.966	88.285	6.3738	92.9001	79.6434	94.3801	5.65858	93.1151	73.4523	95.2524	4.82665	92.8161	74.9532	83.8732	6.00977	92.7681	77.8129	85.1306	3.63738	93.4051	75.5396	88.722	4.28596	93.0791	73.3938	82.6645	4.02857	92.5501	70.372	79.0793	4.75362	92.8721	56.9443	63.4627	5.3958	93.0611	88.6546	118.324	6.56149	93.1191	84.9254	106.373	5.12621	93.0431	81.6943	102.198	5.39739	93.3251	79.0094
90.9315	79.0129	90.1173	6.80511	93.1305	79.9011	94.1309	5.8301	93.3495	73.4378	96.6981	4.5939	93.0525	74.021	85.2569	6.19381	93.0035	78.1097	81.9226	3.61182	93.6415	76.2068	90.3371	4.46491	93.3155	73.2626	83.1316	4.02698	92.7085	71.9597	79.3172	4.57971	93.1045	56.1279	63.4529	5.68013	93.2985	89.7981	118.6	6.52589	93.3535	84.1815	107.371	5.21683	93.2785	79.6439	101.273	5.31107	93.5605	80.3359
91.171	78.6375	89.8795	6.60703	93.378	79.8509	94.0016	5.66667	93.585	74.0178	93.5192	4.66613	93.286	74.6565	84.0862	6.3355	93.246	75.9645	84.6484	3.54633	93.877	74.5089	89.3371	4.37368	93.55	73.4198	82.2103	4.06508	92.944	71.3816	78.2071	4.92915	93.341	56.8016	62.7646	5.57351	93.532	88.9022	118.198	6.05663	93.59	85.8671	106.831	5.12945	93.512	81.0163	100.062	5.22313	93.794	79.9545
91.4055	78.7184	88.2296	6.42652	93.5415	80.1637	95.9511	5.74757	93.8205	74.9321	94.7827	4.57785	93.5215	74.5484	83.1317	6.27036	93.4115	77.7581	84.1823	3.61022	94.1105	75.8288	89.4601	4.4	93.7855	73.107	82.5185	3.99206	93.1785	70.5604	79.8932	4.7504	93.5755	57.1426	61.5065	5.75929	93.7685	89.653	117.655	6.21845	93.8265	85.4587	106.856	5.28479	93.7485	80.5512	100.407	5.37459	94.0285	81.102
91.645	78.6197	89.9251	6.48403	93.779	79.9287	95.1893	5.98706	94.052	74.504	94.4904	4.5634	93.76	75.3274	83.7935	5.96254	93.644	77.3952	83.1323	3.76358	94.347	75.3037	88.8403	4.54035	94.02	73.376	82.9021	4.0873	93.413	72.1063	78.3139	4.76973	93.81	57.2967	62.901	5.45073	94.004	89.3912	117.658	6.34628	94.06	85.0908	106.661	4.86893	93.98	81.0098	101.442	5.10098	94.264	80.9655
91.8745	80.2783	90.2394	6.74601	94.0115	80.3144	93.6814	5.81877	94.2895	75.1648	94.7732	4.50401	93.9905	73.9065	83.2325	6.13844	93.8825	77.8258	84.6387	3.5607	94.5795	76.042	89.5527	4.21053	94.2545	73.846	84.5666	3.85714	93.6445	70.9163	78.5113	4.77134	94.0415	56.6148	62.4091	5.60743	94.2405	91.0016	117.486	6.28479	94.2945	84.7423	107.019	5.18932	94.2165	81.8715	100.669	5.48371	94.5005	80.9403
92.111	79.7087	88.8257	6.85144	94.25	79.5818	96.5521	5.91262	94.525	74.6656	96.27	4.68539	94.226	73.6694	83.8911	6.27687	94.117	77.1468	84.0516	3.58626	94.813	75.4378	88.655	4.39298	94.492	73.4408	82.565	3.86032	93.877	71.3591	78.1683	4.68599	94.275	56.6033	62.3994	5.7189	94.478	90.0315	117.233	6.21521	94.531	85.9287	105.789	5.35761	94.453	80.3659	101.276	5.64821	94.736	79.9246
92.3435	79.9773	88.6775	6.80032	94.5075	78.2301	93.4763	5.80421	94.7585	73.7528	94.4649	4.56822	94.4585	74.1468	83.361	6.20521	94.3505	76.6806	83.4113	3.58786	95.0455	75.2989	89.1518	4.56667	94.7285	74.3436	82.6148	3.90159	94.1095	71.438	79.0291	4.94042	94.5095	57.477	62.8084	5.54443	94.7135	88.9748	116.998	6.28155	94.7665	86.8525	106.627	5.18447	94.6905	80.787	100.279	5.31433	94.9685	81.4631
92.582	79.4159	89.7443	6.56869	94.736	79.3225	94.4795	5.93042	94.9939	75.3893	96.5176	4.50722	94.694	74.8839	84.3659	6.13844	94.5859	78.85	82.7952	3.61502	95.281	76.0953	89.4073	4.44211	94.962	74.5154	82.4575	4.00159	94.358	70.5717	79.1197	4.70692	94.7469	56.5279	63.3815	5.47819	94.95	90.97	116.224	6.46764	95.0029	86.859	106.866	5.09547	94.935	81.3789	101.265	5.29805	95.2049	80.6075
92.8144	80.3625	88.5521	6.63419	94.8954	80.9011	92.7886	6.05178	95.2304	73.643	96.4169	4.75923	94.9324	74.2661	82.6683	6.02932	94.8194	78.171	83.8452	3.64217	95.5144	75.958	87.7764	4.32982	95.1984	72.8088	83.6035	3.95556	94.5954	73.3108	78.0728	4.58454	94.9814	57.0066	62.2792	5.54443	95.1834	88.8013	117.515	6.36246	95.2364	86.4522	106.644	5.32201	95.0984	82.9301	101.156	5.27687	95.4404	81.584
93.0509	78.5129	89.3746	6.58626	95.1389	78.295	92.7287	5.90615	95.4679	74.2342	96.6102	4.61637	95.1659	74.629	83.5398	6.16775	95.0549	77.121	83.8081	3.66294	95.7509	75.7044	89.2332	4.48246	95.4349	73.5348	83.5441	3.96825	94.8329	71.3945	79.2006	4.85829	95.2189	58.2066	63.0195	5.57512	95.4199	88.2476	116.95	6.19903	95.4689	87.0778	106.9	5.10356	95.3329	81.2423	100.226	5.18893	95.6709	81.0392
93.2864	79.4531	90.3013	6.91374	95.3704	79.731	93.2902	5.83657	95.7044	74.4523	96.6757	4.63724	95.4024	74.5274	84.6732	6.25896	95.2914	78.6629	83.8823	3.71725	95.9854	76.4168	88.9728	4.40526	95.6704	73.4716	82.2937	4.00635	95.0674	71.087	79.6683	4.76651	95.4524	57.377	63.3263	5.49596	95.6554	92.1435	118.733	6.43851	95.7024	87	108.503	5.13916	95.5694	82.4407	100.38	5.47394	95.9074	79.9655
93.5349	78.8932	89.9397	6.67891	95.6019	79.1896	93.3959	6.12783	95.9389	73.8611	95.2316	4.53772	95.6379	74.2871	83.9756	6.25896	95.5279	78.321	84.8145	3.78435	96.2209	75.2278	87.8067	4.68596	95.9069	74.8266	83.4286	4.02222	95.3039	72.2576	77.9078	5.00483	95.6959	58.3344	62.5812	5.3748	95.8899	91.1262	117.003	6.37055	95.9369	84.8574	107.592	5.07929	95.8039	80.2146	101.063	5.40065	96.1419	79.7111
93.6934	79.356	89.171	6.47444	95.8354	80.342	93.2587	6.07282	96.1724	75.6478	94.77	4.72392	95.8764	75.5581	82.1561	6.39577	95.7624	77.8774	84.629	3.59904	96.4544	76.7932	89.2284	4.40702	96.1414	74.6256	83.2584	4.05714	95.5374	70.3913	78.8172	4.61353	95.8594	57.2262	63.2338	5.52989	96.1264	90.7035	118.018	6.29612	96.1704	86.718	106.316	4.86084	96.0394	80.6797	101.067	5.2899	96.3764	80.5714
93.9289	79.165	89.6661	6.5	95.9959	79.7958	94.3107	6.01618	96.4069	73.4313	95.4457	4.51525	96.1079	74.9032	83.0146	6.3127	96.0009	77.2548	83.7194	3.55431	96.6909	76.1599	89.1725	4.49825	96.3789	73.5186	82.512	3.90952	95.7699	70.9565	77.4887	4.78261	96.0929	58.441	63.1753	5.76414	96.3609	88.5741	118.141	6.69741	96.4059	85.6807	107.382	5.20388	96.2749	81.4081	101.005	5.40228	96.6109	80.0518
94.1654	80.8657	90.2215	6.41853	96.2284	79.6791	95.4211	5.87217	96.6414	75.1955	94.1054	4.64045	96.3404	75.0919	82.9821	5.89577	96.2344	78.4274	83.2097	3.61502	96.9264	76.7431	87.861	4.52456	96.6134	73.6353	83.8042	3.86984	95.9304	71.4944	78.7638	4.87601	96.3234	56.9361	63.724	5.27948	96.5994	88.9432	118.253	6.33495	96.6364	84.2334	106.334	5.089	96.5134	80.9756	100.188	4.99674	96.8454	80.5243
94.3998	80.343	88.9088	6.623	96.4638	79.9838	93.5915	5.70065	96.8768	75.168	96.1917	4.52167	96.5758	73.5339	83.0439	5.90391	96.4688	78.4661	84.0274	3.74121	97.1728	75.8029	89.901	4.3614	96.8488	73.5511	83.4848	4.04286	96.1628	71.562	78.1974	4.92432	96.5598	57.7197	63.1136	5.66882	96.8328	90.3549	116.146	6.18285	96.8698	85.9773	106.548	5.16828	96.7468	81.8553	100.675	5.21336	97.0788	80.4615
94.5583	81.1375	90.5423	6.8131	96.7003	81.034	94.5852	5.98058	97.1123	73.6834	97.5351	4.61316	96.8123	75.2419	83.0472	6.19055	96.7023	78.5468	83.8774	3.56709	97.3343	75.5234	88.6805	4.47368	97.0843	74.0113	82.1268	3.99206	96.3983	71.3333	79.2298	4.76006	96.7933	57.6443	63.0357	5.31987	97.0683	88.5473	117	6.30906	97.1023	86.7164	107.302	5.02589	96.9803	81.3837	100.562	5.49349	97.3173	81.8493
94.7208	79.5663	89.2769	6.81629	96.9378	79.9092	93.8107	5.89968	97.3478	74.7447	96.3594	4.59551	97.0478	74.8806	83.4537	5.96417	96.9368	77.021	83.5839	3.60703	97.5698	76.5654	88.3834	4.33158	97.3188	73.1005	82.6003	4.10159	96.6298	72.2979	78.2217	4.62641	97.0278	57.3344	62.4886	5.31664	97.3128	91.235	117.459	6.17314	97.3538	85.4327	106.503	5.03074	97.2198	80.9415	99.6429	5.31596	97.5518	80.8242
94.9583	80.165	90.4332	6.74441	97.1833	79.7358	93.9826	5.79126	97.5853	73.8336	94.8546	4.65811	97.2843	75.0823	82.4537	6.28339	97.1703	78.5097	83.1758	3.68051	97.8013	75.0485	89.1006	4.35088	97.5553	73.7634	81.7303	3.97937	96.8643	72.161	78.8058	4.69887	97.2663	57.8426	63.2646	5.70598	97.5413	89.5931	117.509	6.4466	97.5893	86.3452	108.277	5.1246	97.4573	82.3463	100.093	5.18567	97.7893	80.3878
95.1918	81.1974	89.0016	6.77157	97.3448	80.8023	94.9826	5.62621	97.7638	74.9661	94.6693	4.58427	97.5198	74.9468	83.4553	5.943	97.4068	78.4887	84.9613	3.64377	98.0368	76.7027	89.1645	4.35263	97.7998	74.7342	82.9791	3.84127	97.0998	71.7842	78.0324	4.78261	97.5008	57.8754	62.1721	5.64136	97.7758	88.8801	115.862	6.1068	97.8238	85.5608	108.285	5.10356	97.6898	82.1236	98.1672	5.12866	98.0228	80.5824
95.4253	78.6634	88.8274	6.53355	97.5773	80.3306	93.5126	5.95307	97.9973	75.5428	95.516	4.75923	97.7553	76.6226	83.9285	5.81922	97.6433	78.1516	83.35	3.61342	98.2723	76.3053	89.6565	4.60877	98.0393	74.8525	83.2087	3.9381	97.3353	70.3929	76.8317	4.87762	97.7363	57.8475	61.7549	5.77706	98.0103	90.6703	116.627	6.35113	98.0603	86.1556	106.237	5.05016	97.9253	81.9285	99.4594	5.37785	98.2573	81.3312
95.6578	80.3479	88.0814	6.65176	97.8148	80.0097	95.0615	5.76861	98.2318	75.504	94.8355	4.71429	97.9878	74.7871	83.9285	6.18241	97.8928	76.6065	84.0516	3.52875	98.5088	77.0792	89.115	4.44912	98.2698	73.8979	82.077	3.98889	97.5708	71.1417	77.3447	4.6876	97.9718	57.4541	62.9302	5.52342	98.2448	90.1751	117.16	6.38997	98.2958	87.1588	105.634	5.16343	98.1588	82.361	99.4042	5.26873	98.4918	80.9058
95.8202	80.1472	89.0635	6.66294	98.0482	80.4327	94.1751	5.73948	98.4702	74.2262	96.853	4.56019	98.2212	75.0177	83.535	6.11564	98.1292	78.6532	84.2952	3.57508	98.7432	76.1696	89.8738	4.34035	98.5072	75.3566	83.4687	4.01746	97.8042	71.4042	79.1408	4.95008	98.2042	57.1639	63.5974	5.82229	98.4812	90.3565	116.209	6.3835	98.5252	84.6888	106.929	5.1699	98.3952	82.1593	100.442	5.27687	98.7272	79.9246
96.0547	79.7589	89.1726	6.71725	98.2817	79.8574	94.929	5.97087	98.7047	75.3651	95.7476	4.69502	98.4547	75.6242	82.5935	6.22964	98.3647	78.9177	83.8452	3.5623	98.9777	76.5008	89.9585	4.58772	98.7387	74.859	83.3114	3.96508	98.0377	71.6634	77.8091	4.82609	98.4397	56.9311	63.0828	5.43296	98.7187	91.1751	117.694	6.51294	98.7607	86.5332	106.037	5.17314	98.6247	81.5171	100.115	5.26059	98.9617	81.2214
96.2922	80.9515	89.6971	6.67891	98.5172	79.7796	93.6782	5.64239	98.9412	74.4071	94.2332	4.57945	98.6922	75.7242	83.0146	6.25407	98.5992	78.1581	84.7532	3.54313	99.2132	76.2423	88.6054	4.58772	98.9712	74.0583	84.1621	4.0873	98.2742	72.2931	77.4563	4.68438	98.6752	58.359	62.8864	5.54443	98.9572	89.8612	114.687	6.5178	98.9962	87.0146	106.284	4.98058	98.8612	81.1317	99.5909	5.25407	99.1992	80.6719
96.5287	79.7638	89.715	6.64217	98.7527	80.8347	92.7098	5.74434	99.1787	75.6042	95.746	4.60193	98.9267	74.7129	83.2829	6.53583	98.8337	78.8258	84.7355	3.60383	99.4487	77.231	87.0974	4.32807	99.2087	73.5024	83.5136	3.99048	98.4317	71.5604	78.4563	4.68599	98.9117	56.8148	64.1705	5.49435	99.1907	89.6814	116.587	6.32201	99.2327	87.0567	107.813	5.089	99.0957	82.5252	99.4351	5.23453	99.4337	81.0078
96.7642	80.8139	89.9202	6.68211	98.9892	79.7374	94.4117	5.6699	99.4112	75.3586	94.9345	4.5618	99.1622	74.6774	82.2537	6.38436	98.9922	77.6516	84.5484	3.54952	99.6832	77.2132	90.1518	4.52982	99.4442	73.5365	83.4077	4.09524	98.6682	72.124	77.6505	4.70531	99.1482	58.2656	64.0568	5.53958	99.4242	90.9811	115.669	6.38188	99.4642	87.5122	106.021	5.16505	99.3322	81.2618	99.526	5.25244	99.6802	81.4615
96.9977	80.1926	88.9316	6.54313	99.2217	82.1734	94.8722	5.71683	99.6467	74.7981	95.5591	4.56982	99.3947	75.6565	84.2748	6.25081	99.2247	78.9226	83.3161	3.63738	99.9187	76.1551	90.6661	4.45088	99.6797	75.3306	83.2279	3.90952	98.8507	73.0032	79.1327	4.85346	99.3817	57.7066	63.9968	5.87399	99.6627	91.47	118.412	6.12621	99.7017	87.9303	107.169	5.07282	99.5757	82.0325	99.1234	5.39088	99.9167	80.9152
97.1562	79.7735	89.0065	6.83067	99.4592	81.363	94.2603	6.06634	99.8802	75.1939	95.6773	4.76565	99.6322	77.5597	82.9333	6.16775	99.4572	78.35	82.9613	3.63898	100.155	77.6446	89.4265	4.48772	99.9152	74.8509	84.3563	3.94286	99.0802	73.7069	78.2783	4.84219	99.5452	57.1656	63.4367	5.69467	99.8972	90.2981	117.605	6.21036	99.9352	88.3647	105.994	5.19903	99.7382	82.6862	97.224	5.29642	100.155	82.0534
97.4236	80.1764	88.6596	6.98882	99.6927	79.5592	95.1483	5.85922	100.118	76.2181	96.3227	4.52167	99.8796	75.6177	83.3691	6.32248	99.6946	78.6113	85.9919	3.46805	100.392	77.3118	87.1933	4.55263	100.15	73.2869	83.1445	4.05238	99.3157	71.6989	79.9175	4.64251	99.7776	57.5082	63.5	5.23425	100.131	90.5142	116.068	6.27508	100.173	86.9562	105.9	5.3123	99.9716	81.6374	99.0471	5.23616	100.391	81.7708
97.6591	78.5955	88.7736	6.8115	99.9281	79.7731	95.224	5.79935	100.354	72.8772	94.8642	4.69021	100.045	76.2677	82.5902	6.54072	99.9301	79.5403	84.7129	3.70128	100.625	77.4637	89.0256	4.4193	100.387	74.3241	83.2135	3.95556	99.5491	71.161	77.7573	4.6087	100.012	58.1426	63.0536	5.30533	100.363	90.9038	117.023	6.30906	100.401	88.517	104.937	5.12783	100.208	82.5528	99.1169	5.30782	100.627	82.6028
97.8946	81.3074	88.9495	6.49042	100.164	81.7115	94.53	5.66667	100.591	76.2391	95.5096	4.70305	100.28	76.4694	81.9821	6.13844	100.165	78.2629	84.35	3.54633	100.861	76.4055	88.3674	4.49825	100.623	73.5267	84.2584	4.13968	99.7096	71.8406	78.2848	4.74396	100.262	58.1967	63.474	5.46365	100.598	91.9543	116.966	6.02104	100.64	87.3047	106.266	5.03883	100.442	82.7577	98.5601	5.35505	100.865	80.8509
98.1311	80.2233	90.6319	6.66613	100.398	80.953	93.3265	5.53236	100.827	75.2876	95.4073	4.30177	100.516	75.4016	83.1659	6.12866	100.401	77.9742	83.1371	3.63099	101.096	77.3635	89.1278	4.2386	100.858	73.5737	84.6372	4.00635	99.9441	72.6119	79.2702	4.67472	100.426	56.718	62.2825	5.52504	100.836	91.6009	116.214	6.06472	100.873	86.9789	107.49	5.13269	100.677	82.7122	99.0893	5.2785	101.1	81.2261
98.3706	80.6278	90.2932	6.90096	100.63	81.4052	93.47	5.97411	101.065	75.4604	95.9105	4.69663	100.751	76.0758	83.878	6.02769	100.635	79.0694	84.0855	3.66933	101.334	77.0921	88.3243	4.32632	101.096	74.1167	83.1236	3.87143	100.18	72.1691	78.6942	4.54106	100.662	57.9115	62.6964	5.52342	101.071	91.735	116.891	6.36084	101.11	87.8476	106.442	5.09223	100.913	82.8358	100.128	5.55049	101.336	82.3234
98.6021	80.3689	90.4886	6.82907	100.865	80.778	96.1609	5.74272	101.295	76.0452	95.5591	4.63082	100.983	77.1387	84.0748	6.18567	100.866	79.2113	83.8339	3.55911	101.566	76.0323	89.3067	4.43158	101.331	75.1815	83.5827	3.91587	100.414	74.2754	78.9693	4.64895	100.896	58.4705	62.4529	5.52181	101.303	91.9479	115.078	6.30583	101.341	87.107	105.858	5.07282	101.148	81.3122	99.2646	5.29153	101.573	81.9498
98.8366	79.9175	88.443	6.8131	101.099	80.9627	94.2666	5.71359	101.53	75.5444	95.9665	4.58106	101.219	75.6274	83.7057	6.24267	101.099	78.2952	85.2935	3.59105	101.806	76.9887	88.5942	4.35614	101.565	73.4392	81.6501	4.03175	100.648	72.8502	78.4159	4.62802	101.132	57.4361	63.6851	5.55574	101.54	90.459	116.703	5.98706	101.577	87.0648	106.256	5.21521	101.384	81.4	101.071	5.32248	101.808	80.8713
99.0731	80.8722	89.6743	6.58946	101.334	81.5818	93.2634	5.60518	101.764	76.7447	96.8946	4.61477	101.452	77.9516	83.6374	6.2785	101.336	77.2	83.8145	3.66454	102.041	76.853	87.385	4.44737	101.8	72.8655	81.7111	4.00476	100.886	70.7407	78.9887	4.61031	101.368	58.418	63.0227	5.63974	101.773	90.9637	117.225	6.16343	101.813	87.5073	105.706	5	101.617	81.3285	99.6396	5.2215	102.043	81.6892
99.3095	80.8706	90.3909	6.28594	101.577	81.4506	93.9653	5.79935	102	76.1066	94.4185	4.45104	101.69	76.4113	82.9951	6.5	101.571	79.4016	84.8161	3.53195	102.279	76.4782	89.7157	4.35088	102.038	75.2431	83.886	3.99524	101.12	73.5314	78.2524	4.75684	101.604	58.0443	62.4432	5.69467	102.018	90.8454	117.075	5.99191	102.06	87.9692	106.552	5.10841	101.851	82.5919	100.56	5.42671	102.279	82.0612
99.544	79.3301	89.6596	6.84185	101.805	80.9173	93.5379	5.90291	102.235	75.9952	96.246	4.48957	101.927	76.4597	83.639	5.87948	101.808	80.5145	85.2435	3.50639	102.517	76.895	87.9121	4.50351	102.272	73.7002	83.5072	3.98095	101.358	72.2238	77.8333	4.71014	101.841	57.5721	63.8182	5.7609	102.179	91.1625	117.747	6.18608	102.295	86.2058	106.334	4.98706	102.089	82.8	100.502	5.17264	102.516	81.1821
99.7025	79.7929	89.456	6.69649	102.045	79.9773	95.4606	5.6068	102.481	74.9241	95.6869	4.62279	102.16	75.7129	83.6374	6.2215	102.043	79.2435	84.7694	3.56869	102.75	76.7738	90.0974	4.57193	102.518	74.1232	82.6421	4.05238	101.594	74.0048	79.3916	4.74557	102.076	57.4934	63.2338	5.7399	102.417	91.0032	119.1	6.02589	102.529	89.1264	106.384	5.10841	102.322	81.9626	100.916	5.29642	102.751	81.9231
99.861	80.165	90.5293	6.33546	102.279	81.2237	93.0678	5.89968	102.643	76.1066	95.9712	4.68539	102.396	74.9855	84.2732	6.06026	102.279	80.8887	84.6452	3.56709	102.986	77.7124	88.0607	4.25263	102.679	73.4489	84.0032	3.96825	101.83	72.9807	77.4547	4.50564	102.312	58.518	64.6023	5.61066	102.653	93.5757	115.925	6.2055	102.764	86.6613	106.176	5.07767	102.558	82.8	100.451	5.20033	102.988	82.8257
100.098	80.9013	89.4153	6.84984	102.512	80.4911	94.9479	5.97249	102.878	75.6947	95.655	4.50401	102.631	75.6468	82.8504	5.93974	102.514	78.9484	85.4613	3.58626	103.221	77.6107	87.0703	4.37895	102.913	74.6191	82.5425	3.92381	102.062	70.6779	77.5566	4.63929	102.547	57.9967	63.1899	5.51535	102.887	92.0221	117.796	5.93366	102.999	88.5186	105.395	5.11003	102.792	82.8504	98.263	5.37622	103.222	81.573
100.334	80.1133	90.0733	6.70128	102.748	80.7942	94.4732	5.75243	103.115	76.0226	97.6629	4.58266	102.869	77.0226	82.6195	6.08795	102.745	79.25	84.121	3.66773	103.456	77.9208	88.5527	4.39474	103.149	73.966	82.7175	3.92698	102.3	73.2351	76.6909	4.6087	102.781	58.2967	63.1299	5.40388	103.124	91.8754	116.365	6.11974	103.234	87.1183	105.842	4.98867	103.028	82.774	99.6282	5.24756	103.457	83.5133
100.571	78.945	90.5	6.53514	102.981	80.6823	93.612	5.62136	103.347	76.58	94.7492	4.78973	103.103	76.2968	82.8878	6.46254	102.979	79.9758	83.9129	3.53994	103.689	78.3619	89.2476	4.31754	103.384	73	82.6966	3.98254	102.533	71.8986	77.4903	4.62641	103.019	57.1754	62.9756	5.57512	103.357	90.7382	118.191	6.29612	103.466	89.4603	105.848	5.11327	103.261	84.2992	99.8734	5.12378	103.689	81.9733
100.806	80.7767	89.0684	6.47125	103.218	81.4376	93.623	5.84466	103.583	76.0889	96.4329	4.7801	103.343	76.4194	82.9252	6.32085	103.227	79.7952	84.2758	3.66294	103.927	79.2649	87.4712	4.50175	103.621	74.7455	82.9438	3.77778	102.771	71.6908	78.254	4.76006	103.256	57.8459	64.4919	5.54443	103.595	92.3281	119.083	6.48867	103.703	88.5284	106.706	5.13269	103.496	82.9106	98.9838	5.36482	103.929	82.46
101.042	80.4515	88.5928	6.79393	103.451	80.5332	94.8155	5.62783	103.817	75.3586	95.901	4.58106	103.577	76.879	82.6683	6.09446	103.403	79.9419	83.8194	3.60224	104.158	78.0048	87.1821	4.30175	103.852	73.6726	81.6597	3.93968	103.007	72.4799	76.9741	4.65378	103.49	57.7295	62.5276	5.66882	103.828	91.4338	117.702	5.83172	103.936	89.3371	105.982	5.17799	103.73	83.5984	98.6948	5.19544	104.163	83.2716
101.273	80.8236	90.5472	6.20767	103.689	79.9968	93.7256	5.78964	104.054	75.9208	96.3466	4.60353	103.817	75.7935	82.7285	6.40065	103.577	78.2823	84.2145	3.65655	104.393	77.3877	87.9073	4.45088	104.089	73.5429	82.7785	4.01905	103.244	72.6506	79	4.62641	103.728	58.4902	63.5828	5.65428	104.064	91.9621	115.971	6.06311	104.171	88.1313	107.353	5.32201	103.965	82.8114	101.166	5.19381	104.415	82.438
101.509	79.0227	88.3795	6.66933	103.923	79.8898	91.8659	5.87702	104.29	76.7237	95.2668	4.69021	104.051	75.85	81.7285	6.46906	103.746	80.9016	84.3871	3.59105	104.629	78.5525	87.746	4.49298	104.321	74.5413	82.626	3.96032	103.492	73.1224	78.7282	4.81159	103.966	57.9934	63.8912	5.50889	104.299	91.5678	116.817	6.29126	104.403	89.8379	107.334	5.12136	104.207	84.4715	99.8864	5.46743	104.577	81.7002
101.744	82.0437	90.1938	6.63099	104.083	81.9417	95.2539	5.4288	104.525	75.1438	95.9185	4.67416	104.286	76.2177	81.1154	6.15798	103.978	79.5032	85.7742	3.51597	104.862	77.3845	87.2971	4.28772	104.557	75.3663	83.7079	4.09841	103.731	72.496	77.534	4.68599	104.204	58.6475	63.8279	5.64782	104.535	92.0962	119.276	6.48706	104.638	88.0454	108.303	5.17799	104.372	84.2081	98.5406	5.2443	104.81	81.292
101.981	80.8414	90.8339	6.64217	104.318	82.4571	95.4968	5.84142	104.686	75.588	96.3355	4.57464	104.529	76.3694	81.9203	6.25244	104.215	79.4274	85.4113	3.5623	105.098	78.2811	88.6581	4.44211	104.792	73.7147	82.6854	4.11111	103.962	73.934	77.6165	4.71659	104.439	57.4525	64.1818	5.56058	104.77	91.5946	116.053	6.11327	104.879	88.2026	105.35	5.0534	104.608	82.7333	98.0162	5.35342	105.047	81.9042
102.214	80.7767	90.2085	6.83227	104.556	79.3468	95.2492	5.67314	104.921	76.5977	95.9361	4.5939	104.695	76.8677	82.9463	6.17427	104.477	79.7113	85.7565	3.63419	105.333	77.3732	89.9201	4.49298	105.029	74.1329	83.5762	3.86032	104.196	73.4155	77.9385	4.52174	104.673	58.5246	63.2159	5.71729	105.003	92.8596	117.233	6.40129	105.115	89.0794	104.468	5.08252	104.845	83.0211	98.7354	5.3355	105.284	81.6421
102.449	80.6926	89.4283	6.75559	104.784	82.2075	94.7776	5.69256	105.159	75.6672	95.7236	4.5313	104.932	76.8274	83.7659	6.15798	104.638	80.0758	85.1629	3.65655	105.566	77.9742	88.0815	4.42632	105.263	74.423	83.3868	3.9873	104.357	73.1465	76.6424	4.64734	104.919	59.0492	63.8718	5.78029	105.238	94.2492	115.925	6.24272	105.351	88.6353	105.842	5.09547	105.08	82.5301	99.6315	5.63518	105.521	83.0691
102.684	80.8172	91.2394	6.60863	105.02	82.8412	94.4527	5.71197	105.395	76.1147	96.2077	4.54414	105.167	75.0161	82.0569	6.35831	104.876	80.5323	83.9806	3.58307	105.801	77.1066	88.4601	4.44211	105.501	75.4506	82.4976	4.0746	104.59	71.3333	77.0987	4.7343	105.083	59.1803	64.6023	5.80775	105.473	92.9085	118.088	6.27023	105.588	89.3015	105.013	5.03398	105.315	83.4553	99.789	5.12215	105.755	82.4474
102.922	80.1861	88.658	6.39457	105.252	80.1977	94.0426	5.80259	105.633	77.2876	97.8466	4.57464	105.403	76.1887	81.9008	6.4202	105.11	80.1452	84.7742	3.57668	106.036	76.3586	88.2236	4.47895	105.736	74.8849	83.1525	3.93175	104.822	73.3929	79.4854	4.63607	105.319	58.2082	63.75	5.70275	105.708	91.3297	117.535	5.82686	105.824	89.1037	105.798	5.2233	105.551	83.5724	98.2127	5.2215	105.987	82.2512
103.156	81.843	88.5896	6.78275	105.488	80.483	94.6719	5.76214	105.867	75.7835	95.1757	4.65329	105.638	76.1661	82.2911	6.3355	105.347	80.0839	85.0323	3.65655	106.273	78.0145	87.8419	4.49825	105.971	76.3647	85.077	3.90476	105.06	72.7923	78.3673	4.50242	105.554	59.1328	63.7565	5.70759	105.943	93.1341	115.797	6.03236	106.059	88.4052	106.823	5.09547	105.787	82.4098	99.9562	5.16287	106.223	83.4882
103.313	82.5275	89.2427	6.67093	105.721	81.94	93.541	5.9644	106.107	76.5073	96.9952	4.60193	105.872	77.0806	83.4862	6.34528	105.582	79.121	84.2903	3.50639	106.511	78.6704	89.008	4.43333	106.205	73.7066	81.9567	3.91905	105.296	73.1353	77.7492	4.73269	105.787	58.1934	63.5666	5.82391	106.178	92.6577	116.818	6.1699	106.295	88.3809	105.911	5.23301	106.022	83.5902	99.9968	5.25733	106.456	82.5353
103.548	81.4191	89.0472	6.60703	105.955	82.9141	94.7634	5.589	106.34	76.4653	95.8786	4.4992	106.105	77.479	83.8488	6.0228	105.817	79.9419	84.8806	3.69968	106.745	79.4523	88.5128	4.53158	106.443	75.0194	84.2953	3.9746	105.533	72.8309	77.9434	4.69726	106.025	58.1721	65.2532	5.3748	106.417	93.3486	117.681	6.16181	106.542	88.8395	106.313	5.22654	106.259	83.5561	100.685	5.18078	106.698	82.7708
103.784	81.5388	89.4902	6.54633	106.207	82.2382	92.7886	5.7055	106.573	77.2488	96.6757	4.5297	106.34	77.6113	83.265	6.50814	106.05	80.2242	85.4323	3.59744	106.979	78.1519	89.3738	4.7193	106.679	74.8379	81.8716	3.99206	105.767	73.0676	78.2087	4.77134	106.258	58.8607	63.5731	5.55412	106.662	90.5268	116.699	6.12298	106.707	87.9692	106.31	5.28155	106.494	82.6439	99.8133	5.13029	106.929	81.5447
104.019	80.7217	88.7199	6.53035	106.446	82.8185	94.6293	5.8657	106.811	75.3215	94.4313	4.76726	106.575	77.2694	83.6537	6.42997	106.301	81.4452	85.1016	3.61981	107.215	78.2779	88.8243	4.63684	106.914	76.1167	83.9711	3.86508	105.999	72.6892	79.2929	4.64734	106.494	57.9246	63.1299	5.59935	106.825	92.0962	117.665	6.24272	106.941	89.0502	106.944	5.06796	106.729	82.4211	98.3831	5.29153	107.167	82.2496
104.255	80.4061	89.5635	6.76677	106.679	82.8023	95.6798	5.70712	107.053	76.1987	94.3227	4.70465	106.812	77.2306	82.5268	6.2215	106.534	79.9758	85.1661	3.63738	107.451	78.7658	88.623	4.52105	107.158	75.6645	82.3676	4.00635	106.235	72.0419	77.9773	4.79871	106.729	57.7082	62.7873	5.52504	107.06	91.3091	116.428	6.44337	107.177	89.7601	105.442	5.11812	106.962	83.3837	99.0925	5.38925	107.401	83.8666
104.492	82.0566	88.5896	6.61821	106.915	80.7472	93.4732	5.80583	107.215	77.1292	96.3371	4.59551	107.048	76.6806	82.4065	6.26059	106.771	81.15	84.4	3.55751	107.691	78.8029	88.3898	4.4614	107.323	75.4992	83.5008	3.99524	106.469	73.5829	77.3058	4.59098	106.967	58.6115	63.0032	5.69952	107.297	95.0804	116.065	6.0712	107.41	89.0227	106.358	5.19417	107.2	83.6358	100.224	5.2785	107.639	83.6374
104.726	80.8608	89.1205	6.57508	107.149	81.1686	93.041	5.56796	107.447	75.5832	98.2109	4.66292	107.277	76.8903	82.0179	6.32248	107.005	80.4806	84.671	3.6869	107.925	77.8336	88.7508	4.4807	107.555	74.7699	82.6581	4.00794	106.699	73.3816	77.144	4.56844	107.204	57.3016	63.8117	5.50081	107.528	92.3754	117.431	6.03722	107.645	90.9741	107.047	5.21359	107.432	83.3366	99.6997	5.48208	107.873	82.5997
104.962	83.3301	89.9055	6.65815	107.387	81.9514	94.4574	5.5	107.688	77.3522	95.8339	4.64366	107.514	77.4984	81.9122	6.16612	107.234	79.95	84.7984	3.60064	108.161	78.504	88.1294	4.51228	107.793	74.376	82.451	3.84444	106.934	74.2319	77.7152	4.78744	107.437	58.4607	63.2808	5.48627	107.766	93.8975	117.47	6.01942	107.883	88.3987	107.719	5.01618	107.671	83.9024	99.276	5.11726	108.109	83.303
105.199	82.8657	89.0635	6.65016	107.621	82.4846	94.5331	5.8835	107.92	76.2181	96.3802	4.69502	107.749	76.7242	82.9935	5.93485	107.468	80.4145	84.5242	3.66134	108.394	78.2536	90.0048	4.55439	108.026	75.8136	83.1734	3.85397	107.169	74.058	77.6586	4.66667	107.671	57.8475	63.4221	5.51373	108	92.582	117.679	6.05987	108.12	89.4408	107.647	5.03722	107.906	84.0276	99.0162	5.49674	108.345	81.9953
105.436	81.966	90.4055	6.57348	107.857	81.8201	94.5505	5.69417	108.155	77.496	96.2588	4.60353	107.984	77.5919	83.735	6.38925	107.627	80.4839	85.1645	3.51757	108.63	79.042	88.4888	4.25789	108.263	74.7212	83.4462	3.96667	107.403	73.7488	77.8091	4.58132	107.906	59.2508	63.1899	5.42326	108.237	91.8297	118.465	6.09709	108.353	89.4117	108.171	5.22492	108.142	84.2016	100.466	5.16775	108.581	83.1774
105.672	82.5777	91.6287	6.5607	108.095	82.0178	94.3896	5.73625	108.389	77.8998	94.3259	4.66292	108.217	76.921	83.6553	6.11889	107.784	80.6129	85.9468	3.63898	108.864	77.2294	87.7955	4.62105	108.499	75.5673	82.6822	4.02222	107.633	73.4863	78.0647	4.67633	108.139	59.4951	62.362	5.63166	108.468	93.7114	117.209	5.96117	108.59	89.363	105.995	5.09061	108.378	84.2748	99.7468	5.43811	108.817	84.3155
105.908	82.4725	89.886	6.58147	108.334	81.2237	93.0994	5.7233	108.625	77.3506	95.0495	4.55377	108.451	77.3387	83.6829	6.0228	108.022	79.7726	84.7	3.54153	109.099	77.9208	88.4089	4.55088	108.736	74.8606	83.3178	3.89365	107.792	73.095	79.1699	4.63285	108.37	58.9049	62.7825	5.53958	108.705	92.7744	117.157	6.17314	108.825	90.2626	106.568	5.19903	108.615	83.3268	100.497	5.42508	109.064	83.7347
106.159	80.9871	89.702	6.34026	108.566	83.1653	95.6987	5.34466	108.859	74.7399	96.6182	4.59551	108.687	76.2226	83.7106	6.20358	108.254	80.45	85.2339	3.6885	109.33	78.8094	88.7396	4.52105	108.966	75.7423	82.9326	4.17619	108.041	73.7101	77.8657	4.76006	108.605	59.0361	63.9448	5.54604	108.938	91.5379	115.935	6.30583	109.059	90.2593	107.139	5.14239	108.857	85.4195	98.875	5.06678	109.226	80.763
106.394	81.9045	89.7801	6.58466	108.8	82.8314	93.8722	5.9466	109.095	77.6365	96.2268	4.57945	108.923	77.4435	82.3236	6.06189	108.485	81.6339	84.4339	3.61661	109.566	79.2019	89.377	4.43333	109.205	73.4749	82.8459	3.89365	108.28	73.5024	78.4951	4.70048	108.84	60.0246	62.6526	5.61066	109.172	92.1924	116.639	6.3657	109.297	89.7715	106.35	5.29773	109.022	84.5463	99.901	5.22801	109.463	84.8917
106.629	82.7848	89.0847	6.39137	109.037	83.919	95.6041	5.6165	109.329	77.3069	95.1038	4.57785	109.169	76.4694	83.1837	6.45928	108.719	80.0694	86.2855	3.57188	109.8	79.4136	88.5543	4.46842	109.439	77.1945	83.5859	3.87778	108.51	73.4364	79.3544	4.67633	109.073	59.3393	63.3003	5.58643	109.404	92.4763	117.817	6.12621	109.533	89.7796	106.434	5.03074	109.253	83.3366	97.8068	5.1759	109.698	82.8838
106.863	82.7621	90.2134	6.42812	109.315	82.2269	94.0694	5.79773	109.565	77.2003	94.524	4.71429	109.333	77.2323	82.8098	5.99511	108.955	80.1532	85.2677	3.77796	110.034	79.0468	88.278	4.52281	109.675	74.6904	84.2022	3.93016	108.745	74.4863	77.4709	4.55717	109.307	58.4311	62.9042	5.75606	109.64	93.6183	118.188	6.19417	109.766	88.7342	107.971	5.05178	109.492	83.4293	99.3847	5.54397	109.935	83.0973
107.096	81.5599	89.8876	6.58307	109.474	82.1588	93.6814	5.83819	109.801	76.2149	94.7061	4.66292	109.568	77.6306	83.7967	6.12378	109.192	81.4113	83.2339	3.60383	110.268	77.9838	89.1789	4.42807	109.912	75.1945	82.8716	3.81587	108.981	73.1063	76.4498	4.6409	109.554	59.677	64.3279	5.57835	109.874	91.8312	116.927	6.18932	110.001	89.3987	106.605	5.18123	109.726	83.4553	100.857	5.24267	110.171	84.8666
107.334	82.7362	90.2134	6.48083	109.708	81.9384	95.1309	5.8123	110.033	77.9693	95.5815	4.65169	109.808	78.1839	82.5447	6.48371	109.428	80.8	84.629	3.51757	110.503	77.8352	89.5335	4.36667	110.147	75.5138	83.3483	3.7746	109.217	73.868	76.4353	4.6248	109.717	57.9639	63.1153	5.66721	110.108	92.9984	117.797	6.2589	110.235	88.8963	107.366	5.09061	109.96	84.1057	99.8068	5.11238	110.408	83.7143
107.568	81.9709	89.7736	6.7524	109.959	81.4749	94.5789	5.62136	110.27	76.5622	96	4.54414	110.043	76.8613	84.0732	6.40391	109.662	80.8371	85.5274	3.68371	110.739	79.4168	88.4521	4.48246	110.378	74.624	84.382	3.85397	109.449	73.5974	78.0324	4.65217	109.951	58.3443	63.5065	5.67528	110.341	92.5726	116.292	6.06796	110.471	90.1718	105.997	4.85275	110.192	82.6293	99.6916	5.16612	110.645	83.7928
107.802	83.8026	88.6124	6.46166	110.192	82.034	94.9606	5.71683	110.507	77.3328	96.0463	4.79454	110.279	77.8532	82.3724	6.14821	109.899	80.4097	83.9452	3.6262	110.977	79.2375	88.4473	4.24912	110.615	74.6451	83.3291	4.11587	109.682	73.7134	76.9951	4.59903	110.184	58.5066	64.1737	5.84976	110.577	93.6246	116.697	6.24919	110.706	90.6483	106.831	5.05663	110.428	83.3724	100.133	5.32248	110.881	83.617
108.04	81.2055	90.4267	6.7492	110.427	83.0243	94.6688	5.83172	110.742	77.5654	96.1278	4.64045	110.515	77.6726	81.3593	6.23616	110.134	80.7032	85.4742	3.59105	111.22	78.1567	88.4345	4.52105	110.852	74.8525	84.7191	3.84603	109.914	72.7279	78.4256	4.51852	110.414	59.4148	64.5958	5.86591	110.815	92.0457	116.87	5.88511	110.939	90.1831	106.723	5.30421	110.663	83.8195	99.086	5.1873	111.114	82.4317
108.272	82.9676	88.8208	6.5	110.663	82.3274	93.6293	5.82039	110.977	77.2746	95.6422	4.69342	110.753	79.2613	84.613	6.36971	110.371	80.4581	85.1097	3.57987	111.382	77.8772	88.4169	4.46491	111.083	75.8639	83.8363	4.13016	110.149	72.8857	78.4919	4.89211	110.653	59.3279	63.9692	5.42326	111.05	93.4448	115.455	6.10841	111.174	90.2172	108.05	5.15534	110.9	83.6504	97.2955	5.2329	111.348	83.1994
108.51	82.9515	91.2964	6.24121	110.9	83.4749	94.4464	5.79935	111.213	77.2294	96.4569	4.60193	110.987	76.5387	82.9431	6.03257	110.607	81.7629	85.3597	3.623	111.616	78.6866	87.8914	4.48772	111.317	74.6532	84.3194	4.00159	110.382	73.4138	77.0663	4.65056	110.887	59.8393	64.3555	5.82229	111.292	94.0804	117.301	5.90615	111.407	89.6191	106.587	5.0178	111.132	84.5496	99.086	5.27524	111.586	83.0801
108.742	81.7184	90.0798	6.07827	111.132	83.893	94.8975	5.54693	111.447	76.6688	95.4457	4.4687	111.22	76.8855	82.1171	6.32736	110.845	80.7661	84.6516	3.68371	111.847	79.3328	87.5304	4.56667	111.55	76.376	83.3403	4.00159	110.619	73.694	78.2184	4.63607	111.12	58.8689	64.5162	5.50404	111.52	93.3312	118.337	6.30421	111.64	90.7504	105.348	5.07929	111.368	85.2569	99.1477	5.05537	111.821	85.1052
108.978	82.5485	88.9544	6.41534	111.367	82.3663	93.8517	5.86084	111.702	78.2326	96.123	4.5008	111.459	77.6484	83.0374	5.97231	111.077	81.7597	83.6694	3.57348	112.082	77.9338	87.1693	4.5386	111.792	74.6337	83.7801	3.91587	110.854	73.9597	77.5922	4.5942	111.352	57.323	63.4708	5.44588	111.757	92.9732	117.306	6.37217	111.878	89.5203	105.477	5.00971	111.6	83.3756	100.393	5.23941	112.056	82.4364
109.213	81.6683	90.1156	6.51278	111.532	83.0097	94.8375	5.8301	111.933	78.7383	96.2444	4.53772	111.694	77.0306	82.9545	6.06026	111.312	80.0968	86.421	3.54633	112.314	79.273	89.6038	4.53158	111.956	75.1864	81.9727	3.94603	111.091	74.0757	78.1974	4.49275	111.588	58.8279	63.1299	5.59289	111.992	92.7035	118.285	6.2055	112.115	89.4749	107.648	5.06311	111.837	84.878	99.2062	5.12541	112.291	83.6248
109.447	81.1327	88.0651	6.3115	111.766	81.9724	94.7729	6.01942	112.167	77.0711	95.115	4.64205	111.93	77.0016	83.7577	6.16124	111.545	81.0065	85.4452	3.58147	112.551	78.3021	89.5208	4.39474	112.193	76.5073	83.6565	4.01429	111.327	72.1498	77.6877	4.73108	111.822	59.1131	62.8279	5.7916	112.226	93.1956	116.833	6.07605	112.349	88.9724	107.171	4.96278	112.071	85.4049	99.5795	5.06352	112.528	84.3077
109.679	81.9126	88.1596	6.6246	111.998	82.7536	95.0804	5.59871	112.406	79.0679	95.0048	4.64045	112.166	78.9694	83.0114	6.3355	111.781	81.0161	84.7516	3.5655	112.785	78.6785	89.5351	4.4193	112.427	75.06	83.4559	4.03333	111.561	73.7359	77.3495	4.69565	112.059	57.8115	63.6185	5.47011	112.462	92.224	116.707	5.75728	112.581	90.4538	105.397	5.11974	112.309	82.3789	98.4903	5.25407	112.763	84.5463
109.913	82.2945	89.3632	6.82109	112.233	83.7893	94.0221	5.62298	112.633	77.9435	94.484	4.63724	112.403	77.721	84.6553	6.21661	112.017	82.6016	85.2806	3.51438	113.018	79.3457	89.1342	4.33333	112.662	75.8752	82.8684	3.93651	111.796	74.0837	77.4968	4.60225	112.291	58.2328	64.0893	5.50242	112.698	93.9669	114.692	6.0712	112.818	90.0924	107.969	5.50809	112.544	83.4667	99.4026	5.19544	112.998	84.6829
110.149	81.8625	89.6792	6.39776	112.47	83	94.1372	5.37379	112.867	77.7771	96.6725	4.7496	112.635	76.3677	82.6634	6.3241	112.247	83.2016	84.6694	3.61022	113.254	77.6753	87.4137	4.46842	112.895	75.6564	84.2119	3.81746	112.033	73.3961	78.6877	4.76812	112.526	59.577	63.4578	5.96931	112.936	92.8801	117.144	6.05987	113.054	91.611	108.071	5.04531	112.78	83.9463	98.5308	5.32085	113.231	84.0424
110.383	82.5275	90.2248	6.40256	112.709	83.0454	94.2744	5.80259	113.103	78.2843	95.369	4.69021	112.869	77.5887	81.6732	6.25896	112.481	80.6113	84.621	3.56709	113.488	78.2036	88.2348	4.42632	113.127	75.154	83.5682	3.99524	112.265	73.5958	77.6974	4.75523	112.76	58.9574	62.6299	5.42488	113.171	93.0899	115.877	6.39159	113.286	91.0146	106.445	5.22654	113.013	83.852	99.0552	5.3127	113.466	83.0801
110.62	82.589	89.8648	6.30192	112.944	83.3744	95.6467	5.68123	113.341	80.1389	94.9856	4.94061	113.106	76.9258	82.4146	6.16612	112.713	81.2403	84.9	3.57029	113.725	78.6672	88.4425	4.40526	113.36	76.6888	84.0241	4.11111	112.504	74.525	77.5275	4.53301	112.99	58.5197	62.4367	5.65913	113.406	93.8013	117.874	6.14887	113.521	91.5267	105.61	5.26699	113.248	84.522	100.568	5.43485	113.711	84.2135
110.866	81.8754	91.1075	6.60703	113.18	83.4425	95.6293	5.7411	113.574	79.0598	96.7061	4.52488	113.34	78.8048	82.0081	6.04235	112.947	81.2306	85.1935	3.70767	113.961	78.1987	88.8594	4.44211	113.598	76.8185	84.4526	3.90476	112.746	73.7391	77.6036	4.63124	113.226	59.3262	62.6104	5.45234	113.642	93.6278	117.216	6.06311	113.758	90.6791	106.437	4.98382	113.494	84.4927	99.4708	5.50977	113.873	85.4961
111.027	82.5194	90.6433	6.23802	113.42	81.9579	93.4196	5.84628	113.806	78.6333	94.3994	4.70787	113.577	78.5274	82.4374	6.17264	113.179	81.3839	83.7387	3.53035	114.196	78.4313	88.3658	4.57368	113.832	75.4457	84.13	3.93968	112.909	74.7343	77.9854	4.58776	113.462	58.9852	62.2581	5.56543	113.88	95.3565	116.243	6.05016	113.992	89.8217	107.4	4.85113	113.661	84.8927	99.4984	5.17427	114.108	84.3265
111.261	82.2896	89.0928	6.24601	113.698	84.0081	93.9511	5.66181	114.043	78.8288	94.6166	4.64687	113.822	77.9081	82.2276	6.21987	113.415	82.9355	84.8306	3.60383	114.431	78.2698	87.6182	4.54035	114.068	75.1297	83.3274	3.82381	113.143	73.7182	76.8657	4.7504	113.7	58.4639	63.0162	5.6769	114.113	94.3107	117.627	6.41424	114.223	91.2626	107.921	5.27994	113.896	84.2472	100.713	5.14495	114.344	84.0942
111.496	82.356	89.7166	6.39776	113.858	82.9806	94.3107	5.47735	114.277	79.2859	96.6837	4.59069	113.985	77.4226	83.9837	6.16612	113.651	82.0387	84.671	3.66454	114.666	79.5428	90.1757	4.40702	114.305	75.564	82.8395	3.91587	113.349	73.4412	79.0534	4.88567	113.937	60.0918	62.8555	5.48465	114.348	91.4038	116.475	6.17961	114.457	90.0276	107.081	4.92071	114.131	83.8894	100.209	5.21987	114.576	84.9168
111.73	83.5356	88.9984	6.28115	114.096	84.9222	93.5899	5.79773	114.512	78.7787	95.3019	4.65811	114.219	78.3129	82.878	5.88925	113.886	81.4371	84.3194	3.46645	114.901	78.6575	87.2907	4.46842	114.542	77.389	83.3371	4.09841	113.582	73.401	77.0615	4.657	114.181	58.5033	61.6899	5.83845	114.581	93.8218	115.28	5.93528	114.693	90.7326	106.053	5.11165	114.366	84.7545	100.437	5.34202	114.815	84.3328
111.964	82.1505	89.5651	6.45048	114.378	83.2707	93.3675	5.79935	114.744	78.3958	96.8562	4.52488	114.452	77.8355	83.5073	6.42508	114.121	82.1226	84.5161	3.53514	115.134	78.8805	88.7732	4.38246	114.778	75.6613	82.2006	4.00476	113.819	74.971	77.9272	4.79549	114.342	59.0459	63.5519	5.55897	114.815	93.2886	115.754	6.15534	114.926	90.4668	107.132	5.1877	114.601	82.7431	99.4075	5.22964	115.051	84.9184
112.2	82.4628	90.044	6.6885	114.612	82.7666	95.0741	5.80744	114.981	78.2682	95.2604	4.5939	114.688	77.6258	84.6829	6.12215	114.353	82.0435	85.3129	3.60703	115.371	78.2472	88.6853	4.42807	115.013	75.6872	83.5602	3.88571	114.05	74.7874	76.555	4.53784	114.576	58.823	62.8523	5.54281	115.051	93.6136	116.7	6.51618	115.16	91.2804	106.971	5.05663	114.836	85.2602	99.0893	5.40879	115.287	83.5055
112.432	83.8819	89.4658	6.75719	114.847	84	94.0315	5.73463	115.215	77.2698	95.2796	4.75281	114.922	78.4968	82.1886	6.25407	114.588	81.4758	84.4548	3.60064	115.607	78.0905	89.2939	4.41228	115.246	75.8006	81.8636	3.96825	114.283	73.4428	77.3252	4.7343	114.81	59.1	63.4156	5.38288	115.284	93.8233	116.695	6.2589	115.392	91.5916	107.508	4.86893	115.074	83.5122	98.6185	5.08958	115.522	85.1068
112.669	83.3317	89.0261	6.58466	115.083	82.5413	94.6703	5.84142	115.451	77.9467	96.5783	4.62279	115.161	77.7468	82.8537	6.21661	114.819	82.1532	83.629	3.5655	115.85	78.7754	88.5575	4.52807	115.48	77.1961	84.3917	3.97143	114.518	73.4734	77.4175	4.5153	115.046	58.6213	63.0795	5.52019	115.519	94.918	115.501	6.00809	115.642	92.0049	104.826	4.94175	115.308	85.5626	98.9188	5.31107	115.76	83.6531
112.907	83.4223	89.7085	6.83227	115.314	82.5348	95.3912	6.04854	115.685	78.0614	95.7109	4.61156	115.396	77.771	82.3106	6.30945	115.055	82.0935	84.4903	3.53514	116.015	78.1583	89.5863	4.29474	115.711	75.1702	84.5811	4.0254	114.756	74.3317	76.5129	4.66989	115.281	59.1672	62.0682	5.46527	115.754	94.8139	116.865	6.18608	115.878	91.1961	106.7	5.22168	115.543	84.9203	99.4123	5.55537	115.991	85.3171
113.143	83.8269	90.3469	6.39617	115.55	85.3112	94.5032	5.64078	115.924	77.2229	94.6038	4.68539	115.634	79.0839	82.5837	6.58469	115.287	81.8081	85.2742	3.52077	116.253	78.1438	87.6885	4.20526	115.951	75.7618	82.39	3.92381	114.99	74.9179	77.9935	4.67472	115.519	59.7525	62.3799	5.47011	115.996	93.9637	116.472	6.28479	116.115	90.7634	108.94	4.94337	115.775	84.935	99.4659	5.34202	116.229	84.9623
113.378	82.6634	90.1205	6.44728	115.787	83.0632	94.0426	5.58738	116.159	77.811	95.8834	4.58909	115.866	78.879	83.4764	5.9202	115.534	83.2694	85.371	3.56709	116.487	78.9612	88.4952	4.25088	116.185	76.9757	83.3258	4.02698	115.224	73.3011	76.7233	4.6087	115.754	58.1639	62.75	5.36026	116.157	93.0757	115.243	6.26861	116.347	90.9287	104.944	5.11165	116.009	85.6862	99.2029	5.29316	116.462	85.5338
113.614	81.5518	90.1482	6.48882	116.029	83.436	95.1041	5.40453	116.403	78.1696	96.0463	4.56982	116.105	80.3758	83.4894	6.19218	115.698	81.4113	83.6968	3.57827	116.722	78.8595	88.6054	4.32632	116.427	75.0746	83.8379	3.86667	115.46	73.6731	78.6731	4.55556	115.991	58.2525	63.2549	5.64943	116.393	95.2145	115.237	6.13269	116.581	91.1361	106.005	5.15696	116.243	84.3106	99.5244	5.3127	116.7	84.2229
113.851	83.9498	91.3502	6.8147	116.262	84.859	94.0016	5.72168	116.632	78.2682	97.0272	4.52648	116.337	80.3952	83.0065	5.9658	115.931	81.8419	85.4903	3.50958	116.955	78.3635	88.484	4.55965	116.657	76.0778	84.7833	3.92857	115.694	75.256	78.6068	4.61514	116.225	59.1836	62.9919	5.40065	116.629	93.3076	114.611	5.79288	116.815	90.8006	106.137	5.18932	116.477	84.4976	99.4821	5.19055	116.935	84.7975
114.086	82.6214	90.9088	6.49521	116.496	85.41	94.705	5.60356	116.867	79.5654	96.0032	4.63082	116.575	79.7242	83.2846	6.40554	116.163	81.1645	84.9565	3.51118	117.193	80.4249	88.3818	4.42105	116.895	76.9951	84.9278	4.00476	115.855	73.9372	78.4498	4.43961	116.459	58.6754	62.6218	5.5412	116.861	93.7019	115.812	5.98867	117.053	91.2934	106.234	5.29773	116.712	83.3398	99.3117	5.20358	117.172	85.7363
114.319	83.4871	90.7166	6.59105	116.731	85.7715	95.3013	5.76537	117.101	78.8481	94.4824	4.69663	116.809	79.0629	83.7496	6.32248	116.399	81.5952	84.1403	3.53994	117.427	79.1583	87.3275	4.30351	117.129	75.9222	83.4222	3.94286	116.088	73.6554	76.7492	4.61192	116.693	60.5443	63.7679	5.51212	117.094	94.5394	115.446	6.30421	117.286	91.6645	105.081	5.11812	116.943	85.9707	98.6802	5.29642	117.404	82.6342
114.552	83.6327	89.4837	6.41693	116.97	84.8282	94.3186	5.87217	117.337	78.7561	95.0128	4.55217	117.044	78.4613	82.7333	6.28176	116.635	82.5565	86.7242	3.59585	117.661	78.2456	87.7268	4.5614	117.365	76.2075	84.3419	4.06667	116.325	74.504	79.4612	4.61836	116.926	59.1098	63.75	5.5525	117.33	94.582	115.686	5.86408	117.524	92.3274	105.715	5.14078	117.179	84.7057	98.8019	5.23453	117.642	83.3846
114.786	82.7346	89.6498	6.56869	117.207	85.0146	94.7902	5.6068	117.569	79.0468	94.9792	4.5297	117.282	79.8645	84.1285	5.94951	116.869	80.9274	85.3468	3.57827	117.894	79.5493	88.0463	4.52982	117.599	76.1345	84.7159	4.03016	116.561	73.9758	76.5631	4.46538	117.162	59.0049	62.6201	5.50404	117.564	95.9685	115.588	6.06958	117.759	91.8525	105.611	5.09709	117.414	83.6	99.2289	5.34691	117.88	85.9388
115.035	83.7265	91.2052	6.5623	117.456	84.9449	94.6546	5.68285	117.806	78.7674	95.7492	4.60353	117.52	77.3839	82.2943	6.06189	117.105	81.3468	85.1097	3.71725	118.131	79.0549	87.2748	4.47544	117.834	76.8363	81.9518	4.02063	116.795	74.8438	78.0275	4.562	117.395	59.7082	63.8815	5.42973	117.797	95.2855	115.373	5.80421	117.995	91.4781	105.116	5.17961	117.65	83.3837	99.5698	5.53746	118.112	83.978
115.275	83.246	88.9691	6.60064	117.617	83.0956	95.3785	5.67638	118.039	79.2617	94.1198	4.84912	117.753	78.1839	83.5008	6.16287	117.337	83.1387	86.1016	3.54473	118.368	78.8255	87.5511	4.53158	118.068	77.6613	84.0947	3.84444	117.029	74.8213	78.9968	4.77778	117.628	58.741	64.4838	5.58158	118.029	94.0221	114.327	6.01618	118.23	92.7196	105.494	4.77508	117.887	84.7041	97.5974	5.16287	118.357	85.0392
115.509	83.6505	90.8599	6.68371	117.853	84.1977	95.5536	5.92557	118.277	79.0258	95.3227	4.57624	117.989	79.0871	81.9252	6.27199	117.571	82.2839	85.3468	3.59585	118.602	79.3732	87.1118	4.38596	118.306	75.6515	83.8571	3.86825	117.279	73.6876	76.6505	4.7182	117.867	59.577	62.5714	5.44588	118.263	95.0221	114.823	6.09709	118.46	92.6337	105.061	5.30583	118.131	85.2016	98.9643	5.30456	118.521	84.9074
115.744	82.9806	89.8648	6.45048	118.088	83.8574	95.3249	5.67314	118.507	79.5654	94.8211	4.66453	118.227	79.5339	83.7415	5.99186	117.806	83.2968	85.5694	3.59744	118.841	77.5897	87.8307	4.39649	118.539	77.1767	84.1108	3.92063	117.442	76.694	78.0178	4.51208	118.104	59.0557	62.5958	5.60097	118.498	95.0174	117.423	5.911	118.696	90.8331	106.406	4.97087	118.296	85.0195	101.302	5.45928	118.758	84.3093
115.98	84.0016	90.8502	6.21086	118.323	83.7682	94.6246	5.64239	118.742	78.8514	95.2332	4.69663	118.471	78.8694	83.7919	6.20358	118.04	82.4758	85.7597	3.65655	119.074	79.021	88.5895	4.57719	118.775	77.0227	83.3804	4.05714	117.674	74.5056	78.4272	4.49275	118.338	59.977	62.9156	5.50081	118.732	93.9054	116.601	5.97411	118.931	91.6467	105.473	5.02913	118.531	83.7789	98.5146	5.20847	118.993	85.2386
116.217	84.2848	90.7459	6.52236	118.557	83.0373	93.5284	5.60518	118.982	78.7819	95.1406	4.76726	118.636	79.0081	81.8829	6.35831	118.272	82.8516	85.5419	3.65176	119.311	79.2989	88.0256	4.50175	119.011	75.8493	83.9839	3.99206	117.908	74.8599	77.9288	4.71659	118.572	59.2508	62.1234	5.58481	118.966	93.9653	115.755	5.88511	119.163	91.9822	106.545	5.15696	118.766	84.5415	99.2468	5.4202	119.229	85.0314
116.451	83.2524	90.0309	6.54153	118.795	83.9887	94.5379	5.66828	119.217	79.9548	95.4153	4.54575	118.871	78.9339	83.7008	5.97394	118.508	81.2081	85.2645	3.65974	119.547	79.3263	87.7891	4.4	119.248	76.7293	84.5072	4.04762	118.141	75.5217	78.7929	4.60064	118.748	59.4377	62.7646	5.39095	119.201	94.9416	115.447	5.65696	119.396	91.0049	105.285	5.5356	119	83.6276	99.6688	5.22801	119.463	85.2559
116.61	84.2589	90.943	6.60383	119.03	85.0227	95.9685	5.88511	119.451	78.5751	93.6917	4.62279	119.107	79.3081	82.8976	6.22964	118.745	81.9065	86.0226	3.63099	119.781	77.6688	87.8658	4.48947	119.482	76.825	83.5265	3.86349	118.376	74.2882	77.2346	4.49758	118.981	59.0197	62.0357	5.55735	119.437	95.4842	116.049	5.88026	119.634	90.5786	105.229	4.99515	119.234	85.387	98.6282	4.98208	119.699	85.3454
116.845	83.432	91.7622	6.62141	119.29	84.0178	94.5331	5.81877	119.683	78.7431	95.647	4.67416	119.343	79.6065	83.0537	6.28502	118.981	83.5806	85.2323	3.6853	120.015	78.895	88.2412	4.2386	119.717	76.4959	85.3242	3.93651	118.608	73.372	79.1408	4.46055	119.218	59.1672	63.5276	5.62359	119.672	95.5883	115.395	6.16505	119.865	92.2593	106.784	5.02265	119.471	85.2179	98.8166	5.26221	119.934	85.4505
117.081	84.2508	89.2052	6.40256	119.517	84.7634	93.5994	5.85922	119.919	79.0404	95.4377	4.70947	119.577	79.1968	83.6602	6.02117	119.216	82.3274	86.5839	3.53035	120.25	78.8675	87.5176	4.35263	119.953	77.3177	83.6035	3.9873	118.843	74.0998	76.7848	4.4058	119.452	58.8131	63.9075	5.68498	119.908	94.6703	115.28	6.03074	120.096	91.0276	105.329	4.95631	119.707	85.7106	99.0942	5.27362	120.168	86.0031
117.315	84.4579	91.3453	6.23323	119.75	82.5057	95.1814	5.88026	120.151	80.0388	95.8466	4.76244	119.811	80.1258	83.522	6.11238	119.448	82.5016	84.5823	3.54473	120.494	79.3215	87.3243	4.37895	120.193	76.389	82.7079	3.98254	119.075	75.2238	77.9078	4.60709	119.688	58.6967	64.0958	5.50404	120.141	94.5126	114.342	5.81877	120.332	92.2804	105.624	4.88673	119.939	84.5789	97.7192	5.18404	120.404	86.0141
117.552	84.7055	89.9463	6.61981	119.984	82.7909	94.2287	5.72977	120.389	80.0711	96.2141	4.74799	120.046	79.8387	82.7577	5.98208	119.683	81.8823	86.079	3.52077	120.657	81.1438	87.8834	4.38246	120.426	75.6759	83.4366	3.90952	119.314	74.2013	77.3964	4.57327	119.923	59.6016	62.6299	5.35864	120.376	94.8912	116.1	5.79126	120.569	91.2172	106.711	5.07605	120.174	84.6423	98.474	5.2785	120.64	86.4788
117.788	84.0469	88.7704	6.57348	120.222	83.8363	94.8028	5.7589	120.622	78.832	95.4026	4.69021	120.279	78.9871	82.8667	6.24593	119.917	83.2774	85.5419	3.57668	120.891	79.4475	88.8307	4.64035	120.662	76.0032	84.1091	4.04603	119.547	75.1465	76.3091	4.5942	120.157	59.1721	62.8961	5.47011	120.619	95.2965	115.152	6.01456	120.804	91.6126	106.416	5.22168	120.409	85.3626	98.7695	5.06678	120.878	85.2967
118.024	85.7379	90.4951	6.40096	120.463	85.3371	96.2035	5.75728	120.856	79.6446	95.3482	4.58427	120.515	77.5871	82.4049	5.88274	120.164	82.6629	86.2952	3.63738	121.127	81.3086	89.3083	4.39474	120.895	76.705	83.809	3.99365	119.78	75.3865	77.4644	4.61353	120.39	60.0721	62.8425	5.55412	120.85	95.5694	116.125	5.94337	121.04	92.2075	105.594	5.03722	120.646	85.6634	99.3019	5.50651	121.113	84.9765
118.261	83.8058	92.6906	6.74281	120.696	84.6661	94.6625	5.84466	121.098	80.5864	92.8307	4.57945	120.749	78.7806	82.7707	6.14495	120.326	83.671	86.4548	3.64537	121.363	79.1712	89.2045	4.64035	121.138	75.8104	82.2681	3.77778	120.013	74.1337	78.1036	4.88406	120.622	59.9066	63.9464	5.43942	121.012	94.7792	115.682	5.94498	121.275	90.9498	105.789	4.97896	120.88	84.9252	98.513	5.2671	121.349	84.1758
118.496	85.39	89.7085	6.15815	120.938	84.7261	95.3218	5.73139	121.325	79.6672	94.0879	4.47994	120.988	77.8468	83.0911	5.89577	120.563	81.6097	85.4177	3.60863	121.599	79.021	88.9744	4.38246	121.301	76.8201	83.7881	4.00476	120.249	75.3108	77.0906	4.4219	120.859	59.3869	63.5292	5.60905	121.243	94.9905	115.909	6.13754	121.509	91.248	106.034	4.96926	121.115	84.7089	100.231	5.4658	121.581	86.3736
118.731	84.3657	90.7085	6.377	121.168	84.2366	93.7082	5.72816	121.559	80.5137	95.722	4.72713	121.224	78.2694	83.0081	6.05537	120.797	82.0081	85.171	3.61821	121.833	79.6963	86.7316	4.39825	121.534	75.1102	83.3515	3.92381	120.482	75.5588	77.5534	4.60548	121.091	59.5803	62.6445	5.64459	121.481	93.511	114.857	6.06311	121.742	91.9076	106.435	5.03883	121.353	85.8699	98.1201	5.23941	121.816	86
118.967	84.3867	88.9593	6.67891	121.421	84.9271	95.4006	5.69417	121.793	81.3586	93.9441	4.64526	121.46	80.0452	81.7154	5.9886	121.033	82.9532	84.6581	3.6278	122.069	78.357	88.1486	4.38947	121.77	77.248	81.9502	3.96984	120.718	73.4895	78.1926	4.57166	121.325	58.8131	63.3068	5.68174	121.715	94.4748	117.593	6.17799	121.98	93.1799	106.071	5.01618	121.588	86.2049	99.5812	5.37296	122.052	84.9874
119.202	83.7443	90.8094	6.44089	121.655	85.0681	94.9653	5.56796	122.03	81.4475	95.1821	4.70144	121.693	79.1661	82.2634	6.23941	121.267	82.1306	85.721	3.62141	122.304	79.5331	87.8818	4.35263	122.004	77.6548	83.6469	3.96349	120.951	75.8873	78.8641	4.58615	121.56	59.3	61.6412	5.54281	121.949	94.6325	115.729	5.86084	122.216	90.0859	105.663	4.99029	121.823	84.7203	99.1477	5.28827	122.289	86.3046
119.44	83.6052	90.7378	6.43291	121.816	85.9109	94.0994	5.55987	122.269	79.4216	95.7045	4.59069	121.931	78.8048	83.2732	6.15147	121.503	82.9871	85.9548	3.52077	122.539	79.9532	89.0511	4.41404	122.242	76.2869	83.6469	4.01587	121.186	74.2399	77.5971	4.49436	121.797	60.0082	61.7435	5.76737	122.187	95.0868	114.627	5.98058	122.454	91.8039	106.65	5.1521	122.06	85.5691	99.4042	5.23453	122.525	84.5934
119.675	84.0307	91.0016	6.64696	121.976	85.376	95.6956	5.61327	122.501	79.2423	95.2364	4.58266	122.169	79.0371	81.8959	5.93811	121.734	82.7065	86.4516	3.69968	122.776	80.1664	87.1374	4.67193	122.48	77.8784	83.0337	3.98889	121.417	75.4718	77.6812	4.78422	122.03	59.6951	62.9773	5.87399	122.421	96.4905	116.853	6.1165	122.691	92.6596	107.24	5.22006	122.296	85.4423	97.5763	5.14821	122.762	86.2292
119.923	83.3495	91.0358	6.39457	122.211	86.4733	95.235	5.70874	122.737	79.5073	95.7013	4.79454	122.403	79.0871	82.652	6.35505	121.967	83.1806	84.5048	3.61821	123.012	79.1147	87.8482	4.29123	122.716	76.825	84.382	3.75397	121.652	74.182	77.5453	4.70048	122.268	59.9	62.289	6.03716	122.655	95.6719	114.734	6.09385	122.931	93.5057	106.805	5.12621	122.531	85.7317	100.357	5.14332	123.007	85.1209
120.084	83.6828	91.8713	6.28115	122.445	84.9433	94.7397	5.60518	122.973	79.1987	95.5495	4.72231	122.64	78.7355	82.9203	5.79967	122.202	82.8065	84.7484	3.58626	123.243	79.9887	87.6773	4.41579	122.949	77.611	82.8491	4.08889	121.902	76.1626	76.8981	4.52013	122.498	59.8754	62.0536	5.80452	122.892	94.6057	116.558	6.20388	123.165	92.3177	105.353	5.07929	122.773	85.4732	98.7597	5.20684	123.171	86.3548
120.323	84.267	90.5456	6.48722	122.68	84.731	96.2524	5.78155	123.212	80.1454	95.1917	4.66453	122.877	79.6726	83.4683	6.10586	122.438	83.4952	84.2694	3.60224	123.477	79.2278	86.1518	4.4807	123.184	75.8995	82.0787	4.06508	122.135	75.2689	78.6586	4.73269	122.735	59.3426	62.7906	5.73021	123.128	95.4543	116.498	6.11165	123.402	93.3452	106.156	5.24272	122.937	86.8098	98.2695	5.23453	123.405	85.7535
120.559	84.7055	91.4251	6.29872	122.944	85.1426	94.2461	5.55502	123.441	79.0824	96.4089	4.7175	123.12	80.4387	83.0829	6.2101	122.672	81.9016	85.3129	3.623	123.71	79.3506	87.0399	4.40351	123.417	76.2642	84.4575	3.98889	122.368	74.5588	77.6764	4.60548	122.97	58.9443	62.6769	5.64297	123.362	93.3785	115.989	5.93528	123.638	92.6677	106.455	4.86408	123.172	86.2114	98.8555	5.21173	123.641	85.1381
120.795	83.555	91.1042	6.40096	123.106	85.329	94.4464	5.64401	123.678	78.4733	92.7636	4.65008	123.285	78.829	83.7837	6.14495	122.907	83.6935	84.2274	3.59585	123.948	80.4653	87.8307	4.45965	123.651	77.1524	83.9149	4.19365	122.605	75.8986	78.8398	4.65217	123.205	60.1672	64.2321	5.53796	123.598	96.3328	114.859	5.8835	123.874	93.8622	106.573	5.1877	123.41	84.9821	97.9675	5.2329	123.876	85.3297
121.03	82.9935	90.4397	6.3722	123.339	84.9611	97.5	5.52913	123.914	79.0226	94.746	4.60995	123.52	78.8242	82.5447	5.80945	123.144	82.9065	86.9016	3.59265	124.18	80.6042	87.262	4.20351	123.885	75.8622	84.297	4.03492	122.838	76.3285	78.3123	4.7037	123.451	59.9508	62.6818	5.49273	123.833	94.6956	115.006	5.83819	124.105	92.8574	104.563	5.03074	123.643	85.5285	99.4854	5.29316	124.112	86.4725
121.265	85.39	90.5098	6.22684	123.576	85.4052	96.4054	5.83657	124.152	81.0048	96.9872	4.75441	123.756	79.221	83.7772	5.87948	123.376	83.3823	85.3742	3.57987	124.414	79.9564	89.1214	4.43158	124.119	78.1313	82.7689	3.83175	123.075	75.1626	78.1456	4.6248	123.614	58.859	63.6721	5.55735	124.069	96.2397	115.504	6.08576	124.341	91.0324	106.256	5.19903	123.881	85.5398	98.8166	5.23616	124.35	85.8038
121.498	85.7751	91.7883	6.28754	123.81	85.6937	94.3596	5.83495	124.389	79.7076	96.7652	4.5618	123.992	77.9306	82.6163	6.01792	123.606	81.9823	84.0919	3.60703	124.65	80.2908	89.6997	4.41579	124.352	78.2399	83.2937	3.90317	123.309	75.0725	78.2913	4.63768	123.845	60.9213	62.9513	5.56543	124.301	95.4574	115.558	6.03074	124.575	93.0632	104.187	5.04207	124.114	86.0211	98.7419	5.17427	124.586	86.8053
121.736	83.7994	90.5391	6.36262	124.047	86.5964	95.7902	5.6068	124.628	80.7916	95.4393	4.54735	124.227	79.421	83.1837	5.90717	123.843	82.3226	85.7516	3.65655	124.887	81.0517	88.0927	4.35263	124.59	77.154	84.3612	4.02698	123.547	75.7391	77.5	4.50081	124.078	58.9016	61.8344	5.36672	124.536	94.8533	116.147	6.21359	124.83	93.8558	104.695	4.97735	124.35	87.7057	98.6429	5.34039	124.821	86.9294
121.97	84.4709	90.0309	6.33227	124.284	86.8574	95.9953	5.75081	124.862	79.63	96.4265	4.74478	124.462	80	83.1431	6.12215	124.078	83.1613	84.8581	3.61342	125.131	81.2068	87.9888	4.40702	124.823	75.9919	84.0032	3.9381	123.78	75.2254	77.2233	4.53462	124.311	60.1098	63.1575	5.54604	124.771	95.7808	117.13	6.08576	125.064	92.8331	106.365	5.30744	124.582	85.4862	101	5.59121	125.058	85.9215
122.205	84.034	91.1629	6.19968	124.519	84.0373	94.7256	5.64725	125.101	81.5816	95.3546	4.60835	124.701	81.2839	84.0163	5.94625	124.314	84.2435	86.879	3.60543	125.295	80.6769	88.5032	4.48772	125.06	76.4376	83.618	3.85079	124.018	74.372	77.8301	4.657	124.546	58.7393	62.9253	5.77868	125.007	95.0016	114.877	5.83819	125.302	93.1686	105.219	5.2945	124.815	85.361	97.8377	5.39577	125.292	85.6719
122.438	85.1036	90.9658	6.36422	124.748	86.564	94.8297	5.92718	125.334	79.7674	96.2556	4.69502	124.936	79.8677	81.4878	6.08958	124.544	83.1806	85.0629	3.65655	125.531	80.4313	88.2364	4.6	125.294	77.7974	83.7705	3.9	124.247	75.3833	77.3948	4.61675	124.78	58.8738	62.6266	5.50081	125.252	96.7461	116.856	6.14401	125.539	92.047	106.176	5.26214	125.05	85.9268	99.4026	5.52932	125.527	85.5542
122.673	83.4029	91.4088	6.46965	125.001	86.1912	95.0789	5.85275	125.572	81.0016	94.7013	4.60995	125.169	79.1694	83.1886	6.00977	124.791	83.2677	86.4919	3.52716	125.767	79.4491	88.3482	4.42105	125.527	77.6629	83.3596	3.76825	124.481	75.1079	77.1165	4.66345	125.012	59.8328	61.6916	5.55089	125.414	95.9685	113.771	6.18447	125.778	90.9692	104.576	5.16505	125.285	85.3171	98.4968	5.4202	125.763	85.5102
122.909	84.856	89.8876	6.35144	125.238	87.4878	95.2224	5.49353	125.819	79.3716	95.7268	4.64848	125.401	79.129	83.2065	6.19707	124.953	83.1774	85.2419	3.58786	125.998	80.0808	88.9489	4.48947	125.775	76.6629	82.8058	3.95714	124.716	75.1127	77.3867	4.6087	125.249	61.2164	61.6558	5.42326	125.644	95.847	116.846	5.85275	126.013	91.3582	107.05	5.00647	125.517	84.9675	98.8669	5.3241	125.999	85.7991
123.144	84.6019	90.1303	6.47923	125.477	86.3857	94.8801	5.56311	126.057	80.6107	96.4026	4.63403	125.636	78.2597	84.3317	6.06678	125.188	83.5661	85.5952	3.57987	126.233	80.5477	89.2652	4.35263	125.937	77.8169	84.366	4.03333	124.95	75.5089	77.1974	4.75523	125.486	59.7393	63.6055	5.64136	125.882	95.683	114.953	6.04531	126.251	92.47	106.363	5.07767	125.752	85.8537	99.414	5.39902	126.234	86.9121
123.379	84.7023	90.4739	6.27636	125.714	84.0762	95.265	5.79773	126.289	79.1696	94.7332	4.5618	125.87	80.0097	82.2878	6.21987	125.419	82.1016	85.729	3.59265	126.467	80.7803	87.7173	4.58596	126.172	77.7391	82.5474	4.07778	125.184	75.5233	78.5324	4.6087	125.721	59.2967	62.5877	5.54604	126.12	98.1767	115.666	5.91424	126.486	91.7277	107.352	4.89482	125.985	86.5967	99.1282	5.29642	126.473	84.9294
123.617	85.7524	91.2117	6.20927	125.952	86.2496	96.011	5.82524	126.529	80.1179	96.4792	4.6565	126.106	79.4016	82.9285	6.19707	125.653	83.7484	85.1677	3.58786	126.701	79.6591	87.9489	4.41754	126.408	78.0843	83.4446	4.01429	125.418	75.19	78.3414	4.53784	125.957	60.1016	62.0357	5.48304	126.355	94.3486	115.159	6.01133	126.721	91.1378	105.287	4.90777	126.219	85.5008	97.7679	5.45928	126.709	86.6656
123.851	85.6052	91.1759	6.6869	126.187	85.7196	96.6167	5.97735	126.764	80.1599	93.9569	4.51685	126.341	80.5177	84.0732	6.05375	125.883	84.4968	85.5806	3.50799	126.935	78.8142	89.2236	4.47544	126.645	77.8914	83.9952	3.9873	125.65	75.8277	78.7654	4.61031	126.19	59.677	62.9237	5.39903	126.591	97.011	114.935	5.94498	126.954	92.8833	105.798	5.02265	126.453	86.6585	98.7029	5.31759	126.943	86.2763
124.087	85.0275	91.6091	6.3754	126.422	86.3258	95.7713	5.82039	127	80.8982	93.9856	4.51364	126.581	78.6387	83.5138	6.07329	126.119	84.4935	85.9532	3.72045	127.171	80.4556	88.9058	4.59825	126.882	77.6904	83.3034	3.97302	125.885	75.8953	80.1392	4.84702	126.423	60.8131	63.1185	5.88207	126.825	96.6987	115.109	5.99029	127.191	92.4927	103.613	5.34628	126.689	86.1935	97.9367	5.05537	127.176	86.2229
124.34	85.5097	91.5261	5.97923	126.654	85.4311	94.9621	5.83333	127.234	80.1357	95.3387	4.58587	126.815	78.8968	82.5789	6.09935	126.352	83.1774	86.6887	3.58626	127.406	80.1179	88.7093	4.49474	127.115	77.2788	82.5056	4.07143	126.12	75.2126	78.1246	4.47665	126.658	59.023	62.8409	5.29402	127.061	97.8596	114.724	5.93042	127.425	92.3598	106.868	5.06472	126.926	85.4764	97.9172	5.34365	127.411	86.4113
124.578	86.199	90.4316	6.28754	126.889	85.1394	94.6136	5.57443	127.472	79.685	95.5112	4.41413	127.05	78.8113	83.974	6.00814	126.587	82.9726	86.8032	3.64377	127.645	79.6107	88.9313	4.38596	127.35	77.1994	83.8106	3.94127	126.355	76.628	78.0696	4.6409	126.896	59.6934	61.6364	5.31664	127.297	96.5095	114.746	5.61003	127.66	91.7293	106.816	5.16667	127.162	86.2683	99.1851	5.43485	127.656	84.752
124.812	84.7411	90.6808	6.32748	127.121	85.7358	95.511	5.53722	127.709	80.8966	95.1086	4.69823	127.284	80.1823	82.8098	6.03094	126.821	83.6887	85.7258	3.58147	127.878	80.0985	87.7284	4.42982	127.588	78.4149	82.817	3.90794	126.607	75.8438	76.8317	4.58132	127.13	60.5197	62.0974	5.49111	127.53	97.817	116.293	5.85275	127.89	94.2982	105.682	5.16667	127.411	85.5122	100.276	5.14007	127.818	86.5039
125.045	85.5712	91.2476	6.06869	127.353	85.8266	95.011	5.74272	127.946	80.0291	95.1214	4.5923	127.52	79.5145	82.561	5.91531	127.058	84.3984	85.7774	3.69649	128.115	80.8643	87.4601	4.40351	127.824	78.3209	83.6212	3.9	126.844	75.934	76.9094	4.55878	127.367	59.659	63.9659	5.66882	127.766	97.3612	113.817	5.83495	128.128	92.731	104.098	5.4288	127.644	86.0081	98.0519	5.18078	128.053	85.7457
125.281	84.301	89.702	6.41693	127.588	85.6175	95.7492	5.73786	128.18	81.3473	93.9058	4.82022	127.766	79.479	83.1577	6.15147	127.293	82.5935	85.6403	3.66134	128.347	79.4766	88.7013	4.42456	128.059	76.3517	83.5602	3.90159	127.077	75.4799	78.411	4.59742	127.602	60.5951	62.2841	5.4685	127.999	96.4842	116.733	5.70712	128.363	93.7455	105.394	5.18447	127.881	85.5756	98.9286	5.23453	128.287	86.0565
125.516	85.5049	89.6352	6.2524	127.826	85.6515	94.2587	5.75081	128.416	79.412	93.6933	4.56501	127.93	78.7645	83.4114	5.91042	127.528	84.1548	86.4806	3.6246	128.581	80.6349	89.2556	4.4193	128.298	77.4473	83.3307	4.0746	127.309	76.1594	77.199	4.72947	127.838	60.6033	61.0974	5.45719	128.236	96.8644	115.872	6.02589	128.599	93.107	105.352	5.04693	128.119	83.948	98.336	5.20847	128.524	84.887
125.748	83.7427	91.2541	6.31629	128.059	85.5511	96.1057	5.70712	128.651	80.1922	95.3978	4.82343	128.16	80.2097	84.2943	6.09772	127.764	84.7065	86.3081	3.5639	128.815	81.3586	89.3482	4.40351	128.533	78.1248	83.4944	3.82222	127.544	75.9839	78.3447	4.56039	128.083	58.7295	62.2938	5.48304	128.473	97.8722	115.78	5.92071	128.835	94.4198	105.95	5.13916	128.355	85.9659	98.0308	5.39251	128.758	84.2527
125.979	86.1036	92.1417	6.47923	128.294	86.0438	96.0915	5.76537	128.888	80.7221	94.6885	4.28892	128.397	81.621	84.052	5.78502	127.999	84.6403	87.1581	3.52875	129.051	80.2423	88.7732	4.35965	128.768	76.6726	82.7576	4.02698	127.779	75.5781	78.0534	4.75684	128.247	59.9311	62.2338	5.33764	128.706	96.3991	113.791	5.93689	129.069	93.0227	106.597	5.07605	128.588	87.0325	97.6006	5.23779	128.994	86.8022
126.216	87.0566	90.5798	6.20128	128.533	84.4571	94.388	5.76052	129.123	80.3489	94.7348	4.49759	128.635	79.8742	83.5642	6.11238	128.233	83.2984	85.9419	3.61981	129.289	80.7318	87.6294	4.40175	129.004	78.9319	82.8379	4.08254	128.012	75.6103	78.2023	4.62641	128.481	60.6738	62.2013	5.67367	128.938	97.2397	115.833	5.77184	129.306	94.4392	104.582	5.32848	128.825	87.6407	97.1526	5.68404	129.232	87.5651
126.454	84.4709	90.386	6.29712	128.769	85.8233	94.9132	5.60841	129.359	80.6914	94.8466	4.73034	128.869	80.4726	82.8098	6.07003	128.466	84.0145	86.9129	3.58946	129.524	80.5767	88.1534	4.33684	129.241	76.3306	85.0819	4.19206	128.246	76.2496	78.1796	4.59098	128.715	59.1885	62.263	5.34087	129.176	97.347	115.875	5.79288	129.56	93.423	105.373	5.14725	129.06	85.6114	98.6266	5.18893	129.465	86.2292
126.689	85.8964	91.9788	6.51917	129.005	85.9984	94.9621	5.61003	129.595	79.3425	94.9649	4.70465	129.108	79.4984	83.8293	5.76384	128.7	83.7161	86.0806	3.66933	129.768	80.1729	88.1709	4.40702	129.476	77.8817	82.1332	4.0127	128.48	76.4428	78.801	4.83414	128.95	59.5082	63.1201	5.36026	129.411	97.5095	115.613	6.04531	129.789	94.3096	104.613	5.38026	129.295	87.3675	98.8279	5.16612	129.699	86.248
126.924	83.945	90.8697	6.22045	129.24	85.5883	94.1278	5.68447	129.834	81.3619	95.1933	4.8764	129.341	80.4532	82.6244	5.94788	128.934	83.929	85.7435	3.59265	129.93	80.6155	88.4968	4.46842	129.711	78.2447	82.0112	4.08095	128.716	76.8132	80.7832	4.49919	129.183	59.8951	62.7776	5.51535	129.648	96.5221	114.627	6.0178	130.026	93.1167	104.427	5.10518	129.529	85.9902	96.4659	5.20847	129.936	85.8744
127.161	85.2476	90.3485	6.51278	129.473	85.6564	95.3076	5.70065	130.064	81.5945	94.8323	4.46067	129.581	79.3306	83.0992	5.86319	129.168	83.9113	86.6145	3.59105	130.167	80.79	88.3019	4.35263	129.948	78.154	82.9807	4.01587	128.948	75.7424	77.055	4.47987	129.417	59.4426	62.6331	5.36672	129.889	97.5174	115.357	5.90615	130.259	91.6532	104.642	5.04369	129.764	87.0504	98.5325	5.11238	130.172	86.6829
127.397	85.7638	90.9137	6.15176	129.719	84.8736	94.5252	5.63916	130.299	81.1874	95.4425	4.66613	129.815	80.8468	83.1106	5.98371	129.417	83.8484	86.2774	3.59744	130.402	80.4281	88.5495	4.33684	130.182	77.7245	84.0225	3.8873	129.183	76.2625	77.3026	4.57649	129.651	60.1393	62.2646	5.2811	130.052	98.2256	115.387	6.03236	130.494	91.6759	105.761	5.23139	130	87.5902	97.8117	5.35668	130.405	85.1664
127.633	84.9725	90.4756	6.07668	129.884	84.9465	96.5457	5.66019	130.546	80.9241	96.4073	4.62921	130.05	79.3871	84.0537	6.057	129.653	83.7419	86.9484	3.5639	130.639	80.7205	88.8019	4.31404	130.434	77.7844	83.7592	3.89841	129.416	76.6457	78.3382	4.85346	129.887	60.3672	61.6688	5.36349	130.286	97.0662	115.661	5.95469	130.726	94.2188	105.277	5.19741	130.236	85.7837	97.5974	5.25896	130.642	87.5196
127.868	86.0874	91.057	6.48243	130.118	85.5916	95.6246	5.53722	130.712	81.4459	92.845	4.89888	130.285	80.9968	82.2927	6.09609	129.887	84.7065	86.4597	3.55112	130.871	80.5945	88.4968	4.3386	130.67	77.7488	83.0658	4.09206	129.654	74.9308	77.5178	4.72464	130.122	59.7541	63.7776	5.51858	130.522	94.9527	115.478	6.04207	130.959	93.6921	106.039	5.24595	130.468	85.3642	96.1364	5.29153	130.878	86.8352
128.102	84.5858	90.7085	6.33866	130.355	85.2091	95.3423	5.589	130.947	81.1616	95.7556	4.64848	130.519	80.721	83.5837	5.98371	130.123	84.4935	85.7274	3.63738	131.107	79.8724	88.4313	4.40351	130.906	77.8233	83.2039	3.8873	129.889	76.0081	76.9256	4.79227	130.358	60.5623	61.9448	5.45557	130.758	97.6309	115.387	5.84628	131.193	93.295	106.794	5.02589	130.704	86.3789	98.6136	5.20195	131.112	87.2998
128.335	85.8528	90.6661	6.4393	130.588	86.0616	95.1514	5.83333	131.184	80.5767	95.4409	4.72071	130.753	82.0613	84.122	6.02606	130.36	82.9194	86.0581	3.52556	131.344	80.3037	89.1693	4.62456	131.14	76.8444	83.1075	3.8619	130.123	76.5072	75.7832	4.48148	130.592	60.0639	63.3506	5.50565	130.994	98.2366	115.789	5.72654	131.43	94.3128	104.742	5.28317	130.939	87.2374	99.3231	5.24919	131.347	85.9623
128.572	86.1246	89.8225	6.40895	130.823	86.5592	95.7382	5.73625	131.416	81.2876	94.0112	4.4703	130.989	80.6532	82.9724	6.09283	130.593	84.4565	86.9016	3.48243	131.579	79.8595	86.5	4.42632	131.378	78.329	83.2504	3.96349	130.359	77.2609	79.2799	4.72625	130.826	59.1607	63.1347	5.63974	131.232	95.8517	113.83	5.89644	131.665	94.0405	104.455	5.07282	131.174	87.7984	95.4416	5.1873	131.581	85.697
128.807	84.61	91.0114	6.22045	131.058	85.0113	95.8502	5.77832	131.65	81.168	94.6837	4.5008	131.224	81.1161	81.7236	6.07655	130.83	84.429	85.4161	3.53674	131.813	81.5509	89.5607	4.5193	131.611	77.8331	83.0112	3.9873	130.596	76.6554	76.8916	4.47665	131.066	59.7443	62.6705	5.44588	131.467	96.7271	114.728	6.07282	131.901	93.6953	105.313	5.28155	131.409	87.548	97.4269	5.44788	131.817	85.1743
129.053	86.2443	91.2443	6.33227	131.295	85.7699	94.4905	5.64239	131.886	80.5994	94.123	4.5923	131.456	81.921	84.1935	5.80619	131.062	83.0871	86.8855	3.56869	132.052	80.5444	87.4696	4.42281	131.848	76.8185	83.3162	4.12063	130.829	76.6232	77.5097	4.438	131.301	59.8852	62.1055	5.32472	131.701	96.4558	112.82	5.90453	132.138	93.7342	106.46	5.22816	131.646	87.4374	99.9188	5.27687	132.056	86.8728
129.213	86.157	90.6401	6.31949	131.523	85.4182	96.7476	5.78641	132.122	80.3958	95.4026	4.44623	131.689	81.7645	82.548	6.2329	131.297	83.9226	86.021	3.55751	132.285	80.8304	87.8866	4.4807	132.082	77.7618	84.5907	3.9	131.064	75.7697	78.9369	4.53301	131.536	60.4033	63.0276	5.45073	131.936	96.9495	116.047	5.91424	132.373	92.7164	106.719	4.92071	131.883	87.665	97.7695	5.21987	132.309	86.0235
129.448	84.9434	92.3844	5.9393	131.758	85.9222	96.9006	5.72492	132.357	82.6834	95.778	4.64848	131.925	81.1758	82.7366	6.09446	131.529	86.2161	86.9903	3.51917	132.521	82.1228	87.8115	4.59474	132.317	76.9465	82.2873	3.9873	131.318	76.9066	79.0744	4.56361	131.772	59.9475	62.1672	5.3441	132.173	97.6798	115.352	5.73625	132.609	93.4716	104.523	5.25081	132.134	86.4894	97.6136	5.26873	132.542	85.595
129.68	85.4984	91.1482	6.60064	131.994	86.0389	96.265	5.61812	132.591	80.0258	94.0064	4.60353	132.158	81.1323	81.9561	6.10261	131.765	84.0016	86.5226	3.48882	132.755	80.9628	89.3898	4.45965	132.553	78.2771	83.297	3.84603	131.55	76.5878	78.0987	4.76329	132.007	58.6689	62.9464	5.50404	132.405	97.1688	115.571	5.71359	132.847	95.3387	105.035	5.1165	132.369	88.2537	97.487	5.21824	132.776	86.1915
129.914	86.2104	91.2117	6.18051	132.229	86.7083	94.6735	5.80259	132.825	81.6414	93.2923	4.55698	132.403	79.5565	82.6341	6.20033	131.999	84.1371	87.3048	3.5639	132.991	80.0549	86.3578	4.41579	132.787	78.0827	83.2472	3.9619	131.785	77.2882	77.7573	4.59903	132.243	60.1262	61.5633	5.37318	132.642	97.4243	115.251	5.86246	133.082	93.3922	105.237	5.10518	132.608	85.8244	97.2062	5.49511	133.013	85.4129
130.149	85.3981	90.5847	5.96166	132.46	86.0665	95.1498	5.63107	132.984	80.8158	94.7859	4.78812	132.562	79.5694	82.6569	5.81107	132.234	83.3887	86.8129	3.53355	133.23	80.2585	87.8546	4.55263	133.021	78.6596	83.3836	3.83651	132.021	77.0982	78.3754	4.58454	132.476	60.8803	62.4123	5.49273	132.876	96.4826	114.601	6.05016	133.315	93.9076	105.915	5.2589	132.843	85.7268	97.2841	5.19218	133.252	85.2857
130.385	86.0356	89.1564	6.57987	132.695	85.9773	95.6562	5.65858	133.218	80.3586	96.024	4.66453	132.8	81.4968	83.8992	6.14658	132.467	82.0016	85.2	3.53834	133.469	80.3796	87.1326	4.43509	133.256	78.0308	83.6324	3.90952	132.258	74.8261	77.5307	4.58293	132.724	60.1295	62.6997	5.35703	133.111	96.2192	115.966	5.94498	133.551	94.5494	107.345	5.01942	133.078	87.2715	97.4724	5.21336	133.488	86.1193
130.62	86.9013	91.0879	6.62939	132.93	86.5332	94.6972	5.73463	133.453	81.2213	95.7508	4.70465	133.035	80.3468	83.1285	6.14658	132.702	83.2371	87.9065	3.44089	133.7	81.9935	87.8562	4.15263	133.489	77.7391	83.8363	3.99841	132.498	75.8245	77.5259	4.38647	132.889	59.9115	63.586	5.21002	133.343	96.7429	115.199	5.75081	133.784	94.6029	105.929	5.12783	133.313	87.9496	98.5455	5.25081	133.719	85.5651
130.858	85.5453	91.9853	6.29872	133.164	86.5365	96.377	5.81392	133.687	82.3603	94.0016	4.69181	133.271	79.9613	82.9789	5.87134	132.937	83.9258	86.1823	3.55272	133.936	80.7754	87.8722	4.33333	133.723	79.4408	83.6469	4.08571	132.733	76.6973	77.7848	4.67633	133.123	60.9574	63.0682	5.27464	133.579	96.8896	114.809	5.91748	134.021	93.8444	106.819	5.05016	133.549	86.3154	96.5097	5.33876	133.953	86.4568
131.092	85.7136	90.7182	6.15815	133.397	87.1248	95.3249	5.77346	133.922	80.4588	94.7013	4.49599	133.503	80.8581	83.3772	5.97557	133.168	84.671	85.5565	3.52716	134.171	81.5638	88.254	4.2386	133.957	77.8476	84.0562	3.87937	132.969	76.818	78.2929	4.59742	133.359	60.1689	62.2159	5.12924	133.815	97.9558	115.091	5.79612	134.272	94.2366	104.839	5.06311	133.784	86.8114	97.6088	5.23127	134.186	86.9278
131.332	88.0113	88.4609	6.26518	133.636	84.3874	94.3139	5.74595	134.16	82.4346	94.1949	4.56661	133.737	80.2258	82.1431	5.83876	133.402	84.5161	86.0468	3.70767	134.417	80.315	87.3834	4.6	134.193	78.0227	83.5939	3.82698	133.203	77.1932	78.4612	4.781	133.596	60.1082	61.0179	5.19709	134.051	96.7902	114.71	5.83172	134.507	94.5883	106.892	5.00324	134.017	87.5772	95.5341	5.35505	134.422	86.7206
131.565	87.377	90.6824	6.26198	133.872	86.5883	95.4653	5.74434	134.393	80.4653	95.7492	4.50241	133.971	80.8226	82.0602	5.89902	133.635	85.1032	86.0403	3.51757	134.58	81.0808	86.9345	4.54035	134.427	77.6256	85.2873	3.96667	133.436	76.2834	78.3479	4.44605	133.834	60.6541	62.0698	5.57512	134.286	97.306	115.493	5.65372	134.744	93.7391	106.927	5.0534	134.251	87.2179	99.1218	5.30456	134.657	86.4286
131.801	85.712	90.0407	6.33387	134.107	87.5397	95.3502	5.83657	134.63	81.1858	94.2428	4.69984	134.206	81.0613	83.0813	5.98697	133.871	84.7081	86.0855	3.60863	134.813	79.9822	88.3626	4.5	134.664	78.2561	83.9952	3.84286	133.67	75.2383	78.233	4.47987	134.071	59.9066	63.362	5.42811	134.53	97.5473	115.084	5.89159	134.979	94.5511	106.587	5.21521	134.488	87.1285	99.1591	5.46417	134.893	86.7865
132.038	85.9628	90.9495	6.44888	134.35	87.1378	95.5852	5.93851	134.864	81.433	94.6422	4.687	134.437	80.2806	83.9366	6.01954	134.119	84.929	87.3645	3.40895	135.046	79.5509	87.607	4.33158	134.898	78.4489	82.9631	3.89048	133.905	76.3092	79.1165	4.66506	134.301	59.682	62.9562	5.52181	134.692	97.6719	116.585	5.74595	135.216	95.4327	104.429	5.33495	134.724	87.1122	97.5795	5.1759	135.131	85.606
132.272	87.4644	90.0684	6.09105	134.512	86.5883	94.1814	5.65858	135.108	81.1502	95.1182	4.58587	134.673	80.5419	83.5122	6.0114	134.356	84.9048	87.121	3.5016	135.282	80.5574	87.1997	4.34035	135.144	78.047	84.8186	4.12381	134.066	76.7987	78.1828	4.56361	134.537	59.523	61.8636	5.22779	134.924	96.6546	115.665	6.12136	135.453	93.3598	105.095	5.09223	134.957	85.8325	98.1153	5.19544	135.362	86.8226
132.503	87.3576	90.6515	6.32109	134.749	87.0276	96.4132	5.68447	135.27	79.8094	94.7316	4.64366	134.909	80.0952	82.6553	6.2215	134.59	86.5419	87.5226	3.5623	135.516	81.391	87.0495	4.32105	135.382	77.7925	84.7769	3.99048	134.299	75.4928	77.657	4.69565	134.774	60.1	62.3295	5.49435	135.163	95.9117	112.987	5.68932	135.688	93.9222	105.063	5.13592	135.195	86.722	99.5438	5.1987	135.6	86.5903
132.738	87.1731	90.6352	6.377	134.983	84.7536	93.6451	5.73786	135.506	81.1761	93.73	4.45907	135.145	81.5887	82.626	5.60749	134.823	84.1839	86.8435	3.60383	135.755	80.5315	88.6518	4.54561	135.619	79.1442	82.3114	3.91746	134.536	77.1594	79.7039	4.68599	135.009	59.0361	62.4091	5.39257	135.397	96.8896	113.17	5.95631	135.922	94.6645	106.858	5.26861	135.43	87.4293	98.5032	5.17427	135.836	86.7049
132.974	86.0243	89.1661	6.20767	135.217	87.2123	95.2303	5.76214	135.664	81.189	95.9313	4.56982	135.38	79.971	83.3431	6.23616	135.056	84.7339	86.9065	3.51438	135.988	80.0695	88.385	4.47018	135.853	78.0583	83.2183	3.93333	134.773	75.1755	79.0955	4.78583	135.243	60.9361	63.5844	5.33279	135.63	97.2114	115.527	5.8301	136.16	94.8152	107.681	5.0178	135.662	88.4569	99.0049	5.29316	136.072	86.7033
133.209	86.5793	91.8127	6.48562	135.453	86.4959	95.3549	5.77346	135.9	81.4297	95.5847	4.46067	135.619	82.0468	82.7236	5.92834	135.291	85.0758	87.5306	3.58946	136.227	81.3845	87.6438	4.47544	136.088	77.6272	83.4848	3.94127	135.005	76.6844	77.7605	4.64573	135.477	60.4951	62.7614	5.47819	135.866	98.1404	115.658	5.74595	136.393	94.1475	106.639	4.95146	135.897	87.5203	97.6705	5.01629	136.309	86.5981
133.45	87.822	88.6889	6.14377	135.7	86.5008	95.7886	5.6343	136.138	81.9047	94.623	4.63724	135.852	80.6274	81.8114	6.14821	135.525	85.0065	87.4323	3.55911	136.459	80.5703	87.5112	4.41404	136.32	77.5997	82.2953	3.92222	135.238	75.8309	76.3964	4.52657	135.711	61.1689	62.0877	5.51696	136.1	96.9338	114.815	5.78641	136.628	96.2042	105.058	5.03236	136.128	86.8358	96.7597	5.12378	136.541	87.044
133.612	87.0113	90.1173	6.14696	135.936	85.329	95.4211	5.54369	136.37	82.5347	93.7316	4.63724	136.087	79.5694	83.7707	5.96743	135.759	84.2661	88.7565	3.53035	136.695	81.2278	88.0399	4.45088	136.552	76.4473	82.9759	3.86825	135.473	76.7166	78.6764	4.6087	135.95	60.4738	63.8231	5.34249	136.334	98.918	115.874	5.74272	136.862	94.9595	104.929	5.25243	136.364	86.4846	97.3068	5.31596	136.778	85.7661
133.848	88.4806	90.0375	6.4345	136.17	87.1264	95.489	5.80744	136.604	81.5218	94.8371	4.45907	136.324	79.4694	82.4878	5.86971	135.995	84.3226	86.4274	3.51118	136.928	81.9418	88.2955	4.4614	136.788	78.6207	84.1637	3.91905	135.707	76.649	80.5631	4.37842	136.183	60.3984	62.6169	5.28918	136.562	98.1467	116.314	5.39159	137.096	94.1977	106.811	5.28803	136.596	87.5528	96.1088	5.27362	137.029	86.7253
134.084	86.6165	90.0928	6.05272	136.403	86.0502	95.8375	5.71036	136.84	80.7431	94.3674	4.84591	136.556	80.6452	83.6325	5.98697	136.228	84.5903	87.2065	3.67252	137.161	81.1018	88.8035	4.62105	137.022	76.8363	83.7255	4.14444	135.957	76.57	79.2006	4.55233	136.417	60.3033	62.3214	5.48304	136.799	98.0773	116.483	5.88835	137.33	95.1183	106.476	5.06796	136.843	87.7122	97.5714	5.39577	137.263	86.9874
134.319	87.3673	89.0798	6.26038	136.64	87.987	94.9779	5.71197	137.076	82.3296	94.345	4.52488	136.791	79.1952	83.7463	5.66124	136.466	85.6032	86.9952	3.49681	137.395	80.4184	87.1853	4.55439	137.256	79.0049	84.5329	4.00159	136.193	76.5829	78.6505	4.62963	136.655	59.5705	61.7581	5.43619	137.034	97.836	114.692	5.6521	137.567	95.5818	105.792	4.95146	137.078	88.3642	99.2078	5.4544	137.496	86.2873
134.552	85.8641	89.741	6.24601	136.877	87.7861	96.2445	5.94498	137.31	82.1341	95.8882	4.62119	137.031	79.8371	83.4553	6.25244	136.7	84.1726	86.4145	3.58147	137.629	81.4911	87.9696	4.44211	137.491	78.3987	83.3788	3.7619	136.424	76.4122	77.1699	4.40097	136.889	59.923	62.9107	5.38449	137.268	98.1136	115.355	5.81553	137.803	95.0276	106.076	5.30421	137.316	88.3398	97.6331	5.38925	137.734	86.7159
134.79	86.4369	90.1336	6.15335	137.109	86.4684	95.8328	5.84628	137.546	81.7157	94.6198	4.64366	137.269	80.6548	83.9984	5.90228	136.934	86.3871	86.1387	3.55272	137.861	82.3199	88.8738	4.5	137.728	78.2755	83.6485	3.99206	136.662	77.7568	77.8835	4.77456	137.125	59.459	63.3847	5.43619	137.504	99.1483	115.269	5.71036	138.041	94.3323	106.355	5.29773	137.55	89.426	99.651	5.3355	137.972	86.5322
135.025	86.0955	89.7769	6.38978	137.268	86.7164	96.1514	5.88673	137.781	80.7367	93.7875	4.49599	137.501	81.5823	82.7041	5.88274	137.17	85.3242	87.0742	3.4377	138.098	81.378	88.9249	4.50877	137.962	78.8476	83.2215	3.89524	136.899	76.9485	77.8042	4.48953	137.366	60.2082	62.2078	5.42811	137.739	97.5978	115.739	5.80421	138.272	94.9579	106.282	4.96926	137.784	88.1024	99.0844	5.10098	138.204	85.989
135.259	87.1699	90.3371	6.09265	137.504	88.2156	96.0757	5.57767	138.018	81.4863	94.2029	4.47352	137.737	81.8629	83.8081	6.06352	137.404	84.1758	87.2194	3.60064	138.332	79.8013	87.8818	4.39474	138.194	78.2447	85.4398	3.84444	137.133	76.066	76.6489	4.36071	137.531	60.5984	61.388	5.47011	137.975	100.715	115.157	5.88026	138.505	94.8233	105.811	4.86731	138.019	88.4732	98.0714	5.12541	138.439	87.1837
135.495	87.3058	89.4381	6.3099	137.737	85.4635	96.2981	5.93366	138.25	82.8805	95.7109	4.70144	137.972	81.0306	81.8228	5.84691	137.638	86.7371	87.1677	3.45208	138.568	80.5057	87.599	4.33333	138.428	77.6775	83.5457	3.90635	137.366	76.9114	77.3706	4.66023	137.768	59.723	62.3912	5.45396	138.207	98.3785	112.956	5.79935	138.739	94.9092	104.653	5.54369	138.257	87.1463	95.638	5.28827	138.672	86.449
135.731	86.5113	90.1775	6.23323	137.967	85.8752	95.5205	5.88188	138.484	81.1195	94.0863	4.56501	138.207	82.4532	83.2439	5.99837	137.871	85.3597	86.4581	3.58147	138.802	81.1405	88.7556	4.46842	138.666	77.1815	83.2456	3.80159	137.601	77.4622	78.3883	4.53301	138.002	59.7492	62.4529	5.76737	138.44	97.4874	115.54	6.03722	138.991	95.4684	107.368	5.13592	138.493	88.3415	97.9188	5.38599	138.907	87.1381
135.968	88.3495	91.1759	6.24601	138.2	87.8817	96.2997	5.63592	138.715	81.1163	93.5895	4.70465	138.442	80.4581	82.4537	5.91042	138.106	85.129	87.5032	3.42492	139.047	82.1551	88.2188	4.56667	138.898	77.7229	85.1717	3.9127	137.835	78.0209	78.0874	4.46055	138.236	60.7131	62.4756	5.31826	138.675	98.3738	115.144	5.53398	139.224	93.9984	104.469	5.13592	138.731	88.9821	97.2273	5.24756	139.141	86.0597
136.203	86.835	89.4853	6.58946	138.438	86.6256	94.4621	5.63107	138.951	82.0194	95.7109	4.56822	138.679	81.5952	82.9057	5.78502	138.341	84.5806	87.5129	3.53674	139.212	80.9467	87.976	4.46667	139.133	77.2674	84.9615	3.98413	138.069	77.1111	78.5728	4.70209	138.472	59.4574	63.5325	5.2504	138.913	97.9637	115.639	6.05987	139.462	95.5689	105.369	5.16181	138.966	86.4358	98.4935	5.07492	139.376	85.6468
136.363	85.165	90.0423	6.31789	138.67	87.0454	94.6546	5.68285	139.182	80.9128	94.9537	4.65971	138.913	81.1387	83.1935	6.08795	138.577	85.5161	86.2903	3.56869	139.446	80.4103	87.73	4.44211	139.367	77.9368	82.8395	4.00476	138.301	76.6828	79.4709	4.70209	138.704	60.0574	61.5519	5.56704	139.154	97.9968	114.878	5.99353	139.7	95.3128	105.742	5.12783	139.201	87.013	96.9464	5.21661	139.608	87.4976
136.6	86.5502	89.2997	6.19329	138.915	87.4457	95.2634	5.52427	139.343	79.8126	93.2412	4.52167	139.146	81.0129	83.4569	5.96091	138.828	85.1581	88.7629	3.6246	139.68	81.2229	87.754	4.39474	139.605	77.7115	82.7817	3.8873	138.536	75.6377	79.4078	4.58293	138.938	61.4164	62.7565	5.35057	139.327	97.2271	115.997	5.95307	139.936	95.2934	106.142	5.36084	139.439	88.8846	97.9578	5.45765	139.845	87.0267
136.837	86.9935	90.2622	6.36581	139.074	87.3679	95.3849	5.5534	139.592	81.9596	93.6981	4.50722	139.379	82.3161	83.2407	6.00814	139.065	85.4806	86.3806	3.57188	139.917	81.6462	88.3546	4.36491	139.847	78.9579	83.3018	3.95714	138.767	77.029	78.665	4.68599	139.173	60.7705	62.9951	5.49435	139.562	98.3864	114.021	6.06634	140.169	96.5786	104.282	5.05987	139.676	88.4797	99.0276	5.36482	140.08	87.46
137.07	88.4045	88.9756	6.20288	139.234	85.2545	94.4558	5.78155	139.831	81.7528	95.4505	4.53772	139.614	81.3774	84.2667	5.7899	139.3	85.1968	86.9032	3.51118	140.15	80.6753	88.8131	4.59298	140.01	77.0875	83.7689	3.9127	139.002	76.8261	79.2136	4.65056	139.406	60.923	60.2971	5.48627	139.795	98.1498	112.713	5.74757	140.406	93.8282	105.503	5.16019	139.911	87.8553	97.1185	5.08958	140.321	86.168
137.307	85.8366	90.0977	6.48403	139.468	85.9465	95.9022	5.67476	140.068	82.1147	95.647	4.50562	139.851	81.1516	82.5008	5.96091	139.532	84.5597	86.3677	3.61502	140.386	82.0355	88.1262	4.44737	140.244	79.59	82.7913	4.05714	139.235	76.401	78.1424	4.54911	139.64	60.3705	62.0779	5.67851	140.03	97.7445	115.522	5.86731	140.642	95.5267	106.977	5.19903	140.145	87.8846	97.0276	5.35668	140.553	87.146
137.54	86.3333	90.715	6.27157	139.702	86.9481	95.6767	5.8657	140.303	82.2439	95.2907	4.57624	140.082	82.4194	82.6569	5.87134	139.767	85.0177	86.7903	3.48243	140.619	81.5606	88.9121	4.43333	140.482	77.9643	83.0498	3.95397	139.473	76.351	79.4417	4.59098	139.875	59.0066	61.8003	5.60905	140.268	98.5584	114.353	5.44498	140.879	94.2869	106.127	5.19741	140.38	87.3756	96.3312	5.36971	140.792	87.2967
137.777	87.712	91.6401	6.21885	139.935	86.342	94.8533	5.78964	140.532	80.4523	94.4026	4.63242	140.315	80.0306	83.2098	5.9886	140.002	85.7661	87.4597	3.58147	140.859	81.8481	88.1981	4.30702	140.716	78.6985	83.4912	3.92381	139.707	76.6876	77.7476	4.62319	140.111	60.0246	61.9562	5.52181	140.504	98.3233	113.788	5.8754	141.111	94.4392	104.7	5.15049	140.615	87.587	97.8604	5.22801	141.025	86.3124
138.019	86.466	91.3127	6.33067	140.17	87.4392	95.4006	5.78317	140.769	82.294	95.1965	4.58266	140.551	80.5855	83.5854	5.82899	140.234	86.0548	85.4323	3.50319	141.093	82.2553	87.4361	4.48246	140.951	78.4457	83.2103	3.90952	139.942	76.2206	78.6311	4.71176	140.347	60.4852	62.3523	5.67205	140.741	98.3249	112.494	5.73948	141.351	95.6272	105.197	5.19579	140.852	88.1724	97.1299	5.18241	141.261	85.6939
138.183	87.2201	89.8893	6.17891	140.404	85.5138	94.8628	5.83172	141.003	82.5218	94.7428	4.52488	140.786	79.8355	84.1528	5.72964	140.47	84.329	86.4032	3.56869	141.329	82.643	88.1709	4.50175	141.184	77.5608	83.9904	3.93968	140.176	77.1111	77.7492	4.62802	140.583	61.1836	62.4253	5.47981	140.971	99.1278	113.77	5.45793	141.587	93.9384	106.34	5.00809	141.085	87.2618	97.5406	5.03257	141.494	87.157
138.418	88.0162	90.7134	6.28275	140.638	87.3971	95.5868	5.63754	141.238	81.5477	93.9649	4.65971	141.023	80.4177	81.413	5.73779	140.706	85.3419	87.0339	3.51597	141.567	81.1405	88.4137	4.59298	141.42	77.6078	83.5201	4.24286	140.415	77.0564	77.4385	4.49114	140.818	60.682	63.2614	5.26333	141.209	98.6514	114.225	5.60194	141.824	95.6904	106.092	5.15534	141.321	87.9089	97.6282	5.31596	141.742	85.9749
138.655	87.8932	89.4967	6.48243	140.869	86.5964	95.7319	5.93528	141.475	83.2294	94.2812	4.68218	141.255	79.4194	84.6862	5.92508	140.938	85.8194	85.7694	3.47764	141.802	81.4216	88.3738	4.43158	141.657	77.8558	82.9326	3.98095	140.66	77.4283	78.0939	4.60548	141.052	58.6393	62.0714	5.72536	141.445	98.5599	114.165	5.73301	142.053	95.6807	106.471	5.40777	141.573	87.7463	97.1623	5.44463	141.978	85.8148
138.888	86.4838	90.1189	5.95847	141.108	87.8039	95.9653	5.49838	141.711	81.0355	94.8594	4.50883	141.492	81.7403	85.2439	5.75733	141.173	85.2177	85.0806	3.57188	142.037	81.8498	87.6917	4.3386	141.892	79.2123	82.5425	3.92857	140.895	78.0612	80.1068	4.63446	141.29	60.5426	62.1916	5.36995	141.68	97.9669	115.01	5.78964	142.287	96.8428	106.029	5.24272	141.808	88.3398	96.4968	5.39088	142.215	88.1978
139.121	87.8285	91.0195	6.21246	141.341	87.436	96.7744	5.95469	141.948	81.685	94.5671	4.59069	141.734	81.2726	82.4163	6.04723	141.406	87.2903	86.1097	3.65016	142.274	82.0565	87.6629	4.72456	142.128	78.2561	83.2777	3.92063	141.129	77.6683	78.5437	4.5314	141.524	60.2557	61.5779	5.34249	141.914	97.7129	114.274	5.71359	142.523	96.2593	106.305	5.0712	142.044	87.587	96.9464	5.41857	142.453	87.7174
139.356	89.068	89.5326	6.12939	141.576	87.0891	94.918	5.79773	142.186	81.8611	94.516	4.52327	141.966	81.4016	82.6065	5.58632	141.57	83.471	87.1484	3.6246	142.51	81.8126	87.2907	4.49649	142.364	80.4133	82.6565	4.0127	141.362	77.277	77.657	4.57005	141.758	59.8082	63.1315	5.62682	142.151	99.6625	113.499	5.37055	142.759	95.6904	106.266	5.03236	142.282	87.9593	96.7581	5.24756	142.69	87.2622
139.588	87.6683	89.7296	5.83866	141.811	88.2058	96.735	5.60841	142.42	82.5121	95.5112	4.66292	142.198	81.971	84.1041	6.01466	141.804	86.579	86.2339	3.63898	142.745	81.4847	88.6422	4.45789	142.6	79.6256	83.4671	3.89365	141.596	76.0725	78.199	4.41224	142.004	61.3787	62.599	5.29079	142.388	98.6451	113.789	5.69579	142.992	94.8379	106.427	4.99353	142.517	87.522	97.1964	5.32736	142.922	86.1068
139.821	87.6343	89.7801	6.0655	142.045	86.2123	96.6404	5.50647	142.659	82.4669	95.8594	4.72071	142.438	82.4742	82.9886	5.943	142.039	85.7048	86.2871	3.54952	142.977	82.6462	87.8259	4.41404	142.839	78.4684	84.4591	3.81905	141.833	76.7617	77.8252	4.59742	142.169	61.6689	62.4448	5.50242	142.623	97.7177	114.183	5.7589	143.229	95.6353	106.048	5.19903	142.753	87.7675	97.7175	5.38274	143.158	85.9042
140.049	87.5162	90.6254	6.24121	142.282	86.8217	95.694	5.66181	142.893	81.2375	94.0495	4.53772	142.671	81.9726	82.2927	5.91531	142.269	84.2484	86.8194	3.54792	143.211	82.6914	87.1198	4.42982	143.071	78.3112	82.5377	3.96984	142.065	78.0628	78.8155	4.58132	142.403	60.1869	61.7224	5.72213	142.862	98.4132	114.353	5.70712	143.465	94.3177	108.047	5.14563	142.99	87.5415	96.8393	5.05537	143.393	87.405
140.28	87.9935	90.2427	6.10383	142.518	86.5608	94.3659	5.55987	143.132	82.168	95.0208	4.5313	142.91	83.2	83.078	5.90228	142.505	86.4468	86.6339	3.51278	143.446	81.7011	88.1166	4.25789	143.305	77.9562	83.801	3.8254	142.3	77.7971	78.144	4.88889	142.639	60.7	62.0731	5.4685	143.097	98.4621	116.188	5.77994	143.72	96.4895	106.2	5.22654	143.226	89.4943	95.5844	5.18404	143.629	87.1758
140.516	88.9676	91.5733	6.12939	142.752	88.0016	94.6435	5.78155	143.367	81.6737	94.3754	4.43981	143.145	81.4919	81.8829	5.97068	142.741	84.9613	86.8774	3.62939	143.691	80.7318	86.9489	4.16667	143.541	78.6937	82.6854	3.80159	142.536	77.6393	77.712	4.52979	142.873	60.3475	63.2451	5.25525	143.335	98.336	114.812	5.72654	143.955	94.4246	104.865	5.10194	143.462	88.652	96.5503	5.3013	143.861	87.5479
140.749	88.246	89.9007	6.27636	142.988	87.6288	96.6167	5.54531	143.604	81.1179	94.2987	4.54896	143.399	81.2952	82.2472	5.9886	142.975	84.9887	86.9387	3.49201	143.85	81.1309	89.1486	4.5386	143.777	78.5462	82.7079	3.86984	142.771	77.2882	78.0194	4.75845	143.11	60.8098	62.5065	5.49273	143.57	98.5205	114.945	5.61003	144.192	96.6094	104.5	5.1165	143.698	87.7724	96.8425	5.14821	144.096	87.9922
140.983	88.9159	89.1857	6.19808	143.219	88.5818	96.6546	5.61974	143.838	81.6155	96.5719	4.77689	143.637	81.279	83.0699	5.89577	143.208	85.6306	86.7484	3.55272	144.083	80.391	88.3291	4.34211	144.008	80.7002	83.4414	3.89524	143.001	79.1997	79.6262	4.56522	143.343	61.9492	62.2029	5.4895	143.815	100.049	113.489	5.71359	144.429	95.1831	106.984	5.24757	143.932	88.0195	96.6883	4.94788	144.329	86.9717
141.22	86.3819	90.7085	5.85783	143.465	86.8169	95.4716	5.64239	144.076	81.4346	94.155	4.57624	143.874	81.3806	82.0846	5.8127	143.457	84.7677	86.3645	3.66773	144.319	82.0824	87.885	4.54561	144.168	78.564	82.4109	3.94921	143.238	78.7488	78.6505	4.20129	143.579	61.0492	62.0065	5.52989	143.976	98.9243	112.204	5.69579	144.664	95.5219	105.539	5.19579	144.167	87.6797	97.0422	5.06026	144.565	88.3752
141.456	87.2977	90.5065	6.29393	143.628	88.1961	97.1767	5.82524	144.326	81.4895	94.1486	4.62761	144.106	82.4323	83.5252	5.83388	143.694	86.2645	86.8306	3.5623	144.553	80.1405	87.9681	4.41579	144.409	78.4895	83.0016	3.91111	143.473	79.6506	78.8026	4.50725	143.815	60.5918	62.8718	5.47173	144.209	97.0568	113.274	5.7767	144.896	95.7374	105.044	5.21683	144.403	86.7626	98.2468	5.29153	144.794	87.529
141.69	88.0307	91.259	6.2508	143.861	88.6224	94.9779	5.4644	144.564	82.5961	95	4.75602	144.342	81.15	82.7984	5.8127	143.929	85.9468	86.1403	3.53834	144.787	81.2989	87.1134	4.44912	144.643	78.9968	82.0321	4.06349	143.708	76.7101	79.3608	4.72625	144.05	62.3967	62.1981	5.41357	144.445	99.795	114.865	6.05502	145.135	96.4327	107.384	5.02104	144.641	87.5528	95.9464	5.38925	145.03	88.8038
141.928	86.6958	91.2085	6.30351	144.098	88.2139	94.7082	5.64401	144.801	82.1018	93.885	4.51043	144.576	81.4839	82.5626	5.94951	144.165	86.7887	85.9258	3.46645	145.021	81.0759	87.0927	4.44737	144.875	77.7877	84.069	3.89841	143.939	76.9018	78.8172	4.55556	144.286	61.0344	61.7808	5.42165	144.683	98.8139	113.989	5.63592	145.37	97.6694	106.492	5.26214	144.873	87.226	98.4221	5.42997	145.262	86.6782
142.163	88.4579	90.6645	6.07029	144.333	87.2885	96.8565	5.75728	145.035	83.7431	92.6613	4.50562	144.814	81.5887	84.1496	5.94625	144.401	85.9355	87.05	3.60383	145.258	83.4814	88.9265	4.63333	145.112	78.3987	82.8042	3.94127	144.174	77.4767	77.2524	4.59259	144.519	60.6361	62.0227	5.29402	144.916	99.5331	114.616	5.78803	145.609	95.9352	106.074	5.54854	145.112	87.7057	97.3588	5.12215	145.5	87.1507
142.412	88.9304	91.0847	6.11502	144.566	87.564	95.2271	5.67961	145.27	82.3683	94.6086	4.53451	145.049	80.9694	83.4488	5.72638	144.635	86.2742	88.1661	3.58147	145.495	82.0953	87.1821	4.47368	145.348	78.4198	82.2279	3.89048	144.409	78.1852	78.1003	4.54428	144.754	60.2279	62.6558	5.50889	145.153	97.1057	114.867	5.92718	145.843	95.7083	104.603	5.01618	145.345	88.7967	97.1088	4.98208	145.734	87.5212
142.642	87.5178	90.9332	5.96965	144.803	88.7536	95.4385	5.79288	145.505	81.7431	94.6038	4.50562	145.287	81.5613	83.8	5.87785	144.871	86.2435	84.721	3.53035	145.724	83.6591	87.5847	4.3807	145.584	79.3387	83.313	4.05397	144.645	79.3478	78.7136	4.56522	144.991	59.4475	62.7386	5.80614	145.389	98.5915	115.697	5.7767	146.076	94.7763	104.947	5.22492	145.583	87.5366	96.6526	5.4316	145.969	86.5055
142.877	88.2298	90.9381	6.11981	145.038	88.1588	96.112	5.91262	145.743	81.9079	94.0958	4.60995	145.52	80.9081	83.5187	5.87459	145.104	86.2113	86.0032	3.54633	145.962	81.706	88.0447	4.38421	145.821	78.5916	83.5955	3.99524	144.88	77.4138	79.3333	4.61997	145.223	60.7639	62.1006	5.55089	145.625	98.9385	114.54	5.86084	146.31	95.9708	105.877	5.07929	145.817	88.8602	97.3523	5.32085	146.206	88.3218
143.111	88.5777	88.8811	6.11342	145.274	87.3663	97.0079	5.70712	145.978	81.9935	94.8179	4.72392	145.756	82.6645	82.8407	5.74104	145.339	86.0726	84.879	3.52396	146.197	81.7641	88.7348	4.45263	146.056	79.4538	83.0209	3.86349	145.117	77.6425	77.7848	4.73591	145.456	60.4525	62.6201	5.43942	145.861	98.6451	113.524	6.06958	146.548	95.2723	105.147	5.31877	146.049	87.8049	97.1786	5.27687	146.457	87.4003
143.348	89.6246	87.7248	5.98243	145.511	86.9498	95.5521	6.06796	146.216	80.9935	94.9233	4.65008	145.992	80.9323	83.6407	5.98046	145.573	86.4565	85.95	3.50799	146.433	83.6866	87.4601	4.27719	146.29	79.1669	83.1798	3.88571	145.367	77.2335	77.6521	4.5153	145.693	60.9574	61.9221	5.42003	146.097	97.9953	116.376	5.72492	146.785	96.1524	106.987	5.25566	146.298	89.1171	97.2451	5.22476	146.693	87.3815
143.58	88.4951	91.759	6.0639	145.75	86.9287	95.5804	5.7589	146.451	83.3457	94.3626	4.52327	146.227	82.9629	83.4537	5.73453	145.807	86.25	85.2	3.51597	146.665	81.8627	88.3498	4.25789	146.522	79.906	83.3499	3.96032	145.529	77.0145	78.4628	4.52335	145.925	62.1295	62.8182	5.39418	146.336	97.9211	113.147	5.55178	147.019	95.799	104.508	5.33819	146.534	88.1187	97.4513	5.46091	146.927	86.7849
143.816	89.0712	91.9055	6.17412	145.985	88.3857	95.3028	5.93366	146.685	82.7722	93.9377	4.83949	146.47	80.7823	84.1561	5.80945	146.042	85.8242	86.5871	3.57508	146.898	82.2649	87.869	4.44035	146.76	78.3825	83.557	4.04444	145.76	78.0902	78.5955	4.4219	146.16	59.1443	61.7354	5.37157	146.571	97.2729	113.489	5.9288	147.257	96.9352	106.115	4.91748	146.768	86.7398	97.9172	5.26221	147.162	88.8823
144.049	86.8883	91.2264	6.11182	146.221	87.59	96.0631	5.72977	146.918	83.3813	93.8946	4.72713	146.637	81.429	84.4602	5.59283	146.204	85.9097	85.6629	3.52556	147.131	81.6026	89.6278	4.35263	146.995	78.9806	84.0417	3.98889	145.993	78.3865	78.6052	4.54589	146.394	60.5393	62.2192	5.38288	146.807	99.8344	114.415	5.84304	147.493	96.3663	105.942	5.27184	147.004	86.6195	97.875	5.38436	147.399	88.0612
144.285	88.9272	91.1726	6.47125	146.453	89	95.3391	5.78803	147.154	81.8982	96.0335	4.73034	146.873	81.6887	83.9171	5.76059	146.438	86.2387	86.0597	3.50799	147.366	81.2892	88.2955	4.46842	147.23	78.8039	82.6421	3.82381	146.229	77.562	78.1909	4.68921	146.641	61.1344	62.4886	5.3748	147.043	98.2476	113.066	5.66505	147.727	95.624	106.776	5.08091	147.239	87.3187	96.9659	5.36645	147.633	86.719
144.52	87.7605	89.4984	5.88978	146.687	86.637	95.0063	5.6877	147.386	81.6317	95.7764	4.5939	147.108	81.0919	83.5171	5.69055	146.673	85.5194	86.6323	3.59265	147.598	83.0517	87.6869	4.50526	147.464	78.8752	83.2071	4.11905	146.462	77.1739	78.9612	4.46699	146.801	60.9295	61.6964	5.33279	147.281	98.1341	114.665	5.32362	147.967	95.5737	107.352	5.19417	147.475	89.826	97.8003	5.52606	147.869	88.3407
144.756	88.6909	89.7785	6.21565	146.921	88.1945	95.3912	5.59871	147.622	80.79	95.8003	4.46709	147.342	82.9855	82.8	5.69707	146.91	85.7532	85.3726	3.4377	147.836	83.2229	87.6853	4.54561	147.696	79.1167	82.9502	4.08413	146.699	77.2689	79.0647	4.74557	147.034	60.1918	62.2532	5.21648	147.519	99.8596	114.648	5.42395	148.204	96.3485	105.253	5.1165	147.712	86.6244	98.1396	5.52606	148.103	87.6122
144.987	88.212	91.1042	6.00958	147.155	90.2204	96.7145	5.95146	147.856	82.357	95.107	4.50722	147.579	82.4016	82.7545	5.93648	147.144	87.8323	85.5887	3.48243	148.066	83.7076	87.5	4.35088	147.931	81.3712	82.8427	4.05079	146.933	78.6651	77.4612	4.70048	147.269	60.5902	61.4075	5.56704	147.754	99.6341	113.806	5.75405	148.458	97.6629	105	5.37379	147.945	89.3463	96.9724	5.15147	148.339	88.2732
145.223	88.0032	90.8779	6.20447	147.389	89.3047	95.6293	6.0712	148.091	83.0388	94.2827	4.39005	147.813	81.3629	83.4699	5.91857	147.382	87.8387	86.0081	3.57188	148.315	81.7706	87.8818	4.5	148.169	78.4344	83.6437	4.14603	147.169	77.2319	79.4337	4.6087	147.506	59.6016	61.0244	5.29079	147.989	98.0883	114.533	5.74919	148.692	96.5656	106.108	5.08738	148.179	88.2618	95.5016	5.49023	148.575	89.4066
145.459	88.2686	89.6775	5.88498	147.624	87.7407	97.3123	5.95631	148.328	82.3344	95.4984	4.54093	148.049	83.2323	82.052	5.53746	147.617	85.7516	86.021	3.58466	148.473	83.8417	88.6454	4.39649	148.401	79.577	84.2183	4.02381	147.4	77.4203	79.4013	4.63607	147.74	60.6459	62.6412	5.32956	148.224	98.3975	114.267	5.59223	148.926	96.6191	105.971	5.06634	148.412	88.0195	95.5909	5.31107	148.81	86.9608
145.694	88.3738	91.2801	6.20128	147.858	86.8963	95.5505	5.85275	148.563	82.21	94.4233	4.62921	148.284	82.6742	83.6114	5.68567	147.853	88.2371	87.0323	3.54153	148.71	82.9192	88.8339	4.41228	148.638	78.6126	83.7432	4.1254	147.636	78.3205	78.6181	4.68116	147.976	60.4918	62.0032	5.22617	148.47	98.7681	113.089	5.91909	149.163	96.5673	106.598	5.1521	148.648	88.2878	96.5958	5.36645	149.044	88.6013
145.933	88.7071	90.2296	6.51278	148.101	88.7763	96.5615	6.0712	148.797	82.3037	93.0495	4.59872	148.516	81.7629	83.065	5.87622	148.103	87.0194	86.5839	3.53834	148.943	84.0145	89.024	4.42982	148.875	78.8039	82.175	4.08413	147.869	77.2576	78.4337	4.68438	148.21	60.5393	61.9075	5.42003	148.632	99.3454	114.211	5.86084	149.4	97.6353	103.866	5.40615	148.882	86.9203	97.4513	5.27036	149.279	88.5165
146.168	88.6505	88.8681	6.14377	148.338	87.9433	94.3533	5.91262	149.043	82.0323	94.6773	4.62921	148.75	82.5935	82.2488	5.8127	148.336	88.1145	86.6048	3.53355	149.18	83.2181	88.2732	4.19649	149.117	79.564	83.7191	4.07937	148.101	78.0306	78.4741	4.5942	148.447	60.3344	61.5211	5.26656	148.868	100.702	113.442	5.75243	149.638	96.0616	106.19	5.38511	149.119	88.0683	97.7273	5.34691	149.513	87.9074
146.402	87.6667	88.5163	5.94728	148.572	88.0956	96.6451	5.67638	149.205	82.4039	94.3323	4.65008	148.985	82.1935	82.9886	5.73127	148.568	85.6081	85.6774	3.52236	149.414	82.2036	87.6709	4.26316	149.347	78.4927	82.992	4.1254	148.334	78.9082	79.678	4.69404	148.682	60.3525	62.0714	5.39418	149.107	100.401	113.34	5.87379	149.873	97.0049	104.068	5.14401	149.354	88.0488	96.9107	5.59283	149.752	88.033
146.638	88.7702	90.3811	6.22045	148.809	87.8574	95.5457	5.75243	149.44	83.1729	95.1182	4.61637	149.216	82.0016	83.9187	5.74919	148.801	88.2	87.25	3.41693	149.65	84.5945	88.4425	4.61404	149.581	81.3258	83.0931	4.04762	148.57	76.8213	78.3139	4.85829	148.917	60.1475	61.5308	5.48465	149.342	97.9826	114.323	5.87702	150.109	96.846	102.677	5.10032	149.591	87.9545	97.211	5.41857	149.989	88.7786
146.872	89.9256	90.7459	5.82428	149.044	88.4716	95.8864	5.7767	149.673	82.5444	93.4824	4.51685	149.452	81.6016	83.6618	5.70033	149.036	88.4161	86.7016	3.54952	149.885	83.9095	89.3834	4.43158	149.819	79.7083	83.2616	4.02698	148.803	77.3478	80.2152	4.562	149.154	60.2902	61.6234	5.26817	149.576	100.167	113.373	5.66343	150.345	96.4149	104.242	5.20227	149.83	87.8504	96.9107	5.40228	150.223	88.3721
147.121	86.445	90.8469	6.05112	149.278	87.0324	95.5047	5.89806	149.911	82.4378	95.2236	4.60995	149.686	82.9145	83.239	5.88436	149.272	87.2306	86.5403	3.50319	150.126	83.8336	88.27	4.48596	150.051	78.4068	82.9743	4.09841	149.037	76.1433	79.9159	4.86151	149.388	60.7475	61.901	5.44426	149.815	98.8407	114.263	5.67799	150.576	96.1912	105.411	4.91586	150.066	86.3106	98.6607	5.35342	150.458	87.5008
147.359	88.7184	88.2997	6.27636	149.514	87.5754	96.5757	5.68932	150.144	82.0695	93.2764	4.70144	149.923	81.5468	85.5496	6.07492	149.505	86.9161	86.621	3.46006	150.359	83.2779	87.5815	4.49123	150.284	80.3712	83.3002	4.12381	149.272	77.4783	80.6877	4.49275	149.622	60.377	61.862	5.53473	150.049	100.626	115.624	5.51456	150.814	97.2593	103.803	5.32686	150.302	88.1285	96.5763	5.33062	150.693	88.4992
147.596	87.7104	90.2752	6.32268	149.75	88.3096	96.6972	5.50809	150.38	82.4184	93.6709	4.53772	150.157	81.3855	83.0439	5.49186	149.736	86.2694	87.271	3.53355	150.596	82.3926	88.9361	4.52281	150.519	79.2869	83.6132	4.00476	149.507	76.4493	78.4126	4.37037	149.858	61.1033	63.3539	5.79806	150.287	100.267	114.64	5.52427	151.05	96.6078	105.152	5.18932	150.537	87.6911	96.4659	5.30293	150.927	89.0722
147.83	88.7492	89.0896	6.30831	149.987	87.6985	96.6404	5.51618	150.614	82.6236	93.8978	4.57785	150.395	82.7726	83.9285	5.91531	149.971	86.05	87.5484	3.62939	150.83	81.2003	87.1454	4.67895	150.754	78.4781	82.6164	4.03333	149.744	77.3655	79.4871	4.56844	150.089	61.2672	63.1185	5.61712	150.521	99.5584	113.17	5.87217	151.285	96.7229	102.545	4.9644	150.772	89.7463	96.8019	5.51629	151.183	88.259
148.066	89.5243	91.4349	6.19649	150.22	88.0908	97.3218	5.98058	150.851	82.3328	94.7524	4.63563	150.633	82.9726	82.2569	5.82248	150.208	86.229	87.0694	3.57668	151.065	82.0614	88.0655	4.46316	150.991	80.1507	80.9856	4.08254	149.991	77.0982	78.2346	4.57488	150.326	59.4148	60.836	5.47819	150.758	97.5757	114.924	5.59385	151.519	96.577	104.632	5.20874	151.018	87.7366	97.513	5.46254	151.415	89.3516
148.302	87.8155	90.0114	6.19808	150.455	87.5429	96.5221	5.72977	151.084	82.2698	95.1917	4.52167	150.866	82.4419	83.3593	5.87134	150.443	85.0371	87.0581	3.53834	151.297	83.1971	87.7444	4.54561	151.226	77.8104	83.5104	3.9873	150.228	77.0483	79.3301	4.80998	150.56	61.0705	61.737	5.52827	150.991	98.4132	115.817	5.47573	151.756	97.4781	104.076	5.19741	151.25	87.0439	97.0211	5.36971	151.65	88.3297
148.539	87.9903	89.8713	5.86422	150.693	88.5122	96.7287	5.79935	151.323	83.7981	94.4904	4.69823	151.113	83.3435	82.7317	5.79967	150.679	85.0887	87.5597	3.53035	151.531	84.7302	90.2827	4.37193	151.463	79.034	82.6886	3.99841	150.462	78.6151	79.1214	4.68116	150.797	61.5934	62.2273	5.50889	151.226	99.7334	112.384	5.71845	151.993	97.5932	104.698	5.23786	151.485	88.613	96.6737	5.38436	151.887	88.5761
148.775	89.4595	90.3453	6.3131	150.928	89.4943	96.5315	6.09709	151.555	80.8191	94.7748	4.58909	151.279	82.9468	83.6049	5.58958	150.916	86.4968	86.7145	3.57987	151.766	82.9418	87.7652	4.47544	151.698	81.0438	82.2648	3.97619	150.697	77.7391	79.7638	4.48631	151.031	60.7311	62.1299	5.36026	151.386	100.129	114.363	5.73948	152.229	98.0502	105.732	5.22492	151.721	87.5415	98.336	5.3013	152.124	88.2496
149.011	88.0777	90.5163	6.11661	151.163	88.7634	97.4495	5.93851	151.791	83.0565	93.5895	4.57945	151.513	83.4032	83.6179	5.45928	151.152	86.5661	86.6177	3.64696	152.002	82.8126	89.0655	4.34386	151.934	79.9449	83.6902	3.97937	150.93	78.5185	79.568	4.63124	151.28	60.5393	62.0487	5.54443	151.622	101.708	113.856	5.83819	152.463	96.0794	106.077	5.14563	151.953	87.4358	97.1331	5.5456	152.355	88.6311
149.244	88.9773	90.6775	6.27476	151.401	89.6775	96.9669	5.95631	152.026	83.4556	94.0958	4.63884	151.749	80.9048	82.4	5.943	151.384	86.7565	87.15	3.58307	152.233	83.5945	88.8834	4.52982	152.168	79.2577	82.0722	3.92857	151.162	77.4686	77.5874	4.64734	151.516	61.3328	62.4854	5.52827	151.855	98.2003	114.464	5.90129	152.703	97.7261	106.713	5.2945	152.189	87.6	96.3036	5.61075	152.59	87.3391
149.476	89.7427	90.5277	6.20128	151.637	89.0778	96.5647	5.84628	152.187	81.8821	92.8514	4.52006	151.986	81.45	83.7187	5.5114	151.622	86.0097	86.5403	3.60543	152.47	83.517	87.8419	4.58772	152.403	78.8023	82.6709	4.00635	151.398	76.8824	78.4693	4.55395	151.751	60.6197	61.3474	5.65751	152.091	98.4243	115.079	5.88511	152.94	97.7472	104.513	5.31553	152.425	87.5951	97.7435	5.28502	152.827	89.6766
149.712	89.1958	90.1401	6.09425	151.87	89.5105	94.9479	5.69579	152.416	82.5331	93.5224	4.35795	152.221	81.2903	84.7512	5.75733	151.86	86.6355	87.2839	3.49201	152.704	85.0695	85.5831	4.38246	152.637	79.2609	82.2376	4.01746	151.631	77.6618	79.7298	4.58776	151.984	59.4803	61.3101	5.52989	152.327	101.639	114.476	5.911	153.175	96.4992	105.342	5.34466	152.664	87.9463	98.8701	5.2785	153.062	88.9843
149.949	90.0307	90.0993	6.15655	152.105	88.1216	96.53	6.02913	152.654	83.1519	94.5559	4.77689	152.457	81.8629	83.361	5.74104	152.097	86.9887	86.7629	3.57029	152.953	82.7771	86.7061	4.39298	152.874	79.5835	82.8202	4.07302	151.866	76.7907	79.8139	4.65378	152.219	60.8623	61.5211	5.46365	152.563	100.587	114.07	5.69256	153.411	96.0438	106.495	5.20065	152.899	88.5561	98.6477	5.24104	153.296	89.6452
150.183	88.4337	89.0961	6.0639	152.339	90.624	95.5032	5.57282	152.888	83.3393	95.0208	4.77528	152.693	81.2839	82.1252	5.78176	152.335	85.979	84.9435	3.64696	153.191	81.6801	86.2668	4.50351	153.109	79.9627	82.2889	4.01111	152.099	77.4895	78.0599	4.71337	152.454	62.0443	62.5909	5.35057	152.8	100.262	114.465	5.50162	153.644	97.3922	105.345	5.44175	153.136	87.9951	97.0308	5.61564	153.532	88.4144
150.419	89.1634	89.4625	6.06709	152.576	88.7147	96.6609	5.84304	153.124	82.7318	94.5639	4.39647	152.929	81.8968	83.7171	5.78013	152.573	87.3629	86.9613	3.65495	153.428	83.1454	87.4489	4.29298	153.345	79.0016	83.1846	4.10317	152.334	77.2029	79.7006	4.62319	152.693	60.1164	61.1023	5.55735	153.041	99.0946	114.885	5.58091	153.879	98.846	104.342	5.20065	153.37	88.7724	95.7825	5.18567	153.77	89.3469
150.657	88.3107	89.0831	5.91054	152.82	88.9433	95.6009	5.7055	153.359	82.9015	94.2764	4.55056	153.166	81.8145	84.2748	5.65147	152.822	86.8032	88.0935	3.66294	153.668	82.4685	87.1645	4.49825	153.582	79.1637	84.1637	4.07143	152.568	78.3317	79.1586	4.70692	152.928	59.5459	61.5471	5.45073	153.203	98.112	113.666	5.70065	154.111	97.0389	104.858	5.18285	153.607	90.4927	97.7711	5.34853	154.007	87.4788
150.89	89.534	89.9658	6.28435	152.984	88.5024	96.3249	6.089	153.608	83.6575	94.2444	4.41894	153.4	82.2613	83.0179	5.74267	153.059	87.4387	85.5129	3.46645	153.903	83.2876	87.5272	4.51404	153.822	79.5851	83.1894	3.98413	152.803	79.2576	78.5113	4.56039	153.162	59.9246	61.039	5.27948	153.442	99.7303	114.592	5.72168	154.346	97.893	103.877	5.23139	153.844	89.8228	98.7727	5.53583	154.239	89.2355
151.124	86.7961	90.3371	5.99361	153.218	87.825	96.5315	5.76214	153.839	82.1567	94.6725	4.54735	153.636	83.2081	83.7252	5.62541	153.295	86.6548	86.9387	3.6262	154.137	83.231	88.7141	4.42982	153.988	80.4749	84.2231	4.15873	153.036	77.1562	77.5162	4.39775	153.4	62.1672	60.9805	5.34895	153.674	98.858	112.639	5.75081	154.615	96.6872	105.642	5.17638	154.079	87.9984	98.1445	5.46254	154.476	87.8257
151.36	88.4159	89.7199	6.07188	153.451	89.8509	95.877	5.71683	154.076	83.9063	95.0703	4.53612	153.871	82.6984	83.6878	5.65147	153.53	86.6403	85.8129	3.5016	154.372	82.6559	87.3498	4.33509	154.22	78.06	83.8957	4.0873	153.27	77.9018	78.9207	4.58454	153.632	58.7492	62.1364	5.35057	153.911	99.8044	114.092	5.72492	154.846	98.2188	104.547	5.37702	154.313	89.4553	96.5601	5.35179	154.712	88.2151
151.61	88.3447	89.9511	6.1885	153.686	88.1961	95.7208	5.74757	154.31	82.9935	94.9377	4.37079	154.106	81.7371	83.7642	5.87785	153.766	87.3419	87.1903	3.37061	154.609	82.2763	86.9217	4.41404	154.458	78.8169	84.0626	4.06508	153.505	76.8116	78.7168	4.70048	153.869	60.741	62.0292	5.43619	154.143	99.7997	112.165	5.67961	155.079	97.5267	107.034	4.95793	154.548	89.9545	95.8328	5.54886	154.951	89.1413
151.849	89.2638	89.7182	6.04792	153.919	89.1961	97.5694	5.8301	154.545	82.5848	95.1773	4.41894	154.341	81.9935	82.5366	5.61726	153.999	86.4726	87.9919	3.5623	154.845	84.0468	88.5767	4.58421	154.692	80.3485	83.5056	3.97937	153.739	78.7343	77.9256	4.5781	154.106	60.4164	61.3588	5.39257	154.379	101.577	112.285	5.67476	155.312	97.3031	106.018	5.10356	154.781	89.3756	97.1006	5.14332	155.178	89.5997
152.085	87.788	90.7687	5.99681	154.154	89.4327	96.0962	5.80906	154.781	83.1454	93.9281	4.51364	154.576	80.6742	83.2407	5.54235	154.232	87.7613	87.4742	3.53834	155.079	83.4895	88.8323	4.42632	154.933	80.0567	82.4687	4.0873	153.976	78.7746	79.7686	4.6087	154.341	60.0131	62.9481	5.52342	154.616	98.8517	113.794	5.84304	155.547	98.8995	104.965	5.22816	155.018	87.2927	97.2987	5.33388	155.413	89.7991
152.319	87.8366	89.4935	6.17412	154.391	88.7018	96.5016	5.92071	155.018	83.6575	95.8914	4.32424	154.813	81.0984	83.1561	5.90391	154.464	86.2306	86.0226	3.55911	155.312	83.1115	87.5958	4.48596	155.164	80.3712	82.2825	4.0746	154.21	78.5217	77.8317	4.6087	154.574	60.0279	61.7646	5.59935	154.851	99.1057	112.971	5.94984	155.783	96.4003	105.103	5.07443	155.249	87.8407	97.487	5.4886	155.651	87.2904
152.555	87.3123	89.7655	6.21246	154.627	90.6953	96.9132	5.87217	155.252	81.4637	92.9952	4.687	155.053	81.9903	81.6667	5.66938	154.7	88.4452	86.721	3.55431	155.551	84.0452	86.6613	4.31754	155.401	78.7066	83.4815	4.12857	154.447	77.6023	79.0065	4.69404	154.808	60.182	61.9854	5.40872	155.089	99.5962	116.673	5.4466	156.019	96.4084	105.39	5.26214	155.485	87.3463	97.1526	5.53583	155.907	88.2009
152.79	89.2767	89.2443	6.10543	154.858	88.2123	96.265	6.0712	155.487	84.0565	95.0224	4.7801	155.286	82.7484	83.8163	5.53094	154.935	87.3952	87.0806	3.47444	155.788	83.5606	87.8115	4.74737	155.632	79.7066	83.2103	4.23016	154.692	78.2866	80.0146	4.68921	155.044	60.4311	60.3133	5.33926	155.324	99.9495	112.775	5.57929	156.253	97.5997	105.116	5.26861	155.736	87.7577	98.1412	5.43811	156.141	88.697
153.028	88.6877	90.3534	6.21086	155.096	89.752	95.9905	5.76214	155.721	82.6688	94.7907	4.46067	155.52	82.0548	84.2293	5.37134	155.169	86.3742	87.579	3.42971	156.02	84.0242	86.4457	4.4614	155.867	79.0421	82.9438	4.0619	154.931	79.0193	79.479	4.58937	155.278	61.4803	61.7744	5.33764	155.56	100.934	114.023	5.61003	156.49	96.6985	106.718	5.089	155.975	90.2553	95.4302	5.37785	156.377	88.46
153.262	89.2168	90.6417	6.02077	155.331	88.1815	97.4669	5.7589	155.958	83.378	94.8035	4.65329	155.772	81.25	82.3398	5.61726	155.398	88.7161	87.8694	3.4984	156.256	82.5186	87.8355	4.54737	156.101	79.7747	83.61	4.17143	155.165	77.211	79.8155	4.5781	155.516	59.5574	61.8198	5.49435	155.798	99.6956	115.284	5.77508	156.723	98.5608	105.727	5.22977	156.21	89.5106	98.711	5.37296	156.61	88.7818
153.501	88.6408	90.544	6.20447	155.571	88.7844	95.7114	5.72654	156.192	82.5961	93.7061	4.59872	156.009	81.8823	83.4537	5.6759	155.634	86.9468	88.3339	3.53834	156.496	83.6753	87.7716	4.53684	156.336	78.6499	83.1669	3.96984	155.397	77.3301	78.7767	4.57649	155.752	60.3393	61.6234	5.67205	156.033	99.8076	113.643	5.88511	156.957	97.8655	106.053	5.18608	156.446	88.0813	97.2354	5.47231	156.848	89.5542
153.736	88.9175	89.8322	6.04792	155.804	89.0421	94.989	5.6877	156.423	83.2246	96.2061	4.49278	156.242	81.5129	82.5805	5.46417	155.869	88.1855	85.9629	3.57188	156.731	82.4055	88.3291	4.38246	156.571	81.3906	82.8844	3.8381	155.633	77.124	78.5712	4.4847	156.007	61.2066	62.3929	5.75121	156.266	101.839	114.784	5.72168	157.192	97.389	105.823	5.42071	156.682	88.7724	96.6299	5.41694	157.078	88.4929
153.969	89.3139	90.2524	6.23642	156.041	88.41	97.0442	5.82686	156.658	83.2472	93.0016	4.33708	156.48	81.7194	83.6569	5.40228	156.107	86.6065	86.8871	3.54633	156.963	83.3231	87.4888	4.44035	156.808	80.0421	82.4061	4.06984	155.868	77.5765	78.1311	4.44283	156.238	60.5787	62.112	5.4685	156.504	99.776	114.825	5.67314	157.428	98.5138	105.331	5.26699	156.916	88.3675	97.1851	5.47883	157.313	87.6672
154.206	88.8495	89.5782	6.14537	156.275	88.5122	95.918	5.64401	156.895	83.5994	95.6038	4.54093	156.713	83.8548	83.6472	5.6645	156.342	88.3903	87.2	3.5655	157.199	83.7237	88.8882	4.31228	157.044	79.5786	82.39	4.09206	156.097	77.6006	78.9984	4.54267	156.475	60.6459	62.0244	5.61874	156.738	99.8218	114.841	5.52104	157.661	96.9887	105.403	5.09385	157.152	88.2049	95.5357	5.47883	157.55	89.1837
154.446	89.2735	90.4169	5.88339	156.514	88.8363	95.5662	6.05502	157.133	83.8239	95.2013	4.56822	156.951	82.5597	82.8748	5.66612	156.579	86.8645	87.0161	3.50958	157.437	83.5412	88.3946	4.23684	157.279	80.1491	83.2697	3.98571	156.333	78.4944	77.6828	4.71176	156.708	60.6098	61.8571	5.35057	156.973	101.058	113.637	5.86246	157.897	97.222	104.415	5.12621	157.388	88.4943	96.6981	5.28339	157.784	88.7896
154.68	88.6974	89.4837	5.98083	156.747	89.3371	95.8233	5.95307	157.367	82.1971	94.8115	4.53612	157.185	81.9839	83.4146	5.89414	156.812	87.3355	88.2452	3.49201	157.681	83.5315	85.722	4.43684	157.513	80.4765	84.1011	3.9746	156.567	78.7633	79.0793	4.70853	156.942	60.0934	61.862	5.48142	157.207	99.8202	115.562	5.67799	158.129	98.1815	105.023	5.24434	157.622	88.7089	96.9464	5.40554	158.022	87.6578
154.917	88.1699	90.5277	6.11342	156.981	90.5154	96.836	6.08738	157.601	82.0759	94.6342	4.54093	157.42	82.3323	83.6244	5.91694	157.046	87.5484	86.1629	3.45367	157.845	83.3247	87.27	4.40702	157.749	79.2026	84.2536	4.00635	156.799	77.5185	78.5485	4.59259	157.173	60.5951	61.1786	5.49758	157.442	98.959	114.827	5.92557	158.366	97.8314	105.532	5.4644	157.854	87.948	96.0422	5.42834	158.258	88.6515
155.15	88.5178	91.4007	5.89776	157.213	89.3906	96.9669	5.7589	157.834	81.7044	95.1102	4.69663	157.658	83.6984	82.1317	5.60912	157.282	87.8403	86.7516	3.54473	158.082	82.7415	86.9649	4.45965	157.981	80.5041	83.4061	4.03651	157.036	78.6087	78.9029	4.51852	157.411	60.3246	61.1331	5.39257	157.687	99.7382	114.387	5.61327	158.601	100.091	105.165	5.31068	158.09	89.3512	98.0146	5.36808	158.495	86.2229
155.386	88.4871	89.9511	6.13419	157.464	89.1345	95.3722	6.00324	158.066	82.8724	96.1278	4.46067	157.896	81.7952	82.6569	5.47068	157.532	86.0016	86.4113	3.46326	158.315	82.9758	87.5016	4.35614	158.217	80.201	82.2729	4.08095	157.271	78.4911	76.8706	4.59903	157.645	60.0607	61.349	5.59128	157.849	99.683	114.65	5.7055	158.837	97.2156	106.566	5.42233	158.323	87.761	97.5601	5.49674	158.73	87.9294
155.621	89.2087	89.5537	6.16933	157.7	89.4506	97	5.65696	158.318	83.8756	94.4393	4.68218	158.13	82.9177	82.8732	5.79479	157.763	88.5581	85.9113	3.55591	158.551	82.2229	88.0351	4.41228	158.458	79.6613	84.764	4.23968	157.503	78.3124	79.3398	4.52174	157.88	59.9098	61.961	5.75929	158.083	99.3722	113.596	5.76537	159.072	97.6418	104.916	5.43528	158.558	89.1317	97.8669	5.46254	158.965	87.7017
155.856	88.1489	91.1889	6.02077	157.936	88.4327	96.0142	5.8301	158.552	81.3586	94.8403	4.51364	158.366	82.329	83.9041	5.72638	158.002	87.2	87.7726	3.45687	158.787	82.3716	88.2572	4.38596	158.69	81.0697	83.0594	4.00159	157.739	79.9791	79.1731	4.42834	158.041	60.141	62.0438	5.58966	158.316	101.03	114.733	5.8123	159.305	96.8606	105.484	5.17961	158.794	87.8407	96.7256	5.20847	159.203	88.0471
156.092	89.5583	91.6352	6.11502	158.17	88.9595	96.0726	5.8479	158.786	81.9338	94.1821	4.53612	158.602	81.7532	83.5236	5.75896	158.234	86.9806	85.1194	3.52875	159.02	83.9031	87.3658	4.48421	158.924	80.8801	82.9727	4.05397	157.974	78.1981	79.5162	4.69082	158.279	60.2885	61.3377	5.45396	158.549	99.1215	113.373	5.589	159.54	97.8169	103.556	5.27184	159.031	90.1057	94.8604	5.14658	159.438	89.5856
156.335	89.5065	90.6694	6.36262	158.406	88.9951	96.2224	5.79612	159.019	81.3813	95.0767	4.6549	158.84	82.9871	81.6553	5.88436	158.469	87.5694	87.2952	3.48083	159.258	83.7997	87.4585	4.50877	159.161	81.0713	81.6774	3.92222	158.21	78.8776	78.2605	4.50081	158.515	60.1328	62.7825	5.60097	158.784	101.068	113.065	5.79935	159.775	97.1394	104.953	5.30744	159.265	90.0049	97.2451	5.33225	159.671	89.259
156.5	88.4013	89.8958	6.12939	158.641	90.0713	97.5489	5.73625	159.25	83.0824	95.1294	4.49117	159.074	81.6161	83.0488	5.65147	158.703	87.7919	87.8871	3.46645	159.492	84.7706	87.9728	4.36316	159.393	80.0859	82.878	4.0127	158.447	77.7295	79.1456	4.62158	158.744	60.3639	60.6818	5.61874	159.022	99.1435	114.1	5.59709	160.008	98.8703	106.453	5.24595	159.502	89.0715	95.4708	5.2899	159.905	88.7425
156.734	89.9838	90.487	5.91534	158.879	90.2998	97.0473	5.87702	159.485	81.9241	94.1917	4.55538	159.31	84.221	83.3984	5.69707	158.938	87.8177	86.0613	3.60543	159.729	83.3926	87.5415	4.40877	159.629	81.376	83.3547	3.90317	158.681	78.475	78.2848	4.50564	158.983	60.9967	62.0909	5.46204	159.256	100.047	115.203	5.80906	160.244	96.5089	103.534	5.14563	159.734	89.0358	96.2484	5.40879	160.142	88.0518
156.969	90.0227	92.0391	6.05911	159.114	89.1232	96.0694	5.58576	159.721	82.8384	93.4233	4.56019	159.546	82.7968	83.587	5.5456	159.173	88.0306	87.9694	3.50319	159.964	83.5493	88.9169	4.4614	159.863	79.3274	82.5714	4.07302	158.915	79.0113	78.6214	4.51047	159.218	59.318	61.7922	5.60582	159.489	99.8281	113.53	5.68123	160.481	96.8914	104.384	5.14239	159.971	88.4699	97.0877	5.41857	160.375	88.9529
157.206	88.3123	91.6254	6.15335	159.352	90.0551	95.9006	5.95146	159.954	81.9887	95.8371	4.52006	159.78	82.7565	83.9577	5.78176	159.404	86.9145	85.8032	3.57029	160.2	83.1551	87.8019	4.66842	160.101	78.8298	82.5217	3.98413	159.15	78.5346	79.3641	4.47504	159.453	60.5	61.8003	5.74637	159.724	102.011	113.018	5.46602	160.718	97.8833	106.006	5.21359	160.203	88.6699	96.8214	5.48371	160.613	88.9749
157.437	90.0016	90.7557	5.96166	159.586	88.7391	96.4132	5.72977	160.19	82.7189	95.1917	4.54896	160.014	81.1306	83.1447	5.48697	159.638	87.4645	86.3097	3.64217	160.432	83.9241	87.7843	4.36316	160.334	79.8558	82.6998	3.93333	159.398	77.7504	79.1311	4.73913	159.688	62.3361	62.4399	5.52989	159.959	100.353	115.151	5.66667	160.955	96.9676	106.076	5.31553	160.457	89.8407	98.2906	5.45114	160.845	88.0408
157.675	88.8528	89.4495	6.13099	159.823	90.0276	95.7618	5.94175	160.425	82.4459	93.9537	4.58748	160.253	82.1726	81.8049	5.87785	159.87	87.3903	87.4435	3.57987	160.669	84.7092	88.9233	4.4807	160.57	80.4133	83.6132	4.16667	159.637	78.4654	79.2379	4.74235	159.924	60.3377	62.1071	5.44426	160.192	100.12	111.791	5.8479	161.19	97.4716	104.844	5.3123	160.689	89.7236	98.0097	5.39902	161.084	88.2873
157.912	89.7427	91.1906	6.14856	160.057	90.1896	97.5852	5.82362	160.662	82.7706	95.4457	4.45586	160.504	82.35	81.5919	5.97883	160.103	86.9468	86.3403	3.38978	160.83	83.3861	88.9585	4.57018	160.801	79.7763	82.0578	3.85397	159.867	78.2496	79.356	4.66828	160.162	59.2918	61.9123	5.25525	160.426	99.8659	113.267	5.51133	161.425	98.5997	105.244	5.19903	160.924	89.2114	97.2516	5.40554	161.315	86.8273
158.149	87.5809	90.6531	5.99201	160.291	88.2901	96.2177	5.93366	160.895	81.8627	93.984	4.46709	160.739	82.4903	83.8488	5.46417	160.338	88.5823	86.8177	3.53514	161.064	84.6737	88.639	4.25965	161.036	80.1005	83.6806	4.20317	160.101	76.9308	78.1796	4.71014	160.396	60.6016	61.8685	5.69952	160.661	100.379	114.357	5.45146	161.66	97.7229	105.806	5.18285	161.161	88.5236	97.2175	5.42508	161.552	88.6342
158.382	89.4693	89.8762	5.99681	160.525	89.2982	94.5868	5.94337	161.129	82.4426	94.7061	4.63082	160.972	81.1726	82.5561	5.5684	160.572	86.7016	86.8645	3.50479	161.297	84.0291	87.722	4.26316	161.272	79.7569	82.74	4.07937	160.335	79.0097	78.5421	4.57166	160.644	60.477	61.9513	5.85622	160.895	101.628	112.998	5.72977	161.894	98.0908	106.131	5.33981	161.394	89.6537	97.2045	5.62378	161.788	87.8681
158.62	90.7055	90.5945	6.07029	160.76	89.4246	95.5789	5.96278	161.364	83.496	94.2827	4.68058	161.211	81.6677	83.5154	5.69218	160.806	86.1113	86.7484	3.48722	161.529	82.2779	87.5735	4.38421	161.504	79.2026	83.2167	4.05873	160.569	78.2415	77.9968	4.47343	160.883	61.9836	61.6429	5.45234	161.127	100.869	115.987	5.63754	162.13	98.2366	104.605	5.37702	161.629	88.9886	96.5406	5.30782	162.024	87.2119
158.854	89.11	90.9593	5.97604	160.996	89.9562	96.4637	6.01133	161.602	84.1599	95.5543	4.58587	161.446	83.3887	83.8732	5.70521	161.04	87.4032	85.8871	3.59585	161.765	82.685	89.6949	4.32105	161.738	79.517	83.7143	4.2127	160.8	79.4831	78.3091	4.50403	161.116	59.9656	60.9464	5.61389	161.359	102.136	113.744	5.76699	162.368	98.5041	105.547	4.911	161.862	88.8585	97.6299	5.56678	162.257	89.6374
159.089	89.7524	91.4104	5.74601	161.232	90.3841	96.7524	6.07605	161.835	82.6074	94.5958	4.51685	161.683	82.2419	84.252	5.5114	161.278	88.4339	87.2548	3.57668	162	82.9031	87.7252	4.47719	161.975	80.4797	82.4222	4.06032	161.032	78.5572	78.3414	4.70853	161.351	59.9934	61.2078	5.46204	161.599	100.394	114.146	5.55663	162.612	97.1459	105.21	5.08738	162.099	90.4732	97.4253	5.39902	162.495	88.7284
159.325	89.6731	89.4365	6.21885	161.465	91.4149	96.1987	5.59709	162.068	82.1551	95.0543	4.43018	161.918	80.9161	82.7447	5.35831	161.509	86.9532	87.55	3.50958	162.255	84.9725	87.401	4.46316	162.208	81.0081	84.6453	4.05556	161.267	78.5572	79.1505	4.65378	161.584	59.2328	61.4773	5.49111	161.834	101.434	113.258	5.67961	162.842	97.013	104.798	5.17799	162.336	89.8504	98.3084	5.36808	162.73	88.741
159.56	89.5178	90.6954	6.10863	161.702	89.5527	96.1388	5.89159	162.301	83.8675	93.9744	4.5313	162.15	82.4677	81.7024	5.56352	161.743	87.9694	86.9903	3.5639	162.487	84.1939	87.5	4.17368	162.446	78.8347	84.1268	4.00794	161.505	77.7391	78.9078	4.66184	161.818	61.4803	62.8977	5.77383	162.071	100.301	113.945	5.91909	163.075	97.9903	103.326	5.30421	162.573	88.813	97.0747	5.32248	162.967	88.6499
159.795	90.3689	91.3274	5.90575	161.938	90.1102	95.9117	5.96602	162.537	82.8998	95.4042	4.48315	162.385	81.9742	83.6065	5.49674	161.976	88.3919	86.6952	3.46486	162.721	82.8239	88.1885	4.47719	162.683	81.3144	82.809	4.14762	161.738	79.2399	80.0809	4.51208	162.053	59.9311	60.862	6.04523	162.315	101.891	115.042	5.64239	163.311	99.175	104.023	5.61489	162.804	89.8455	96.0016	5.36808	163.2	87.6405
160.026	90.3269	90.1564	6.11022	162.186	89.6126	96.0457	5.69741	162.771	83.1163	95.4265	4.64848	162.621	82.4903	81.5073	5.50326	162.135	87.7887	86.8177	3.53994	162.953	82.0792	88.8211	4.37895	162.916	81.0162	82.7352	4.0619	161.971	79.3156	78.3592	4.84863	162.286	61.0918	59.9903	5.49596	162.477	101.967	112.705	5.6246	163.547	98.9708	105.934	5.09547	163.039	88.6146	97.0552	5.29967	163.439	88.7002
160.264	88.6926	91.0163	6.19489	162.424	88.1864	96.0568	6.09385	163.02	85.168	93.3802	4.55698	162.855	81.9	82.8699	5.60749	162.369	86.9516	87.3177	3.55751	163.195	84.5315	87.1294	4.40526	163.158	79.825	84.4591	4.14921	162.207	77.5652	79.5227	4.65378	162.524	59.7623	59.7159	5.49758	162.719	101.768	113.05	5.47896	163.782	98.4214	106.021	5.55987	163.277	89.4634	97.8117	5.41368	163.672	89.1664
160.498	88.1974	90.4446	5.8147	162.659	89.2707	96.2461	5.79773	163.257	83.8869	94.6805	4.53933	163.089	82.8887	81.9268	5.5114	162.603	86.6823	86.479	3.52875	163.431	83.7722	87.7987	4.45614	163.322	79.2269	83.2825	4.05714	162.441	78.1884	78.7282	4.65217	162.759	59.8951	60.3799	5.37803	162.952	100.808	113.381	5.43366	164.02	99.893	105.181	5.19417	163.51	88.7691	97.4903	5.20684	163.909	88.3626
160.745	89.8592	91.2166	6.12939	162.9	90.4733	97.1151	5.94337	163.493	82.4782	94.992	4.43339	163.327	82.2935	83.8894	5.34528	162.834	87.6048	87.0484	3.54473	163.666	82.7641	89.1789	4.47018	163.556	80.3241	83.1188	3.94921	162.675	78.9533	79.0712	4.53784	162.994	60.2738	60.8344	5.42488	163.19	100.533	115.455	5.71036	164.259	98.4814	106.987	5.22006	163.744	88.5902	98.1185	5.46417	164.143	88.5871
160.905	89.9644	91.0049	5.91853	163.134	90.4862	96.0174	5.67961	163.731	83.8821	93.6118	4.48475	163.563	81.3258	84.6683	5.91368	163.07	88.5645	87.0629	3.47923	163.9	83.7011	87.0879	4.55614	163.793	80.3938	82.9663	4.0381	162.906	78.9227	77.7379	4.57488	163.228	61.1574	60.1445	5.59128	163.422	100.024	112.968	5.90777	164.493	98.4506	104.703	5.28317	163.979	87.9902	97.3994	5.39251	164.378	89.4066
161.139	89.5065	89.816	6.18211	163.369	89.577	96.6073	6.06149	163.967	83.3183	93.4073	4.51204	163.796	83.9823	82.1236	5.64821	163.306	87.8371	85.829	3.50799	164.135	83.6688	88.4441	4.49825	164.028	80.1524	82.3274	4.20317	163.144	78.7842	78.6796	4.43156	163.464	62.2246	60.5211	5.39418	163.659	101.377	114.724	5.95631	164.733	98.3825	106.297	5.10518	164.217	88.0699	97.9383	5.37134	164.613	89.0235
161.373	89.5307	91.3339	5.96645	163.604	88.2998	95.9306	5.70388	164.2	82.0436	93.7332	4.59551	164.034	81.7887	82.5756	5.70195	163.54	86.3177	86.4468	3.58147	164.369	82.168	88.246	4.19298	164.267	80.6856	85.3547	4.11429	163.376	78.8213	79.8528	4.52979	163.7	61.3541	61.3669	5.26171	163.895	100	112.562	5.53883	164.966	99.3744	104.532	5.30097	164.449	89.5463	97.5633	5.34528	164.85	88.5495
161.609	89.4207	91.215	5.6885	163.839	89.4165	95.2713	6.03236	164.438	82.5347	95.4936	4.51043	164.268	82.5016	84.4407	5.69218	163.779	86.9226	87.5145	3.5639	164.607	84.4362	87.4649	4.49825	164.503	79.6483	84.0803	3.98889	163.612	78.256	78.1553	4.77617	163.937	60.7836	61.0503	5.49596	164.129	101.934	114.441	5.3835	165.2	98.6694	105.074	5.33172	164.685	89.7772	96.0828	5.48371	165.089	89.9372
161.847	88.746	89.7427	5.79233	164.071	90.7682	96.6246	5.86084	164.674	84.6155	94.885	4.69663	164.504	80.4694	82.1366	5.43974	164.014	87.3081	85.8484	3.65335	164.843	84.3376	86.7796	4.46316	164.74	80.1151	84.435	4.02857	163.844	78.1127	79.7346	4.67472	164.172	61.3197	60.5227	5.54766	164.363	100.117	112.862	5.81392	165.433	98.5867	107.042	5.10194	164.921	88.8569	97.1315	5.50489	165.343	89.606
162.08	88.9272	89.342	6.11981	164.308	90.6094	96.3644	5.85761	164.909	81.7722	95.5735	4.55538	164.737	82.2323	83.0455	5.78013	164.249	86.9145	86.6145	3.57987	165.076	83.7851	86.8371	4.40702	164.977	80.0357	83.5329	4.0619	164.094	78.095	79.4838	4.72947	164.407	61.6426	61.4919	5.40065	164.603	101.781	113.323	5.54207	165.671	99.4846	105.632	5.21845	165.173	89.5106	95.8377	5.44788	165.575	88.9686
162.316	88.5825	89.9007	6.13578	164.542	91.1329	96.224	5.93689	165.145	83.4394	95.7348	4.58587	164.974	83.5355	84.1528	5.61564	164.482	88.9032	86.2726	3.44089	165.315	85.7157	88.9696	4.42456	165.214	81.4165	83.8491	4.17937	164.33	78.2222	78.1845	4.67311	164.566	61.359	62.0893	5.45073	164.836	100.724	113.614	5.70227	165.905	97.6175	105.181	5.26537	165.406	88.6797	97.4464	5.30293	165.81	88.1805
162.549	89.1165	91.0586	6.0655	164.776	90.6969	96.7303	5.94498	165.379	84.1696	93.8179	4.67576	165.22	82.0194	81.4341	5.83062	164.716	85.6387	86.3645	3.57029	165.55	83.7141	89.3387	4.17018	165.449	80.1118	83.8941	3.85556	164.564	78.1594	79.0987	4.47826	164.803	60.8689	60.9399	5.83683	165.07	100.707	112.728	5.48706	166.144	99.0227	105.206	5.18932	165.644	89.4797	97.5666	5.4202	166.047	88.73
162.782	89.6278	90.9023	6.05911	165.009	89.1345	95.3297	6.02104	165.613	82.3457	95.2268	4.41894	165.382	81.8774	82.9447	5.83225	164.951	86.9516	86.6226	3.57827	165.786	83.9305	86.2348	4.35614	165.683	80.8639	84.1685	4.24286	164.798	79.3478	78.9515	4.55395	165.038	60.5934	61.664	5.42811	165.302	101.142	113.084	5.64401	166.373	97.6856	104.855	5.30906	165.878	90.2163	96.776	5.16775	166.283	90.7268
163.015	89.8091	89.6498	5.78754	165.243	90.282	96.7997	5.62136	165.848	83.6753	94.0559	4.58106	165.616	82.5919	82.7463	5.85342	165.187	86.171	87.5565	3.58147	166.023	82.1761	87.1933	4.37719	165.919	80.7293	82.5666	4.26508	165.033	78.9726	78.945	4.52335	165.287	61.7557	61.7289	5.32633	165.536	100.927	114.327	5.61812	166.609	97.1361	105.969	5.16828	166.115	89.4081	98.7094	5.25896	166.517	89.5118
163.251	89.0761	90.2541	6.08946	165.477	92.2156	96.4921	5.58414	166.083	83.7011	94.8387	4.51043	165.853	82.2565	81.1415	5.40065	165.423	86.9403	86.6097	3.6853	166.256	84.5412	88.2971	4.43158	166.152	80.9384	82.2071	4.12222	165.268	77.6023	77.4482	4.45089	165.525	61.6475	63.2549	5.72052	165.771	99.3265	111.008	5.5178	166.841	96.9806	105.132	5.31553	166.351	89.0976	96.3247	5.3355	166.752	91.0377
163.486	90.1343	90.2394	5.8131	165.715	91.1799	96.612	5.84142	166.317	84.4475	96.1086	4.76726	166.088	81.5548	84.0309	5.69218	165.66	87.8065	87.5435	3.58466	166.491	85.874	88.4425	4.47719	166.387	78.59	83.634	3.99683	165.505	79.7279	78.7654	4.69726	165.76	61.6607	61.6039	5.52989	166.005	101.08	113.891	5.65858	167.079	98.5981	105.135	5.02751	166.588	89.8276	97.6769	5.37134	166.99	89.7849
163.719	89.4288	90.6515	5.83227	165.953	90.2204	97.0552	5.59871	166.551	83.1115	94.369	4.36437	166.324	81.9032	82.2163	5.44951	165.818	87.8726	87.5887	3.60224	166.726	83.4184	88.0942	4.38421	166.622	80.7245	83.5233	4.13492	165.741	78.57	77.822	4.48953	165.993	61.0934	60.1299	5.29402	166.243	102.205	113.438	5.61165	167.32	98.2512	106.382	5.21845	166.825	90.1951	96.6218	5.79642	167.224	89.4113
163.954	89.7638	90.2866	6.05751	166.189	89.765	96.0473	5.63269	166.786	84.6268	95.3275	4.5297	166.558	82.4161	81.8358	5.75407	166.051	88.6016	88.1694	3.57668	166.977	83.2326	88.2284	4.43684	166.857	81.329	83.3387	3.98889	165.972	78.4847	78.4951	4.657	166.229	62.3721	61.3214	5.45073	166.481	101.513	114.365	5.60356	167.555	98.0276	105.285	5.18285	167.06	89.4098	95.7679	5.51954	167.458	89.4521
164.189	89.1699	91.9446	5.7492	166.424	90.778	95.9148	5.85761	167.02	82.9887	95.5974	4.56501	166.796	83.3742	82.7366	5.37948	166.286	85.9726	86.2565	3.52396	167.211	83.7286	88.4712	4.2386	167.093	80.564	83.0931	4.10635	166.208	79.1256	77.9644	4.59581	166.464	60.6426	60.7549	5.6769	166.72	100.375	113.062	5.61489	167.789	98.4749	105.295	5.21359	167.295	87.4163	97.3523	5.36319	167.693	90.3925
164.425	88.7217	89.702	5.53994	166.66	90.3404	95.3249	5.65049	167.255	82.4136	94.6901	4.75281	167.033	82.5274	82.2065	5.52606	166.523	87.6629	85.8016	3.57348	167.447	85.958	89.1565	4.50175	167.33	79.2609	83.9085	4.01429	166.445	78.3188	79.61	4.58776	166.7	60.3656	61.4984	5.44588	166.962	101.156	113.499	5.69256	168.026	97.3355	103.429	5.36246	167.53	89.0195	97.8117	5.59446	167.927	89.3987
164.659	88.5841	90.6743	5.623	166.903	89.2804	95.7319	6.00162	167.487	83.1373	94.524	4.62119	167.269	82.1565	83.4748	5.76221	166.753	88.1565	88.5371	3.6278	167.678	83.4168	88.0112	4.37018	167.564	79.4408	84.2343	4.2381	166.682	77.9404	79.123	4.59742	166.932	60.8115	60.8815	5.44911	167.122	100.896	113.558	5.70874	168.26	98.1426	103.866	5.3301	167.763	88.5707	96.8036	5.19055	168.161	89.6091
164.895	90.9191	91.5391	5.90895	167.063	90.7585	96.7066	5.95469	167.736	82.5299	95.7939	4.58748	167.504	81.4484	81.9919	5.53909	167.001	87.3306	87.6274	3.67412	167.917	84.5331	88.1022	4.24561	167.805	81.0097	83.0112	4.12063	166.915	77.7391	78.9563	4.60064	167.17	60.8131	60.1558	5.22456	167.359	99.6972	112.632	5.45307	168.495	98.8314	104.576	5.45146	167.998	88.9707	96.0357	5.43974	168.397	90.6389
165.129	90.5275	90.8941	5.66294	167.299	90.3906	96.7902	5.89644	167.972	84.3279	94.139	4.71108	167.74	81.8887	82.1967	5.75733	167.236	85.2984	87.9823	3.50639	168.15	85.0759	87.2364	4.43333	167.968	81.0956	82.756	3.98095	167.148	79.2496	78.9434	4.60709	167.404	61.0361	60.9221	5.45719	167.595	98.4874	113.588	5.90615	168.731	97.7763	102.898	5.25405	168.231	89.9626	95.7273	5.52606	168.634	90.3862
165.374	90.0243	89.5831	5.91214	167.535	91.4376	97.295	6.06634	168.212	84.441	92.6933	4.50562	167.976	81.6548	83.9463	5.59121	167.469	87.3565	87.5371	3.47284	168.384	83.9709	86.9281	4.37018	168.202	80.4554	83.4815	4.01429	167.381	77.1916	78.6359	4.60064	167.641	61.8836	61.0828	5.42488	167.832	100.032	114.245	5.86731	168.967	98.2204	104.355	5.3301	168.466	89.4439	96.9919	5.15147	168.87	89.8854
165.536	89.2751	91.6238	5.82748	167.772	89.4652	96.1672	5.77023	168.443	82.6866	95.1294	4.66292	168.21	82.45	81.6683	5.39414	167.704	84.9871	86.8548	3.57188	168.619	83.8918	88.6198	4.4193	168.439	81.2917	84.0225	3.97619	167.616	78.0644	79.835	4.61353	167.875	60.6	60.0357	5.57997	168.067	98.7476	116.041	5.78155	169.203	98.0713	104.561	5.53883	168.704	87.7512	95.5682	5.3241	169.104	88.27
165.772	90.5777	90.9267	5.71565	168.007	91.0535	97.0568	5.59871	168.678	83.1357	95.2125	4.68058	168.445	82.1903	83.2358	5.49349	167.938	87.3323	86.6742	3.54792	168.855	82.7981	86.5703	4.58246	168.676	81.8071	83.5104	4.02857	167.848	78.7536	79.0663	4.63124	168.109	61.2984	59.9659	5.63651	168.304	100.014	112.739	5.61812	169.439	99.2853	105.268	5.13107	168.939	90.4	96.0292	5.38111	169.34	89.9843
166.007	89.6149	88.8013	6.19329	168.241	90.0194	94.8975	5.88997	168.914	83.7868	95.7332	4.54414	168.683	83.3855	82.8488	5.5798	168.17	88.9145	87.2613	3.50799	169.093	83.3183	89.3019	4.33333	168.912	80.752	82.5682	3.94444	168.08	78.7939	79.7184	4.56039	168.343	60.9951	60.1526	5.55089	168.537	99.9132	114.912	5.74919	169.673	98.3857	106.508	5.18285	169.174	90.4699	95.4935	5.86645	169.573	90.719
166.242	90.8495	91.6678	5.84824	168.477	92.0519	97.571	6.06634	169.15	83.4992	95.2077	4.66292	168.92	81.621	83.4553	5.49186	168.406	87.9532	86.9613	3.60543	169.325	83.5218	88.3115	4.26316	169.149	82.222	83.8042	4.06508	168.314	79.496	77.144	4.59259	168.578	62.1049	60.1071	5.54766	168.77	100.691	115.786	5.74434	169.914	99.7569	105.989	5.27346	169.409	90.1333	97.1185	5.45765	169.81	88.9984
166.48	89.9159	91.7687	5.91693	168.714	90.188	95.8738	5.65696	169.382	84.2956	94.484	4.57624	169.156	83.1935	83.4081	5.74919	168.638	89.671	87.2355	3.61981	169.564	84.567	88.5639	4.42807	169.384	82.1216	83.5875	4.07619	168.548	77.1256	79.377	4.50725	168.812	61.2246	59.0308	5.36026	169.006	102.248	113.021	5.6521	170.144	97.9627	104.718	5.1068	169.646	89.0033	95.8084	5.16938	170.049	88.2747
166.716	89.4854	90.6678	5.89457	168.947	89.3177	96.2461	5.93851	169.618	84.042	94.0032	4.57303	169.39	82.1145	82.0211	5.49837	168.876	86.8226	87.1339	3.51917	169.799	84.0323	89.0479	4.13333	169.618	81.0794	84.1701	4.08571	168.799	77.2995	79.8252	4.7037	169.045	60.2213	60.375	5.57674	169.241	101.461	113.6	5.52913	170.382	99.4003	105.102	5.20227	169.898	90.148	95.836	5.68567	170.279	89.1256
166.951	88.5194	89.4951	6.34665	169.181	91.6791	97.2303	5.49515	169.854	83.3425	95.1773	4.59069	169.626	82.7613	82.3122	5.4658	169.108	88.9145	86.8742	3.42492	170.032	84.6365	87.6709	4.37544	169.853	79.9076	82.7833	4.07778	168.96	78.2013	77.8269	4.62319	169.281	61.5279	60.8149	5.55735	169.476	101.202	112.809	5.5	170.617	99.4279	105.665	5.38511	170.134	88.3285	97.8636	5.56026	170.513	87.9796
167.18	88.8851	89.9528	5.95367	169.42	89.4862	95.5142	5.78155	170.089	84.4766	93.6118	4.59069	169.871	82.4532	82.0146	5.77199	169.269	88.3887	86.5274	3.58147	170.266	84.7108	86.4792	4.39474	170.083	80.8298	84.5827	4.17778	169.193	79.6715	77.9272	4.63929	169.52	60.7164	60.2159	5.51373	169.712	100.546	114.13	5.50971	170.856	97.9611	104.876	5.26699	170.367	88.0797	96.3279	5.43485	170.752	89.6892
167.415	90.178	89.8339	5.85463	169.655	90.9076	94.6814	5.53398	170.323	83.2569	94.516	4.53612	170.041	82.9016	82.2699	5.53094	169.503	88.6968	86.7274	3.76198	170.502	84.0905	87.4345	4.36667	170.317	81.034	83.9679	3.93175	169.428	78.4541	80.1699	4.71337	169.756	62.3967	61.0698	5.53312	169.943	100.297	113.308	5.5178	171.092	97.611	105.61	5.47087	170.6	88.8504	97.3523	5.17752	170.986	90.9874
167.652	89.3447	89.57	5.88179	169.891	91.1426	95.8849	5.74595	170.561	83.1971	96.3578	4.52648	170.275	82.2323	81.6098	5.35505	169.738	86.0565	86.4597	3.47125	170.738	83.8013	89.0431	4.29649	170.551	80.3906	84.6148	3.99048	169.663	77.2721	81.3689	4.52818	170.005	61.6328	59.7451	5.37641	170.18	102.751	111.776	5.81715	171.329	97.8006	104.066	5.1877	170.834	89.1301	95.1218	5.39088	171.222	90.2496
167.889	89.3188	90.4397	5.89617	170.124	89.2464	95.2886	5.57443	170.796	84.1147	93.6102	4.63082	170.51	83.4048	82.0764	5.58469	169.97	87.5435	86.8355	3.5623	170.973	84.79	88.0687	4.43333	170.787	81.6078	83.488	4.0619	169.897	78.1095	80.5631	4.74879	170.243	62.1443	60.763	5.70759	170.414	101.397	112.752	5.6699	171.562	99.5332	105.54	5.22006	171.068	89.322	95.763	5.16124	171.458	90.5981
168.122	90.8867	89.5163	5.87859	170.358	91.3874	96.0252	5.55825	171.035	82.9596	95.0847	4.43339	170.747	82.2274	83.0927	5.28176	170.203	87.2532	87.4161	3.60224	171.209	82.4426	87.6198	4.56316	171.021	82.0178	83.3692	4.19683	170.13	78.6409	78.6019	4.68116	170.48	61.2279	59.6526	5.38611	170.649	101.21	113.94	5.45307	171.796	99.564	104.323	5.36084	171.304	90.0992	96.6299	5.43648	171.695	89.719
168.357	90.4968	90.8111	5.70128	170.591	90.4344	96.1451	5.64563	171.266	83.3845	94.9377	4.44944	170.985	81.8871	81.2813	5.6987	170.44	87.1484	86.5435	3.52875	171.446	82.168	87.5016	4.35439	171.255	79.9287	82.8074	4.18413	170.363	78.5427	78.3479	4.72625	170.711	61.5541	61.5081	5.68821	170.883	100.703	112.611	5.43366	172.035	99.3728	105.203	5.10194	171.539	89.6992	96.9205	5.40554	171.928	90.2983
168.592	88.9515	89.8534	5.88019	170.828	90.0113	95.1577	5.65534	171.503	84.9855	94.4776	4.52488	171.216	82.6919	81.8488	5.56189	170.673	86.7597	86.9774	3.48882	171.68	84.0921	87.2188	4.5193	171.489	81.2318	84.7095	3.99365	170.596	79.401	79.3722	4.70692	170.948	60.7754	60.1055	5.66559	171.12	101.785	113.585	5.45307	172.199	100.379	105.181	4.96602	171.772	89.4098	96.2484	5.34853	172.162	89.6703
168.829	88.7379	90.3062	5.73003	171.063	90.3695	97.1814	5.98058	171.74	84.2956	93.3355	4.5297	171.453	81.8387	82.3902	5.45928	170.909	86.2935	87.7903	3.55272	171.917	84.7334	86.4249	4.32632	171.728	80.2301	84.923	3.97143	170.83	78.2061	79.9434	4.46377	171.183	61.2836	60.9172	5.35541	171.354	100.353	112.525	5.57767	172.435	98.5219	104.576	5.13754	172.011	89.4309	98.1542	5.29316	172.398	89.1633
169.062	89.6472	89.114	5.9361	171.298	89.5154	95.8644	5.51294	171.979	84.1858	94.9185	4.54735	171.684	83.5726	82.3528	5.37785	171.144	88.021	88.1468	3.54952	172.15	85.3409	88.155	4.22632	171.962	80.8768	84.9599	3.9873	171.063	79.153	79.7395	4.57971	171.419	60.2885	60.7565	5.47334	171.597	101.181	113.961	5.56796	172.67	100.023	103.065	5.28641	172.246	89.8748	97.9058	5.48208	172.633	89.5416
169.3	90.7783	89.2085	5.98722	171.543	90.3922	96.429	5.59385	172.213	83.8837	93.4968	4.45746	171.921	82.321	81.6	5.72313	171.378	88.6129	87.0161	3.57987	172.383	85.3683	86.2796	4.31228	172.198	80.8833	84.1172	3.95873	171.297	79.0483	79.9369	4.3285	171.652	59.9492	61.6266	5.65428	171.83	101.156	113.194	5.66667	172.908	99.752	105.329	5.14401	172.482	89.9171	97.3766	5.67101	172.868	88.5793
169.538	90.0906	90.6938	5.70288	171.78	90.9854	95.9069	5.86084	172.464	86.105	95.1102	4.76404	172.155	83.1145	81.787	5.5114	171.626	87.6371	86.25	3.58307	172.618	84.6204	86.3722	4.44386	172.442	79.7828	84.9502	3.93651	171.531	78.3994	78.1699	4.7343	171.887	61.9311	61.5114	5.40549	172.067	101.981	112.677	5.45469	173.143	99.5154	105.242	5.27508	172.716	89.4374	96.5016	5.29805	173.099	89.9262
169.796	89.9595	90.3583	5.98083	172.017	91.0794	96.3486	5.86084	172.7	83.441	94.4217	4.64045	172.389	81.1032	83.6911	5.5456	171.86	88.521	86.1742	3.54313	172.854	85.2682	87.3706	4.17544	172.672	79.9481	84.3002	3.95079	171.765	78.1997	79.2265	4.68599	172.125	63.7098	59.9318	5.66882	172.304	102.005	113.536	5.71683	173.378	98.4765	103.781	4.94013	172.952	90.7024	95.9968	5.39414	173.333	90.8634
170.03	90.1942	88.7264	6.0607	172.25	90.3647	96.3454	5.74272	172.936	84.2714	94.7891	4.57945	172.623	82.9532	81.7089	5.29479	172.094	86.5548	87.1613	3.57029	173.095	84.4152	87.8866	4.29649	172.905	82.0486	83.313	4.02857	171.998	77.7375	79.0583	4.54106	172.361	61.3279	61.6461	5.4378	172.538	100.566	113.689	5.68447	173.611	99.3857	105.898	5.2767	173.185	89.2878	95.9318	5.27199	173.573	91.1162
170.267	90.5631	89.8697	6.08466	172.487	90.3987	95.6356	5.75566	173.173	82.6397	95.0415	4.52648	172.858	84.8952	81.3642	5.45603	172.326	87.5919	87.2516	3.46965	173.336	85.0452	87.623	4.13333	173.141	81.0421	84.0594	4.15556	172.232	77.5459	79.301	4.71498	172.594	62.1443	60.5503	5.51696	172.774	101.339	114.185	5.56634	173.846	99.0324	104.755	5.37217	173.424	89.8829	100.518	5.33062	173.809	90.2998
170.499	90.699	90.9267	5.80032	172.718	91.4959	94.1199	5.57767	173.408	84.6268	94.4169	4.60835	173.092	82.7565	83.5659	5.69544	172.563	87.4242	86.5484	3.53035	173.512	84.7916	87.7188	4.38596	173.378	81.1977	83.8636	4.12857	172.468	78.9002	79.1424	4.66345	172.832	62.3082	59.875	5.58643	173.012	101.962	112.972	5.56958	174.081	98.1831	105.018	5.3657	173.657	90.1756	97.1364	5.46091	174.043	90.3171
170.738	89.6958	89.7915	5.78754	172.954	91.4052	95.2555	5.72006	173.648	83.2246	94.1997	4.70305	173.325	82.8355	81.8341	5.43648	172.8	86.5032	86.1113	3.61022	173.696	84.7835	87.5288	4.25965	173.614	79.9887	82.618	3.95079	172.702	78.7987	78.7994	4.5314	173.066	60.5852	60.4578	5.63005	173.245	101.153	113.83	5.59871	174.315	100.235	106.356	5.1877	173.897	89.3756	96.125	5.47068	174.276	90.4945
170.974	90.1019	89.3974	5.70607	173.185	90.9806	95.4401	5.5178	173.884	84	93.5335	4.73034	173.559	83.6806	81.7789	5.35993	173.032	87.6565	85.7565	3.63738	173.936	84.3893	87.7492	4.4614	173.848	82.0065	84.4061	4.13651	172.94	79.6651	78.5793	4.61997	173.305	60.6607	60.5422	5.60097	173.482	101.079	115.815	5.61003	174.552	99.0081	105.329	5.48382	174.131	90.3935	97.0406	5.5114	174.516	90.0895
171.209	89.8172	90.0326	5.68211	173.422	92.6953	96.9732	5.74757	174.118	85.4087	94.3051	4.63563	173.795	82.6855	82.9659	5.71336	173.266	88.7258	86.6726	3.51597	174.171	84.2746	86.4441	4.3193	174.082	79.3776	84.1477	4.01111	173.172	78.5733	79.301	4.45733	173.539	61.5197	60.836	5.27141	173.72	101.506	113.814	5.54369	174.787	98.8979	105.655	5.11003	174.367	91.9138	95.7305	5.30456	174.754	90.562
171.446	91.1602	88.7362	5.95687	173.652	91.9109	95.4495	5.72816	174.351	83.4055	94.7732	4.59069	174.027	82.5113	83.9626	5.4886	173.503	86.5677	86.7274	3.54792	174.404	83.7964	87.5559	4.4193	174.32	79.3825	83.5955	3.96349	173.423	78.132	78.8188	4.61836	173.778	60.9508	60.8231	5.69305	173.956	99.8265	113.141	5.76537	175.022	98.906	105.716	5.39968	174.616	88.9577	98.2403	5.22801	174.988	89.2025
171.681	90.1909	89.2883	5.92812	173.885	91.7666	95.6593	5.82362	174.589	84.4249	93.2013	4.53933	174.262	82.8339	83.5073	5.44625	173.737	86.7677	86.3355	3.59105	174.642	84.8078	88.4617	4.33158	174.558	80.3987	82.7496	4.02381	173.66	77.1884	81.2767	4.76167	174.014	62.223	61.112	5.60905	174.189	102.685	112.686	5.68123	175.254	98.7536	105.721	5.43042	174.85	89.5756	97.3247	5.14984	175.224	89.9388
171.915	89.3447	90.044	5.97444	174.118	90.658	95.071	5.6877	174.826	84.3522	93.5719	4.54414	174.51	82.9629	82.6894	5.4772	173.972	88.321	84.8613	3.57987	174.878	84.609	90.2875	4.40175	174.789	81.2739	84.6164	4.10476	173.897	78.9984	79.3317	4.58293	174.249	60.782	60.3409	5.71405	174.425	102.05	112.925	5.57282	175.491	98.2593	106.756	5.18285	175.084	89.813	96.0584	5.42345	175.46	90.7096
172.152	90.254	90.4544	5.75399	174.278	92.6985	96.8691	5.44175	175.064	82.6074	95.1454	4.63563	174.676	83.5	82.9659	5.59283	174.205	86.3194	87.3355	3.58786	175.118	83.6107	86.722	4.56491	175.025	81.3501	83.9695	4.04921	174.134	79.2496	80.1294	4.59742	174.486	61.5246	61.2614	5.55735	174.658	100.984	113.413	5.51618	175.724	100.06	105.903	5.08252	175.32	89.3333	97.5877	5.49837	175.696	91.7598
172.385	90.0793	89.5521	5.63898	174.508	91.0324	95.5	5.57929	175.299	84.6575	94.6917	4.41894	174.908	83.1968	83.8715	5.36645	174.438	88.4855	87.4242	3.65016	175.351	84.1906	87.1438	4.4807	175.263	79.2237	84.1782	4.1619	174.369	77.8196	80.3673	4.71176	174.733	61.5279	60.2646	5.34572	174.891	101.401	115.172	5.58576	175.96	99.8606	105.824	5.37379	175.556	91.852	97.4253	5.58795	175.931	91.179
172.618	91.9304	89.9967	5.69329	174.744	92.1653	96.0347	5.79288	175.534	83.874	96.4058	4.46388	175.143	85.0613	83.052	5.41042	174.673	86.0065	86.2113	3.43291	175.587	83.9289	87.0671	4.41228	175.499	80.6856	83.2006	4.06984	174.605	77.6957	78.5534	4.69243	174.974	61.0443	61.5308	5.42165	175.127	99.836	113.724	5.29126	176.191	99.3468	105.031	5.06472	175.791	91.3561	96.6721	5.50489	176.168	89.9325
172.852	90.7362	88.8176	5.7492	174.978	91.6467	97.0647	5.57767	175.767	84.1179	93.8834	4.57624	175.38	81.9677	81.6992	5.21173	174.907	87.7484	88.1984	3.4984	175.822	83.5073	88.1757	4.23333	175.735	80.1345	84.0915	4.10317	174.837	79.3575	79.7654	4.59581	175.209	61.2344	60.9318	5.3231	175.36	102.552	111.947	5.60518	176.425	98.7682	105.6	5.40129	176.025	89.6439	97.2305	5.31596	176.403	90.7268
173.089	91.8738	90.513	5.81789	175.211	92.3549	96.8454	5.72492	176.005	84.6931	95.5319	4.5313	175.616	83.5532	83.5935	5.32899	175.141	86.3194	88.3484	3.6278	176.059	85.0258	88.778	4.37719	175.966	81.4538	84.3339	3.9381	175.071	79.8631	79.5388	4.55717	175.442	61.2934	59.8149	5.26171	175.593	102.131	113.643	5.64078	176.668	99.9076	106.924	5.24919	176.264	90.374	97.2549	5.17752	176.64	91.4443
173.324	88.6618	90.3339	5.7524	175.445	91.107	96.2461	5.54045	176.237	83.8336	94.6629	4.56501	175.849	82.5339	82.7528	5.42997	175.375	87.9871	86.7339	3.44089	176.303	84.2585	87.7109	4.21053	176.202	81.5543	82.1204	4.14444	175.302	78.5427	79.3867	4.56683	175.675	61.9361	59.8766	5.30372	175.83	102.167	113.566	5.52104	176.898	99.966	104.845	5.44337	176.497	89.5984	96.5844	5.47557	176.875	90.5181
173.563	89.5777	90.7134	5.69968	175.683	91.5429	95.6388	5.55502	176.472	84.441	93.3562	4.69823	176.086	82.1984	83.3951	5.28176	175.613	86.7145	87.3806	3.5607	176.469	84.9467	88.6997	4.30877	176.446	81.53	84.5923	4.03175	175.535	78.9452	78.1683	4.65862	175.912	60.1098	60.6997	5.57674	176.069	101.491	112.415	5.68932	177.133	97.8768	105.59	5.33657	176.736	92.0244	97.0552	5.44788	177.11	89.4662
173.798	88.9757	90.0619	5.65655	175.92	90.081	96.2839	5.69741	176.705	85.1502	96.1869	4.54093	176.32	81.3065	82.6862	5.19218	175.85	88.5048	87.9306	3.56709	176.701	84.7512	87.8163	4.62632	176.675	80.6434	83.5072	4.07937	175.768	77.4348	77.7621	4.59259	176.147	61.4656	61.2744	5.32795	176.312	100.107	111.026	5.6877	177.37	99.376	108.271	5.45469	176.969	90.2439	96.8263	5.24756	177.342	90.1664
174.032	90.2104	89.4039	5.72843	176.159	92.3598	96.194	5.41909	176.941	83.8514	94.401	4.60032	176.557	84.0177	82.7024	5.4316	176.084	88.0935	85.8694	3.53355	176.935	84.6914	86.8706	4.34561	176.912	80.6694	84.1974	4.26032	176.003	78.7118	79.4369	4.49919	176.381	60.2016	59.9968	5.42973	176.475	100.957	114.088	5.56472	177.606	101.227	104.86	5.21845	177.208	89.8927	96.539	5.55375	177.578	90.8022
174.265	89.4207	89.9414	5.95208	176.32	92.4489	96.2524	5.80583	177.189	84.5234	94.3594	4.56661	176.789	84.1452	81.8293	5.58306	176.335	87.4565	86.2661	3.51438	177.17	85.3586	87.8051	4.44912	177.159	81.4878	83.5522	4.05873	176.237	77.5636	79.7751	4.61836	176.614	60.5721	60.6477	5.77221	176.708	101.267	113.293	5.58091	177.841	99.1767	104.281	5.16828	177.443	91.7675	96.7808	5.30945	177.813	90.5604
174.5	91.2023	88.0635	5.82588	176.556	90.5251	95.5473	6.07443	177.425	83.6058	94.8387	4.73676	177.025	81.9839	82.7561	5.2101	176.567	88.7661	86.1903	3.46645	177.408	85.1373	87.746	4.42281	177.4	81.3485	82.9968	4.16032	176.473	79.0048	78.3997	4.44605	176.849	61.6607	60.5276	5.43942	176.944	103.006	112.715	5.74272	178.078	99.5867	105.832	5.43689	177.68	89.7756	98.6185	5.18078	178.048	91.3956
174.734	90.3188	90.4935	5.8099	176.792	91.235	96.9748	5.83333	177.664	83.5137	94.3211	4.51364	177.259	83.1952	82.3236	5.2215	176.803	87.771	86.4903	3.4345	177.642	84.4184	87.9665	4.26842	177.635	80.7925	84.2119	4.13333	176.706	78.9549	78.5761	4.74718	177.085	59.6803	58.789	5.84653	177.179	100.749	111.848	5.5712	178.31	98.9352	106.074	5.16667	177.913	89.2927	96.5519	5.3127	178.284	90.7771
174.971	88.6861	89.8274	5.97444	177.026	91.8039	96.2208	5.55663	177.9	85.3974	93.5703	4.4687	177.499	82.4516	82.3919	5.2557	177.038	87.8806	86.5226	3.5623	177.878	84.5202	87.2077	4.40702	177.871	81.8169	85.3499	3.96825	176.941	79.438	79.3673	4.50886	177.321	61.6885	60.3799	5.48627	177.412	103.517	112.634	5.50485	178.544	100.454	104.781	5.28964	178.152	89.5366	97.7792	5.49186	178.52	89.6091
175.205	91.1472	89.3974	5.59265	177.264	91.282	94.8091	5.71521	178.136	83.0969	94.8387	4.57945	177.731	83.0403	82.1902	5.21173	177.27	87.5726	85.829	3.57348	178.112	85.3506	87.2939	4.44211	178.107	80.6272	85.0064	4.13175	177.172	79.4122	78.0485	4.57005	177.554	61.4311	59.2971	5.36349	177.651	102.486	112.439	5.69741	178.78	100.066	106.184	5.16828	178.383	88.9154	96.3182	5.41368	178.756	91.4694
175.441	91.4579	89.5684	5.5016	177.502	89.7682	96.4811	5.86408	178.372	84.231	95.5431	4.69823	177.969	83.3258	82.265	5.48534	177.507	87	87.2855	3.61661	178.352	84.8158	87.4633	4.3807	178.344	81.3679	83.9165	3.99048	177.406	80.1852	77.3964	4.52174	177.791	60.8787	60.2062	5.59612	177.887	101.413	111.569	5.68932	179.016	99.0421	105.477	5.35113	178.619	90.2439	100.216	5.32899	178.99	89.3046
175.678	91	89.1042	5.82428	177.738	91.1669	95.5473	5.63754	178.605	83.9467	94.1885	4.44783	178.204	83.3145	82.6683	5.08632	177.743	88.6742	86.2081	3.47923	178.586	85.9047	88.1885	4.31404	178.578	81.2156	85.2167	4.25397	177.639	79.4895	77.733	4.75845	178.029	62.741	60.3604	5.38126	178.12	101.535	113.047	5.62945	179.249	98.0292	104.574	5.1877	178.85	89.4504	97.3994	5.4772	179.224	90.0832
175.913	91.5696	90.0163	5.55751	177.974	91.9433	95.6372	5.90939	178.841	83.6058	93.5911	4.57785	178.444	83.9855	82.6715	5.65635	177.979	88.2726	85.6048	3.60543	178.82	83.2601	87.6134	4.34386	178.816	81.6402	84.0835	4.22381	177.873	77.2254	79.3463	4.47182	178.264	60.8426	60.401	5.73021	178.356	100.866	112.128	5.4288	179.485	100.271	104.431	5.54531	179.087	89.7496	95.7581	5.61726	179.463	90.573
176.15	90.8819	91.0163	5.66613	178.208	92.9968	96.2713	5.66828	179.078	83.5331	93.4121	4.55217	178.676	83.1097	82.5967	5.22313	178.211	86.3274	88.0516	3.59105	179.053	83.9386	88.7604	4.35789	179.052	80.5186	84.0417	3.9619	178.121	78.3076	78.6294	4.66506	178.498	61.5262	61.099	5.83845	178.591	102.596	112.386	5.52589	179.718	100.857	106.715	5.50809	179.337	89.6764	96.9545	5.38274	179.695	90.1805
176.385	91.3689	89.842	5.78115	178.444	91.8833	97.7524	5.58091	179.313	83.1712	93.3866	4.82343	178.908	83.3081	82.3333	5.57818	178.448	87.6919	86.3774	3.45367	179.291	86.1777	88.4744	4.44035	179.289	81.3096	83.9791	4.00476	178.282	76.2287	78.1456	4.60064	178.736	60.4131	60.7744	5.68013	178.826	101.664	113.929	5.43042	179.953	99.0891	107.123	5.24919	179.569	90.6407	97.5162	5.42508	179.93	90.9623
176.62	90.3851	89.9055	5.72843	178.679	90.2496	96.7287	5.85599	179.547	84.9111	94.6869	4.61477	179.154	83.4435	82.4228	5.27524	178.685	87.2403	87.3952	3.50479	179.525	84.9532	86.2556	4.16842	179.523	80.7812	84.1284	3.88254	178.514	79.1981	78.6408	4.76812	178.971	60.3098	60.6623	5.58481	179.058	102.451	112.682	5.90291	180.189	98.1426	105.606	5.21197	179.803	90.2098	97.4821	5.23779	180.165	90.5636
176.857	90.534	91.1792	5.86741	178.917	91.2674	96.1325	5.98382	179.78	83.2003	94.861	4.626	179.319	84.1435	82.6585	5.29642	178.917	86.8806	87.3548	3.52875	179.761	84.412	88.2812	4.46491	179.756	80.0762	82.3692	4.07778	178.748	79.2979	79.6003	4.47343	179.207	61.2525	59.8539	5.48627	179.293	102.14	112.608	5.66181	180.425	98.8639	107.194	5.44984	180.037	90.2472	97.4594	5.59935	180.401	91.135
177.091	90.6926	91.3371	5.73323	179.15	90.8185	94.6987	5.78479	180.017	82.9321	94.2444	4.63403	179.55	82.1113	83.6846	5.40554	179.152	88.1339	86.4581	3.50958	179.995	83.2601	88.2428	4.38772	179.993	81.0665	83.1108	4.19048	178.982	79.1804	79.39	4.61997	179.454	61.8426	60.3214	5.65105	179.528	101.285	112.947	5.52265	180.66	99.2609	103.856	5.19256	180.271	89.9626	96.8198	5.83062	180.637	91.4851
177.327	91.2686	89.285	5.65815	179.385	92.248	97.4748	5.51618	180.25	83.6543	94.9409	4.45586	179.785	82.279	82.1154	5.40391	179.384	87.6371	86.6984	3.52396	180.229	85.5202	88.3051	4.40877	180.232	80.2431	84.5859	4.00476	179.218	78.6747	79.3479	4.68438	179.692	61.2459	60.6023	5.59774	179.764	101.21	113.94	5.34951	180.894	98.6856	105.174	5.32686	180.502	90.9724	96.763	5.5114	180.872	90.4427
177.565	91.7152	90.6238	5.41214	179.618	92.5446	96.3013	5.86893	180.489	83.3247	95.0064	4.62761	180.024	83.2242	82.9707	5.4658	179.621	87.4952	86.7371	3.58946	180.464	85.1147	88.6805	4.34912	180.462	81.9903	83.992	4.14444	179.452	78.4895	78.767	4.47182	179.931	61.0328	60.3539	5.47011	180	100.743	113.306	5.411	181.129	97.6467	105.821	5.40939	180.739	90.6862	97.1282	5.32899	181.111	91.4176
177.798	91.657	89.4495	5.89776	179.853	91.423	95.9196	5.55987	180.723	84.9386	93.7173	4.51364	180.259	82.6968	83.5902	5.11238	179.852	88.071	86.5935	3.50639	180.698	85.5444	88.7524	4.49649	180.696	82.423	82.9904	4.0619	179.685	79.2754	76.5502	4.52818	180.165	61.6689	61.3864	5.82553	180.236	101.453	113.097	5.19417	181.376	100.752	106.005	5.23948	180.976	91.1447	97.2825	5.443	181.341	90.73
178.035	90.0728	88.9593	5.76358	180.09	90.872	97	5.77023	180.959	85.7302	95.4121	4.78331	180.494	82.9726	82.5545	5.2443	180.089	88.5661	87.1161	3.48243	180.944	82.9677	88.1038	4.43158	180.932	80.7277	84.191	4.07778	179.846	77.8422	79.5259	4.72464	180.398	61.0148	59.7662	5.66559	180.473	101.768	112.856	5.87864	181.539	100.895	105.561	5.13107	181.216	90.0488	96.8166	5.69055	181.577	89.4286
178.271	89.7977	89.0147	5.67732	180.324	91.376	96.3833	5.89482	181.195	83.4976	94.7684	4.44302	180.733	82.8	82.7626	5.55863	180.32	89.2032	88.1645	3.50958	181.102	84.8724	86.8163	4.48772	181.168	80.4684	84.6019	4.13651	180.08	79.0548	78.4288	4.70209	180.633	60.8311	60.2045	5.41357	180.705	103.372	113.984	5.3479	181.773	99.8217	105.769	5.42718	181.451	90.3382	95.9042	5.48208	181.812	91.033
178.505	91.1052	90.3192	5.68051	180.559	91.3047	96.8927	5.86893	181.431	84.4814	94.3083	4.51525	180.966	84.1919	82.8878	5.4316	180.557	87.1694	87.3016	3.63259	181.335	84.2423	87.9888	4.61754	181.402	81.8363	83.5827	4.26825	180.317	78.4767	79.5437	4.47826	180.87	62.4803	60.6542	5.54604	180.949	101.328	113.227	5.69256	182.008	99.611	106.839	5.33333	181.685	90.1561	96.4692	5.47068	182.05	91.3061
178.738	90.6667	90.1042	5.81949	180.806	92.8314	95.2019	5.911	181.666	83.5977	93.8834	4.68379	181.204	82.871	84.0374	5.42997	180.789	88.0355	86.1323	3.39776	181.569	86.4717	86.3243	4.36316	181.636	81.6451	83.7913	4.08413	180.553	78.5008	78.6877	4.83092	181.105	62.6541	60.0081	5.51696	181.176	102.232	113.005	5.6246	182.243	99.4878	105.039	5.58414	181.917	89.5902	97.526	5.6987	182.283	90.9042
178.974	91.4644	88.658	5.77796	181.045	90.5543	95.0946	5.64401	181.918	84.3231	94.8227	4.55859	181.439	82.6468	82.4569	5.41368	181.042	87.3613	88.7661	3.52716	181.802	84.8901	88.3626	4.28246	181.891	82.2545	83.5329	4.09206	180.79	78.3092	78.9935	4.57649	181.342	61.0033	60.4302	5.65428	181.411	100.946	112.24	5.74272	182.479	98.1475	106.318	5.38673	182.149	89.2618	97.6201	5.62052	182.519	89.956
179.225	90.0502	90.4935	5.77636	181.276	92.0032	96.8391	5.88188	182.152	85.7447	94.6629	4.57143	181.671	82.1629	83.3236	5.26384	181.275	88.2839	87.6452	3.58946	182.035	86.0081	88.7093	4.31404	182.12	80.9822	84.6693	3.89048	181.024	78.124	77.4951	4.62963	181.58	60.859	61.6331	5.55735	181.645	102.05	113.768	5.67476	182.711	100.658	106.029	5.29612	182.385	89.8553	96.276	5.43648	182.751	90.6625
179.456	89.7508	90.5277	5.96645	181.513	90.577	96.3044	5.59061	182.388	84.3603	95.4058	4.56661	181.906	83.571	82.6667	5.46743	181.512	89.8903	87.2452	3.50799	182.275	83.7641	87.3674	4.62632	182.358	81.1216	83.7689	4.15238	181.257	77.9501	79.1392	4.6087	181.817	61.4803	59.7581	5.64782	181.875	100.039	113.16	5.6246	182.945	98.6434	106.619	5.63754	182.621	90.587	95.5779	5.4772	182.984	89.8509
179.689	91.5405	91.0635	5.70927	181.745	90.0859	96.4811	5.66181	182.624	84.7496	93.361	4.67255	182.139	83.1097	82.7528	5.29153	181.748	88.4097	88.9161	3.48243	182.508	85.0436	87.5942	4.47719	182.593	81.2447	84.5425	4.11746	181.492	78.0612	79.1618	4.69887	182.051	62.1525	60.8588	5.5315	182.034	100.308	112.749	5.58414	183.179	100.566	105.426	5.12621	182.857	90.6602	97.4951	5.2215	183.218	91.3265
179.926	89.8301	89.9919	5.70288	181.982	90.06	96.2729	5.86246	182.862	85.3893	94.9681	4.68539	182.372	84.4484	83.7642	5.27036	181.986	87.4419	86.4435	3.53195	182.743	85.3554	87.4329	4.23158	182.831	82.0827	83.1252	3.95556	181.727	78.1127	77.8058	4.69082	182.287	62.1	61.2013	5.57512	182.268	101.066	112.075	5.50809	183.416	99.8509	106.95	5.26214	183.094	91.3496	95.7062	5.41042	183.454	89.8148
180.161	89.7104	89.956	5.73642	182.212	90.3874	95.0615	5.66343	183.095	83.8061	94.246	4.43178	182.609	84.2274	84.3333	5.36482	182.219	87.479	86.3484	3.51438	182.977	85.8352	87.254	4.36316	183.065	81.7391	83.252	4.11746	181.961	77.8921	78.8819	4.65539	182.518	62.0721	61.1558	5.47981	182.5	103.211	112.447	5.67314	183.648	99.8493	107.463	5.18285	183.329	90.839	95.9497	5.54072	183.685	90.2119
180.395	89.8042	89.8094	5.78435	182.449	92.2464	95.4543	5.66343	183.331	85.1131	95.123	4.58266	182.84	83.8403	83.2276	5.4316	182.455	88.6177	87.5823	3.51438	183.212	85.6511	86.861	4.44035	183.302	80.9433	84.0482	3.85714	182.195	79.0193	78.9919	4.51691	182.757	62.0738	59.7338	5.65267	182.736	101.803	113.334	5.46117	183.885	98.9433	105.132	5.21521	183.565	91.478	96.1591	5.35342	183.921	90.9906
180.628	89.9353	90.1319	5.80671	182.682	90.8752	98.3722	5.66505	183.567	84.9499	94.9808	4.49278	183.079	82.3226	83.9772	5.40879	182.686	87.2984	86.3097	3.54952	183.447	85.5412	87.4728	4.40351	183.537	82.1702	84.3692	4.20476	182.431	78.0966	78.3236	4.69243	182.989	61.8	60.2971	5.4588	182.971	101.882	113.789	5.60841	184.122	98.8071	105.637	5.35761	183.801	90.7707	98.0763	5.25081	184.163	91.5039
180.866	89.1845	89.0554	5.68211	182.919	92.423	94.847	5.59709	183.801	83.2262	96.0048	4.51846	183.311	83.4726	83.9366	5.2785	182.92	87.4532	88.2613	3.61022	183.682	85.7868	87.0655	4.22632	183.772	81.6434	84.9422	3.9873	182.68	78.7472	78.0146	4.62802	183.226	61.4557	61.1412	5.46042	183.21	102.191	113.861	5.61003	184.359	100.071	107.023	5.23786	184.05	90.1382	96.0925	5.76221	184.395	91.3187
181.103	90.7816	88.8795	5.72843	183.152	90.5592	96.3533	5.61003	184.036	83.4039	95.0415	4.63563	183.545	81.2177	82.0813	5.21336	183.158	88.2855	88.0048	3.65016	183.918	86.1567	88.4153	4.58772	184.014	80.269	84.2183	4.11429	182.917	78.211	77.7136	4.59098	183.462	61.718	60.9756	5.43942	183.441	102.596	112.637	5.67476	184.592	100.07	107.056	5.46278	184.289	91.1024	96.2013	5.4886	184.629	89.7739
181.338	91.0162	87.728	5.84345	183.388	92.3177	96.4669	5.71845	184.271	84.1018	94.1901	4.61798	183.791	83.3855	82.5561	5.38111	183.394	88.7629	88.9468	3.52077	184.151	84.2229	87.1693	4.24386	184.246	82.6856	84.6404	4.10317	183.152	78.2947	77.4644	4.54267	183.699	61.5295	60.2776	5.43296	183.675	101.596	112.149	5.67314	184.829	100.122	106.892	5.40939	184.525	89.7236	97.0568	5.52117	184.868	91.2889
181.573	90.7104	87.8062	5.77796	183.622	92.4246	97.5915	5.69579	184.506	84.2472	94.7827	4.57143	183.955	82.7016	83.4195	5.1759	183.629	87.5468	87.5661	3.49042	184.387	84.3522	86.639	4.38246	184.48	82.295	84.4655	3.95397	183.388	78.7327	77.5243	4.5153	183.931	61.9197	60.1282	5.56381	183.907	102.355	113.511	5.70388	185.063	101.365	107.139	5.33819	184.759	91.0699	96.7549	5.39088	185.098	90.1177
				183.86	92.9368	96.1215	5.63269	184.74	84.6042	94.2636	4.687	184.19	83.6113	82.3626	5.15309	183.866	89.6452	87.1629	3.6885	184.621	84.4378	86.9089	4.43509	184.717	82.081	83.6035	4.08413	183.624	77.3205	78.2638	4.61514	184.18	62.0689	60.6867	5.39903	184.143	102.049	113.267	5.63592	185.294	98.9254	106.495	5.26052	184.993	91.2179	96.875	5.34202	185.336	90.8257
				184.093	90.5883	94.2445	5.54854	184.974	83.2342	95.5559	4.6886	184.424	83.05	82.2813	5.30619	184.099	87.7145	87.7355	3.45367	184.858	85.0162	89.4281	4.31754	184.952	81.1734	83.8218	4.27778	183.858	79.7343	78.3916	4.51369	184.418	62.8475	60.0779	5.60743	184.377	102.628	112.292	5.77184	185.528	101.079	108.184	5.24272	185.224	89.3967	96.2565	5.21173	185.571	90.6954
				184.33	91.1912	97.7287	5.59709	185.211	85.2795	93.9888	4.4992	184.659	82.65	81.7333	5.25733	184.332	88.5839	87.3161	3.47284	185.017	85.6074	86.7891	4.41754	185.185	80.8622	84.8587	4.03968	184.094	80.1304	79.2039	4.6409	184.652	60.7705	61.237	5.50242	184.612	101.79	113.643	5.70065	185.764	100.128	107.047	5.40129	185.458	91.426	96.164	5.5798	185.81	92.1915
				184.566	91.7099	96.2823	5.80583	185.445	84.105	93.6757	4.7175	184.891	81.6258	82.6894	5.20033	184.568	88.3097	87.2726	3.5623	185.254	84.2456	87.9569	4.29825	185.419	81.6823	86.3596	4.0873	184.329	78.2174	79.8139	4.70853	184.886	61.8164	61.4237	5.31664	184.845	99.6924	113.468	5.35761	186.007	100.173	106.382	5.26052	185.694	90.6	95.3101	5.22313	186.042	91.1272
				184.802	92.5494	95.571	5.43851	185.686	84.8562	94.6981	4.83628	185.127	83.7113	83.1951	5.18404	184.804	89.771	87.071	3.5639	185.505	84.4733	87.6518	4.24561	185.658	81.7812	85.3483	3.99841	184.566	78.3349	77.4401	4.87923	185.122	62.2852	61.7646	5.66882	185.08	103.221	111.528	5.69579	186.171	99.1605	104.739	5.34304	185.933	91.5171	96.211	5.33876	186.28	90.2261
				185.037	90.5316	95.2476	5.62621	185.921	84.7884	94.254	4.73997	185.358	82.2661	82.5317	5.06678	185.036	88.6065	88.1306	3.50639	185.668	85.5541	87.6693	4.44561	185.892	82.1572	84.512	4.17619	184.799	79.2528	78.4595	4.72464	185.36	61.4803	61.5942	5.42003	185.313	100.943	113.404	5.75081	186.406	100.548	107.3	5.10518	186.169	91.1821	98.2955	5.42671	186.512	90.8666
				185.272	93.6969	96.0457	5.68123	186.156	85.1373	95.0847	4.73836	185.596	82.6016	83.0374	5.44625	185.272	88.6774	87.0355	3.40895	185.903	83.4733	86.2188	4.63158	186.129	80.8752	83.7689	4.09841	185.033	78.5797	78.0761	4.67311	185.594	60.8639	60.8279	5.75929	185.565	101.601	112.251	5.47896	186.642	99.9708	107.366	5.32362	186.402	90.5642	97.625	5.62866	186.747	89.9309
[truncated: 104 more columns]

## Sheet: 0.20_times
Rep1_con1		Rep1_con2		Rep1_con3		Rep1_con4		Rep2_con1		Rep2_con2		Rep2_con3		Rep2_con4		Rep2_con5		Rep3_con1		Rep3_con2		Rep3_con3		Rep3_con4		Rep3_con5		Rep3_con6		Rep3_con7		Rep3_con8				Rep1_con1		Rep1_con2		Rep1_con3		Rep1_con4		Rep2_con1		Rep2_con2		Rep2_con3
Bleach Time [sec]	min-max normalization	Bleach Time [sec]	min-max normalization	Bleach Time [sec]	min-max normalization	Bleach Time [sec]	min-max normalization	Bleach Time [sec]	min-max normalization	Bleach Time [sec]	min-max normalization	Bleach Time [sec]	min-max normalization	Bleach Time [sec]	min-max normalization	Bleach Time [sec]	min-max normalization	Bleach Time [sec]	min-max normalization	Bleach Time [sec]	min-max normalization	Bleach Time [sec]	min-max normalization	Bleach Time [sec]	min-max normalization	Bleach Time [sec]	min-max normalization	Bleach Time [sec]	min-max normalization	Bleach Time [sec]	min-max normalization	Bleach Time [sec]	min-max normalization			Bleach Time [sec]	min-max normalization			Bleach Time [sec]	min-max normalization
0	0.451419	0	0	0	0	0	0	0	0.0909856	0	0	0	0	0	0	0	0	0	0	0	0.303826	0	0	0	0	0	0.125786	0	0.513965	0	0	0	0			0	0.451419	0	0	0	0	0	0	0	0	0	0.0909856	0	0
0.237486	0.254234	0.234486	1.5367	0.257486	0.705892	0.264486	0.226517	0.236486	0	0.235486	0.602893	0.268486	0.635604	0.235486	1.6386	0.239486	0.156884	0.238486	1.39704	0.234486	0	0.238486	0.397154	0.236486	0.581628	0.236486	0.901043	0.235486	0	0.231486	0.53345	0.236486	1.28892			5.0657	8.71477	5.1777	8.77215	5.1117	7.53518	5.22619	7.2921	5.0297	11.3408	5.0217	9.28659	5.1457	10.2309
0.475973	0.363829	0.471973	0.0925908	0.423973	1.09085	0.425973	1.44612	0.468973	0.546139	0.472973	1.6274	0.506973	1.89091	0.473973	2.41804	0.477973	0.698356	0.476973	1.75411	0.514973	0.0199101	0.519973	0.680721	0.468973	1.26865	0.477973	0	0.466973	1.34026	0.468973	1.95394	0.471973	1.9524			10.2064	15.4985	10.1039	18.0863	10.0669	13.7875	10.0494	15.443	10.1404	22.2864	10.1214	18.9148	10.0929	20.538
0.710459	0.971345	0.704459	1.69403	0.659459	1.29388	0.658459	2.33499	0.709459	0.763922	0.708459	1.02353	0.740459	2.45509	0.753459	3.60762	0.713459	0.982191	0.710459	2.78578	0.760459	0.989698	0.768459	0.76603	0.718459	1.67738	0.643459	0.713451	0.746459	1.31534	0.708459	1.59303	0.709459	1.48696			15.1151	23.7275	15.0891	23.8436	15.1896	20.5331	15.1781	21.9566	15.0576	29.9994	15.0756	25.0704	15.0491	27.7236
0.942945	0	0.939945	2.41478	0.893946	1.47481	0.892946	1.79703	0.938945	0.852317	0.944945	1.91942	0.976945	2.4532	0.990946	3.11642	0.946945	1.43923	0.946945	3.25118	0.924945	0.642003	0.931946	1.01223	0.954946	2.22227	0.879945	1.43596	0.908945	2.17492	0.940945	2.04978	0.945945	2.23353			20.0553	29.7091	20.1278	28.9727	20.0938	26.508	20.1383	27.7977	20.1883	37.5837	20.2433	32.7824	20.1518	33.849
1.18243	0.960783	1.17343	1.51977	1.12943	1.63423	1.12743	2.94558	1.17743	1.41914	1.18243	2.7472	1.21343	3.05665	1.22643	2.57277	1.18043	1.78609	1.18143	2.48978	1.15643	0.755093	1.16743	2.05062	1.18843	2.9764	1.11643	0.92581	1.14243	1.51984	1.17643	2.66907	1.18143	2.63813			25.105	34.501	25.012	34.4797	25.053	31.4893	25.0185	35.3701	25.1325	43.831	25.1225	39.5558	25.117	39.8889
1.43192	1.25358	1.40892	2.17765	1.37492	2.37461	1.36992	3.88407	1.40992	2.80704	1.45792	2.91441	1.44792	3.48164	1.47492	4.89065	1.41692	2.3965	1.42592	2.96675	1.39192	1.67589	1.40192	2.17841	1.42292	2.7015	1.35592	2.70279	1.37992	2.54353	1.40992	1.80685	1.41692	2.26334			30.2127	40.1777	30.1217	37.9823	30.0133	34.1671	30.2082	39.2757	30.0077	48.6755	30.0657	42.8198	30.2327	43.9919
1.5974	3.0919	1.6484	1.97591	1.6124	2.54441	1.5334	3.9154	1.6464	3.05978	1.6224	3.22417	1.6954	3.87854	1.7134	4.33153	1.6524	3.07142	1.5924	3.0779	1.6234	1.21315	1.6374	1.31611	1.6554	3.08815	1.5844	2.99109	1.6134	2.94676	1.6454	3.95731	1.6534	3.42			35.0859	43.9874	35.2304	41.996	35.204	39.6197	35.1654	45.5957	35.0594	53.364	35.1884	46.015	35.114	50.6359
1.83189	3.9743	1.88089	3.00813	1.84589	3.19328	1.76989	3.81415	1.88089	3.23572	1.85589	3.61319	1.93089	5.02884	1.94889	3.47461	1.88989	3.62788	1.82689	3.75176	1.85989	2.52442	1.87389	3.10332	1.88889	3.11513	1.82189	1.74842	1.84389	2.98073	1.88089	4.98074	1.88589	4.32126			40.1886	48.1786	40.1107	46.5688	40.1472	43.3917	40.1691	51.0118	40.1621	58.0957	40.1417	50.6432	40.0392	54.5593
2.06838	2.14398	2.11938	4.01542	2.07938	2.32027	2.00538	5.50661	2.11638	4.13497	2.09238	5.1295	2.16838	5.81545	2.18338	5.37513	2.12538	3.01288	2.06638	3.00563	2.09338	2.6625	2.10638	4.27215	2.12738	4.06466	2.05238	3.30516	2.07938	3.71194	2.11638	4.51989	2.16538	4.97892			45.0558	53.547	45.0619	51.0441	45.1084	44.396	45.1284	52.0321	45.0494	63.4518	45.0979	56.8002	45.1269	58.7822
2.30686	4.49989	2.36486	4.02136	2.31486	3.8896	2.24286	5.19614	2.36086	4.80523	2.32786	3.90265	2.40086	6.09237	2.42186	5.37962	2.35986	2.81155	2.30086	4.70739	2.32986	2.58105	2.33886	3.87908	2.36386	4.15297	2.29986	3.25457	2.31386	3.43147	2.36086	5.07356	2.40586	4.98523			50.0025	55.8778	50.1156	52.5473	50.0426	50.4434	50.0056	55.694	50.1771	68.1111	50.0511	55.5745	50.0896	59.6096
2.54035	4.89271	2.52935	3.86063	2.55335	3.46064	2.47935	6.1043	2.52335	4.6264	2.55935	5.34606	2.63335	6.44704	2.65635	7.10751	2.59635	3.85924	2.53635	3.98575	2.56735	2.79209	2.57235	4.78398	2.60035	5.00012	2.46235	3.90629	2.55035	3.60218	2.52735	6.03006	2.64335	4.89907			55.1167	58.3396	55.1613	58.2743	55.1413	50.1571	55.2258	55.3285	55.0553	68.5804	55.2238	60.8983	55.2023	64.4143
2.78084	4.05058	2.76284	4.76494	2.78884	4.5115	2.71884	6.14772	2.75484	5.63527	2.79284	5.52404	2.86584	6.24576	2.89084	5.70959	2.83184	3.58601	2.76584	4.86387	2.80184	2.3665	2.80584	4.2843	2.83584	7.0661	2.69684	5.13664	2.78184	3.85937	2.76084	6.09994	2.87584	5.45161			60.0234	60.6659	60.0335	60.2278	60.1135	51.9599	60.114	58.1717	60.226	73.5861	60.083	62.3288	60.0745	66.3435
3.01332	5.40228	2.99632	4.99271	3.02832	5.17721	2.95632	6.89023	2.98732	5.72904	3.02632	5.81916	3.10032	7.63927	3.12932	8.2136	3.09332	3.7959	3.00132	5.8651	3.03732	2.53453	3.04332	4.52721	3.07332	4.88646	2.93232	5.36393	3.01732	5.57086	2.99432	5.62147	3.11032	5.23058			65.2221	63.6775	65.0632	62.9956	65.0927	55.0878	65.0052	59.2517	65.1722	74.7717	65.0472	66.1723	65.1752	69.7124
3.25181	4.53177	3.23381	5.06821	3.26281	5.27793	3.18881	7.81278	3.21981	6.04808	3.26181	7.42853	3.33681	7.32295	3.36681	7.75716	3.25981	4.02967	3.23881	5.21432	3.27381	3.40464	3.27981	5.10367	3.30681	6.73354	3.16381	4.88007	3.26081	5.04458	3.23281	6.21815	3.35881	6.51457			70.1113	66.2812	70.1209	63.3051	70.2014	57.6691	70.1879	61.0413	70.1899	76.4306	70.0184	67.7516	70.1034	70.4562
3.4853	5.67091	3.4683	5.21876	3.4933	5.61155	3.4213	8.70793	3.3793	5.97468	3.5053	7.80908	3.5703	7.96811	3.6023	8.94542	3.4923	4.6807	3.4733	5.50727	3.5033	4.67023	3.5163	5.64949	3.5413	6.8624	3.3973	5.67826	3.4983	5.85077	3.4673	6.62299	3.5253	6.31083			75.148	69.6643	75.1536	65.4487	75.1691	60.6837	75.0691	60.9199	75.0651	78.406	75.1221	69.7893	75.2031	71.2498
3.64578	7.08579	3.70078	6.01293	3.65378	4.36949	3.65778	8.70689	3.61478	6.64033	3.73478	7.59279	3.80578	8.98342	3.83478	10.1281	3.73078	4.91532	3.70578	6.85242	3.73978	4.3694	3.75378	5.17976	3.77978	6.98788	3.63078	4.92307	3.72878	5.94502	3.70378	6.99984	3.75678	7.40427			80.1112	68.9705	80.0098	68.2511	80.1438	61.3149	80.1128	65.0467	80.1588	82.9325	80.2318	72.2526	80.0853	72.3994
3.88227	6.01882	3.93527	6.42052	3.88927	4.68005	3.89227	8.43654	3.84827	6.67551	3.97027	8.07036	4.04227	9.55824	3.99327	9.09822	3.96727	5.64592	3.94327	6.55486	3.97527	4.56233	3.98827	5.48928	4.01627	7.55896	3.86427	5.79418	3.96127	7.75824	3.93727	8.72442	3.99227	7.07862			85.1514	72.918	85.1975	68.553	85.1555	65.4411	85.2105	66.6823	85.011	82.8215	85.125	73.0261	85.201	75.2623
4.11975	7.33891	4.17075	4.87108	4.05275	6.25519	4.12875	9.34382	4.08275	7.63879	4.20575	7.20503	4.27675	9.46781	4.22875	10.5886	4.20575	6.38119	4.17575	6.57334	4.21075	5.05465	4.22175	5.60089	4.25375	7.79614	4.09775	6.20738	4.19575	6.28044	4.17175	8.05425	4.23175	8.7368			90.1211	73.1008	90.1607	70.3662	90.0577	63.6611	90.0777	68.818	90.0277	82.658	90.0092	75.0825	90.0772	76.6468
4.35724	7.85634	4.40724	7.22886	4.28724	6.65344	4.35924	9.72261	4.31724	7.52345	4.43924	9.69034	4.51024	9.74465	4.46424	11.0451	4.44024	5.53453	4.41324	7.63628	4.44624	6.03098	4.45324	6.68889	4.48724	7.51216	4.33024	6.50653	4.45524	8.35828	4.40524	8.28942	4.46524	7.47234			95.0048	74.7439	95.1334	71.1541	95.2314	67.6741	95.0189	66.8038	95.1434	86.1706	95.1189	74.7791	95.0234	75.45
4.59173	6.91791	4.64073	7.6185	4.52373	7.223	4.59373	10.143	4.55373	8.90563	4.67473	10.3805	4.74473	11.1516	4.69773	10.3901	4.73273	6.74522	4.64573	7.27794	4.68473	3.73282	4.68873	7.46559	4.72073	7.41014	4.56173	7.40783	4.61973	7.51466	4.64073	8.13687	4.70273	7.59675			100.22	77.0732	100.01	72.2801	100.12	66.37	100.133	70.4082	100.012	86.1446	100.234	76.4943	100.21	76.849
4.82721	7.18255	4.87821	7.82683	4.75921	6.8447	4.86721	10.9355	4.78721	10.2984	4.91021	9.66604	4.97921	10.3791	4.93021	13.0174	4.89721	7.28561	4.80621	7.88131	4.93621	8.03921	4.94221	7.72185	4.95621	8.64801	4.79921	7.93413	4.85421	7.43118	4.87721	9.03006	4.93921	8.99866			105.105	79.3076	105.112	72.159	105.163	67.7322	105.018	70.7371	105.212	89.0431	105.173	79.7166	105.089	79.3081
5.0657	8.71477	5.1117	7.53518	4.9907	7.5036	5.0297	11.3408	5.0217	9.28659	5.1457	10.2309	5.2127	10.9817	5.1657	12.4906	5.1307	6.39399	5.0437	7.44099	5.1717	7.71904	5.1767	7.95972	5.1927	7.91752	5.0327	7.77483	5.0917	9.22516	5.1117	8.09721	5.1777	8.77215			110.206	80.3691	110.199	72.0466	110.038	68.2102	110.138	71.2828	110.223	88.4055	110.044	79.4495	110.202	76.7769
5.30119	8.92809	5.34419	7.60444	5.22619	7.2921	5.26319	11.5271	5.25519	9.93538	5.38119	10.9757	5.44819	11.4626	5.40519	13.4546	5.36919	7.05524	5.27819	8.56102	5.40619	6.48742	5.41319	7.29574	5.42819	8.83942	5.27019	8.6513	5.32819	9.52955	5.34719	9.62593	5.41119	8.0116			115.086	78.9864	115.164	75.9168	115.222	68.5973	115.018	74.2589	115.076	87.9528	115.15	78.8807	115.067	77.4937
5.53667	9.42835	5.58367	7.94475	5.47767	8.45282	5.49867	12.0772	5.49067	9.98175	5.61767	11.6729	5.70067	11.8915	5.63767	12.9367	5.60167	7.27955	5.51167	7.8996	5.64067	7.53544	5.64667	8.14597	5.66767	9.75441	5.50267	7.53721	5.56567	9.19634	5.57967	11.6778	5.64467	9.14027			120.212	78.9012	120.088	75.479	120.149	72.4398	120.136	74.7984	120.175	88.4882	120.027	78.6623	120.18	82.4463
5.78816	9.50548	5.81716	8.58951	5.71116	9.91286	5.73316	14.3154	5.72116	11.2268	5.85116	12.3073	5.97716	13.4226	5.88816	13.0242	5.83516	9.00211	5.74916	8.82292	5.87516	8.08518	5.88216	8.11075	5.91716	8.79142	5.73716	8.45737	5.80216	11.0562	5.81216	11.9052	5.88116	9.62957			125.165	79.8321	125.087	75.8656	125.119	71.2492	125.024	72.647	125.028	88.3997	125.129	80.6488	125.055	80.7745
6.02265	9.87113	6.05065	8.11923	5.94765	10.915	5.97065	13.187	5.95565	11.2333	6.08865	11.9287	6.21665	13.9344	6.12365	14.2667	6.06965	8.51523	5.98365	8.97483	6.10965	8.5721	6.11865	8.89776	6.15265	9.30621	5.97365	8.676	6.03665	10.3578	6.04865	11.6111	6.11765	10.5823			130.041	83.1831	130.191	74.4856	130.006	75.137	130.132	77.75	130.206	90.1231	130.007	82.6254	130.021	81.8999
6.25513	10.5257	6.28513	8.52561	6.18313	11.1108	6.20713	14.7607	6.19213	10.7427	6.32313	12.5692	6.44813	14.1667	6.35913	13.9135	6.30313	8.08829	6.22013	9.04624	6.34613	8.3168	6.35413	8.39045	6.38613	8.99211	6.21113	9.47333	6.27213	10.7263	6.28613	11.4595	6.35213	10.3944			135.076	83.8183	135.073	78.7967	135.194	74.5736	135.234	73.0992	135.142	90.4847	135.123	82.5622	135.198	81.5288
6.49162	10.5545	6.52062	8.68941	6.41962	12.0018	6.44262	14.919	6.42762	11.2638	6.55662	12.913	6.68262	14.2248	6.59262	14.4549	6.53762	8.78138	6.45562	9.81893	6.58362	8.28255	6.58662	10.1173	6.62062	10.0686	6.44862	10.7687	6.50762	11.1365	6.51962	11.547	6.58662	11.9249			140.166	83.3064	140.009	77.8207	140.065	77.1573	140.177	77.2938	140.011	88.6231	140.23	82.4193	140.067	82.0278
6.7261	9.85938	6.7721	9.89161	6.6521	11.7483	6.6771	14.9745	6.6571	12.4053	6.7931	13.6644	6.9191	14.483	6.8301	15.9268	6.7681	8.46733	6.6921	10.6705	6.8181	8.63897	6.8251	9.97043	6.8551	10.8543	6.6831	10.5641	6.7451	11.5298	6.7701	11.1064	6.8681	12.4019			145.114	85.2777	145.12	77.2209	145.042	77.2347	145.08	75.0219	145.114	91.9842	145.094	83.0315	145.17	81.9468
6.96159	11.2472	7.00759	9.74691	6.88759	11.6155	6.91159	14.3528	6.90159	13.6005	7.02859	13.9514	7.15559	15.3681	7.06559	16.0514	7.00559	9.6276	6.92459	10.7221	7.05659	9.64843	7.05659	9.98794	7.09259	11.528	6.92959	10.1404	6.98759	12.4926	7.00759	12.7816	7.11459	12.5408			150.086	85.2736	150.07	78.3652	150.145	73.7746	150.192	76.8503	150.063	92.7529	150.194	85.1053	150.108	87.1203
7.19908	11.0798	7.24308	10.5459	7.04808	11.1906	7.14908	16.226	7.06508	13.5682	7.26208	12.9243	7.38708	14.8145	7.30408	17.0527	7.24308	9.32254	7.16108	11.8489	7.28708	8.99569	7.29208	9.48989	7.32908	11.0307	7.09408	11.6637	7.22008	11.2568	7.24708	12.7314	7.27708	12.7877			155.21	86.6582	155.18	79.4258	155.013	75.1967	155.156	79.0023	155.02	93.2558	155.159	83.7409	155.218	85.5959
7.43656	13.7588	7.48056	10.8065	7.28456	11.8303	7.38456	15.7769	7.30056	14.1072	7.49556	14.0079	7.54756	16.1258	7.53956	16.7294	7.48056	9.45862	7.39956	12.3852	7.52356	9.92801	7.52856	10.9923	7.56556	11.6645	7.32656	11.4159	7.47056	11.1712	7.47756	14.658	7.51656	13.5805			160.085	85.0852	160.135	79.3433	160.192	76.9516	160.126	76.2718	160.184	94.743	160.193	82.4961	160.148	83.2311
7.67305	12.9058	7.71505	11.2025	7.52305	12.333	7.61905	16.1503	7.53705	13.671	7.73105	14.3524	7.78605	16.9337	7.77605	16.4416	7.71505	10.4246	7.63405	12.5886	7.75905	10.8443	7.76605	11.1197	7.80205	12.9105	7.56505	12.7198	7.71005	12.3873	7.71205	13.4227	7.75005	13.35			165.192	85.8212	165.093	81.1246	165.141	76.9709	165.001	79.4831	165.194	92.9631	165.154	85.3266	165.032	85.065
7.90654	12.4224	7.95154	10.7381	7.75554	12.3861	7.85454	15.7183	7.77154	15.3871	7.97554	15.7828	8.02354	16.9745	8.01454	17.6732	7.94954	9.99465	7.86954	12.2876	7.99754	11.1032	7.99954	12.0098	8.03754	12.424	7.79954	12.7694	7.94954	14.045	7.94654	14.416	7.98554	13.5964			170.157	88.4142	170.214	81.2198	170.094	79.0775	170.128	80.2791	170.068	95.2965	170.109	87.2727	170.138	82.6899
8.14402	13.5369	8.18702	12.3848	7.99302	13.2407	8.09002	16.4582	8.00902	14.5372	8.21302	15.8268	8.26102	15.9964	8.25002	17.6589	8.18402	9.65418	8.10402	12.4307	8.23202	10.3049	8.23402	12.1233	8.27402	13.7467	8.03702	12.3017	8.18602	13.0338	8.18302	15.4723	8.22702	14.5527			175.096	87.8771	175.225	80.3677	175.062	79.6127	175.232	81.6862	175.008	96.8723	175.129	87.3767	175.085	84.9813
8.37751	13.7705	8.41851	12.3226	8.22751	11.9242	8.32351	16.5248	8.24351	14.6175	8.44951	16.5769	8.49451	17.4096	8.48451	18.9723	8.46151	10.7651	8.34151	12.1597	8.46751	11.579	8.46951	12.4116	8.51151	12.6548	8.27251	12.7596	8.42151	13.1857	8.41551	13.8775	8.46051	14.2461			180.049	90.9862	180.178	79.6057	180.021	78.6557	180.114	77.3042	180.189	92.8045	180.23	86.8963	180.046	85.9357
8.616	12.99	8.653	12.2307	8.462	12.1514	8.555	18.134	8.476	15.624	8.684	16.2119	8.732	17.325	8.717	19.8284	8.7	12.174	8.58	14.0298	8.703	10.8803	8.71	12.1821	8.749	13.0568	8.505	12.7306	8.654	13.4653	8.652	15.5033	8.698	14.6465
8.85248	13.8687	8.88748	12.1993	8.69648	12.7545	8.78948	18.2406	8.70948	15.4046	8.91948	18.2748	8.96348	17.626	8.95548	19.3937	8.93348	12.0843	8.81448	14.2653	8.93848	11.1239	8.94348	13.3379	8.98448	13.969	8.74148	13.363	8.88948	14.9525	8.88648	15.7268	8.93248	15.769
9.09197	14.391	9.12697	12.1407	8.93197	13.8737	9.03197	19.25	8.94397	16.8846	9.15797	16.7657	9.19897	17.7247	9.19397	19.6719	9.16997	11.9487	9.04697	13.3763	9.17697	12.5366	9.18397	12.4944	9.22197	13.125	8.97497	13.9181	9.12197	14.8685	9.12497	16.1708	9.16597	14.7251
9.32545	16.2704	9.36045	12.8487	9.16645	12.8198	9.19645	20.6851	9.18245	16.1122	9.39045	17.3817	9.43445	18.5747	9.42745	19.5617	9.40545	11.9286	9.28245	14.9008	9.41345	12.7927	9.42945	13.9832	9.45645	14.7831	9.21245	15.0119	9.35845	15.1448	9.36345	14.8217	9.40145	16.0036
9.56894	14.782	9.59594	14.2013	9.40394	14.2816	9.42894	19.3329	9.41794	16.2293	9.62394	17.5218	9.68694	18.7699	9.66394	20.817	9.63694	12.2126	9.52494	14.6095	9.65094	12.3415	9.59094	13.373	9.68994	13.7102	9.44694	14.9922	9.59394	14.8696	9.59794	13.9739	9.63694	15.2621
9.73543	14.5724	9.83143	14.0048	9.63843	14.416	9.66443	19.862	9.65243	18.86	9.85943	19.7306	9.92443	20.0902	9.89843	21.6232	9.87243	12.0309	9.68943	14.9522	9.88243	12.8934	9.82643	12.8478	9.92543	14.8825	9.68443	15.0292	9.82943	15.5613	9.83243	16.6426	9.86743	16.0326
9.97291	16.3167	10.0669	13.7875	9.88391	13.8405	9.90191	20.6066	9.88691	17.9529	10.0929	20.538	10.1599	20.3884	10.1369	22.0284	10.1129	12.5895	9.92591	15.9491	10.1179	13.6584	10.0639	13.1871	10.1599	15.305	9.91891	15.5704	10.0639	15.9706	10.0659	15.2214	10.1039	18.0863
10.2064	15.4985	10.2994	15.1268	10.0494	15.443	10.1404	22.2864	10.1214	18.9148	10.3294	19.9146	10.3944	20.7005	10.3704	21.0329	10.3454	13.0758	10.1594	14.9456	10.3524	13.908	10.2974	14.456	10.4044	14.602	10.1534	15.1948	10.3004	15.7829	10.3034	16.3381	10.3414	16.9913
10.3659	15.9493	10.5329	15.0376	10.2879	14.9309	10.3649	21.7235	10.3559	20.0337	10.5629	20.2989	10.6329	20.363	10.6169	21.0163	10.5819	12.92	10.3949	15.5123	10.5849	14.5628	10.5349	15.0161	10.5779	15.2679	10.3879	15.9917	10.5379	17.093	10.5399	16.5213	10.5829	18.1644
10.6044	16.7458	10.7704	16.2337	10.5224	17.0952	10.6004	21.6434	10.5894	18.439	10.7994	21.0972	10.8674	21.165	10.7804	21.5861	10.8174	12.219	10.6264	15.9503	10.8194	15.108	10.7694	14.0078	10.7404	15.8397	10.6274	15.0278	10.7714	16.1594	10.7754	16.6845	10.8334	17.09
10.8389	16.4926	11.0229	15.1169	10.7559	16.8071	10.8359	22.4	10.8259	21.1905	11.0349	21.4334	11.1009	22.255	11.0149	22.3013	11.0569	13.8848	10.8589	15.9809	11.0519	14.703	11.0059	14.5333	10.9759	16.9613	10.8609	16.5502	11.0119	17.8903	11.0099	17.7802	11.0699	17.5567
11.0753	16.5812	11.2573	13.8573	10.9893	17.4369	11.0743	23.089	11.0593	20.0512	11.2683	20.9596	11.3323	21.6432	11.2483	23.579	11.2883	12.5193	11.0933	15.6997	11.2863	14.6419	11.2383	14.5341	11.2123	17.5682	11.0973	16.892	11.2453	19.0247	11.2683	16.8	11.3083	17.7457
11.3098	17.7287	11.4278	15.0957	11.2258	15.8536	11.3058	23.2442	11.3118	21.2616	11.5038	22.307	11.5668	22.0244	11.4818	23.7004	11.5228	13.2766	11.3308	15.4265	11.5238	15.8144	11.4708	16.4814	11.4468	14.9881	11.3478	17.2569	11.4818	17.7068	11.5048	18.818	11.5448	18.2297
11.5493	17.8474	11.6653	17.1858	11.4633	17.3694	11.5403	23.9886	11.5513	21.0518	11.7373	22.328	11.8013	22.9329	11.7163	24.2756	11.7603	15.015	11.5663	16.8517	11.7573	15.194	11.7053	15.2047	11.6833	15.3443	11.5823	17.6855	11.7193	17.6613	11.7423	19.7187	11.7793	18.4588
11.7868	17.452	11.8998	16.439	11.7018	17.7715	11.7738	23.6602	11.7878	21.6458	11.9738	22.3376	12.0398	22.2619	11.9538	24.3548	11.9988	14.366	11.8008	17.7667	11.9898	15.3409	11.9388	15.7025	11.9208	16.3752	11.8188	17.736	11.9578	19.3259	11.9758	17.7711	12.0168	19.577
12.0203	17.8367	12.1353	16.2359	11.9343	18.9342	12.0083	23.5175	12.0223	22.3191	12.2053	23.2528	12.2743	23.1937	12.1883	24.248	12.2313	14.0366	12.0373	16.1397	12.2253	15.6208	12.1713	16.58	12.1563	18.7193	12.0543	18.5005	12.1943	20.5279	12.2113	19.0035	12.2523	19.4751
12.2548	18.308	12.3688	16.4465	12.1718	18.8982	12.2398	25.6	12.2568	21.7622	12.4418	23.1897	12.5108	24.3492	12.4268	25.5206	12.4678	15.587	12.2738	16.0691	12.4738	16.45	12.4108	15.8351	12.3908	17.2766	12.2878	17.9792	12.4298	19.0959	12.4478	19.8472	12.4888	20.0304
12.4913	20.553	12.6053	18.7503	12.4063	19.5754	12.4743	25.7586	12.4913	21.8637	12.6943	24.2115	12.7473	24.1139	12.6623	26.1567	12.7043	15.7747	12.5093	17.562	12.7153	16.5461	12.6453	15.7324	12.6283	20.051	12.5223	18.3568	12.6643	19.928	12.6813	20.8313	12.7253	20.9896
12.7257	19.8733	12.8387	18.7924	12.6438	21.7141	12.7108	25.0326	12.7277	22.3201	12.9287	22.5351	12.9838	23.8459	12.8957	25.7472	12.9507	15.9522	12.7428	17.6822	12.9488	16.9971	12.8797	16.1676	12.8628	17.8751	12.7537	20.0019	12.8997	20.4521	12.9177	20.6558	12.9608	22.1234
12.9582	20.8875	13.0742	17.8987	12.8782	21.259	12.9482	26.8386	12.9642	24.1037	13.1632	23.9227	13.2152	25.0583	13.1292	27.1714	13.1122	15.5404	12.9802	18.0244	13.1832	17.1194	13.1112	17.1485	13.0992	19.5866	12.9912	20.095	13.1402	20.8366	13.1512	20.7537	13.1992	20.2724
13.1937	21.2421	13.3067	18.0437	13.1137	22.0697	13.1817	28.1382	13.1997	23.0949	13.4007	24.9302	13.4507	25.0251	13.2877	26.1367	13.3457	16.6328	13.2177	18.3345	13.4157	17.3638	13.3457	18.1338	13.3327	19.4871	13.2217	19.4283	13.3727	20.436	13.3847	21.6023	13.4337	22.1037
13.3652	19.7569	13.5422	18.4756	13.3512	22.9067	13.4192	27.6988	13.4332	22.3772	13.6392	25.7913	13.6832	25.4971	13.5242	25.4167	13.5822	15.7523	13.4542	18.3975	13.6532	17.4407	13.5812	17.4717	13.5692	20.1696	13.4572	20.3769	13.6052	21.799	13.6172	20.1703	13.6692	22.1012
13.5277	22.0314	13.7767	18.9419	13.5907	23.8215	13.6537	28.1239	13.6687	23.7282	13.8717	25.9406	13.9197	26.3277	13.7577	27.2597	13.8147	16.4095	13.6877	19.3088	13.8837	17.3472	13.8177	18.9032	13.8027	20.6699	13.6907	20.9714	13.8377	22.3541	13.8537	21.6749	13.9037	21.5996
13.7632	20.3394	14.0102	19.5093	13.8232	24.1928	13.8882	28.0418	13.9062	21.8173	14.1082	25.4541	14.1542	26.1759	13.9932	26.098	14.0572	17.031	13.9442	19.2299	14.1192	19.0325	14.0632	18.4856	14.0362	20.0416	13.9262	21.2887	14.0742	21.4624	14.0882	20.8492	14.1402	22.3119
14.0077	21.1795	14.2447	19.2325	14.0597	23.5112	14.1217	28.256	14.1387	24.6034	14.3427	25.83	14.3977	27.7846	14.2307	29.3183	14.2917	17.5032	14.1797	19.9907	14.3617	18.4	14.2267	19.0747	14.2717	21.5294	14.1597	21.8938	14.3117	20.638	14.3257	22.104	14.3827	22.9049
14.1722	21.6173	14.4782	20.2945	14.2982	23.7173	14.3582	28.704	14.3722	24.9787	14.5802	27.6501	14.5642	27.1213	14.4672	28.3238	14.5262	16.9317	14.4072	19.9409	14.5242	19.1517	14.4652	19.2676	14.5012	19.7261	14.3962	23.0467	14.5462	22.2534	14.5612	21.5165	14.6172	23.3341
14.4076	22.5072	14.7156	20.3615	14.5416	23.2415	14.5876	29.9072	14.6056	25.4128	14.8156	27.6289	14.7996	27.406	14.7016	27.2941	14.7616	17.1247	14.6456	21.7306	14.7576	19.4516	14.6966	18.723	14.7366	20.552	14.6276	21.5811	14.7806	21.9539	14.7976	21.9261	14.8546	24.5297
14.6431	23.1299	14.9541	19.677	14.7041	22.7971	14.8231	29.1433	14.8411	25.2581	15.0491	27.7236	15.0321	27.6963	14.9381	28.7137	14.9951	17.7951	14.8771	21.7295	14.9901	20.6589	14.9361	19.2964	14.9711	21.1275	14.8651	21.6784	15.0171	24.0161	15.0331	23.6675	15.0891	23.8436
14.8806	22.5771	15.1896	20.5331	14.9416	21.8479	15.0576	29.9994	15.0756	25.0704	15.2856	27.881	15.2666	27.7053	15.1846	28.9425	15.2306	18.8701	15.1146	20.2834	15.2246	19.8816	15.1716	20.7125	15.2186	22.1571	15.1016	22.3341	15.2516	23.8504	15.2686	23.8521	15.3266	24.7794
15.1151	23.7275	15.4251	19.6421	15.1781	21.9566	15.2931	30.5407	15.3091	26.178	15.5191	29.1836	15.5001	30.0251	15.3471	30.66	15.4631	18.7546	15.3481	20.7062	15.4581	19.7692	15.4061	19.557	15.4591	22.0804	15.3381	22.3206	15.4831	22.7419	15.5041	25.3159	15.4931	25.0801
15.3486	23.2377	15.6796	21.3936	15.4136	22.2432	15.5316	31.2454	15.5416	26.7967	15.7546	27.5861	15.7386	29.0341	15.5826	30.6895	15.6976	18.4695	15.5866	21.3503	15.6936	20.7395	15.6396	19.4752	15.6946	22.4312	15.5706	23.1687	15.7186	24.8706	15.7536	24.7798	15.7266	24.3775
15.5861	23.877	15.9131	20.6683	15.6471	24.612	15.7661	31.1685	15.7761	27.2495	15.9891	27.8369	15.9701	30.4057	15.8181	29.6958	15.9321	18.8967	15.7641	21.4312	15.9271	20.8633	15.8751	20.2711	15.9321	22.1431	15.8061	23.6499	15.9551	23.9449	15.9921	23.6747	15.9601	23.5331
15.8226	25.8768	16.1486	21.6089	15.8856	25.7942	16.0046	31.0565	16.0066	26.0799	16.2246	28.591	16.2056	28.9161	16.0526	31.4724	16.1686	19.3005	15.9916	21.1377	16.1636	21.5931	16.1086	20.4179	16.1646	22.9261	16.0396	23.4637	16.1906	24.512	16.2246	24.7236	16.1956	24.7558
16.058	23.5602	16.382	22.9422	16.12	24.955	16.241	30.9274	16.239	26.446	16.458	28.4587	16.436	29.1142	16.288	31.0818	16.403	20.0401	16.228	21.6181	16.397	20.9981	16.342	20.2715	16.399	21.2485	16.276	22.3742	16.425	24.3957	16.459	24.4972	16.431	24.2729
16.2895	24.6171	16.6175	21.9369	16.3555	25.0162	16.4755	32.3202	16.4735	28.8948	16.6895	29.5874	16.6735	29.8497	16.5285	31.6899	16.6385	19.2432	16.4635	21.731	16.6345	21.391	16.5785	21.0555	16.6375	22.5157	16.5145	22.7351	16.6725	24.6974	16.6975	24.5721	16.6675	25.8059
16.526	24.2689	16.854	22.4085	16.59	25.122	16.715	31.8274	16.706	27.5494	16.924	30.3819	16.908	29.0535	16.764	32.342	16.87	19.79	16.701	24.4717	16.867	21.5953	16.815	21.08	16.871	23.8422	16.753	23.969	16.909	24.2961	16.936	24.3083	16.901	25.4695
16.7605	24.3222	17.0845	23.0928	16.8235	25.023	16.9505	33.8345	16.9415	29.041	17.1605	30.8847	17.1415	31.056	16.9985	32.9193	17.1045	19.6469	16.9345	22.9724	17.1025	22.1393	17.0505	21.7649	17.1055	25.0162	16.9875	25.1671	17.1425	24.6096	17.1675	24.3191	17.1355	24.696
16.993	26.2264	17.322	22.3245	17.058	25.5686	17.187	33.7494	17.177	28.8025	17.41	30.2458	17.377	31.3375	17.234	31.1256	17.339	20.4747	17.172	24.1413	17.335	21.1062	17.285	20.4462	17.342	24.8603	17.223	25.1433	17.377	25.019	17.401	28.9833	17.37	28.2051
17.2295	24.9094	17.5565	22.2162	17.2945	27.3288	17.4205	33.3983	17.4095	29.5379	17.5705	29.4882	17.6165	31.5735	17.4695	33.9874	17.5795	20.3033	17.4075	23.5499	17.5715	22.6598	17.5205	22.161	17.5785	24.9842	17.4585	25.3041	17.6125	25.803	17.6375	28.1923	17.6035	26.3311
17.466	25.8441	17.796	23.8241	17.529	26.4353	17.658	33.579	17.647	30.6216	17.803	30.7489	17.851	31.1946	17.706	32.8047	17.741	21.3079	17.646	23.4193	17.811	23.7338	17.758	23.2808	17.815	23.6888	17.696	27.646	17.846	25.8067	17.87	25.6005	17.839	26.7628
17.7014	26.9087	18.0285	24.9001	17.7645	29.1255	17.8944	34.1678	17.8855	29.362	18.0365	30.6321	18.0825	32.4227	17.9435	35.6564	17.9764	21.6869	17.8794	23.206	18.0454	23.9932	17.9924	21.5593	18.0505	26.0796	17.9294	26.6154	18.0774	28.0428	18.1014	26.6783	18.0755	26.2932
17.9389	27.3215	18.2659	23.5944	17.9989	27.6197	18.1369	35.2706	18.1199	30.6735	18.2699	31.9515	18.3169	31.8208	18.1779	34.4333	18.2109	21.4751	18.1109	24.9627	18.2779	22.2522	18.2259	22.746	18.3059	26.7249	18.1679	26.5649	18.3129	29.4708	18.3359	27.5103	18.3109	26.6579
18.1724	26.2165	18.5004	25.0784	18.2374	30.0284	18.3014	35.2674	18.3534	30.9802	18.5054	34.0958	18.5534	33.0557	18.4144	35.9793	18.4474	21.9683	18.3474	23.6709	18.5144	22.4295	18.4634	23.5956	18.5524	26.2198	18.3984	26.8264	18.5474	27.5757	18.5704	26.3675	18.5434	27.1893
18.4079	27.6166	18.7369	24.048	18.4739	29.2299	18.5369	35.5014	18.5869	29.7914	18.7409	32.5385	18.7859	32.5239	18.6479	34.5451	18.6809	21.7779	18.6009	23.9329	18.7499	23.8387	18.7159	23.4458	18.7399	25.0214	18.6349	26.1596	18.7829	28.1545	18.8039	26.5099	18.7789	27.48
18.6444	28.5438	18.9714	26.2851	18.7074	26.9238	18.7714	35.9108	18.8204	31.5175	18.9754	33.1147	19.0304	33.2137	18.8824	35.7906	18.9134	21.0106	18.8394	24.4185	18.9964	23.6312	18.9554	24.2942	18.9714	26.8912	18.8674	27.2632	19.0164	30.3455	19.0374	28.2973	19.0154	29.1893
18.8789	27.1322	19.1329	25.4971	18.9439	25.205	19.0089	35.8724	19.0559	30.942	19.2109	33.5973	19.1939	34.2114	19.1199	35.0415	19.1479	22.135	19.0759	23.5344	19.1589	24.1052	19.1909	24.6895	19.2069	25.7381	19.1049	26.7579	19.2499	27.4746	19.2679	28.8514	19.2479	28.9692
19.1154	28.006	19.3664	26.5463	19.1914	26.7778	19.2484	36.779	19.2894	31.2378	19.4474	33.5481	19.4294	32.8895	19.3554	37.5674	19.3834	22.6425	19.3084	25.4366	19.3954	24.6597	19.4284	24.6319	19.4414	27.9543	19.3424	27.2432	19.4824	28.3977	19.5034	29.7063	19.4854	28.1814
19.3499	29.8717	19.6039	24.2085	19.4319	26.6197	19.4829	37.0085	19.5249	32.0924	19.6819	33.8835	19.6649	34.4565	19.5899	36.338	19.6189	21.5372	19.5459	25.9913	19.6339	25.4194	19.6629	24.5543	19.6799	26.6679	19.5709	27.2748	19.7189	28.2141	19.7419	28.2868	19.7299	28.2027
19.5833	28.7137	19.8393	26.2646	19.6653	27.3809	19.7183	36.4838	19.7603	32.0467	19.9193	32.6269	19.8993	36.2186	19.8353	36.1467	19.8543	23.6971	19.7813	25.8753	19.8683	25.169	19.8953	23.6533	19.9243	27.5605	19.8063	29.0521	19.9563	29.4313	19.9743	29.8706	19.8923	28.221
19.8198	30.2258	20.0938	26.508	19.9038	28.3157	19.9528	37.0591	19.9968	31.6454	20.1518	33.849	20.1358	35.7505	19.9938	36.2296	20.0888	23.4746	20.0158	24.8491	20.1018	26.4555	20.1318	24.8136	20.0848	27.9196	20.0418	28.2164	20.1918	29.5742	20.2268	29.7334	20.1278	28.9727
20.0553	29.7091	20.3283	25.4797	20.1383	27.7977	20.1883	37.5837	20.2433	32.7824	20.3853	34.3715	20.3683	35.4703	20.2303	38.5445	20.3223	22.6799	20.2513	27.4737	20.3383	24.6324	20.3643	25.5989	20.3193	27.0962	20.2813	28.5258	20.4283	28.8981	20.4643	29.3757	20.3673	28.8234
20.2878	30.5555	20.5608	25.7801	20.3768	29.5484	20.4228	38.2885	20.4038	33.7062	20.6208	34.6717	20.6018	35.6906	20.4648	35.9739	20.5568	23.9179	20.4898	26.3968	20.5708	26.3413	20.6058	26.419	20.5598	26.7137	20.4448	27.9919	20.6648	28.6043	20.6988	29.151	20.6018	30.1057
20.5263	31.6355	20.7983	28.0558	20.6073	28.5946	20.6573	38.2914	20.6363	32.909	20.8553	35.926	20.8353	35.606	20.7023	39.1371	20.7943	23.4238	20.7273	26.9293	20.8073	25.6072	20.8393	24.7638	20.7933	27.1468	20.6783	29.0707	20.9013	31.2897	20.9453	30.3249	20.8363	29.0783
20.7608	30.0648	21.0318	27.8801	20.8448	28.4308	20.8908	37.6376	20.8718	32.912	21.0908	35.5944	21.0728	37.6133	20.9358	38.1804	21.0288	24.0994	20.9588	27.6189	21.0438	25.819	21.0718	25.4598	21.0298	27.7324	20.9128	28.2608	21.1368	32.0071	21.1098	28.8132	21.0708	30.1464
20.9963	29.4684	21.2693	27.0579	21.0833	27.278	21.1273	39.4833	21.1053	33.9811	21.3263	35.5325	21.3083	35.4085	21.1693	36.7913	21.2653	23.9905	21.1953	27.2012	21.2783	26.0011	21.3073	25.0016	21.2663	27.9615	21.1473	29.8053	21.3803	31.7263	21.3433	31.9221	21.3063	29.868
21.2327	30.9385	21.5027	27.5943	21.3187	29.1525	21.3607	38.9846	21.3497	32.4495	21.5617	35.389	21.5437	37.6304	21.4027	37.5919	21.5027	24.8362	21.4297	26.9523	21.5147	26.7673	21.5417	29.0708	21.5047	26.8324	21.3847	30.0406	21.5427	32.1237	21.5807	29.2464	21.5367	30.5312
21.4692	31.0843	21.7382	29.1388	21.5552	30.7031	21.5972	39.7532	21.5802	33.1136	21.7972	37.5046	21.7782	36.953	21.6382	37.8842	21.7352	24.4843	21.6632	28.0486	21.7502	28.7888	21.7752	26.6261	21.7382	28.794	21.6212	30.4755	21.7802	30.7136	21.8152	31.1476	21.7732	32.0897
21.7077	32.1061	21.9737	27.3407	21.7917	29.4295	21.8297	41.1144	21.8177	34.2385	22.0507	37.692	22.0117	37.9197	21.8717	39.6541	21.9697	24.7328	21.8957	27.9055	21.9847	27.7241	22.0087	27.5806	21.9717	28.1264	21.8577	30.944	22.0137	31.3843	22.0527	31.0471	22.0077	31.4299
21.9432	30.7905	22.2102	27.221	22.0272	29.6393	22.0692	42.0083	22.0532	35.0249	22.2892	36.3182	22.2462	37.389	22.1062	39.6281	22.2172	25.3322	22.1282	27.4624	22.2212	27.7766	22.2422	27.2836	22.2052	28.2444	22.0922	29.0978	22.2452	29.9211	22.2892	31.6227	22.2462	31.4386
22.1797	31.7045	22.4457	28.0524	22.2617	29.7153	22.3037	39.9493	22.2877	35.1655	22.5217	36.3141	22.4787	38.3684	22.3427	40.4408	22.3787	25.2565	22.3647	28.6052	22.4547	27.0926	22.4767	28.7137	22.4437	30.8274	22.3287	30.6761	22.4807	32.837	22.5217	31.3037	22.4787	32.5571
22.4142	32.4479	22.6812	27.3355	22.4942	30.6214	22.5392	39.9175	22.5212	36.3118	22.7592	37.6029	22.7152	38.9198	22.5782	40.5011	22.6132	25.7083	22.5962	29.9318	22.6882	28.3615	22.7142	28.6828	22.6752	30.5163	22.5642	29.9023	22.7142	32.652	22.7592	32.9596	22.7152	30.5263
22.5737	32.4179	22.9237	27.9061	22.7297	29.3433	22.7817	40.2105	22.7557	37.2303	22.9937	38.4286	22.9487	37.8465	22.7387	40.566	22.8467	27.0609	22.8327	29.9865	22.9227	27.5163	22.9517	27.5308	22.9137	30.628	22.7997	32.5805	22.9477	32.5998	22.9887	32.5148	22.9507	32.8631
22.8111	33.0065	23.1542	29.2603	22.9662	31.8508	23.0231	42.9661	22.9892	36.7539	23.2312	39.0622	23.1832	37.7781	22.9772	40.5816	23.0801	25.4291	23.0831	28.3733	23.1592	27.1423	23.1882	29.088	23.1462	31.5576	23.0331	30.6799	23.1841	32.8647	23.2212	32.0263	23.1871	32.8345
23.0486	31.2802	23.3886	29.5792	23.2036	32.1042	23.2546	41.464	23.2216	36.7372	23.4626	39.1141	23.4146	40.0768	23.2126	40.8364	23.3196	25.4995	23.2406	27.7981	23.3976	28.1161	23.4356	28.2275	23.3786	31.8011	23.2696	32.3751	23.4226	33.1957	23.4546	32.5937	23.4226	32.0317
23.2951	32.7055	23.6231	28.6942	23.4381	32.2778	23.4891	41.6044	23.4561	35.3157	23.7031	39.0111	23.6601	38.7508	23.4501	40.6999	23.5541	25.0816	23.4771	30.9757	23.6411	29.7805	23.6741	29.5849	23.6131	29.805	23.5011	32.8951	23.6551	31.8936	23.6921	32.9665	23.6571	33.8787
23.4616	34.5684	23.8586	29.8571	23.6756	31.528	23.7236	42.1329	23.6906	36.9445	23.9366	40.6397	23.8216	38.4622	23.6866	40.2716	23.7886	26.5378	23.7126	31.0346	23.8046	29.0751	23.9096	28.2077	23.8486	33.0369	23.7386	31.8253	23.8886	33.6095	23.9256	34.2829	23.8906	32.1715
23.6971	33.1211	24.0941	31.0294	23.9181	31.5446	23.9571	41.5636	23.9261	36.7577	24.1741	40.0546	24.0591	41.0469	23.9211	39.3459	24.0251	27.6722	23.9471	31.0547	24.0381	28.8142	24.1431	28.4536	24.0821	30.2366	23.9761	32.5257	24.1211	33.8769	24.1651	32.2752	24.1371	33.9351
23.9336	35.1081	24.3306	29.4154	24.0826	33.2586	24.1906	43.008	24.1646	36.9008	24.4106	39.6818	24.2906	40.943	24.1546	44.3364	24.2586	26.6601	24.1816	30.1593	24.2716	29.4166	24.3766	29.6395	24.3176	29.9229	24.2106	33.3905	24.3556	33.5877	24.3996	34.546	24.3006	33.9829
24.1651	33.7973	24.5781	30.1164	24.3161	33.99	24.4241	41.8575	24.3981	36.4361	24.6451	39.3781	24.5281	42.503	24.3281	42.0122	24.4931	27.319	24.4141	30.2846	24.5071	30.1057	24.6101	27.9039	24.5601	32.011	24.4451	34.4215	24.5901	32.5572	24.6511	32.9406	24.5381	33.4779
24.3996	34.9985	24.8166	29.9286	24.5506	34.0214	24.6586	42.4351	24.6476	38.4955	24.8816	40.2658	24.7656	40.7001	24.5676	43.6834	24.7276	28.4248	24.6476	30.7809	24.7406	30.9593	24.8446	29.438	24.7256	31.5086	24.6946	32.7807	24.8246	32.9162	24.8856	32.6211	24.7766	34.8031
24.635	33.6091	25.053	31.4893	24.786	35.9104	24.896	43.9044	24.886	36.6095	25.117	39.8889	24.999	39.8017	24.802	44.4219	24.961	27.1123	24.879	30.6329	24.976	30.3441	25.077	30.3479	24.957	32.664	24.934	33.4068	25.059	34.1526	25.121	33.5231	25.012	34.4797
24.8705	34.7443	25.2885	30.6456	25.0185	35.3701	25.1325	43.831	25.1225	39.5558	25.3525	39.8592	25.2315	40.4697	25.0355	42.8677	25.1965	27.6997	25.1135	32.271	25.2105	29.7011	25.3115	29.8017	25.1945	31.4464	25.1685	33.8846	25.2945	35.0273	25.3555	33.6323	25.2475	36.4698
25.105	34.501	25.52	29.7748	25.251	34.0066	25.37	44.7415	25.356	37.8683	25.588	41.5931	25.466	42.1102	25.272	43.9613	25.432	27.3727	25.348	31.1643	25.448	29.4534	25.544	29.8698	25.428	32.0589	25.402	34.31	25.53	37.28	25.589	33.7798	25.484	35.7286
25.3395	34.5821	25.7545	30.2573	25.4885	32.8952	25.6045	44.6864	25.5905	37.8196	25.8225	40.7232	25.7015	41.629	25.5055	41.9976	25.6645	27.8166	25.5805	32.3753	25.6815	31.2038	25.7805	30.7601	25.6665	33.7564	25.5645	34.1701	25.7615	36.3066	25.8225	34.4966	25.7165	34.8974
25.574	34.409	25.989	31.2376	25.723	32.8688	25.84	44.8357	25.827	39.2152	26.06	43.0779	25.937	43.3164	25.743	42.5513	25.9	28.1028	25.815	30.0138	25.918	29.6042	26.015	29.1269	25.901	33.6864	25.8	34.9863	26.007	36.1827	26.061	35.0087	25.952	34.6695
25.8085	37.3155	26.2235	31.2984	25.9575	33.2488	26.0725	45.3275	26.0635	39.9215	26.2925	41.3777	26.1665	43.31	25.9795	44.2054	26.1325	28.5003	26.0525	32.5668	26.1505	31.3929	26.2515	29.319	26.1385	33.7417	26.0375	33.9629	26.1725	34.7808	26.2975	35.1103	26.1885	36.1601
26.04	36.0614	26.458	31.2734	26.188	36.2169	26.305	45.4955	26.298	38.3174	26.53	41.3951	26.401	44.2268	26.212	43.4412	26.366	28.5641	26.285	33.8123	26.387	31.7336	26.485	30.9919	26.371	34.4348	26.272	34.4759	26.413	36.1558	26.533	34.6913	26.428	35.9045
26.2764	35.6794	26.6914	31.2735	26.4254	36.0018	26.5384	45.7493	26.5334	38.605	26.7754	43.1356	26.6364	43.8235	26.4444	45.6141	26.5984	28.6972	26.5184	31.6405	26.6244	28.8837	26.7234	31.1077	26.6084	34.0516	26.5064	35.8631	26.6434	35.4773	26.7684	35.1039	26.6644	35.3126
26.5129	35.0879	26.9269	33.1236	26.6599	37.1948	26.7729	44.2961	26.7709	38.4563	26.9389	43.2401	26.8699	44.4301	26.6789	45.1908	26.8439	28.1454	26.7539	32.2062	26.8609	32.8304	26.9559	31.5991	26.8409	34.9296	26.7399	33.6883	26.8789	37.0212	27.0049	36.7874	26.8979	36.4778
26.7464	39.3535	27.1624	33.3523	26.8924	36.2165	27.0094	46.2052	27.0044	40.3117	27.1704	41.3019	27.0994	43.0193	26.9144	45.8119	27.0034	28.7003	26.9924	34.7544	27.0984	30.9011	27.1944	31.7341	27.0754	35.2349	26.9784	35.2466	27.1144	36.0497	27.2394	36.9485	27.1324	35.6576
26.9849	36.0771	27.3979	33.4114	27.1289	37.8656	27.2429	46.3205	27.2369	40.5831	27.4059	42.068	27.3339	43.2642	27.1509	43.6297	27.2419	30.7244	27.2269	34.3601	27.3339	32.6121	27.4279	31.4351	27.3089	34.9291	27.2089	35.9256	27.3519	37.7982	27.4719	36.3629	27.3739	36.6622
27.2174	36.8459	27.6404	33.3723	27.3664	37.8483	27.4864	44.6444	27.4714	41.1432	27.6404	43.8787	27.5724	44.194	27.3874	45.6435	27.4704	30.8642	27.4614	33.1087	27.5694	33.1478	27.6664	32.0626	27.5454	33.6082	27.4484	36.0721	27.5854	35.6235	27.7054	36.1522	27.6074	38.2
27.4519	36.8098	27.8729	33.0785	27.5999	38.6299	27.6509	45.17	27.7049	41.2813	27.8769	43.2236	27.8089	43.7247	27.6229	45.5097	27.7059	29.4798	27.7089	34.3001	27.8059	33.1932	27.9029	30.8039	27.7779	34.9446	27.6849	36.8506	27.8199	37.8281	27.9409	36.2471	27.8429	36.3137
27.6884	37.0358	28.1084	33.4624	27.8354	38.6492	27.8844	47.1994	27.9434	39.8308	28.1134	42.5746	28.0394	46.581	27.8584	46.1357	27.9384	29.6604	27.9454	34.8875	28.0414	32.2513	28.1494	31.5361	28.0164	34.4922	27.9214	37.7423	28.0554	38.5367	28.1734	36.5344	28.0774	38.028
27.9349	37.8386	28.3459	34.1013	28.0749	36.9478	28.1179	49.2184	28.1769	42.397	28.3529	42.5633	28.2779	45.8271	28.0959	45.6883	28.1709	30.8124	28.1828	34.6248	28.2839	32.0114	28.3898	32.4299	28.2489	36.6826	28.1538	36.9818	28.2928	38.4876	28.4068	37.2398	28.3099	36.4773
28.0983	36.2825	28.5793	34.8437	28.3083	39.5735	28.3543	48.9474	28.4123	41.0124	28.5873	43.267	28.5133	45.117	28.3323	44.5573	28.4043	30.6177	28.4193	36.2436	28.4513	34.9627	28.6253	32.0614	28.4103	35.0179	28.3933	36.6155	28.5303	39.0271	28.6433	37.9217	28.5533	38.3789
28.3338	38.496	28.8168	34.7538	28.5558	38.5071	28.5878	49.4439	28.6478	41.9972	28.8238	44.5071	28.7478	46.7641	28.5648	47.0668	28.6378	30.6502	28.6538	35.8106	28.6858	32.1816	28.8598	34.3909	28.6448	37.1992	28.6258	38.3118	28.7628	37.5079	28.8788	36.6308	28.7158	38.8167
28.5703	38.8707	29.0713	34.2572	28.7923	38.0427	28.8233	53.1634	28.8793	41.2366	29.0543	44.4929	28.9833	45.8621	28.7983	46.4742	28.8733	30.8807	28.8923	35.6154	28.9223	33.6918	29.0963	33.1604	28.8813	35.8696	28.8643	37.4296	28.9983	38.5708	29.1163	37.8046	28.9493	38.4108
28.8038	37.7436	29.3038	34.24	29.0268	40.3956	29.0548	49.2817	29.1228	42.0579	29.2908	44.9951	29.2188	46.6364	29.0428	48.9573	29.1118	30.4456	29.1258	34.805	29.1548	34.5759	29.3338	34.8463	29.1108	36.1093	29.1168	37.171	29.2328	38.0422	29.2858	38.2668	29.1818	37.9822
29.0383	40.2128	29.5393	34.7132	29.2653	41.2259	29.2913	48.8234	29.3583	43.8254	29.5253	44.7369	29.4563	46.9184	29.2803	49.1349	29.3483	31.5531	29.3623	35.8141	29.3893	33.338	29.5713	35.0998	29.3463	33.8353	29.3553	38.5577	29.4643	39.2505	29.5213	38.4316	29.4173	39.5921
29.2728	37.7714	29.7748	34.9314	29.5028	40.7166	29.5208	50.6688	29.5948	42.5305	29.7598	46.4112	29.6898	46.3336	29.5168	47.875	29.5838	31.6807	29.5978	35.6489	29.6268	34.4981	29.8028	34.4202	29.5818	35.6686	29.5898	37.2397	29.6988	39.3748	29.7568	37.1168	29.6518	38.727
29.5073	38.5955	30.0133	34.1671	29.7373	39.3966	29.7593	49.0004	29.8303	41.2868	29.9963	44.6717	29.9253	46.7321	29.7523	48.4866	29.8213	30.7706	29.8313	37.6827	29.8623	33.2997	30.0413	32.702	29.8183	36.5165	29.8263	37.0553	29.9363	38.5753	29.9923	38.9271	29.8853	38.2592
29.7427	40.1979	30.2477	37.1017	29.9727	40.7767	30.0077	48.6755	30.0657	42.8198	30.2327	43.9919	30.1627	47.2431	29.9957	48.2962	30.0577	30.5665	30.0667	35.9437	30.0977	33.4161	30.2787	34.6595	30.0547	34.7385	30.0597	37.8193	30.1717	40.6218	30.2247	39.5882	30.1217	37.9823
29.9772	39.0551	30.4812	37.1598	30.2082	39.2757	30.1792	49.444	30.3012	43.2651	30.4692	45.695	30.3972	47.3422	30.2362	46.7076	30.2922	31.8665	30.3042	37.8192	30.3332	34.5304	30.5172	34.4648	30.2892	35.3707	30.2972	36.9399	30.4092	41.0704	30.4572	38.4661	30.3552	38.6386
30.2127	40.1777	30.7157	35.5825	30.4457	39.7925	30.4177	50.444	30.5377	44.5565	30.7037	44.5683	30.6297	48.4625	30.4057	47.3993	30.5287	30.8518	30.5407	37.8138	30.5717	33.7849	30.7507	34.5303	30.5257	35.9438	30.5307	38.299	30.6557	40.798	30.6957	39.7702	30.5897	38.9259
30.4492	39.7285	30.9512	36.9307	30.6782	42.2971	30.6522	51.1649	30.7742	42.5366	30.9392	46.8667	30.8642	48.2034	30.6412	48.5776	30.7652	30.6947	30.7762	37.1341	30.8062	36.2045	30.9862	35.2117	30.7592	36.3456	30.7682	39.44	30.8222	40.4963	30.9312	40.8319	30.8232	41.4132
30.6827	39.4138	31.1867	35.3891	30.9147	41.4136	30.8857	50.4016	31.0087	43.003	31.1747	46.5005	31.0967	49.2047	30.8757	50.0264	31.0117	32.1428	31.0087	37.7084	31.0437	36.1432	31.2227	36.4082	30.9957	35.0928	31.0037	40.8624	31.0567	39.7301	31.1647	39.7373	31.0607	39.919
30.9172	41.0341	31.4222	37.0047	31.1542	41.9164	31.1202	51.0175	31.2422	44.4392	31.4222	45.2239	31.3302	46.1806	31.1122	48.9832	31.1722	32.9102	31.2442	37.6921	31.2812	35.979	31.4632	35.3648	31.2302	36.7307	31.2402	38.4837	31.2912	39.5877	31.4012	42.2711	31.2932	39.1074
31.1517	40.9088	31.6547	35.1459	31.3867	40.4555	31.3587	51.1133	31.4837	44.1551	31.6597	46.6527	31.5647	46.84	31.2707	49.6527	31.4217	33.7769	31.4827	39.2503	31.5177	35.9437	31.6937	36.4808	31.3917	37.7832	31.4757	38.7044	31.5257	41.0868	31.6357	39.8308	31.5277	40.3977
31.3861	39.9223	31.8921	37.3342	31.6201	41.5279	31.5951	52.4096	31.7171	44.6444	31.8951	46.6298	31.7971	49.3029	31.5031	49.8634	31.6611	31.8838	31.7201	37.3414	31.7501	36.258	31.9291	35.253	31.6381	36.9988	31.7091	40.5653	31.7601	42.1885	31.8711	40.0796	31.7631	41.6834
31.6206	42.8807	32.1296	37.455	31.8556	41.9723	31.8296	50.5067	31.9516	44.6987	32.1296	48.3604	32.0306	49.701	31.7406	49.1882	31.8976	32.8908	31.9546	38.5003	31.9826	37.3692	32.1686	35.7865	31.8056	37.407	31.9446	40.052	31.9966	42.5271	32.1076	40.4898	31.9986	40.8124
31.8541	42.4306	32.3651	37.4814	32.0911	37.7998	32.0761	52.9425	32.1871	43.6968	32.2891	46.4853	32.2781	49.0641	31.9771	48.5758	32.1331	33.8494	32.2041	38.5542	32.2171	36.8176	32.4051	35.7449	32.0371	37.8693	32.1791	39.3059	32.2311	41.3756	32.3431	42.5539	32.2301	41.0907
32.0926	43.9166	32.6026	38.6849	32.3276	39.5781	32.2386	51.6145	32.4226	44.5384	32.5266	48.4544	32.4446	50.7503	32.2146	49.5587	32.3676	33.6574	32.4376	39.9626	32.4516	36.085	32.6386	34.1713	32.2026	37.0321	32.4136	39.6338	32.4676	39.9568	32.5786	40.3581	32.4666	40.6066
32.3261	41.3261	32.8391	37.3672	32.5631	40.887	32.4721	51.4064	32.6591	44.591	32.7611	48.7097	32.6791	48.5922	32.4501	50.7592	32.6001	33.9512	32.6741	40.3423	32.6891	35.8606	32.8831	35.9923	32.4451	37.8223	32.6511	42.113	32.7031	42.5228	32.8131	41.89	32.7011	41.4006
32.5706	41.7453	33.0706	37.6828	32.7976	41.5087	32.7086	51.78	32.9126	45.5898	32.9946	49.83	32.9236	51.5316	32.6856	51.5813	32.8376	33.4113	32.9096	39.7633	32.9336	35.4935	33.0466	36.011	32.6776	37.3321	32.8876	41.7935	32.9386	43.333	33.0486	41.7531	32.9446	41.8292
32.7341	43.9599	33.3071	39.3762	33.0341	42.5412	32.9441	52.4471	33.1521	46.3101	33.2281	49.4398	33.0831	49.5049	32.9221	50.6214	33.0721	33.6459	33.1441	38.9562	33.0981	35.9273	33.2781	37.1261	32.9181	39.6224	33.1251	39.0531	33.1731	41.8346	33.2831	41.6936	33.1101	43.1001
32.9686	39.8697	33.5536	37.6029	33.2806	43.5545	33.1786	52.9103	33.3865	45.6849	33.4665	50.2524	33.3175	49.1063	33.1576	51.0403	33.3076	33.9908	33.3775	40.4733	33.3335	37.6	33.5106	38.0035	33.1565	40.3249	33.3605	40.7435	33.4095	41.0309	33.5285	42.8199	33.3456	41.3429
33.2	44.5185	33.792	37.6644	33.517	42.9178	33.416	53.7932	33.622	46.7639	33.7	49.3977	33.557	47.728	33.395	52.1005	33.54	34.9054	33.615	39.9957	33.574	38.217	33.748	35.9222	33.389	40.4252	33.599	40.3472	33.648	42.9235	33.769	41.9901	33.581	41.0864
33.4365	44.5388	34.0245	39.7184	33.7535	45.2182	33.6465	53.2775	33.8545	47.2767	33.9385	47.9706	33.7935	49.309	33.6405	51.9534	33.7765	32.5687	33.8465	41.3094	33.8055	37.4375	33.9795	35.2545	33.6265	39.2282	33.8345	41.2806	33.8835	41.8408	34.0025	41.6304	33.8165	41.2513
33.672	41.8996	34.262	36.9568	33.99	43.2375	33.883	52.2843	34.088	45.7816	34.173	50.0899	34.028	51.7575	33.803	52.0987	34.008	34.5627	34.084	39.5333	34.042	36.4475	34.215	38.6494	33.861	40.9081	34.07	42.3475	34.116	44.0358	34.242	41.7327	34.057	42.7754
33.9065	43.6963	34.4955	38.3587	34.2265	42.4042	34.1215	54.5504	34.2475	46.405	34.4105	48.3732	34.2645	49.6787	34.0375	51.7023	34.2435	35.305	34.3195	40.0868	34.2775	38.7059	34.4515	39.2567	34.0195	41.3353	34.3065	41.7302	34.3545	44.5117	34.4785	43.061	34.2875	42.4964
34.141	43.3446	34.731	39.4242	34.461	43.8349	34.355	55.5205	34.482	47.4056	34.646	48.9508	34.5	50.4055	34.273	51.0108	34.476	36.5428	34.556	41.6442	34.515	37.611	34.685	39.5643	34.251	41.2623	34.541	43.5404	34.588	43.0965	34.715	42.9884	34.523	43.6084
34.3755	44.387	34.9685	39.1537	34.6975	44.401	34.5885	54.8335	34.7175	47.8989	34.8775	47.977	34.7345	50.1143	34.5095	51.7708	34.7125	34.0191	34.7875	41.9002	34.7525	36.9599	34.9215	39.0172	34.4855	41.0919	34.7765	44.12	34.8255	44.2265	34.9505	42.853	34.7615	43.4847
34.612	43.2854	35.204	39.6197	34.929	45.4062	34.824	54.3449	34.952	48.1795	35.114	50.6359	34.968	50.297	34.746	51.1133	34.989	35.3457	35.024	43.152	34.986	38.4605	35.156	37.6611	34.72	42.1681	35.013	44.0073	35.06	43.3129	35.185	45.2644	34.998	43.1904
34.8504	42.1977	35.4374	39.7611	35.1654	45.5957	35.0594	53.364	35.1884	46.015	35.3494	48.6166	35.2034	50.8343	34.9774	50.6031	35.2274	35.8662	35.2594	43.0668	35.2204	38.5675	35.3914	38.7445	34.9554	39.8742	35.2484	43.5128	35.3044	44.1008	35.4234	42.5007	35.2304	41.996
35.0859	43.9874	35.6739	39.0681	35.4009	46.3555	35.2909	54.8591	35.4249	46.8316	35.5829	51.0132	35.4379	49.6934	35.2099	52.5346	35.3929	35.7388	35.4959	42.3026	35.4549	37.838	35.6249	39.0492	35.1909	42.4658	35.4869	42.4809	35.4659	43.8842	35.6619	45.0571	35.4679	42.5032
35.3214	46.0954	35.9084	40.5313	35.6354	43.0531	35.5244	54.6674	35.6574	46.176	35.8214	50.4198	35.6694	51.6249	35.4444	52.2195	35.6294	33.6038	35.7314	43.3594	35.6904	39.372	35.8614	38.3197	35.4234	41.7254	35.7214	44.6436	35.6994	42.4627	35.8944	44.1571	35.7024	42.4792
35.5579	44.5982	36.1419	41.0404	35.8729	44.8628	35.7589	57.5756	35.8939	49.0567	36.0569	49.9246	35.9059	52.5306	35.6809	54.8224	35.8699	36.678	35.9669	42.295	35.9239	39.0686	36.0929	38.5402	35.6809	42.6859	35.9579	45.2978	35.9309	44.3344	36.1279	43.1161	35.9369	43.1409
35.7954	46.8494	36.3804	38.0708	36.1094	43.8457	35.9954	55.7479	36.1294	47.55	36.2924	50.87	36.1404	52.9893	35.9154	52.3853	36.1024	35.4434	36.2014	42.0499	36.1624	39.4088	36.3284	39.2554	35.9194	44.9616	36.1914	43.1908	36.1674	44.3839	36.3624	44.4354	36.1734	43.7347
36.0299	45.3716	36.6189	40.4751	36.3589	44.4655	36.2329	56.0669	36.3629	47.2743	36.5269	49.3099	36.3799	52.1773	36.1499	53.3054	36.3369	36.4661	36.4399	41.0494	36.3979	38.2465	36.5629	38.1419	36.1599	42.9162	36.4279	42.0929	36.4029	43.9829	36.5979	46.9497	36.4079	43.7469
36.2644	45.4359	36.8534	40.2051	36.5294	48.1957	36.4674	54.5684	36.5994	48.5094	36.7644	52.0048	36.6154	51.4441	36.3824	53.54	36.5714	35.8157	36.6764	42.2916	36.6364	39.7036	36.7964	40.7811	36.3224	42.8646	36.6614	46.6028	36.6424	46.3425	36.8334	43.2311	36.6444	44.4183
36.4988	44.385	37.0888	39.553	36.6898	47.2028	36.7138	56.3389	36.8328	48.0898	36.9998	51.3374	36.8528	52.993	36.6198	54.158	36.8098	36.4773	36.9198	42.5224	36.8688	40.0765	37.0358	39.1231	36.5628	44.7749	36.8978	44.5635	36.8718	45.3475	37.0688	46.2318	36.8788	42.2293
36.7373	44.308	37.3253	40.0244	36.9273	46.597	36.8773	56.8534	37.0693	50.8803	37.2343	52.2693	37.0863	53.2986	36.8573	53.9308	37.0403	37.4567	37.0863	44.0541	37.1053	41.4588	37.2693	39.8479	36.7973	45.7314	37.1293	42.8242	37.1093	44.1216	37.3053	45.3416	37.1143	44.6279
36.9708	45.3765	37.5608	40.7421	37.1608	45.7417	37.1128	55.4188	37.3018	50.1299	37.4658	51.5798	37.3238	54.3924	37.0918	52.6358	37.2758	36.2004	37.3218	42.3257	37.3408	41.3499	37.5158	40.4547	37.0348	45.1378	37.3688	44.2425	37.3458	46.1972	37.5418	45.6986	37.3508	43.6084
37.2163	46.5965	37.7963	40.0169	37.3953	47.5262	37.3473	58.2894	37.5393	49.5623	37.6993	52.1606	37.5583	52.7919	37.3303	52.6791	37.5073	36.3113	37.5583	42.9601	37.5853	41.7266	37.6773	39.9767	37.2693	44.1386	37.6023	45.7397	37.5833	46.3624	37.7753	43.65	37.5983	44.7733
37.3768	45.979	38.0478	41.836	37.6318	49.3566	37.5838	57.002	37.7718	49.2782	37.9348	52.4186	37.7918	53.9952	37.5638	53.9133	37.7458	37.2559	37.7958	43.2206	37.7478	40.8884	37.8388	39.9565	37.5058	43.2109	37.8388	45.8323	37.8208	46.4343	38.0258	47.6454	37.7598	44.002
37.6143	47.2068	38.2873	42.1261	37.8783	48.1227	37.8203	57.1422	38.0203	49.3719	38.1703	52.4666	38.0223	53.8896	37.8003	58.1584	37.9773	37.218	38.0303	43.618	37.9823	40.4327	38.1153	39.8639	37.7403	43.9798	38.0833	44.4634	38.0563	47.6402	38.1883	46.6931	37.9963	44.6832
37.8468	46.6804	38.5358	41.3865	38.1188	45.7598	38.0558	57.175	38.2598	50.6466	38.4048	51.7468	38.2618	55.6981	38.0318	56.6307	38.2108	37.3497	38.2678	44.5286	38.2148	41.3527	38.2808	40.3331	37.9728	44.2751	38.3208	46.9807	38.2888	47.0814	38.4228	45.3182	38.2308	44.3519
38.0823	48.1635	38.7283	41.9984	38.3483	46.9949	38.2882	57.019	38.4973	49.1386	38.6382	55.0837	38.4962	53.103	38.2782	55.0042	38.4453	37.5749	38.5042	43.7785	38.4522	40.0008	38.5123	39.883	38.2122	46.0658	38.5572	45.7997	38.5272	47.6397	38.6573	47.1273	38.4663	45.2068
38.3147	47.7959	38.9647	41.6935	38.5877	46.1306	38.5267	56.2951	38.7287	49.8249	38.8727	52.3693	38.7267	54.3927	38.4397	53.7608	38.6847	38.0134	38.7407	45.0905	38.6887	41.1785	38.7477	40.0649	38.4477	44.7378	38.7947	45.8475	38.7647	44.827	38.8957	49.0958	38.6997	47.1187
38.5512	47.0789	39.2032	42.8566	38.8222	46.6698	38.7592	57.7803	38.9682	48.9221	39.1052	54.7799	38.9612	55.4411	38.6732	58.0375	38.9172	38.447	38.9762	44.0366	38.9252	41.899	38.9802	40.6781	38.6852	44.951	39.0292	46.1884	39.0012	48.5368	39.1322	47.7362	38.9342	44.4702
38.7857	45.59	39.4367	42.7307	39.0587	48.9442	38.9937	56.1915	39.2037	48.4776	39.3367	54.3331	39.1967	55.5926	38.9037	57.5176	39.1507	38.896	39.2107	43.0373	39.1627	40.5732	39.2197	41.5867	38.9187	44.8222	39.2637	44.9167	39.2407	47.7531	39.3677	45.3788	39.1677	46.4582
39.0192	47.5053	39.6722	42.8886	39.2972	50.0025	39.2252	58.2358	39.4362	53.15	39.5712	54.4909	39.4292	56.4003	39.1402	56.3408	39.3862	39.5756	39.4412	44.2551	39.3972	41.0146	39.4542	40.1133	39.1572	43.6037	39.4952	45.5185	39.4762	46.5147	39.6062	46.8864	39.4032	45.7954
39.2517	48.3569	39.9077	42.9202	39.5357	47.734	39.4617	58.2172	39.6717	50.1621	39.8037	54.5281	39.6627	54.6308	39.3767	56.266	39.6247	39.1018	39.6777	45.8534	39.6317	42.4945	39.6877	43.2787	39.3907	46.1539	39.7337	46.954	39.7117	49.3725	39.8417	45.54	39.6397	46.1798
39.4882	49.6412	40.1472	43.3917	39.7712	50.1095	39.6962	58.9409	39.9062	50.882	40.0392	54.5593	39.8962	56.1139	39.6142	56.4317	39.8672	38.3709	39.9102	44.6021	39.8702	42.438	39.9222	42.2593	39.6282	44.5983	39.9692	47.73	39.9572	50.1051	40.0772	48.3225	39.8762	46.0784
39.7217	48.9731	40.3817	42.6166	39.9337	48.561	39.9297	61.4581	40.1417	50.6432	40.2727	53.5051	40.1327	55.1096	39.8507	55.7157	40.0297	39.3438	40.1447	44.7564	40.1047	41.2621	40.1577	40.992	39.8617	45.0275	40.2057	46.8677	40.1237	47.7909	40.3137	46.5167	40.1107	46.5688
39.9571	48.9161	40.6181	43.3303	40.1691	51.0118	40.1621	58.0957	40.3751	51.6943	40.5201	55.4323	40.3681	56.0054	40.0861	56.8553	40.2651	37.8437	40.3791	46.0869	40.3371	42.3544	40.3901	40.4665	40.0981	46.2564	40.4401	48.3844	40.3591	50.4174	40.5471	48.2621	40.3491	46.5044
40.1886	48.1786	40.8556	44.2496	40.4076	47.7036	40.3966	58.8398	40.6096	53.1624	40.7566	56.2339	40.6036	55.0466	40.3216	56.915	40.4996	40.9312	40.6156	45.3036	40.5746	43.5154	40.6196	41.2923	40.3326	46.6388	40.6766	47.4446	40.5926	46.3984	40.7826	46.8835	40.5856	48.2898
40.4221	47.8782	41.0911	45.8118	40.6411	49.8624	40.6321	60.2807	40.8411	52.0505	40.9911	54.2993	40.8371	54.2958	40.5551	56.4771	40.7361	39.1118	40.8481	48.0216	40.8121	41.2108	40.8581	42.9224	40.5901	48.6501	40.9111	48.2703	40.8251	47.9154	41.0181	49.7896	40.8281	46.722
40.6586	48.1923	41.3286	45.0548	40.8806	50.5196	40.8676	60.365	41.0766	52.1334	41.2266	56.5552	41.0736	55.7007	40.7886	56.5836	40.9706	40.0454	41.0846	46.4896	41.0486	44.2685	41.1036	41.7669	40.8226	45.9611	41.1496	46.9206	41.0596	48.7488	41.2596	49.1715	41.0636	47.8726
40.8911	48.177	41.5601	43.5683	41.1141	49.7915	41.1031	60.9227	41.3101	52.6118	41.4611	55.7668	41.3061	57.4496	41.0271	58.142	41.2071	39.8068	41.3301	48.1279	41.2831	42.7795	41.2671	43.8381	41.0601	48.4673	41.3841	49.8827	41.2941	50.3106	41.4971	46.9271	41.2991	49.7883
41.1256	49.6153	41.7966	45.7446	41.3496	48.4231	41.3476	60.8986	41.5476	51.1876	41.6996	56.098	41.5426	56.2091	41.2616	59.1092	41.4446	39.3818	41.4956	45.3324	41.5186	43.8739	41.5006	43.5174	41.2966	48.0857	41.6206	48.4949	41.5276	49.3979	41.7346	49.8655	41.5336	48.3832
41.3601	50.9578	42.0311	45.4181	41.5851	50.8969	41.5101	60.798	41.7861	51.7209	41.9351	56.684	41.7791	56.5959	41.4991	58.6191	41.6811	41.3632	41.7291	46.8049	41.7551	45.9399	41.7361	43.2491	41.5321	47.3405	41.8541	49.1145	41.7631	49.7471	41.9681	48.0634	41.7581	46.5129
41.5965	51.027	42.2685	44.5684	41.8245	51.0988	41.7455	61.4348	42.0225	51.8089	42.1685	55.571	42.0125	56.0809	41.7335	55.973	41.9185	40.1218	41.9625	47.9131	41.9885	43.8378	41.9705	42.7975	41.7665	47.8601	42.0875	48.7989	41.9995	49.2582	42.2065	49.7602	41.9915	47.4728
41.841	49.2352	42.521	46.8858	42.06	51.331	41.978	59.5351	42.254	53.9412	42.404	56.4078	42.256	57.1673	41.972	60.9778	42.153	40.9521	42.199	48.8453	42.233	43.1703	42.204	43.026	42.002	48.8555	42.321	49.1868	42.234	50.8097	42.456	48.8347	42.23	48.1165
42.0035	50.9144	42.7535	45.5392	42.2935	49.461	42.2105	60.8618	42.5055	51.5713	42.6365	55.2513	42.4165	57.5417	42.2075	59.3425	42.3905	41.7502	42.4345	46.991	42.3985	45.3904	42.4425	42.2051	42.2335	47.3516	42.5675	48.2841	42.4675	50.7206	42.6925	48.119	42.4625	49.5908
42.238	52.0425	42.99	46.8887	42.543	51.6248	42.45	61.7896	42.743	53.3614	42.873	56.4693	42.653	59.5319	42.443	59.9643	42.626	40.7934	42.665	47.3854	42.635	44.6489	42.677	43.1617	42.47	48.496	42.807	49.1896	42.706	50.3508	42.93	51.2625	42.699	48.554
42.4735	50.7846	43.2255	46.0104	42.7835	52.9497	42.6845	60.3238	42.9775	53.5711	43.1055	56.8969	42.8875	56.1713	42.6805	59.6283	42.8625	40.9556	42.8975	47.2463	42.8695	44.0831	42.9115	42.9636	42.7045	48.6339	43.0405	49.3474	42.9405	51.1553	43.1685	48.4708	42.9355	51.2181
42.71	50.6123	43.463	45.8918	43.017	50.7505	42.92	60.7208	43.215	55.4126	43.341	55.577	43.121	57.9802	42.926	58.7004	43.098	41.3816	43.133	47.8685	43.106	44.1531	43.145	45.2638	42.94	47.733	43.276	47.4637	43.178	50.2511	43.403	49.0014	43.173	48.4756
42.9445	51.1725	43.6975	46.2589	43.2525	49.249	43.1565	60.1393	43.4535	54.2587	43.5735	56.5364	43.3565	59.1876	43.0875	59.3606	43.3335	40.9639	43.3655	48.3665	43.3395	44.3777	43.3825	44.6247	43.1715	48.6532	43.5095	50.7309	43.4125	49.1119	43.6385	50.9526	43.4105	48.8346
43.181	51.0041	43.9359	45.2952	43.489	48.8319	43.3959	60.9152	43.687	53.8162	43.812	58.3628	43.59	59.8782	43.324	60.8893	43.564	40.8384	43.599	47.0166	43.5759	44.7245	43.616	44.5914	43.4059	48.6542	43.7419	49.3512	43.5749	51.7512	43.888	51.2758	43.647	48.8851
43.4134	50.8786	44.1714	46.8627	43.7244	48.725	43.6354	63.0149	43.9244	54.8385	44.0454	57.0675	43.8254	59.5216	43.5574	59.7118	43.8004	42.2635	43.8364	49.5171	43.8104	45.9893	43.7764	43.6906	43.6374	47.2031	43.9794	50.9049	43.8074	52.4451	44.0674	50.6694	43.8804	50.2683
43.6499	49.9022	44.4049	45.8854	43.9549	49.1682	43.8679	61.6278	44.1589	54.9027	44.2919	56.4393	44.0579	58.3896	43.7949	58.429	44.0329	40.5462	44.0719	49.7744	44.0429	44.0589	44.0139	45.5028	43.8739	48.9696	44.2129	50.2579	44.0449	51.4655	44.3049	52.6345	44.1179	49.552
43.8834	52.4064	44.6384	47.7495	44.1904	50.8458	44.1044	61.8002	44.3944	54.2852	44.4674	57.7728	44.2954	58.4442	44.0304	59.3037	44.2704	41.4236	44.3104	49.0944	44.2774	44.0598	44.2494	44.5061	44.1104	47.2504	44.4484	49.4007	44.2774	50.4183	44.5404	51.136	44.3534	49.5987
44.1179	51.1589	44.8769	45.7792	44.4219	48.9359	44.3409	62.3254	44.6279	54.0965	44.6429	56.6572	44.5269	58.3656	44.2659	60.3353	44.5139	42.3641	44.5429	49.461	44.5149	44.5533	44.4829	45.9896	44.2709	46.0139	44.6819	51.1138	44.5149	50.7104	44.7749	49.9589	44.5879	49.4256
44.3514	49.4843	45.1084	44.396	44.6584	50.9867	44.5804	63.7948	44.8634	56.206	44.8804	57.171	44.7604	59.5077	44.4974	60.1182	44.6734	41.8062	44.7804	50.5061	44.7524	47.4907	44.6664	45.5891	44.5054	47.2624	44.9194	50.9198	44.7494	51.4111	45.0104	51.2493	44.8254	51.0678
44.5859	53.3462	45.3419	44.8039	44.8929	49.4169	44.8129	63.1343	45.0979	56.8002	45.1269	58.7822	44.9939	60.8679	44.7329	59.4554	44.9079	42.7771	45.0169	49.2867	44.9869	45.5916	44.8319	43.1352	44.7389	45.5616	45.1539	50.6093	44.9829	54.7533	45.2459	52.1171	45.0619	51.0441
44.8214	52.1094	45.5734	45.4571	45.1284	52.0321	45.0494	63.4518	45.3324	55.0065	45.2894	57.0692	45.2284	61.6966	44.9684	61.1713	45.1474	43.2357	45.2544	48.8795	45.2204	46.3067	45.0654	45.5989	44.9754	47.7122	45.3904	50.0694	45.2144	52.3987	45.4814	49.9419	45.2984	50.5116
45.0558	53.547	45.8098	44.5466	45.3628	50.3633	45.2868	63.3436	45.5678	55.4554	45.5268	58.6107	45.4628	59.7617	45.2048	63.9732	45.3808	42.6249	45.4868	48.847	45.4588	45.8801	45.3018	46.2268	45.2208	48.8546	45.6268	52.6069	45.4488	51.3019	45.7168	50.0581	45.5338	50.3374
45.2903	53.0075	46.0453	45.4019	45.5993	53.1395	45.5233	63.5554	45.8033	55.6025	45.7613	58.007	45.6973	60.3157	45.4403	62.2807	45.6163	41.8014	45.7243	49.6873	45.6933	45.8941	45.5373	44.204	45.3823	46.6727	45.8613	50.7953	45.6843	53.4145	45.9533	48.9104	45.7673	49.4985
45.5258	52.6287	46.2798	47.6991	45.8308	53.2796	45.7578	62.4257	46.0378	54.3931	45.9968	57.8705	45.9328	57.9474	45.6768	61.917	45.8518	42.4249	45.9698	49.3327	45.9228	45.9755	45.7728	44.4452	45.6178	49.3891	46.0938	49.586	45.9228	53.9272	46.1858	53.2601	46.0028	50.1985
45.7603	51.6381	46.5203	45.7863	46.0653	51.9247	46.0043	63.5703	46.2723	55.3277	46.2333	57.0646	46.1653	60.7492	45.9113	62.4604	46.0873	43.4886	46.1353	49.4552	46.1573	44.5093	46.0073	47.1172	45.8493	48.752	46.3323	52.1241	46.1553	52.396	46.4223	51.1681	46.2403	49.2563
45.9928	51.6212	46.7548	45.2253	46.3038	51.8719	46.1658	64.3526	46.5068	56.1984	46.4688	57.2632	46.4008	58.408	46.1458	61.4207	46.3208	42.8148	46.3728	50.6425	46.3908	46.4282	46.2448	46.4272	46.0828	47.7246	46.5678	53.1136	46.3888	54.2396	46.6538	53.3537	46.4758	51.942
46.2283	52.9347	46.9873	47.778	46.5423	50.8794	46.4023	67.5198	46.7433	56.9558	46.6293	59.0224	46.6343	62.0144	46.3823	59.2759	46.5593	44.0725	46.6063	50.5072	46.6253	46.8661	46.4793	44.8644	46.3133	47.6612	46.8053	50.3484	46.6223	52.3695	46.8923	53.0509	46.7113	51.8892
46.4678	52.0459	47.2208	45.5054	46.7758	53.4947	46.6368	64.7784	46.9948	55.6359	46.8658	58.5518	46.8778	62.2737	46.6198	62.9427	46.7928	43.3213	46.8428	50.7869	46.8708	45.6926	46.7128	47.48	46.5468	45.9521	47.0538	52.1583	46.8578	52.9307	47.1248	50.9023	46.9568	52.2707
46.6302	52.1054	47.4542	46.5614	47.0112	53.0416	46.8722	66.2632	47.2332	57.4373	47.1032	57.5095	47.0402	58.4768	46.8542	61.4789	47.0302	42.5132	47.0742	50.7087	47.0332	47.0944	46.9462	46.2369	46.7792	48.3098	47.2872	53.1866	47.0922	52.6044	47.3652	51.7857	47.1222	48.8319
46.7897	52.4553	47.6887	48.1151	47.2607	52.56	47.1067	64.5845	47.4687	56.7998	47.3357	56.8889	47.2767	60.8385	47.0927	62.9676	47.2657	42.3439	47.3057	50.0177	47.2687	44.1846	47.1827	46.8834	47.0177	48.8022	47.5237	52.0409	47.3267	52.2555	47.5997	52.8436	47.3567	53.3337
47.0252	51.9405	47.9232	46.2901	47.4212	54.0408	47.3422	64.104	47.7042	56.5785	47.5702	60.5354	47.5122	61.6752	47.3232	61.2605	47.5002	44.4404	47.5382	50.8318	47.5032	48.6402	47.4182	47.7961	47.2522	48.8147	47.7582	51.1647	47.5632	51.8058	47.8352	52.9755	47.5932	51.6581
47.2657	54.8937	48.1567	46.9801	47.6557	52.854	47.5787	63.6967	47.9367	55.7264	47.8037	59.8344	47.7447	61.6672	47.5707	63.2943	47.7417	44.2752	47.7687	50.4994	47.7357	47.7267	47.6517	46.5354	47.4887	48.7684	47.9947	53.6243	47.7997	54.5599	48.0687	52.9478	47.8287	53.9886
47.4962	53.099	48.3902	49.1294	47.8902	53.4576	47.8152	65.0762	48.1702	56.1033	48.0372	58.8762	47.9812	59.119	47.7332	61.1766	47.9772	43.0243	48.0032	50.4898	47.9722	48.2194	47.8882	46.6862	47.7212	48.1804	48.2302	52.1115	48.0332	53.9163	48.3052	54.0816	48.0652	52.277
47.7337	54.5867	48.6277	48.3491	48.1237	51.1563	48.0527	64.9213	48.4067	57.7262	48.2757	59.2207	48.2157	61.757	47.9687	63.6098	48.2137	44.1921	48.2367	51.1677	48.2067	47.4544	48.1217	47.4982	47.9547	50.4901	48.4667	54.6317	48.2707	53.2187	48.5427	53.6604	48.3037	52.2677
47.9672	53.1695	48.8662	48.688	48.3602	54.8777	48.2902	63.4998	48.6402	57.0449	48.5072	60.4184	48.4532	62.3093	48.2012	63.1554	48.4452	43.4097	48.4712	50.746	48.4422	47.3111	48.3692	47.1061	48.1882	49.7862	48.7072	51.7929	48.5062	53.4495	48.7782	52.8887	48.5402	50.6669
48.2047	55.7628	49.0997	47.1742	48.5926	54.2081	48.5236	66.6253	48.8787	57.7668	48.7447	60.8027	48.6827	60.8099	48.4376	63.0502	48.6776	43.3272	48.7056	52.6918	48.6766	49.8595	48.5347	48.1476	48.4206	49.886	48.9406	53.3733	48.7436	55.3043	49.0136	51.1536	48.7737	53.5002
48.4341	53.4872	49.3361	47.7627	48.8301	55.2727	48.7611	65.8011	49.1121	58.124	48.9821	60.2772	48.9191	61.1854	48.6761	61.5917	48.9131	44.6573	48.9461	51.8137	48.9141	46.7289	48.7711	49.6902	48.6541	49.3712	49.1761	55.081	48.9761	55.2919	49.2491	51.894	49.0091	53.5526
48.5916	55.5853	49.5726	48.8226	49.0656	55.6451	48.9956	66.3572	49.3476	57.3749	49.2186	59.7889	49.1516	62.0098	48.9106	61.3797	49.1586	44.0795	49.1796	50.0275	49.1506	49.0013	49.0086	49.309	48.8886	49.1279	49.4116	51.9291	49.2216	55.0385	49.4846	51.6322	49.2466	51.991
48.8281	53.9185	49.8081	48.8065	49.3011	53.2928	49.2351	67.7841	49.5851	57.7681	49.4511	61.5528	49.3121	62.7482	49.1461	63.6643	49.3221	43.8136	49.4151	51.7067	49.3861	48.9845	49.2461	46.9533	49.1221	49.34	49.6481	54.7537	49.3861	53.7731	49.7201	52.8049	49.4791	54.1547
49.0646	55.2475	50.0426	50.4434	49.5356	55.7277	49.4686	67.1703	49.8176	57.7627	49.6966	60.2543	49.5456	62.2256	49.3846	62.1915	49.5606	45.3881	49.6526	52.035	49.6196	49.6164	49.4786	47.5656	49.2806	48.1909	49.8816	54.7155	49.6196	53.1813	49.9556	54.5052	49.7156	53.5583
49.2981	54.4206	50.2761	48.6868	49.7701	53.4055	49.7041	65.1365	50.0511	55.5745	49.8591	60.9589	49.7761	63.6052	49.6211	64.1895	49.7931	43.4447	49.8891	51.6587	49.8551	49.6241	49.7111	47.9634	49.5251	49.1089	50.1141	54.5741	49.8581	53.7133	50.1871	55.0885	49.9541	53.4865
49.5356	53.6419	50.5136	49.9594	50.0056	55.694	49.9396	66.9101	50.2866	60.679	50.0896	59.6096	50.0056	63.4832	49.8546	60.1767	50.0286	45.7863	50.1206	51.4538	50.0946	50.638	49.9496	48.5616	49.6956	49.9865	50.3476	55.2756	50.0906	54.2741	50.4226	55.5069	50.1156	52.5473
49.7681	56.0603	50.7481	47.9939	50.2411	53.4394	50.1771	68.1111	50.5201	58.3599	50.3191	61.531	50.2411	64.5565	50.0901	63.6993	50.2651	45.9797	50.3751	55.1796	50.3301	50.9602	50.1871	48.0659	49.9241	49.6662	50.5861	56.2955	50.3271	53.471	50.6591	54.3791	50.3511	54.5515
50.0025	55.8778	50.9835	47.9346	50.4745	54.4028	50.4125	66.2898	50.7545	57.0253	50.5545	60.5446	50.4755	62.7431	50.3265	62.2041	50.4995	44.7552	50.6035	51.7949	50.5675	49.8081	50.4275	47.6821	50.1605	48.4376	50.8155	52.9483	50.5585	54.1303	50.8955	55.3486	50.5865	53.6091
50.236	55.028	51.214	50.0895	50.712	53.8662	50.657	67.95	50.988	59.1256	50.789	60.9831	50.711	62.8197	50.564	66.1746	50.736	44.6707	50.84	51.6562	50.805	50.2353	50.66	49.2664	50.394	50.2373	51.053	52.4435	50.795	57.143	51.13	56.258	50.824	52.8708
50.4725	55.5965	51.4605	49.462	50.9455	54.7303	50.8245	66.5984	51.2225	58.092	51.0235	61.385	50.9475	62.756	50.7995	64.716	50.9745	43.9666	51.0765	54.7435	51.0375	49.7374	50.8955	49.5587	50.6305	49.1127	51.2885	54.3314	51.0245	54.9462	51.3765	55.6113	51.0615	54.3721
50.707	57.4778	51.625	48.9875	51.182	52.0722	51.058	67.0737	51.458	57.1077	51.259	62.5663	51.182	64.0386	51.037	66.6872	51.212	45.8268	51.311	54.1245	51.268	50.0224	51.13	48.4448	50.865	51.3372	51.524	56.0139	51.263	57.3803	51.618	56.3687	51.292	55.2216
50.9555	56.1614	51.8575	48.6171	51.4175	54.4896	51.2935	69.369	51.6905	59.1768	51.4945	61.4202	51.4245	64.0855	51.2705	64.3555	51.4465	46.0785	51.5445	53.8254	51.5115	51.4078	51.3685	48.9982	51.0995	50.0449	51.6955	54.3308	51.4985	57.3948	51.8515	55.5148	51.5385	53.8435
51.117	56.8031	52.091	48.7803	51.65	53.6409	51.53	69.3591	51.925	56.4313	51.735	63.277	51.592	62.9422	51.507	64.0354	51.682	46.7396	51.782	51.128	51.676	51.7454	51.608	49.7445	51.339	49.7415	51.93	56.4896	51.732	55.127	52.09	55.3668	51.703	54.3882
51.3525	57.0505	52.3295	50.3293	51.8975	53.9543	51.7675	67.086	52.1575	58.1553	51.9685	62.5741	51.8275	62.8515	51.7405	65.1329	51.9175	45.0815	52.0165	52.7666	51.9145	51.0103	51.8415	48.5081	51.5765	51.0561	52.1635	53.8741	51.9645	57.4006	52.3275	57.1535	51.9395	53.4107
51.5889	56.6599	52.5659	49.4999	52.0639	55.4383	52.0029	66.5636	52.3959	60.0255	52.2029	62.2437	52.0619	65.433	51.9739	62.1328	52.1539	46.5248	52.2549	52.9526	52.1519	50.9243	52.0759	49.5536	51.8089	49.5878	52.3999	56.0468	52.1989	54.6631	52.5659	54.9846	52.0989	55.1595
51.8244	55.6263	52.7994	49.843	52.2974	52.3597	52.2354	66.9974	52.6274	59.4703	52.4374	62.4727	52.2974	64.4375	52.2194	63.9748	52.3874	47.0583	52.4914	53.1926	52.3874	50.9	52.3364	49.3434	52.0444	52.6548	52.6354	55.2603	52.4364	55.6222	52.8004	56.9638	52.3334	53.9135
52.0569	55.4014	53.0379	50.1728	52.5319	54.0256	52.4669	68.3207	52.8629	60.5621	52.6709	60.3175	52.5319	64.5379	52.3839	63.934	52.6219	46.414	52.7269	53.1552	52.6219	51.2528	52.5709	50.5954	52.2789	51.7628	52.8719	55.8906	52.6689	56.2469	53.0379	59.7544	52.5689	54.1978
52.2944	56.2574	53.2694	51.0252	52.7714	53.4784	52.7024	69.2572	53.0994	61.4466	52.9104	61.614	52.7684	65.1744	52.6194	63.2411	52.8564	46.1051	52.9634	53.4059	52.8574	52.577	52.8004	49.5514	52.5154	51.3148	53.1074	56.0361	52.9024	57.3177	53.2734	56.126	52.8044	55.098
52.5279	58.1345	53.5039	50.4143	53.0079	54.4744	52.9389	67.0033	53.3359	61.6928	53.1429	62.6185	53.0039	64.5928	52.8529	65.7405	53.0919	45.8151	53.1969	52.7172	53.0969	51.2345	53.0369	50.453	52.7539	50.2394	53.3389	55.0285	53.1409	56.5483	53.5109	57.76	53.0379	57.1602
52.7674	56.314	53.7374	50.7618	53.2424	54.8508	53.1714	70.0684	53.5734	61.8827	53.3794	62.9387	53.2374	63.831	53.0884	65.5498	53.3244	45.6572	53.4324	53.7249	53.3304	50.3129	53.2694	49.4943	52.9884	50.5038	53.5694	56.0422	53.3754	55.5659	53.7444	57.6155	53.2754	56.0405
52.9989	57.3289	53.9719	50.7689	53.4769	56.7945	53.4069	70.2474	53.8069	60.4638	53.6159	62.2562	53.4739	67.1699	53.3269	65.7516	53.5649	46.8438	53.6659	52.6659	53.5669	52.196	53.5039	51.3682	53.2229	50.2626	53.8069	58.7178	53.6089	56.5008	53.9819	57.3617	53.5129	55.1885
53.2314	56.4861	54.2054	51.5074	53.6493	53.4125	53.6443	67.9311	54.0453	60.9277	53.8524	62.3969	53.7064	64.4978	53.5624	65.4612	53.8063	47.2722	53.8984	52.5889	53.8033	51.6555	53.7394	51.365	53.4594	53.0433	54.0363	55.1133	53.8533	57.7184	54.2143	53.7693	53.7494	56.3846
53.4648	58.8956	54.4378	50.3225	53.8128	54.679	53.8798	69.157	54.2818	60.1764	54.0868	61.2864	53.9448	66.2091	53.7978	65.5014	54.0368	46.5174	54.1328	55.0854	54.0398	50.3345	53.9748	50.0622	53.6988	53.4404	54.2718	54.8676	54.0158	56.3458	54.4528	56.1497	53.9818	55.9439
53.7023	57.094	54.6713	51.9798	54.0503	52.4092	54.1093	69.9566	54.5153	61.8053	54.3323	63.0008	54.1773	67.2533	54.0343	63.3995	54.2703	46.4811	54.3663	54.8379	54.2713	50.7538	54.2113	51.4868	53.9333	51.9137	54.5053	54.3651	54.2513	58.378	54.6853	57.0842	54.2173	56.0452
53.8598	57.9147	54.9068	50.1727	54.2858	55.4382	54.3478	70.0229	54.7518	60.092	54.4948	62.6472	54.4138	66.1905	54.2698	64.6329	54.5068	46.1397	54.6018	53.5244	54.5098	51.6684	54.4508	51.0051	54.1798	52.9714	54.7408	55.7477	54.4858	58.6728	54.9198	57.636	54.4508	57.2182
54.0193	56.7969	55.1413	50.1571	54.5203	54.716	54.5823	68.6009	54.9873	61.1332	54.7313	61.9586	54.6473	66.6862	54.5073	66.5901	54.7413	46.8438	54.8373	56.6518	54.7463	50.0756	54.6853	51.4562	54.3433	51.9064	54.9763	55.5476	54.7203	58.4096	55.1543	58.4677	54.6893	55.1831
54.2528	59.2303	55.3798	49.5834	54.7588	56.3663	54.8188	70.4341	55.2238	60.8983	54.9658	64.602	54.8828	65.0426	54.7418	66.7677	54.9778	47.6088	55.0808	55.7957	54.9798	51.0456	54.9228	50.1793	54.5788	53.3288	55.2108	57.8496	54.9538	57.2382	55.3928	57.5621	54.9228	58.6343
54.4123	59.3113	55.6163	51.773	54.9903	57.2604	55.0553	68.5804	55.4583	60.3817	55.2023	64.4143	55.1213	65.8697	54.9803	65.5556	55.2153	49.2213	55.2453	54.9054	55.2153	52.1784	55.1563	51.5908	54.8133	52.6387	55.4453	58.4751	55.1883	59.2262	55.6283	59.3172	55.1613	58.2743
54.6478	57.1032	55.8668	53.4623	55.2258	55.3285	55.3008	69.7593	55.6938	62.9091	55.4378	62.3146	55.3548	66.5478	55.2128	68.3247	55.4478	47.4197	55.4828	52.7634	55.4488	53.2778	55.3918	53.2112	55.0498	52.2819	55.6798	57.8977	55.4238	59.7713	55.8778	57.8185	55.3978	56.3064
54.8832	56.4669	56.1032	51.6937	55.4622	53.814	55.4632	70.5366	55.9402	60.4576	55.6712	62.7882	55.5902	68.8293	55.4442	67.2995	55.6842	48.7256	55.7142	54.6028	55.6832	52.6644	55.6842	50.8284	55.2872	53.9898	55.9242	56.2208	55.6572	56.6961	56.1142	58.4982	55.6332	56.3999
55.1167	58.3396	56.3397	50.8826	55.7027	54.917	55.7017	69.496	56.1037	61.3594	55.9047	62.6998	55.8247	69.1233	55.6817	64.7714	55.9207	47.4617	55.9487	56.0047	55.9197	53.0001	55.9167	50.6979	55.5217	52.8202	56.1637	57.3228	55.8917	59.2334	56.3477	59.1627	55.8657	56.1916
55.2862	58.6679	56.5742	51.5767	55.9372	53.2844	55.9342	70.9753	56.3352	61.1895	56.1382	65.3842	56.0662	68.0733	55.9182	68.9423	56.1552	48.1205	56.1842	56.1316	56.1672	52.6993	56.1622	52.6195	55.7602	55.1344	56.3942	59.2401	56.1222	58.9861	56.5822	57.4191	56.1082	55.6176
55.4497	59.0211	56.8067	51.7618	56.1737	57.1226	56.1717	73.0873	56.5717	61.9041	56.3737	66.1812	56.2937	64.8108	56.1557	67.4716	56.3897	47.2084	56.4177	56.4729	56.4057	53.2806	56.3277	52.0319	55.9917	53.5821	56.6317	58.6238	56.3567	59.7571	56.8187	58.6555	56.2727	56.3069
55.6072	57.719	57.0462	50.9067	56.4182	55.6107	56.4082	68.7553	56.8052	61.3975	56.6092	64.4313	56.5292	65.5072	56.3912	67.641	56.6252	47.733	56.6522	55.534	56.6402	52.2318	56.5632	51.7179	56.2292	52.4884	56.8662	57.2499	56.5922	58.0937	57.0532	58.5533	56.5112	56.9221
55.8507	59.454	57.2837	51.6913	56.5807	54.9164	56.6417	71.2797	57.0377	62.082	56.8487	62.3489	56.7627	67.3333	56.6297	68.1138	56.8617	47.4666	56.8877	54.5504	56.8767	54.309	56.8007	52.9862	56.4657	53.8294	57.1047	57.2295	56.7697	56.6642	57.2907	57.2761	56.7487	56.987
56.1062	57.6458	57.5182	52.9613	56.8162	56.474	56.8772	71.4449	57.2712	62.8094	57.0812	64.5299	56.9972	65.0355	56.8732	67.7739	57.0952	49.9409	57.1262	56.751	57.1122	52.7615	57.0352	51.9633	56.7012	52.5484	57.3382	58.0814	57.0172	60.6135	57.5282	59.7253	56.9842	56.2669
56.3386	60.142	57.7536	51.3961	57.0536	56.6617	57.1116	71.3669	57.5046	62.8313	57.3196	64.6758	57.2316	67.1628	57.0346	70.6109	57.3356	49.2965	57.3616	56.1375	57.3476	53.6827	57.2706	55.1539	56.9386	53.851	57.5766	57.4242	57.2586	59.6398	57.7646	59.4547	57.2176	58.4521
56.5781	57.5683	57.9901	51.1338	57.2881	56.6444	57.3471	70.3405	57.7411	61.2335	57.5521	64.7699	57.4691	64.556	57.2671	68.7475	57.5681	48.8443	57.5971	56.6209	57.5841	52.5698	57.5071	53.206	57.1751	53.7275	57.8121	58.1594	57.4921	58.5952	57.9981	58.4368	57.4511	57.6201
56.8126	58.1366	58.2266	51.8457	57.5216	58.3869	57.5816	68.2051	57.9746	63.7552	57.7876	65.2945	57.7036	66.0541	57.5026	65.4718	57.8056	47.8928	57.8316	56.2395	57.8196	53.7242	57.7426	52.7595	57.4116	54.3389	58.0466	57.7184	57.7256	59.981	58.2366	59.7793	57.6866	56.9901
57.0461	58.1787	58.4621	52.6819	57.7591	55.281	57.8171	70.5001	58.2111	64.8663	58.0241	65.9701	57.9411	66.8189	57.7381	66.3013	58.0401	49.678	58.0691	57.6837	58.0521	52.8431	57.9761	52.3234	57.6421	53.3988	58.2841	57.1944	57.9651	59.7612	58.4751	60.3336	57.9241	58.2688
57.2806	56.2689	58.6976	52.5941	57.9946	56.4207	58.0996	70.3894	58.4446	60.8375	58.2596	67.2127	58.1746	68.2711	57.9716	66.6776	58.2786	50.2691	58.3046	56.795	58.2896	53.4233	58.2136	52.6835	57.8806	54.5678	58.5186	58.4838	58.1966	59.3347	58.7116	57.6372	58.1586	59.6388
57.4421	59.5359	58.9341	51.5718	58.2301	57.3961	58.3381	71.5309	58.6781	63.158	58.4911	63.4852	58.3341	66.262	58.2061	69.3876	58.5181	48.0214	58.5401	57.0399	58.5261	53.462	58.4501	52.2034	58.1151	55.4533	58.7541	59.7718	58.3701	61.0615	58.9441	58.9949	58.3911	57.3708
57.6746	59.4853	59.1726	51.2484	58.4626	57.1068	58.5716	70.9768	58.9126	61.6188	58.7236	64.0401	58.5646	67.9413	58.4396	67.5881	58.6836	49.022	58.7746	57.7379	58.7616	52.6368	58.6856	54.1063	58.3526	53.9852	58.9916	57.3652	58.6076	59.8952	59.1766	59.8775	58.6276	58.2508
57.9091	58.2601	59.4051	53.4471	58.6981	57.3368	58.809	72.6101	59.1471	60.7572	58.9671	66.1151	58.8021	66.2077	58.6741	68.1226	58.9201	48.4106	59.0121	59.2245	58.998	53.6661	58.9211	53.8173	58.5981	56.1481	59.229	59.3731	58.846	61.7504	59.412	59.438	58.862	58.3512
58.1435	59.3538	59.6415	53.7432	58.9335	57.9679	59.0435	72.5163	59.3825	62.9958	59.1295	63.3845	59.0355	68.5895	58.9115	68.3888	59.1555	50.3604	59.2455	57.7792	59.2365	53.5803	59.1575	53.6887	58.8375	55.5017	59.4635	57.2245	59.0795	59.0648	59.6475	58.9133	59.0995	59.4439
58.378	58.569	59.878	53.8175	59.171	56.6708	59.291	70.5357	59.617	63.6059	59.366	65.593	59.27	68.6731	59.146	68.2459	59.389	49.0922	59.497	56.2863	59.471	53.5383	59.392	53.2362	59.071	53.6656	59.699	59.3487	59.314	59.6115	59.882	59.614	59.332	59.1752
58.6185	60.2159	60.1135	51.9599	59.4065	56.9182	59.5235	70.8112	59.8515	63.2066	59.6035	65.4954	59.5035	67.8204	59.3825	69.5555	59.6255	50.3321	59.7315	59.7095	59.7055	53.6626	59.6265	52.4269	59.3055	55.9242	59.9335	58.0275	59.5475	58.7171	60.1185	60.0314	59.5655	59.2747
58.848	59.5409	60.366	53.8235	59.643	56.9186	59.76	72.1287	60.083	62.3288	59.838	65.3678	59.736	69.181	59.614	66.5297	59.859	49.1756	59.97	58.9374	59.938	54.5319	59.863	52.9811	59.54	53.6299	60.17	59.738	59.783	58.3967	60.37	59.5796	59.801	56.7639
59.0825	59.4597	60.6045	54.5133	59.8805	57.0962	59.9915	73.9428	60.3325	63.9124	60.0745	66.3435	59.8995	67.8998	59.8495	72.2552	60.0945	50.1697	60.2075	59.4083	60.1715	53.6509	60.0945	54.2019	59.7765	55.0352	60.4215	59.4355	60.0175	59.4443	60.6035	59.5574	60.0335	60.2278
59.319	60.5479	60.841	53.6269	60.114	58.1717	60.226	73.5861	60.566	64.5442	60.31	66.0587	60.132	69.0238	60.085	66.5685	60.327	49.4986	60.444	60.4134	60.406	54.6181	60.329	54.3389	60.016	55.2418	60.652	58.3851	60.25	60.2787	60.838	58.8747	60.269	61.4132
59.5535	59.9726	61.0765	53.7725	60.3515	57.4943	60.4585	70.6445	60.8025	60.8644	60.5445	66.9351	60.3755	68.4339	60.3205	72.2802	60.5605	49.452	60.6795	58.5341	60.6435	55.3398	60.5655	55.9339	60.2515	54.888	60.8845	61.0641	60.4835	61.1758	61.0765	60.7887	60.5025	58.9675
59.7879	61.1009	61.3079	51.3824	60.5869	57.5518	60.6929	75.2397	61.0369	63.2032	60.7819	63.7158	60.6139	69.212	60.5559	68.1391	60.7939	49.6932	60.9129	59.6854	60.8879	53.6506	60.8129	54.7295	60.4859	53.523	61.1189	60.6974	60.6439	59.3966	61.3079	59.3185	60.7479	59.8958
60.0234	60.6659	61.5444	52.9034	60.8224	56.9252	60.9284	74.7086	61.2734	63.8837	61.0174	65.4728	60.8444	70.331	60.7884	66.8099	61.0314	50.4369	61.1494	59.066	61.0494	56.3776	61.0474	53.3667	60.7204	54.5035	61.3554	58.9795	60.8754	60.6242	61.5414	62.013	60.9094	60.2462
60.1819	61.9592	61.7829	54.8504	61.0679	59.8021	61.1639	73.6732	61.5079	62.6633	61.2529	67.8078	61.0039	70.7577	61.0249	67.2308	61.2669	50.3696	61.3829	60.186	61.2849	56.6965	61.2799	55.0794	60.9569	55.5073	61.5879	58.866	61.1109	62.6331	61.7769	62.4603	61.1439	60.5569
60.4164	61.2182	62.0194	54.197	61.2334	59.5214	61.3984	73.3726	61.7404	64.9334	61.4874	67.745	61.2394	71.1833	61.2624	69.8162	61.5004	50.6674	61.6214	58.5061	61.5194	52.946	61.5164	53.7153	61.1934	53.6101	61.8224	61.6366	61.3474	61.1592	62.0084	60.9111	61.3794	59.3807
60.6509	60.1017	62.2559	53.6147	61.4659	57.1594	61.6329	73.7711	61.9739	62.242	61.7189	66.0276	61.4759	67.5049	61.5089	70.4584	61.7359	50.2615	61.8559	59.1416	61.7529	53.8421	61.7499	54.0956	61.4259	55.6654	62.0579	60.2391	61.5789	60.1579	62.2449	61.5792	61.6159	60.3952
60.8834	59.8174	62.4904	54.3838	61.7024	56.2714	61.8684	76.328	62.2064	62.6621	61.9554	66.0774	61.7104	67.9106	61.6684	67.5135	61.9714	50.1409	62.0894	56.7255	61.9894	55.2253	61.9874	54.5427	61.6624	54.2706	62.2934	61.8805	61.8144	61.8348	62.4814	59.5508	61.8484	58.8134
61.0429	61.9732	62.7279	54.3035	61.9379	58.7287	62.1039	74.4762	62.4429	63.7646	62.1879	65.0782	61.9449	69.0931	61.9029	68.2433	62.2079	51.8854	62.3249	59.6643	62.2249	56.1303	62.2209	56.081	61.8969	57.6767	62.5279	61.6829	62.0499	60.865	62.7159	60.3362	62.0849	60.325
61.2793	61.3643	62.9653	54.1707	62.1733	56.7331	62.3423	75.3412	62.6773	66.5808	62.4233	66.3933	62.1743	67.8009	62.1403	69.2297	62.4433	50.1477	62.5623	58.9765	62.4583	55.6766	62.4573	55.213	62.1333	55.3746	62.7653	62.5711	62.2873	60.0126	62.9513	61.4018	62.3193	58.2198
61.5168	62.5828	63.2018	54.7261	62.4078	59.3994	62.5798	74.1896	62.9108	65.647	62.6568	65.5686	62.3328	68.4951	62.3748	69.8703	62.6788	51.0846	62.7978	59.2387	62.6948	56.0911	62.6918	55.7337	62.3678	56.3822	63.0008	62.9596	62.5218	64.1648	63.1878	60.362	62.5548	62.2144
61.6743	62.4437	63.4343	56.2513	62.6433	59.9658	62.8133	74.9976	63.1503	65.66	62.8953	65.8925	62.5663	73.6356	62.6113	71.4627	62.9133	51.1913	63.0333	55.5377	62.9273	56.4849	62.9283	56.337	62.6013	56.8266	63.2393	60.8056	62.7553	61.7893	63.4233	61.3851	62.7913	61.5038
61.8338	61.1512	63.6678	55.6367	62.8788	59.1607	63.0478	74.1769	63.3858	64.7292	63.1288	68.2288	62.8028	72.0872	62.8438	70.0112	63.1598	49.1867	63.2688	60.9948	63.1608	58.1274	63.1618	54.6522	62.8368	54.5974	63.4728	60.3844	63.0008	62.0751	63.6598	61.9748	63.0268	60.0513
62.0693	62.0434	63.9063	53.3672	63.1163	58.5638	63.2853	73.6164	63.6223	63.7369	63.3633	67.1778	63.0373	69.8966	63.0813	69.7036	63.3213	52.2924	63.5033	57.1501	63.3973	57.542	63.3973	55.1432	63.0743	55.9453	63.7093	61.2301	63.1603	60.2651	63.8983	61.1278	63.2633	59.7014
62.3048	63.6689	64.1408	55.9061	63.3538	58.4319	63.5228	74.1834	63.8568	65.6513	63.6068	66.9658	63.2768	70.7713	63.3188	70.1547	63.5568	52.4848	63.7418	58.0542	63.6318	56.2072	63.6278	56.5363	63.3168	57.4072	63.9458	59.6899	63.3958	64.1402	64.1338	62.3252	63.4218	60.0883
62.4633	62.2061	64.3773	56.8674	63.5853	57.4543	63.7623	72.1287	64.0943	64.6706	63.7703	66.2553	63.5133	72.134	63.5543	70.1863	63.7893	52.2553	63.9783	57.7322	63.8693	56.4169	63.8623	56.1739	63.4823	57.0285	64.1813	61.6945	63.6313	61.8804	64.3723	62.4598	63.6563	59.6357
62.6988	63.441	64.6148	56.2929	63.8208	58.6814	63.9978	78.5837	64.3277	64.4476	64.0048	66.7924	63.7468	71.4849	63.7908	70.3519	64.0187	51.4737	64.2218	58.5604	64.1058	55.4748	64.0968	54.9314	63.7197	55.6493	64.4167	63.7909	63.8657	62.9057	64.6028	61.5707	63.8897	59.9072
62.9472	61.8899	64.8482	55.0313	64.0592	59.4188	64.2342	77.3313	64.5622	66.7192	64.2392	68.1007	63.9802	72.2728	64.0242	71.5786	64.2522	51.0033	64.3852	58.4838	64.3422	56.3612	64.3342	55.7789	63.9572	57.8776	64.6522	62.5552	64.0992	61.5499	64.8422	59.5878	64.1282	59.7245
63.1067	62.4991	65.0927	55.0878	64.2967	60.1882	64.4707	74.4839	64.8087	64.8724	64.4727	66.8886	64.2167	70.0801	64.2627	72.8737	64.4887	52.5232	64.6187	59.6442	64.5737	56.2563	64.5697	56.6003	64.1877	55.9148	64.9037	62.7026	64.3337	61.0528	65.0747	61.6533	64.3617	60.5857
63.3412	62.1588	65.2562	54.6748	64.5322	58.2953	64.7042	76.4193	65.0472	66.1723	64.7062	68.0447	64.4482	72.1412	64.4982	67.1954	64.7252	51.4401	64.8552	59.468	64.8112	56.0631	64.8042	55.0104	64.4222	55.8234	65.1412	63.9751	64.5632	60.5858	65.3102	63.5214	64.5942	63.3929
63.5767	65.2436	65.4917	56.3215	64.7677	59.4592	64.9407	72.7727	65.2847	63.867	64.9397	67.8613	64.6827	72.5226	64.7367	69.9027	64.9637	52.4049	65.0897	60.2628	65.0467	58.5019	65.0397	57.3697	64.6567	57.0604	65.3767	62.5993	64.7997	61.6472	65.5387	62.463	64.8267	63.2668
63.8092	65.6683	65.7272	54.9308	65.0052	59.2517	65.1722	74.7717	65.5222	63.5124	65.1752	69.7124	64.9162	70.3267	64.9712	71.0052	65.2022	52.2706	65.3232	62.1733	65.2832	57.5621	65.2772	58.5105	64.8922	56.5004	65.6122	62.9414	65.0372	62.4482	65.7742	64.6108	65.0632	62.9956
64.0437	63.6516	65.9647	55.9373	65.2427	60.3617	65.4067	76.2099	65.7537	65.776	65.4067	65.3184	65.1587	72.9119	65.2057	73.4546	65.4377	52.4956	65.5567	60.5113	65.5257	56.3653	65.5247	56.4557	65.1267	57.5487	65.8467	62.1856	65.2697	61.8787	66.0057	61.6143	65.3107	60.7845
64.2802	62.5386	66.2002	57.9624	65.4792	62.1208	65.6402	74.7945	65.9862	65.3566	65.6452	71.309	65.3202	71.4552	65.4402	68.7091	65.6732	52.4634	65.7922	61.5415	65.6872	55.2569	65.7612	55.4901	65.3622	57.8586	66.0852	61.1053	65.5062	62.9297	66.2402	63.3992	65.4702	62.4949
64.5156	62.9425	66.4316	55.4577	65.7136	60.5981	65.8726	77.8767	66.2186	67.3595	65.8826	69.991	65.5516	72.7539	65.6756	72.6651	65.9076	53.2974	66.0266	60.3849	65.9226	56.8869	66.0046	57.2951	65.5966	57.8592	66.3176	63.4798	65.7426	62.7317	66.4756	63.0802	65.7086	64.506
[truncated: 501 more rows]
[truncated: 23 more columns]

## Sheet: FRAP 2H-2H + 0.33 mM Zn
Rep1_con1				Rep1_con2				Rep1_con3				Rep1_con4				Rep1_con5				Rep1_con6				Rep2_con1				Rep2_con2				Rep2_con3				Rep2_con4				Rep2_con5				Rep2_con6
[truncated: 785 more rows]
[truncated: 61 more columns]

[truncated: 3 more sheets: 2H-2H + 0.33 mM Zn_times, FRAP 2H-2H + 0.67 mM Zn, 2H-2H + 0.67 mM Zn_times]
