# Supplementary material for: Metal-dependent and metal-free mechanisms of peptide condensate catalysts
Source: Nat Commun. 2026 Mar 28;17:4548. doi: 10.1038/s41467-026-71117-4 (PMC13194831; doi:10.1038/s41467-026-71117-4)
Supplement: Supplementary file 10 — Source data [file 41467_2026_71117_MOESM10_ESM.zip › Source data_Fig 2k.xlsx]

## Sheet: 0.2_Zn_mM 20251126 2105 15000 x
	Zn			Zn
Position	Net intensity			Net intensity
m	Counts		*10^7	Counts			0.2
0	0.0381779		0	0.0381779			1.27546
5.16783e-08	0.0286044		0.516783	0.0286044
1.03357e-07	0.0337457		1.03357	0.0337457
1.55035e-07	0.0605431		1.55035	0.0605431
2.06713e-07	0.05088		2.06713	0.05088
2.58391e-07	0.032457		2.58391	0.032457
3.1007e-07	0.036814		3.10069	0.036814
3.61748e-07	0.0402928		3.61748	0.0402928
4.13426e-07	0.040297		4.13426	0.040297
4.65104e-07	0.0345583		4.65104	0.0345583
5.16783e-07	0.0975802		5.16783	0.0975802
5.68461e-07	0.146931		5.68461	0.146931
6.20139e-07	0.11232		6.20139	0.11232
6.71817e-07	0.0837884		6.71817	0.0837884
7.23495e-07	0.0565526		7.23495	0.0565526
7.75174e-07	0.0254135		7.75174	0.0254135
8.26852e-07	0.0243248		8.26852	0.0243248
8.7853e-07	0.0642589		8.7853	0.0642589
9.30208e-07	0.0777483		9.30208	0.0777483
9.81887e-07	0.0880044		9.81887	0.0880044
1.03357e-06	0.099604		10.3357	0.099604
1.08524e-06	0.0603635		10.8524	0.0603635
1.13692e-06	0.0185775		11.3692	0.0185775
1.1886e-06	0.0534814		11.886	0.0534814
1.24028e-06	0.121992		12.4028	0.121992
1.29196e-06	0.165836		12.9196	0.165836
1.34363e-06	0.209839		13.4363	0.209839
1.39531e-06	0.245433		13.9531	0.245433
1.44699e-06	0.255037		14.4699	0.255037
1.49867e-06	0.267171		14.9867	0.267171
1.55035e-06	0.2869		15.5035	0.2869
1.60203e-06	0.272827		16.0203	0.272827
1.6537e-06	0.419671		16.537	0.419671
1.70538e-06	0.681526		17.0538	0.681526
1.75706e-06	0.736666		17.5706	0.736666
1.80874e-06	0.562357		18.0874	0.562357
1.86042e-06	0.418456		18.6042	0.418456
1.91209e-06	0.434521		19.121	0.434521
1.96377e-06	0.542796		19.6377	0.542796
2.01545e-06	0.592099		20.1545	0.592099
2.06713e-06	0.554792		20.6713	0.554792
2.11881e-06	0.563248		21.1881	0.563248
2.17049e-06	0.628277		21.7049	0.628277
2.22217e-06	0.584044		22.2217	0.584044
2.27384e-06	0.620835		22.7384	0.620835
2.32552e-06	0.770651		23.2552	0.770651
2.3772e-06	0.846069		23.772	0.846069
2.42888e-06	0.73476		24.2888	0.73476
2.48056e-06	0.708422		24.8056	0.708422
2.53223e-06	0.824154		25.3223	0.824154
2.58391e-06	0.834985		25.8391	0.834985
2.63559e-06	0.874898		26.3559	0.874898
2.68727e-06	1.05453		26.8727	1.05453
2.73895e-06	1.1803		27.3895	1.1803
2.79063e-06	1.06796		27.9062	1.06796
2.8423e-06	0.81298		28.423	0.81298
2.89398e-06	0.79646		28.9398	0.79646
2.94566e-06	1.00309		29.4566	1.00309
2.99734e-06	1.20389		29.9734	1.20389
3.04902e-06	1.27546		30.4902	1.27546
3.10069e-06	1.10685		31.0069	1.10685
3.15237e-06	1.01666		31.5237	1.01666
3.20405e-06	1.01407		32.0405	1.01407
3.25573e-06	1.05507		32.5573	1.05507
3.30741e-06	1.04321		33.0741	1.04321
3.35909e-06	0.891153		33.5909	0.891153
3.41076e-06	0.873497		34.1076	0.873497
3.46244e-06	0.748134		34.6244	0.748134
3.51412e-06	0.501048		35.1412	0.501048
3.5658e-06	0.529899		35.658	0.529899
3.61748e-06	0.723775		36.1748	0.723775
3.66916e-06	0.834806		36.6915	0.834806
3.72083e-06	0.746395		37.2083	0.746395
3.77251e-06	0.671364		37.7251	0.671364
3.82419e-06	0.836083		38.2419	0.836083
3.87587e-06	0.923711		38.7587	0.923711
3.92755e-06	0.820859		39.2755	0.820859
3.97923e-06	0.636534		39.7923	0.636534
4.0309e-06	0.595432		40.309	0.595432
4.08258e-06	0.687932		40.8258	0.687932
4.13426e-06	0.673945		41.3426	0.673945
4.18594e-06	0.658232		41.8594	0.658232
4.23762e-06	0.678697		42.3762	0.678697
4.28929e-06	0.613528		42.8929	0.613528
4.34097e-06	0.571022		43.4097	0.571022
4.39265e-06	0.498558		43.9265	0.498558
4.44433e-06	0.396866		44.4433	0.396866
4.49601e-06	0.309524		44.9601	0.309524
4.54769e-06	0.268028		45.4769	0.268028
4.59936e-06	0.401445		45.9936	0.401445
4.65104e-06	0.451551		46.5104	0.451551
4.70272e-06	0.325495		47.0272	0.325495
4.7544e-06	0.151062		47.544	0.151062
4.80608e-06	0.101076		48.0608	0.101076
4.85775e-06	0.106827		48.5775	0.106827
4.90943e-06	0.0637088		49.0943	0.0637088
4.96111e-06	0.0205897		49.6111	0.0205897
5.01279e-06	0.0186898		50.1279	0.0186898
5.06447e-06	0.11686		50.6447	0.11686
5.11615e-06	0.205629		51.1615	0.205629
5.16782e-06	0.120176		51.6782	0.120176
5.2195e-06	0.0624564		52.195	0.0624564
5.27118e-06	0.0968231		52.7118	0.0968231
5.32286e-06	0.125815		53.2286	0.125815
5.37454e-06	0.123486		53.7454	0.123486
5.42622e-06	0.124258		54.2622	0.124258
5.47789e-06	0.127561		54.7789	0.127561
5.52957e-06	0.10623		55.2957	0.10623
5.58125e-06	0.124111		55.8125	0.124111
5.63293e-06	0.119056		56.3293	0.119056
5.68461e-06	0.0955139		56.8461	0.0955139
5.73629e-06	0.151978		57.3629	0.151978
5.78796e-06	0.149587		57.8796	0.149587
5.83964e-06	0.049504		58.3964	0.049504
5.89132e-06	0.0320824		58.9132	0.0320824
5.943e-06	0.130576		59.43	0.130576
5.99468e-06	0.243572		59.9468	0.243572
6.04635e-06	0.2142		60.4635	0.2142
6.09803e-06	0.229306		60.9803	0.229306
6.14971e-06	0.297754		61.4971	0.297754
6.20139e-06	0.210742		62.0139	0.210742
6.25307e-06	0.0636392		62.5307	0.0636392
6.30475e-06	0.0697043		63.0475	0.0697043

## Sheet: 0.33_Zn_mM 20251126 1319 10500 
	Zn			Zn
Position	Net intensity			Net intensity
m	Counts		*10^7	Counts			0.33
0	0.126513		0	0.126513			4.09089
7.30841e-08	0.137919		0.730841	0.137919
1.46168e-07	0.131564		1.46168	0.131564
2.19252e-07	0.135881		2.19252	0.135881
2.92336e-07	0.115313		2.92336	0.115313
3.6542e-07	0.11301		3.6542	0.11301
4.38504e-07	0.14804		4.38504	0.14804
5.11589e-07	0.109874		5.11589	0.109874
5.84673e-07	0.0617357		5.84673	0.0617357
6.57757e-07	0.0979308		6.57757	0.0979308
7.30841e-07	0.268366		7.30841	0.268366
8.03925e-07	0.332101		8.03925	0.332101
8.77009e-07	0.219489		8.77009	0.219489
9.50093e-07	0.165263		9.50093	0.165263
1.02318e-06	0.190175		10.2318	0.190175
1.09626e-06	0.187808		10.9626	0.187808
1.16934e-06	0.182107		11.6934	0.182107
1.24243e-06	0.321599		12.4243	0.321599
1.31551e-06	0.529005		13.1551	0.529005
1.3886e-06	0.749108		13.886	0.749108
1.46168e-06	1.01459		14.6168	1.01459
1.53477e-06	1.27307		15.3477	1.27307
1.60785e-06	1.40923		16.0785	1.40923
1.68093e-06	1.43721		16.8093	1.43721
1.75402e-06	1.44094		17.5402	1.44094
1.8271e-06	1.50199		18.271	1.50199
1.90019e-06	1.93396		19.0019	1.93396
1.97327e-06	2.34597		19.7327	2.34597
2.04635e-06	2.46438		20.4635	2.46438
2.11944e-06	2.31518		21.1944	2.31518
2.19252e-06	2.11287		21.9252	2.11287
2.26561e-06	2.65513		22.6561	2.65513
2.33869e-06	3.11363		23.3869	3.11363
2.41177e-06	3.06682		24.1177	3.06682
2.48486e-06	3.24784		24.8486	3.24784
2.55794e-06	3.65754		25.5794	3.65754
2.63103e-06	3.98663		26.3103	3.98663
2.70411e-06	4.09089		27.0411	4.09089
2.77719e-06	3.92143		27.772	3.92143
2.85028e-06	3.61536		28.5028	3.61536
2.92336e-06	3.29583		29.2336	3.29583
2.99645e-06	3.23125		29.9645	3.23125
3.06953e-06	3.44394		30.6953	3.44394
3.14261e-06	3.50371		31.4261	3.50371
3.2157e-06	3.65147		32.157	3.65147
3.28878e-06	3.57512		32.8878	3.57512
3.36187e-06	3.467		33.6187	3.467
3.43495e-06	3.58962		34.3495	3.58962
3.50804e-06	3.81753		35.0804	3.81753
3.58112e-06	3.98894		35.8112	3.98894
3.6542e-06	3.68151		36.542	3.68151
3.72729e-06	3.13897		37.2729	3.13897
3.80037e-06	2.84882		38.0037	2.84882
3.87346e-06	2.61067		38.7346	2.61067
3.94654e-06	2.78887		39.4654	2.78887
4.01962e-06	3.12353		40.1962	3.12353
4.09271e-06	3.04245		40.9271	3.04245
4.16579e-06	2.77868		41.6579	2.77868
4.23888e-06	2.48781		42.3888	2.48781
4.31196e-06	2.14224		43.1196	2.14224
4.38505e-06	1.84404		43.8505	1.84404
4.45813e-06	1.65461		44.5813	1.65461
4.53121e-06	1.41233		45.3121	1.41233
4.6043e-06	1.12193		46.043	1.12193
4.67738e-06	0.94062		46.7738	0.94062
4.75046e-06	0.73317		47.5046	0.73317
4.82355e-06	0.566694		48.2355	0.566694
4.89663e-06	0.425238		48.9663	0.425238
4.96972e-06	0.236464		49.6972	0.236464
5.0428e-06	0.164801		50.428	0.164801
5.11589e-06	0.237365		51.1589	0.237365
5.18897e-06	0.228224		51.8897	0.228224
5.26205e-06	0.198563		52.6205	0.198563
5.33514e-06	0.314244		53.3514	0.314244
5.40822e-06	0.31849		54.0822	0.31849
5.48131e-06	0.165292		54.8131	0.165292
5.55439e-06	0.099978		55.5439	0.099978
5.62747e-06	0.11415		56.2747	0.11415
5.70056e-06	0.158478		57.0056	0.158478
5.77364e-06	0.180438		57.7364	0.180438
5.84673e-06	0.217873		58.4673	0.217873
5.91981e-06	0.302865		59.1981	0.302865
5.99289e-06	0.292912		59.9289	0.292912
6.06598e-06	0.272675		60.6598	0.272675
6.13906e-06	0.273647		61.3906	0.273647
6.21215e-06	0.264667		62.1215	0.264667
6.28523e-06	0.303826		62.8523	0.303826

## Sheet: 0.67_Zn_mM 20251126 1128 61000 
	Zn			Zn
Position	Net intensity			Net intensity
m	Counts		*10^7	Counts			0.67
0	0.013311		0	0.013311			6.25077
1.27955e-08	0.0295058		0.127955	0.0295058
2.5591e-08	0.0472654		0.25591	0.0472654
3.83866e-08	0.0773462		0.383866	0.0773462
5.11821e-08	0.0772974		0.511821	0.0772974
6.39776e-08	0.0626253		0.639776	0.0626253
7.67731e-08	0.0706505		0.767731	0.0706505
8.95686e-08	0.0633959		0.895686	0.0633959
1.02364e-07	0.0417524		1.02364	0.0417524
1.1516e-07	0.0418791		1.1516	0.0418791
1.27955e-07	0.0453012		1.27955	0.0453012
1.40751e-07	0.0478704		1.40751	0.0478704
1.53546e-07	0.0367388		1.53546	0.0367388
1.66342e-07	0.0520374		1.66342	0.0520374
1.79137e-07	0.0703421		1.79137	0.0703421
1.91933e-07	0.115932		1.91933	0.115932
2.04728e-07	0.13862		2.04728	0.13862
2.17524e-07	0.0956876		2.17524	0.0956876
2.30319e-07	0.0894131		2.30319	0.0894131
2.43115e-07	0.0886332		2.43115	0.0886332
2.5591e-07	0.145124		2.5591	0.145124
2.68706e-07	0.231094		2.68706	0.231094
2.81501e-07	0.281933		2.81501	0.281933
2.94297e-07	0.590735		2.94297	0.590735
3.07092e-07	1.29064		3.07092	1.29064
3.19888e-07	2.02732		3.19888	2.02732
3.32683e-07	2.75301		3.32683	2.75301
3.45479e-07	3.27008		3.45479	3.27008
3.58275e-07	3.28667		3.58275	3.28667
3.7107e-07	3.01792		3.7107	3.01792
3.83865e-07	3.05947		3.83865	3.05947
3.96661e-07	3.56957		3.96661	3.56957
4.09457e-07	3.60693		4.09457	3.60693
4.22252e-07	3.37592		4.22252	3.37592
4.35048e-07	3.88539		4.35048	3.88539
4.47843e-07	4.5485		4.47843	4.5485
4.60639e-07	4.76664		4.60639	4.76664
4.73434e-07	4.63252		4.73434	4.63252
4.8623e-07	4.56199		4.8623	4.56199
4.99025e-07	4.66974		4.99025	4.66974
5.11821e-07	4.80011		5.11821	4.80011
5.24616e-07	5.00634		5.24616	5.00634
5.37412e-07	5.24835		5.37412	5.24835
5.50207e-07	5.479		5.50207	5.479
5.63003e-07	5.86953		5.63003	5.86953
5.75798e-07	6.21117		5.75798	6.21117
5.88594e-07	6.04572		5.88594	6.04572
6.01389e-07	5.59674		6.01389	5.59674
6.14185e-07	5.62596		6.14185	5.62596
6.2698e-07	5.76396		6.2698	5.76396
6.39776e-07	5.47099		6.39776	5.47099
6.52571e-07	5.33121		6.52571	5.33121
6.65367e-07	5.62049		6.65367	5.62049
6.78162e-07	5.88767		6.78162	5.88767
6.90958e-07	6.05269		6.90958	6.05269
7.03753e-07	6.01242		7.03753	6.01242
7.16549e-07	5.51932		7.16549	5.51932
7.29345e-07	5.54643		7.29345	5.54643
7.4214e-07	6.24725		7.4214	6.24725
7.54935e-07	6.25077		7.54936	6.25077
7.67731e-07	6.08078		7.67731	6.08078
7.80526e-07	6.16594		7.80526	6.16594
7.93322e-07	6.011		7.93322	6.011
8.06118e-07	5.73189		8.06118	5.73189
8.18913e-07	5.54765		8.18913	5.54765
8.31709e-07	5.29007		8.31709	5.29007
8.44504e-07	5.01448		8.44504	5.01448
8.573e-07	5.64276		8.573	5.64276
8.70095e-07	6.24062		8.70095	6.24062
8.82891e-07	5.99878		8.82891	5.99878
8.95686e-07	5.51834		8.95686	5.51834
9.08482e-07	5.42821		9.08482	5.42821
9.21277e-07	5.44779		9.21277	5.44779
9.34073e-07	5.2139		9.34073	5.2139
9.46868e-07	5.25776		9.46868	5.25776
9.59664e-07	5.34957		9.59664	5.34957
9.72459e-07	5.38002		9.72459	5.38002
9.85255e-07	5.16809		9.85255	5.16809
9.9805e-07	5.24389		9.9805	5.24389
1.01085e-06	5.67461		10.1085	5.67461
1.02364e-06	5.45415		10.2364	5.45415
1.03644e-06	4.83154		10.3644	4.83154
1.04923e-06	4.39638		10.4923	4.39638
1.06203e-06	3.87823		10.6203	3.87823
1.07482e-06	3.2376		10.7482	3.2376
1.08762e-06	2.89746		10.8762	2.89746
1.10041e-06	2.60469		11.0041	2.60469
1.11321e-06	2.51273		11.1321	2.51273
1.12601e-06	2.56964		11.26	2.56964
1.1388e-06	2.23202		11.388	2.23202
1.1516e-06	1.87401		11.516	1.87401
1.16439e-06	1.67349		11.6439	1.67349
1.17719e-06	1.41857		11.7719	1.41857
1.18998e-06	1.22391		11.8998	1.22391
1.20278e-06	0.804172		12.0278	0.804172
1.21557e-06	0.426148		12.1557	0.426148
1.22837e-06	0.208193		12.2837	0.208193
1.24116e-06	0.0873962		12.4116	0.0873962
1.25396e-06	0.0508107		12.5396	0.0508107
1.26676e-06	0.0749197		12.6676	0.0749197
1.27955e-06	0.104895		12.7955	0.104895
1.29235e-06	0.0846231		12.9235	0.0846231
1.30514e-06	0.0437729		13.0514	0.0437729
1.31794e-06	0.0733335		13.1794	0.0733335
1.33073e-06	0.107471		13.3073	0.107471
1.34353e-06	0.0575232		13.4353	0.0575232
1.35633e-06	0.0107919		13.5633	0.0107919
1.36912e-06	0.0115131		13.6912	0.0115131
1.38192e-06	0.0170522		13.8192	0.0170522
1.39471e-06	0.0285992		13.9471	0.0285992
1.40751e-06	0.0629841		14.0751	0.0629841
1.4203e-06	0.0667788		14.203	0.0667788
1.4331e-06	0.0249152		14.331	0.0249152
1.44589e-06	0.00353426		14.4589	0.00353426
1.45869e-06	0.0165585		14.5869	0.0165585
1.47148e-06	0.0801555		14.7148	0.0801555
1.48428e-06	0.147178		14.8428	0.147178
1.49707e-06	0.110595		14.9707	0.110595

## Sheet: max intensity ratios
0.2	0.33	0.67
1.27546	4.09089	6.25077
				0.67/0.20	4.9008
				0.33/0.20	3.20739
				0.67/0.33	1.52797
