# Supplementary material for: Metal-dependent and metal-free mechanisms of peptide condensate catalysts
Source: Nat Commun. 2026 Mar 28;17:4548. doi: 10.1038/s41467-026-71117-4 (PMC13194831; doi:10.1038/s41467-026-71117-4)
Supplement: Supplementary file 10 — Source data [file 41467_2026_71117_MOESM10_ESM.zip › Source data_Fig 3.xlsx]

## Sheet: Figure 3
stage	energy_corrected
1'	-3.20125
TS1'/1	-0.909373
1	0
2	10.2011
TS2/3	20.7579
3	14.5691
TS3/4	16.0287
4	4.14627
TS4/5	10.1098
5	5.78932
6	3.77228
TS6/7	11.8916
7	-0.16428
