# Supplementary material for: Metal-dependent and metal-free mechanisms of peptide condensate catalysts
Source: Nat Commun. 2026 Mar 28;17:4548. doi: 10.1038/s41467-026-71117-4 (PMC13194831; doi:10.1038/s41467-026-71117-4)
Supplement: Supplementary file 10 — Source data [file 41467_2026_71117_MOESM10_ESM.zip › Source data_Fig 4b.xlsx]

## Sheet: calibration curve RE
					0.2						0.16						0.12						0.08						0.04
Wavelength	A17	B17	C17	D17	average	stdev	A18	B18	C18	D18	average	stdev	A19	B19	C19	D19	average	stdev	A20	B20	C20	D20	average	stdev	A21	B21	C21	D21	average	stdev
230	1.663	1.52	1.499	1.644	1.5815	0.0839385	1.3	1.307	1.337	1.326	1.3175	0.0170196	1.043	1.037	1.045	1.078	1.05075	0.018482	0.645	0.666	0.671	0.67	0.663	0.0121929	0.521	0.371	0.346	0.243	0.37025	0.114756
231	1.352	1.241	1.226	1.352	1.29275	0.0686895	1.06	1.07	1.096	1.081	1.07675	0.0154353	0.853	0.844	0.855	0.887	0.85975	0.0187861	0.528	0.546	0.55	0.547	0.54275	0.00997914	0.426	0.305	0.282	0.2	0.30325	0.0934215
232	1.151	1.039	1.038	1.134	1.0905	0.0604456	0.897	0.912	0.928	0.926	0.91575	0.0143846	0.712	0.712	0.711	0.746	0.72025	0.0171731	0.441	0.455	0.456	0.458	0.4525	0.00776745	0.357	0.255	0.236	0.167	0.25375	0.078534
233	0.98	0.895	0.884	0.969	0.932	0.049484	0.757	0.765	0.783	0.774	0.76975	0.0112361	0.61	0.609	0.614	0.632	0.61625	0.0107199	0.377	0.388	0.394	0.392	0.38775	0.00758837	0.302	0.214	0.199	0.138	0.21325	0.0676825
234	0.792	0.726	0.711	0.784	0.75325	0.0407216	0.623	0.63	0.639	0.629	0.63025	0.00660177	0.496	0.487	0.491	0.515	0.49725	0.0123929	0.303	0.312	0.315	0.317	0.31175	0.00618466	0.245	0.174	0.161	0.111	0.17275	0.0552954
235	0.671	0.612	0.603	0.665	0.63775	0.0352077	0.522	0.529	0.536	0.533	0.53	0.0060553	0.414	0.411	0.415	0.429	0.41725	0.00801561	0.256	0.263	0.266	0.268	0.26325	0.00525198	0.206	0.146	0.136	0.093	0.14525	0.0465716
236	0.573	0.521	0.515	0.571	0.545	0.0312836	0.446	0.454	0.46	0.454	0.4535	0.00574456	0.354	0.351	0.354	0.368	0.35675	0.00763217	0.217	0.225	0.226	0.226	0.2235	0.0043589	0.175	0.123	0.115	0.078	0.12275	0.0399698
237	0.486	0.441	0.436	0.482	0.46125	0.0263992	0.377	0.384	0.387	0.384	0.383	0.00424264	0.298	0.296	0.299	0.31	0.30075	0.00629153	0.184	0.189	0.19	0.192	0.18875	0.00340343	0.147	0.104	0.096	0.065	0.103	0.0338132
238	0.429	0.39	0.383	0.426	0.407	0.0238747	0.333	0.341	0.344	0.339	0.33925	0.00464579	0.265	0.26	0.264	0.272	0.26525	0.00499166	0.161	0.167	0.168	0.17	0.1665	0.00387298	0.129	0.091	0.085	0.057	0.0905	0.0296367
239	0.379	0.341	0.336	0.374	0.3575	0.0221284	0.293	0.301	0.301	0.3	0.29875	0.00386221	0.231	0.231	0.231	0.239	0.233	0.004	0.142	0.146	0.147	0.148	0.14575	0.00262996	0.114	0.08	0.075	0.049	0.0795	0.0267145
240	0.329	0.299	0.294	0.326	0.312	0.0180555	0.255	0.262	0.263	0.26	0.26	0.00355903	0.201	0.2	0.202	0.209	0.203	0.00408248	0.124	0.128	0.128	0.129	0.12725	0.00221736	0.099	0.069	0.064	0.042	0.0685	0.0234734
241	0.297	0.27	0.267	0.294	0.282	0.0156844	0.231	0.236	0.237	0.234	0.2345	0.00264575	0.181	0.181	0.182	0.189	0.18325	0.00386221	0.112	0.115	0.116	0.117	0.115	0.00216025	0.09	0.063	0.058	0.038	0.06225	0.0214223
242	0.275	0.249	0.245	0.272	0.26025	0.0154353	0.213	0.219	0.22	0.217	0.21725	0.0030957	0.167	0.167	0.168	0.175	0.16925	0.00386221	0.103	0.106	0.107	0.108	0.106	0.00216025	0.083	0.058	0.054	0.035	0.0575	0.01974
243	0.262	0.237	0.235	0.259	0.24825	0.0142215	0.203	0.209	0.209	0.206	0.20675	0.00287228	0.16	0.158	0.16	0.166	0.161	0.0034641	0.099	0.102	0.101	0.102	0.101	0.00141421	0.079	0.055	0.051	0.033	0.0545	0.0189297
244	0.255	0.23	0.227	0.252	0.241	0.0145373	0.197	0.203	0.203	0.201	0.201	0.00282843	0.155	0.154	0.156	0.161	0.1565	0.00310913	0.096	0.098	0.099	0.099	0.098	0.00141421	0.077	0.053	0.05	0.032	0.053	0.0184932
245	0.248	0.225	0.222	0.246	0.23525	0.0136473	0.193	0.198	0.198	0.196	0.19625	0.00236291	0.151	0.15	0.152	0.157	0.1525	0.00310913	0.094	0.096	0.096	0.097	0.09575	0.00125831	0.075	0.052	0.049	0.031	0.05175	0.0180624
246	0.245	0.222	0.219	0.242	0.232	0.0133915	0.19	0.195	0.196	0.193	0.1935	0.00264575	0.149	0.148	0.15	0.155	0.1505	0.00310913	0.092	0.095	0.095	0.095	0.09425	0.0015	0.074	0.051	0.048	0.03	0.05075	0.0180624
247	0.244	0.222	0.218	0.242	0.2315	0.013404	0.19	0.195	0.195	0.193	0.19325	0.00236291	0.148	0.148	0.149	0.155	0.15	0.0033665	0.092	0.094	0.095	0.095	0.094	0.00141421	0.074	0.051	0.048	0.03	0.05075	0.0180624
248	0.246	0.223	0.22	0.243	0.233	0.0133915	0.191	0.196	0.197	0.194	0.1945	0.00264575	0.15	0.149	0.15	0.156	0.15125	0.00320156	0.093	0.095	0.095	0.096	0.09475	0.00125831	0.074	0.052	0.048	0.03	0.051	0.0180739
249	0.249	0.226	0.223	0.246	0.236	0.0133915	0.194	0.199	0.199	0.197	0.19725	0.00236291	0.152	0.151	0.152	0.158	0.15325	0.00320156	0.094	0.096	0.096	0.097	0.09575	0.00125831	0.075	0.052	0.049	0.031	0.05175	0.0180624
250	0.255	0.232	0.228	0.253	0.242	0.0139762	0.199	0.204	0.205	0.202	0.2025	0.00264575	0.156	0.155	0.156	0.162	0.15725	0.00320156	0.096	0.099	0.099	0.099	0.09825	0.0015	0.077	0.054	0.05	0.032	0.05325	0.0185
251	0.264	0.24	0.237	0.262	0.25075	0.0142215	0.206	0.21	0.212	0.209	0.20925	0.0025	0.161	0.16	0.162	0.168	0.16275	0.00359398	0.1	0.102	0.102	0.103	0.10175	0.00125831	0.08	0.056	0.052	0.033	0.05525	0.0193111
252	0.275	0.249	0.246	0.272	0.2605	0.0151107	0.214	0.219	0.22	0.217	0.2175	0.00264575	0.168	0.167	0.168	0.174	0.16925	0.00320156	0.104	0.106	0.106	0.106	0.1055	0.001	0.083	0.058	0.054	0.034	0.05725	0.0201225
253	0.291	0.264	0.26	0.287	0.2755	0.0157586	0.226	0.231	0.233	0.23	0.23	0.00294392	0.177	0.176	0.178	0.184	0.17875	0.00359398	0.109	0.112	0.113	0.113	0.11175	0.00189297	0.088	0.061	0.057	0.037	0.06075	0.0209821
254	0.304	0.276	0.273	0.302	0.28875	0.0165202	0.237	0.241	0.244	0.241	0.24075	0.00287228	0.186	0.184	0.186	0.193	0.18725	0.00394757	0.115	0.118	0.118	0.118	0.11725	0.0015	0.092	0.064	0.06	0.039	0.06375	0.0217926
255	0.323	0.294	0.289	0.32	0.3065	0.0174833	0.252	0.256	0.26	0.255	0.25575	0.00330404	0.197	0.196	0.197	0.205	0.19875	0.00419325	0.122	0.125	0.125	0.125	0.12425	0.0015	0.098	0.068	0.064	0.041	0.06775	0.0234147
256	0.339	0.308	0.304	0.336	0.32175	0.0183007	0.264	0.268	0.272	0.269	0.26825	0.00330404	0.207	0.205	0.207	0.215	0.2085	0.00443471	0.128	0.131	0.131	0.131	0.13025	0.0015	0.103	0.072	0.067	0.043	0.07125	0.0246627
257	0.356	0.323	0.319	0.351	0.33725	0.0189451	0.277	0.281	0.285	0.281	0.281	0.00326599	0.217	0.216	0.218	0.226	0.21925	0.00457347	0.134	0.138	0.138	0.137	0.13675	0.00189297	0.108	0.075	0.07	0.046	0.07475	0.0255261
258	0.378	0.343	0.337	0.373	0.35775	0.0207425	0.294	0.298	0.303	0.298	0.29825	0.00368556	0.23	0.229	0.23	0.239	0.232	0.00469042	0.142	0.146	0.146	0.145	0.14475	0.00189297	0.115	0.08	0.074	0.048	0.07925	0.0275847
259	0.393	0.357	0.352	0.388	0.3725	0.0209841	0.306	0.31	0.315	0.311	0.3105	0.00369685	0.24	0.239	0.241	0.249	0.24225	0.00457347	0.148	0.152	0.152	0.152	0.151	0.002	0.12	0.083	0.077	0.051	0.08275	0.0284532
260	0.415	0.377	0.372	0.41	0.3935	0.0221284	0.323	0.327	0.333	0.328	0.32775	0.00411299	0.253	0.252	0.253	0.262	0.255	0.00469042	0.156	0.16	0.161	0.16	0.15925	0.00221736	0.126	0.088	0.082	0.054	0.0875	0.0296367
261	0.433	0.393	0.387	0.428	0.41025	0.0235991	0.336	0.34	0.347	0.343	0.3415	0.00465475	0.264	0.262	0.265	0.274	0.26625	0.00531507	0.163	0.167	0.168	0.167	0.16625	0.00221736	0.132	0.092	0.085	0.056	0.09125	0.0313196
262	0.455	0.413	0.407	0.449	0.431	0.0244949	0.354	0.358	0.364	0.36	0.359	0.00416333	0.278	0.276	0.278	0.289	0.28025	0.00590903	0.171	0.175	0.176	0.175	0.17425	0.00221736	0.139	0.096	0.09	0.059	0.096	0.0329343
263	0.477	0.433	0.426	0.47	0.4515	0.0257229	0.37	0.375	0.382	0.377	0.376	0.00496655	0.292	0.29	0.292	0.302	0.294	0.00541603	0.179	0.184	0.184	0.183	0.1825	0.00238048	0.145	0.101	0.094	0.063	0.10075	0.0338071
264	0.5	0.454	0.446	0.493	0.47325	0.0271953	0.389	0.393	0.4	0.396	0.3945	0.00465475	0.305	0.303	0.305	0.316	0.30725	0.00590903	0.188	0.192	0.193	0.192	0.19125	0.00221736	0.152	0.106	0.099	0.065	0.1055	0.0358004
265	0.529	0.48	0.473	0.522	0.501	0.0285774	0.411	0.415	0.424	0.418	0.417	0.00547723	0.323	0.321	0.323	0.335	0.3255	0.00640312	0.198	0.204	0.205	0.203	0.2025	0.00310913	0.161	0.112	0.105	0.07	0.112	0.0374789
266	0.554	0.503	0.495	0.547	0.52475	0.0300486	0.431	0.433	0.443	0.438	0.43625	0.00537742	0.338	0.335	0.338	0.351	0.3405	0.00714143	0.208	0.213	0.214	0.212	0.21175	0.00262996	0.168	0.117	0.109	0.073	0.11675	0.039161
267	0.577	0.523	0.515	0.568	0.54575	0.031277	0.447	0.452	0.462	0.456	0.45425	0.00634429	0.352	0.35	0.352	0.364	0.3545	0.00640312	0.216	0.222	0.223	0.221	0.2205	0.00310913	0.175	0.122	0.114	0.076	0.12175	0.0407789
268	0.596	0.54	0.533	0.587	0.564	0.0320936	0.462	0.466	0.476	0.47	0.4685	0.00597216	0.363	0.361	0.364	0.377	0.36625	0.00727438	0.223	0.229	0.23	0.228	0.2275	0.00310913	0.181	0.126	0.117	0.079	0.12575	0.0420902
269	0.614	0.557	0.549	0.606	0.5815	0.0332315	0.477	0.481	0.491	0.486	0.48375	0.00607591	0.375	0.372	0.375	0.389	0.37775	0.00763217	0.23	0.236	0.237	0.236	0.23475	0.00320156	0.187	0.13	0.121	0.081	0.12975	0.0437064
270	0.629	0.571	0.563	0.62	0.59575	0.0335596	0.489	0.492	0.503	0.497	0.49525	0.00613052	0.384	0.381	0.384	0.398	0.38675	0.00763217	0.236	0.242	0.243	0.241	0.2405	0.00310913	0.191	0.133	0.124	0.084	0.133	0.0441437
271	0.646	0.587	0.578	0.637	0.612	0.0344577	0.502	0.505	0.517	0.511	0.50875	0.00665207	0.395	0.392	0.394	0.409	0.3975	0.00776745	0.242	0.248	0.25	0.248	0.247	0.0034641	0.196	0.137	0.128	0.086	0.13675	0.0453238
272	0.658	0.597	0.589	0.649	0.62325	0.0352739	0.51	0.514	0.526	0.52	0.5175	0.007	0.402	0.399	0.402	0.417	0.405	0.00812404	0.247	0.253	0.254	0.252	0.2515	0.00310913	0.2	0.139	0.13	0.088	0.13925	0.0461979
273	0.668	0.606	0.597	0.658	0.63225	0.0359293	0.518	0.522	0.534	0.528	0.5255	0.007	0.408	0.405	0.408	0.423	0.411	0.00812404	0.25	0.257	0.258	0.256	0.25525	0.00359398	0.203	0.141	0.132	0.089	0.14125	0.0470062
274	0.676	0.613	0.604	0.667	0.64	0.0367423	0.525	0.528	0.541	0.534	0.532	0.00707107	0.413	0.41	0.413	0.428	0.416	0.00812404	0.253	0.26	0.261	0.259	0.25825	0.00359398	0.205	0.143	0.133	0.09	0.14275	0.0474438
275	0.682	0.619	0.61	0.673	0.646	0.0367423	0.529	0.533	0.545	0.539	0.5365	0.007	0.417	0.413	0.417	0.432	0.41975	0.00838153	0.255	0.262	0.264	0.261	0.2605	0.00387298	0.207	0.144	0.135	0.091	0.14425	0.0478147
276	0.689	0.625	0.616	0.68	0.6525	0.037314	0.534	0.538	0.551	0.544	0.54175	0.00741058	0.421	0.418	0.421	0.437	0.42425	0.00861684	0.258	0.265	0.266	0.264	0.26325	0.00359398	0.209	0.146	0.136	0.092	0.14575	0.0482519
277	0.695	0.631	0.621	0.685	0.658	0.0373988	0.539	0.543	0.556	0.549	0.54675	0.00741058	0.424	0.421	0.424	0.44	0.42725	0.00861684	0.261	0.267	0.269	0.266	0.26575	0.00340343	0.211	0.147	0.137	0.093	0.147	0.0486895
278	0.701	0.637	0.627	0.692	0.66425	0.037642	0.544	0.548	0.561	0.554	0.55175	0.00741058	0.428	0.425	0.428	0.444	0.43125	0.00861684	0.263	0.27	0.271	0.269	0.26825	0.00359398	0.213	0.148	0.139	0.094	0.1485	0.0490612
279	0.705	0.64	0.631	0.695	0.66775	0.037642	0.547	0.551	0.564	0.557	0.55475	0.00741058	0.431	0.427	0.431	0.446	0.43375	0.00838153	0.264	0.271	0.273	0.27	0.2695	0.00387298	0.214	0.149	0.139	0.094	0.149	0.0494975
280	0.706	0.641	0.631	0.696	0.6685	0.0379693	0.547	0.551	0.564	0.558	0.555	0.00752773	0.431	0.428	0.431	0.447	0.43425	0.00861684	0.265	0.271	0.273	0.271	0.27	0.0034641	0.214	0.149	0.139	0.095	0.14925	0.0491282
281	0.703	0.638	0.629	0.693	0.66575	0.037642	0.545	0.549	0.562	0.555	0.55275	0.00741058	0.429	0.426	0.429	0.445	0.43225	0.00861684	0.264	0.27	0.272	0.27	0.269	0.0034641	0.213	0.149	0.139	0.094	0.14875	0.0490603
282	0.692	0.628	0.62	0.682	0.6555	0.0367469	0.537	0.54	0.553	0.547	0.54425	0.00718215	0.423	0.419	0.423	0.438	0.42575	0.00838153	0.26	0.266	0.268	0.265	0.26475	0.00340343	0.21	0.146	0.137	0.093	0.1465	0.0482528
283	0.677	0.615	0.606	0.668	0.6415	0.0361709	0.524	0.529	0.541	0.535	0.53225	0.00736546	0.414	0.411	0.414	0.429	0.417	0.00812404	0.254	0.26	0.262	0.26	0.259	0.0034641	0.205	0.143	0.134	0.091	0.14325	0.0470062
284	0.648	0.589	0.58	0.64	0.61425	0.0347023	0.502	0.506	0.518	0.512	0.5095	0.007	0.396	0.393	0.396	0.411	0.399	0.00812404	0.243	0.25	0.251	0.249	0.24825	0.00359398	0.197	0.137	0.128	0.087	0.13725	0.04539
285	0.617	0.561	0.553	0.609	0.585	0.0326599	0.478	0.482	0.494	0.488	0.4855	0.007	0.378	0.375	0.377	0.392	0.3805	0.00776745	0.232	0.238	0.24	0.237	0.23675	0.00340343	0.187	0.131	0.122	0.083	0.13075	0.0428981
286	0.594	0.54	0.532	0.587	0.56325	0.0317634	0.461	0.465	0.476	0.47	0.468	0.00648074	0.363	0.361	0.364	0.378	0.3665	0.00776745	0.224	0.23	0.231	0.229	0.2285	0.00310913	0.181	0.126	0.118	0.08	0.12625	0.0416523
287	0.574	0.522	0.516	0.568	0.545	0.0302214	0.446	0.45	0.46	0.456	0.453	0.00621825	0.353	0.349	0.353	0.366	0.35525	0.00741058	0.217	0.222	0.224	0.221	0.221	0.00294392	0.175	0.122	0.115	0.078	0.1225	0.0399708
288	0.545	0.495	0.488	0.538	0.5165	0.029149	0.422	0.427	0.436	0.431	0.429	0.00594418	0.334	0.331	0.334	0.347	0.3365	0.00714143	0.205	0.211	0.212	0.21	0.2095	0.00310913	0.166	0.116	0.108	0.073	0.11575	0.0383525
289	0.522	0.475	0.468	0.516	0.49525	0.0276812	0.406	0.41	0.419	0.414	0.41225	0.00556028	0.32	0.318	0.321	0.333	0.323	0.00678233	0.198	0.203	0.204	0.202	0.20175	0.00262996	0.159	0.111	0.104	0.071	0.11125	0.0362985
290	0.477	0.435	0.431	0.474	0.45425	0.0246221	0.374	0.378	0.384	0.38	0.379	0.00416333	0.294	0.294	0.296	0.307	0.29775	0.00623832	0.182	0.187	0.189	0.187	0.18625	0.00298608	0.147	0.103	0.096	0.065	0.10275	0.0338071
291	0.421	0.386	0.382	0.419	0.402	0.0208646	0.33	0.334	0.34	0.339	0.33575	0.00464579	0.26	0.26	0.262	0.274	0.264	0.006733	0.163	0.168	0.167	0.168	0.1665	0.00238048	0.131	0.092	0.087	0.059	0.09225	0.0296353
292	0.381	0.348	0.346	0.38	0.36375	0.0193628	0.298	0.302	0.309	0.305	0.3035	0.00465475	0.236	0.236	0.239	0.247	0.2395	0.00519615	0.148	0.151	0.152	0.151	0.1505	0.00173205	0.119	0.084	0.079	0.053	0.08375	0.0271462
293	0.327	0.298	0.296	0.324	0.31125	0.0165202	0.255	0.258	0.266	0.261	0.26	0.00469042	0.201	0.201	0.204	0.212	0.2045	0.00519615	0.127	0.13	0.131	0.13	0.1295	0.00173205	0.102	0.071	0.067	0.045	0.07125	0.0234716
294	0.282	0.259	0.256	0.283	0.27	0.0144914	0.219	0.224	0.228	0.227	0.2245	0.00404145	0.176	0.175	0.178	0.183	0.178	0.00355903	0.111	0.113	0.114	0.113	0.11275	0.00125831	0.088	0.062	0.059	0.039	0.062	0.0201163
295	0.232	0.213	0.213	0.233	0.22275	0.0112657	0.184	0.186	0.191	0.189	0.1875	0.00310913	0.146	0.145	0.146	0.152	0.14725	0.00320156	0.094	0.094	0.094	0.094	0.094	0	0.073	0.051	0.048	0.032	0.051	0.0168721
296	0.193	0.176	0.174	0.193	0.184	0.0104243	0.149	0.153	0.154	0.153	0.15225	0.00221736	0.118	0.12	0.12	0.124	0.1205	0.00251661	0.076	0.077	0.076	0.077	0.0765	0.00057735	0.059	0.042	0.04	0.026	0.04175	0.0135247
297	0.169	0.155	0.153	0.17	0.16175	0.00899537	0.132	0.136	0.137	0.135	0.135	0.00216025	0.105	0.105	0.106	0.11	0.1065	0.00238048	0.067	0.067	0.068	0.068	0.0675	0.00057735	0.052	0.037	0.035	0.022	0.0365	0.0122882
298	0.142	0.13	0.129	0.143	0.136	0.00752773	0.11	0.114	0.114	0.114	0.113	0.002	0.087	0.087	0.088	0.092	0.0885	0.00238048	0.055	0.057	0.057	0.056	0.05625	0.000957427	0.043	0.03	0.029	0.018	0.03	0.0102307
299	0.124	0.114	0.113	0.125	0.119	0.00637704	0.097	0.101	0.1	0.099	0.09925	0.00170783	0.077	0.077	0.078	0.081	0.07825	0.00189297	0.049	0.05	0.05	0.049	0.0495	0.00057735	0.038	0.027	0.025	0.016	0.0265	0.00903696
300	0.104	0.096	0.093	0.105	0.0995	0.00591608	0.08	0.083	0.084	0.082	0.08225	0.00170783	0.064	0.064	0.065	0.067	0.065	0.00141421	0.041	0.041	0.041	0.042	0.04125	0.0005	0.031	0.022	0.021	0.013	0.02175	0.00736546

## Sheet: R2H_E calibration curve
					0.2						0.16						0.12						0.08						0.04
Wavelength	A11	B11	C11	D11	average	stdev	A12	B12	C12	D12	average	stdev	A13	B13	C13	D13	average	stdev	A14	B14	C14	D14	average	stdev	A15	B15	C15	D15	average	stdev
230	1.493	1.524	1.469	1.491	1.49425	0.0226182	1.216	1.139	1.254	1.195	1.201	0.0480069	0.848	0.877	0.878	0.85	0.86325	0.0164798	0.601	0.599	0.604	0.592	0.599	0.00509902	0.3	0.308	0.316	0.275	0.29975	0.0177459
231	1.22	1.245	1.199	1.212	1.219	0.0193735	0.988	0.923	1.024	0.969	0.976	0.0420555	0.695	0.716	0.714	0.69	0.70375	0.0131751	0.491	0.49	0.487	0.481	0.48725	0.0045	0.245	0.251	0.259	0.223	0.2445	0.015438
232	1.013	1.042	1.007	1.022	1.021	0.0152971	0.824	0.782	0.85	0.821	0.81925	0.0280401	0.585	0.601	0.6	0.581	0.59175	0.0102429	0.409	0.409	0.406	0.4	0.406	0.00424264	0.201	0.208	0.217	0.187	0.20325	0.012659
233	0.883	0.892	0.86	0.872	0.87675	0.0138414	0.706	0.654	0.722	0.695	0.69425	0.029033	0.488	0.501	0.501	0.489	0.49475	0.00722842	0.349	0.342	0.344	0.34	0.34375	0.00386221	0.174	0.177	0.185	0.156	0.173	0.0122474
234	0.717	0.723	0.695	0.702	0.70925	0.0129711	0.58	0.535	0.589	0.568	0.568	0.023622	0.405	0.412	0.406	0.394	0.40425	0.0075	0.279	0.279	0.28	0.275	0.27825	0.00221736	0.139	0.144	0.151	0.126	0.14	0.0105515
235	0.603	0.612	0.587	0.595	0.59925	0.0107199	0.484	0.452	0.499	0.48	0.47875	0.0196193	0.34	0.344	0.343	0.332	0.33975	0.00543906	0.236	0.236	0.236	0.231	0.23475	0.0025	0.117	0.12	0.129	0.106	0.118	0.00948683
236	0.517	0.526	0.504	0.511	0.5145	0.00932738	0.415	0.387	0.426	0.412	0.41	0.0164722	0.292	0.297	0.294	0.284	0.29175	0.00556028	0.201	0.199	0.202	0.198	0.2	0.00182574	0.1	0.103	0.11	0.09	0.10075	0.00830161
237	0.442	0.447	0.429	0.435	0.43825	0.00788987	0.352	0.328	0.363	0.353	0.349	0.0148549	0.248	0.252	0.25	0.241	0.24775	0.00478714	0.169	0.169	0.171	0.167	0.169	0.00163299	0.084	0.087	0.095	0.076	0.0855	0.00785281
238	0.391	0.399	0.382	0.386	0.3895	0.00732575	0.313	0.291	0.322	0.314	0.31	0.0132916	0.221	0.224	0.22	0.214	0.21975	0.00419325	0.15	0.15	0.151	0.148	0.14975	0.00125831	0.075	0.077	0.084	0.067	0.07575	0.00699405
239	0.346	0.353	0.339	0.343	0.34525	0.00590903	0.277	0.256	0.285	0.278	0.274	0.0125167	0.196	0.197	0.196	0.189	0.1945	0.00369685	0.133	0.133	0.134	0.131	0.13275	0.00125831	0.066	0.068	0.076	0.059	0.06725	0.00699405
240	0.306	0.31	0.297	0.301	0.3035	0.00568624	0.242	0.226	0.251	0.246	0.24125	0.0108128	0.174	0.174	0.172	0.165	0.17125	0.004272	0.116	0.117	0.118	0.115	0.1165	0.00129099	0.058	0.06	0.067	0.052	0.05925	0.00618466
241	0.277	0.282	0.269	0.273	0.27525	0.00556028	0.22	0.205	0.228	0.224	0.21925	0.0100457	0.159	0.16	0.156	0.151	0.1565	0.00404145	0.106	0.106	0.107	0.104	0.10575	0.00125831	0.052	0.054	0.061	0.047	0.0535	0.0058023
242	0.259	0.262	0.25	0.254	0.25625	0.00531507	0.205	0.19	0.211	0.208	0.2035	0.00932738	0.149	0.147	0.145	0.139	0.145	0.00432049	0.098	0.099	0.099	0.097	0.09825	0.000957427	0.049	0.05	0.057	0.044	0.05	0.00535413
243	0.247	0.249	0.239	0.242	0.24425	0.00457347	0.194	0.182	0.202	0.2	0.1945	0.009	0.142	0.141	0.138	0.133	0.1385	0.00404145	0.094	0.094	0.095	0.093	0.094	0.000816497	0.046	0.048	0.055	0.042	0.04775	0.00543906
244	0.24	0.243	0.232	0.236	0.23775	0.00478714	0.188	0.176	0.196	0.194	0.1885	0.009	0.139	0.137	0.134	0.129	0.13475	0.00434933	0.091	0.091	0.092	0.09	0.091	0.000816497	0.045	0.047	0.053	0.041	0.0465	0.005
245	0.235	0.237	0.227	0.23	0.23225	0.00457347	0.185	0.172	0.192	0.19	0.18475	0.00899537	0.135	0.134	0.131	0.126	0.1315	0.00404145	0.089	0.09	0.09	0.088	0.08925	0.000957427	0.044	0.046	0.052	0.04	0.0455	0.005
246	0.232	0.235	0.224	0.227	0.2295	0.00493288	0.183	0.17	0.189	0.188	0.1825	0.00873689	0.134	0.133	0.13	0.125	0.1305	0.00404145	0.088	0.088	0.089	0.087	0.088	0.000816497	0.044	0.046	0.051	0.039	0.045	0.00496655
247	0.231	0.234	0.224	0.227	0.229	0.00439697	0.182	0.17	0.189	0.187	0.182	0.00852447	0.134	0.132	0.129	0.124	0.12975	0.00434933	0.088	0.088	0.089	0.087	0.088	0.000816497	0.044	0.046	0.05	0.039	0.04475	0.00457347
248	0.232	0.236	0.225	0.228	0.23025	0.00478714	0.183	0.171	0.19	0.188	0.183	0.00852447	0.134	0.133	0.13	0.125	0.1305	0.00404145	0.088	0.089	0.089	0.087	0.08825	0.000957427	0.044	0.046	0.05	0.039	0.04475	0.00457347
249	0.235	0.239	0.228	0.231	0.23325	0.00478714	0.186	0.173	0.192	0.19	0.18525	0.00853913	0.136	0.135	0.131	0.126	0.132	0.00454606	0.09	0.09	0.09	0.088	0.0895	0.001	0.044	0.046	0.05	0.04	0.045	0.00416333
250	0.241	0.244	0.233	0.237	0.23875	0.00478714	0.19	0.177	0.197	0.195	0.18975	0.00899537	0.139	0.138	0.135	0.129	0.13525	0.0045	0.092	0.092	0.093	0.09	0.09175	0.00125831	0.045	0.047	0.051	0.041	0.046	0.00416333
251	0.249	0.252	0.241	0.245	0.24675	0.00478714	0.197	0.183	0.204	0.201	0.19625	0.00928709	0.143	0.142	0.139	0.134	0.1395	0.00404145	0.095	0.096	0.096	0.093	0.095	0.00141421	0.047	0.049	0.053	0.042	0.04775	0.00457347
252	0.259	0.262	0.251	0.254	0.2565	0.00493288	0.204	0.19	0.211	0.208	0.20325	0.00928709	0.148	0.148	0.145	0.139	0.145	0.00424264	0.099	0.099	0.099	0.097	0.0985	0.001	0.049	0.051	0.054	0.044	0.0495	0.00420317
253	0.273	0.277	0.265	0.268	0.27075	0.00531507	0.216	0.201	0.224	0.219	0.215	0.00989949	0.156	0.156	0.153	0.147	0.153	0.00424264	0.104	0.105	0.105	0.103	0.10425	0.000957427	0.052	0.054	0.056	0.046	0.052	0.00432049
254	0.286	0.29	0.276	0.281	0.28325	0.00607591	0.226	0.21	0.234	0.229	0.22475	0.0103722	0.163	0.163	0.16	0.154	0.16	0.00424264	0.109	0.11	0.11	0.107	0.109	0.00141421	0.054	0.056	0.059	0.049	0.0545	0.00420317
255	0.302	0.307	0.293	0.298	0.3	0.00594418	0.239	0.223	0.248	0.242	0.238	0.0106771	0.172	0.172	0.169	0.163	0.169	0.00424264	0.116	0.116	0.117	0.114	0.11575	0.00125831	0.057	0.06	0.062	0.052	0.05775	0.00434933
256	0.316	0.322	0.308	0.312	0.3145	0.00597216	0.251	0.235	0.26	0.254	0.25	0.0106771	0.179	0.181	0.178	0.171	0.17725	0.00434933	0.121	0.122	0.122	0.119	0.121	0.00141421	0.06	0.063	0.065	0.054	0.0605	0.00479583
257	0.331	0.338	0.322	0.327	0.3295	0.00675771	0.263	0.246	0.272	0.265	0.2615	0.0110303	0.188	0.189	0.186	0.18	0.18575	0.00403113	0.128	0.127	0.128	0.125	0.127	0.00141421	0.063	0.066	0.067	0.057	0.06325	0.0045
258	0.35	0.358	0.342	0.347	0.34925	0.00670199	0.278	0.26	0.288	0.281	0.27675	0.0119269	0.198	0.201	0.197	0.19	0.1965	0.00465475	0.134	0.135	0.136	0.133	0.1345	0.00129099	0.067	0.069	0.071	0.061	0.067	0.00432049
259	0.365	0.372	0.356	0.361	0.3635	0.00675771	0.29	0.271	0.3	0.291	0.288	0.0121929	0.206	0.208	0.205	0.198	0.20425	0.00434933	0.14	0.141	0.141	0.138	0.14	0.00141421	0.069	0.072	0.074	0.063	0.0695	0.00479583
260	0.384	0.392	0.375	0.38	0.38275	0.00718215	0.305	0.285	0.316	0.306	0.303	0.0129872	0.216	0.219	0.216	0.209	0.215	0.00424264	0.147	0.148	0.149	0.145	0.14725	0.00170783	0.073	0.076	0.077	0.066	0.073	0.00496655
261	0.401	0.408	0.39	0.395	0.3985	0.00776745	0.318	0.297	0.329	0.319	0.31575	0.0134505	0.225	0.228	0.225	0.217	0.22375	0.00471699	0.154	0.154	0.155	0.151	0.1535	0.00173205	0.076	0.079	0.081	0.069	0.07625	0.00525198
262	0.419	0.427	0.409	0.415	0.4175	0.00754983	0.334	0.312	0.345	0.334	0.33125	0.0138414	0.235	0.239	0.236	0.228	0.2345	0.00465475	0.162	0.162	0.163	0.159	0.1615	0.00173205	0.08	0.083	0.084	0.072	0.07975	0.00543906
263	0.44	0.448	0.428	0.434	0.4375	0.008544	0.349	0.326	0.361	0.349	0.34625	0.0146373	0.246	0.249	0.247	0.238	0.245	0.00483046	0.169	0.169	0.17	0.166	0.1685	0.00173205	0.083	0.086	0.088	0.076	0.08325	0.00525198
264	0.46	0.468	0.448	0.454	0.4575	0.008544	0.366	0.341	0.378	0.364	0.36225	0.0154569	0.257	0.262	0.259	0.249	0.25675	0.00556028	0.177	0.177	0.178	0.174	0.1765	0.00173205	0.087	0.09	0.092	0.079	0.087	0.00571548
265	0.485	0.495	0.473	0.48	0.48325	0.00925113	0.387	0.361	0.399	0.385	0.383	0.0159164	0.271	0.276	0.273	0.264	0.271	0.00509902	0.187	0.187	0.188	0.184	0.1865	0.00173205	0.092	0.095	0.097	0.084	0.092	0.00571548
266	0.506	0.516	0.494	0.501	0.50425	0.00925113	0.403	0.376	0.417	0.401	0.39925	0.0170563	0.282	0.287	0.285	0.275	0.28225	0.00525198	0.195	0.195	0.196	0.192	0.1945	0.00173205	0.096	0.1	0.101	0.088	0.09625	0.00590903
267	0.526	0.536	0.514	0.52	0.524	0.00938083	0.419	0.391	0.434	0.416	0.415	0.0178326	0.293	0.299	0.296	0.287	0.29375	0.00512348	0.203	0.203	0.204	0.199	0.20225	0.00221736	0.1	0.103	0.105	0.091	0.09975	0.00618466
268	0.541	0.553	0.53	0.537	0.54025	0.00963933	0.432	0.403	0.446	0.428	0.42725	0.0179141	0.302	0.308	0.306	0.295	0.30275	0.0057373	0.209	0.209	0.21	0.206	0.2085	0.00173205	0.103	0.107	0.109	0.094	0.10325	0.00665207
269	0.558	0.571	0.546	0.554	0.55725	0.0104363	0.445	0.416	0.461	0.442	0.441	0.0186369	0.31	0.318	0.315	0.304	0.31175	0.00613052	0.215	0.216	0.217	0.212	0.215	0.00216025	0.106	0.11	0.112	0.097	0.10625	0.00665207
270	0.571	0.584	0.559	0.566	0.57	0.0105515	0.456	0.425	0.471	0.452	0.451	0.0191659	0.318	0.325	0.323	0.311	0.31925	0.00623832	0.22	0.221	0.222	0.217	0.22	0.00216025	0.108	0.112	0.115	0.099	0.1085	0.00695222
271	0.585	0.599	0.573	0.581	0.5845	0.0108781	0.467	0.436	0.483	0.464	0.4625	0.0195363	0.325	0.333	0.331	0.32	0.32725	0.00590903	0.226	0.226	0.227	0.222	0.22525	0.00221736	0.111	0.116	0.118	0.102	0.11175	0.00713559
272	0.596	0.609	0.583	0.591	0.59475	0.0109049	0.476	0.444	0.492	0.471	0.47075	0.0199562	0.331	0.339	0.337	0.325	0.333	0.00632456	0.23	0.23	0.231	0.226	0.22925	0.00221736	0.113	0.117	0.12	0.103	0.11325	0.00741058
273	0.604	0.617	0.59	0.598	0.60225	0.0113835	0.482	0.45	0.498	0.477	0.47675	0.0199562	0.335	0.343	0.341	0.329	0.337	0.00632456	0.233	0.233	0.234	0.229	0.23225	0.00221736	0.114	0.119	0.122	0.105	0.115	0.00743864
274	0.611	0.623	0.597	0.605	0.609	0.0109545	0.487	0.455	0.503	0.482	0.48175	0.0199562	0.338	0.347	0.345	0.333	0.34075	0.00644851	0.235	0.236	0.237	0.232	0.235	0.00216025	0.116	0.12	0.123	0.106	0.11625	0.00741058
275	0.615	0.628	0.601	0.61	0.6135	0.0112694	0.491	0.458	0.507	0.486	0.4855	0.0204042	0.341	0.35	0.347	0.335	0.34325	0.00665207	0.237	0.237	0.239	0.233	0.2365	0.00251661	0.117	0.121	0.124	0.107	0.11725	0.00741058
276	0.621	0.634	0.607	0.616	0.6195	0.0112694	0.496	0.462	0.513	0.491	0.4905	0.0212053	0.344	0.353	0.351	0.339	0.34675	0.00644851	0.24	0.24	0.241	0.236	0.23925	0.00221736	0.118	0.122	0.126	0.108	0.1185	0.00772442
277	0.627	0.64	0.613	0.622	0.6255	0.0112694	0.5	0.467	0.517	0.495	0.49475	0.0207585	0.348	0.357	0.354	0.342	0.35025	0.00665207	0.242	0.242	0.243	0.238	0.24125	0.00221736	0.119	0.123	0.127	0.109	0.1195	0.00772442
278	0.633	0.647	0.62	0.628	0.632	0.0113431	0.506	0.472	0.523	0.5	0.50025	0.0212034	0.351	0.36	0.358	0.345	0.3535	0.00685565	0.244	0.245	0.246	0.24	0.24375	0.00262996	0.12	0.125	0.129	0.11	0.121	0.00820569
279	0.637	0.651	0.623	0.632	0.63575	0.0117011	0.509	0.475	0.526	0.503	0.50325	0.0212034	0.353	0.363	0.36	0.348	0.356	0.00678233	0.246	0.246	0.247	0.242	0.24525	0.00221736	0.121	0.125	0.13	0.111	0.12175	0.00805709
280	0.639	0.653	0.625	0.634	0.63775	0.0117011	0.51	0.476	0.528	0.505	0.50475	0.0215619	0.354	0.364	0.361	0.349	0.357	0.00678233	0.247	0.247	0.248	0.243	0.24625	0.00221736	0.121	0.126	0.131	0.111	0.12225	0.00853913
281	0.637	0.65	0.623	0.631	0.63525	0.0113835	0.508	0.474	0.525	0.503	0.5025	0.0212053	0.353	0.363	0.36	0.348	0.356	0.00678233	0.246	0.246	0.247	0.242	0.24525	0.00221736	0.121	0.125	0.131	0.111	0.122	0.00840635
282	0.627	0.64	0.613	0.622	0.6255	0.0112694	0.5	0.467	0.518	0.496	0.49525	0.0211246	0.348	0.357	0.355	0.342	0.3505	0.00685565	0.242	0.242	0.243	0.238	0.24125	0.00221736	0.119	0.123	0.129	0.109	0.12	0.00840635
283	0.614	0.627	0.601	0.609	0.61275	0.0109049	0.49	0.457	0.507	0.485	0.48475	0.0207585	0.341	0.35	0.347	0.335	0.34325	0.00665207	0.237	0.238	0.239	0.234	0.237	0.00216025	0.117	0.121	0.127	0.107	0.118	0.00840635
284	0.59	0.601	0.575	0.584	0.5875	0.0109087	0.47	0.439	0.486	0.466	0.46525	0.0195171	0.328	0.336	0.334	0.322	0.33	0.00632456	0.228	0.228	0.229	0.224	0.22725	0.00221736	0.112	0.116	0.122	0.103	0.11325	0.00797392
285	0.562	0.573	0.55	0.557	0.5605	0.00967815	0.448	0.419	0.464	0.445	0.444	0.0186369	0.313	0.322	0.319	0.308	0.3155	0.006245	0.217	0.217	0.218	0.214	0.2165	0.00173205	0.107	0.111	0.118	0.098	0.1085	0.00834666
286	0.545	0.557	0.533	0.541	0.544	0.01	0.435	0.406	0.45	0.432	0.43075	0.0182825	0.304	0.312	0.309	0.299	0.306	0.00571548	0.211	0.211	0.212	0.208	0.2105	0.00173205	0.104	0.108	0.115	0.095	0.1055	0.00834666
287	0.529	0.542	0.518	0.525	0.5285	0.010083	0.421	0.394	0.437	0.42	0.418	0.0177951	0.296	0.303	0.301	0.29	0.2975	0.0058023	0.204	0.204	0.206	0.202	0.204	0.00163299	0.1	0.104	0.112	0.092	0.102	0.00832666
288	0.504	0.516	0.494	0.501	0.50375	0.00917878	0.402	0.376	0.417	0.401	0.399	0.0169902	0.282	0.289	0.287	0.277	0.28375	0.00537742	0.195	0.196	0.197	0.193	0.19525	0.00170783	0.096	0.1	0.108	0.088	0.098	0.00832666
289	0.486	0.497	0.476	0.482	0.48525	0.0088459	0.388	0.363	0.402	0.387	0.385	0.0161864	0.273	0.28	0.277	0.267	0.27425	0.00561991	0.188	0.189	0.19	0.186	0.18825	0.00170783	0.093	0.096	0.104	0.085	0.0945	0.00785281
290	0.446	0.459	0.438	0.445	0.447	0.00875595	0.357	0.334	0.371	0.358	0.355	0.015384	0.252	0.259	0.256	0.248	0.25375	0.00478714	0.175	0.174	0.176	0.172	0.17425	0.00170783	0.086	0.09	0.098	0.08	0.0885	0.00754983
291	0.399	0.407	0.39	0.395	0.39775	0.00718215	0.32	0.298	0.332	0.321	0.31775	0.0142449	0.225	0.233	0.231	0.223	0.228	0.00476095	0.155	0.156	0.158	0.155	0.156	0.00141421	0.077	0.081	0.088	0.071	0.07925	0.00713559
292	0.358	0.368	0.354	0.358	0.3595	0.00597216	0.285	0.272	0.3	0.292	0.28725	0.0118708	0.204	0.21	0.209	0.202	0.20625	0.00386221	0.14	0.143	0.144	0.141	0.142	0.00182574	0.07	0.073	0.082	0.065	0.0725	0.00714143
293	0.311	0.318	0.303	0.307	0.30975	0.00639661	0.247	0.233	0.257	0.252	0.24725	0.0103401	0.18	0.182	0.179	0.175	0.179	0.00294392	0.124	0.125	0.123	0.12	0.123	0.00216025	0.061	0.063	0.072	0.056	0.063	0.00668331
294	0.265	0.277	0.265	0.269	0.269	0.00565685	0.213	0.2	0.224	0.219	0.214	0.0103602	0.156	0.157	0.156	0.152	0.15525	0.00221736	0.105	0.107	0.108	0.106	0.1065	0.00129099	0.053	0.056	0.065	0.049	0.05575	0.00680074
295	0.222	0.229	0.222	0.222	0.22375	0.0035	0.18	0.168	0.185	0.183	0.179	0.00761577	0.133	0.132	0.131	0.126	0.1305	0.00310913	0.087	0.089	0.09	0.088	0.0885	0.00129099	0.044	0.046	0.054	0.041	0.04625	0.00556028
296	0.182	0.189	0.18	0.183	0.1835	0.00387298	0.15	0.139	0.153	0.153	0.14875	0.00665207	0.108	0.111	0.105	0.103	0.10675	0.0035	0.07	0.072	0.075	0.072	0.07225	0.00206155	0.036	0.037	0.047	0.034	0.0385	0.0058023
297	0.165	0.168	0.16	0.163	0.164	0.0033665	0.13	0.122	0.136	0.137	0.13125	0.00689807	0.097	0.097	0.094	0.091	0.09475	0.00287228	0.063	0.065	0.065	0.064	0.06425	0.000957427	0.032	0.033	0.042	0.029	0.034	0.00559762
298	0.141	0.14	0.135	0.138	0.1385	0.00264575	0.11	0.102	0.114	0.116	0.1105	0.00619139	0.083	0.081	0.078	0.076	0.0795	0.00310913	0.054	0.054	0.055	0.054	0.05425	0.0005	0.027	0.028	0.036	0.025	0.029	0.00483046
299	0.122	0.125	0.118	0.12	0.12125	0.00298608	0.095	0.089	0.1	0.103	0.09675	0.00613052	0.075	0.073	0.069	0.067	0.071	0.00365148	0.046	0.048	0.048	0.047	0.04725	0.000957427	0.023	0.025	0.033	0.022	0.02575	0.00499166
300	0.102	0.105	0.099	0.1	0.1015	0.00264575	0.079	0.074	0.083	0.088	0.081	0.00594418	0.064	0.061	0.057	0.056	0.0595	0.00369685	0.039	0.04	0.041	0.039	0.03975	0.000957427	0.019	0.021	0.029	0.018	0.02175	0.00499166

## Sheet: R_E
				1					2					3					4					5
Wavelength	E11	F11	G11	average	stdev	E12	F12	G12	average	stdev	E13	F13	G13	average	stdev	E15	F15	G15	average	stdev	E16	F16	G16	average	stdev
230	1.536	1.437	1.628	1.53367	0.0955214	1.274	1.394	1.499	1.389	0.112583	2.191	2.425	2.302	2.306	0.117051	1.638	1.69	1.654	1.66067	0.0266333	1.55	1.569	1.63	1.583	0.0417971
231	1.275	1.185	1.339	1.26633	0.0773649	1.046	1.142	1.249	1.14567	0.10155	1.814	2.004	1.909	1.909	0.095	1.34	1.395	1.342	1.359	0.0311929	1.264	1.294	1.339	1.299	0.0377492
232	1.079	0.992	1.125	1.06533	0.067545	0.887	0.974	1.059	0.973333	0.0860019	1.524	1.734	1.585	1.61433	0.108029	1.137	1.186	1.163	1.162	0.0245153	1.074	1.097	1.139	1.10333	0.0329596
233	0.926	0.856	0.968	0.916667	0.0565803	0.756	0.815	0.901	0.824	0.0729178	1.331	1.476	1.387	1.398	0.0731232	0.971	1.005	0.984	0.986667	0.0171561	0.921	0.918	0.963	0.934	0.0251595
234	0.752	0.689	0.779	0.74	0.0461844	0.613	0.66	0.748	0.673667	0.0685298	1.068	1.21	1.132	1.13667	0.0711149	0.798	0.821	0.797	0.805333	0.0135769	0.746	0.758	0.795	0.766333	0.0255408
235	0.638	0.581	0.658	0.625667	0.0399541	0.511	0.559	0.632	0.567333	0.0609289	0.914	1.03	0.954	0.966	0.0589237	0.669	0.693	0.682	0.681333	0.0120139	0.635	0.643	0.671	0.649667	0.0189033
236	0.555	0.5	0.571	0.542	0.0372424	0.441	0.478	0.542	0.487	0.0510979	0.791	0.881	0.824	0.832	0.0455302	0.578	0.6	0.58	0.586	0.0121655	0.544	0.551	0.578	0.557667	0.0179536
237	0.473	0.422	0.476	0.457	0.030348	0.375	0.401	0.467	0.414333	0.0474271	0.67	0.765	0.696	0.710333	0.0490951	0.489	0.508	0.495	0.497333	0.00971253	0.461	0.466	0.485	0.470667	0.0126623
238	0.421	0.373	0.422	0.405333	0.028006	0.329	0.352	0.414	0.365	0.0439659	0.594	0.682	0.611	0.629	0.0466798	0.429	0.451	0.437	0.439	0.0111355	0.409	0.414	0.427	0.416667	0.00929157
239	0.376	0.325	0.37	0.357	0.0278747	0.288	0.308	0.373	0.323	0.044441	0.524	0.6	0.536	0.553333	0.0408575	0.38	0.396	0.382	0.386	0.0087178	0.361	0.365	0.38	0.368667	0.0100167
240	0.331	0.285	0.324	0.313333	0.0247857	0.251	0.269	0.326	0.282	0.0391535	0.46	0.531	0.468	0.486333	0.0388887	0.335	0.348	0.337	0.34	0.007	0.315	0.319	0.332	0.322	0.00888819
241	0.301	0.257	0.292	0.283333	0.0232451	0.226	0.243	0.298	0.255667	0.0376342	0.417	0.483	0.423	0.441	0.0364966	0.303	0.316	0.305	0.308	0.007	0.284	0.288	0.301	0.291	0.00888819
242	0.281	0.238	0.27	0.263	0.0223383	0.21	0.224	0.276	0.236667	0.0347755	0.388	0.449	0.393	0.41	0.0338674	0.281	0.293	0.282	0.285333	0.00665833	0.265	0.267	0.277	0.269667	0.0064291
243	0.269	0.226	0.258	0.251	0.0223383	0.2	0.213	0.268	0.227	0.0360971	0.371	0.431	0.373	0.391667	0.0340783	0.268	0.28	0.269	0.272333	0.00665833	0.253	0.255	0.266	0.258	0.007
244	0.264	0.22	0.25	0.244667	0.0224796	0.195	0.207	0.26	0.220667	0.0345881	0.362	0.422	0.362	0.382	0.034641	0.26	0.271	0.262	0.264333	0.00585947	0.244	0.249	0.256	0.249667	0.00602771
245	0.259	0.215	0.244	0.239333	0.0223681	0.19	0.202	0.256	0.216	0.0351568	0.354	0.411	0.354	0.373	0.032909	0.255	0.266	0.256	0.259	0.00608276	0.239	0.242	0.252	0.244333	0.00680686
246	0.253	0.212	0.241	0.235333	0.0210792	0.186	0.199	0.251	0.212	0.0343948	0.348	0.403	0.35	0.367	0.0311929	0.251	0.263	0.253	0.255667	0.0064291	0.237	0.24	0.249	0.242	0.006245
247	0.252	0.211	0.24	0.234333	0.0210792	0.186	0.199	0.249	0.211333	0.0332616	0.346	0.403	0.349	0.366	0.032078	0.251	0.263	0.253	0.255667	0.0064291	0.237	0.239	0.249	0.241667	0.0064291
248	0.254	0.213	0.243	0.236667	0.0212211	0.188	0.201	0.252	0.213667	0.033828	0.349	0.406	0.352	0.369	0.032078	0.253	0.265	0.255	0.257667	0.0064291	0.238	0.241	0.25	0.243	0.006245
249	0.259	0.216	0.246	0.240333	0.022053	0.191	0.204	0.257	0.217333	0.0349619	0.356	0.413	0.357	0.375333	0.0326241	0.257	0.268	0.258	0.261	0.00608276	0.242	0.244	0.254	0.246667	0.0064291
250	0.267	0.222	0.253	0.247333	0.023029	0.197	0.21	0.264	0.223667	0.0355293	0.366	0.426	0.366	0.386	0.034641	0.263	0.275	0.265	0.267667	0.0064291	0.248	0.251	0.26	0.253	0.006245
251	0.274	0.23	0.263	0.255667	0.0228983	0.203	0.218	0.271	0.230667	0.0357258	0.378	0.438	0.382	0.399333	0.033546	0.273	0.285	0.275	0.277667	0.0064291	0.257	0.26	0.27	0.262333	0.00680686
252	0.282	0.239	0.274	0.265	0.0228692	0.212	0.228	0.281	0.240333	0.0361156	0.391	0.456	0.397	0.414667	0.0359212	0.283	0.296	0.285	0.288	0.007	0.267	0.27	0.28	0.272333	0.00680686
253	0.298	0.254	0.289	0.280333	0.0232451	0.224	0.242	0.294	0.253333	0.0363501	0.413	0.478	0.42	0.437	0.0356791	0.3	0.313	0.302	0.305	0.007	0.282	0.285	0.297	0.288	0.00793725
254	0.312	0.266	0.304	0.294	0.0245764	0.235	0.254	0.306	0.265	0.036756	0.434	0.501	0.441	0.458667	0.0368284	0.315	0.328	0.317	0.32	0.007	0.296	0.299	0.312	0.302333	0.0085049
255	0.328	0.282	0.322	0.310667	0.0250067	0.249	0.27	0.323	0.280667	0.0381357	0.458	0.528	0.468	0.484667	0.0378594	0.333	0.347	0.335	0.338333	0.00757188	0.313	0.316	0.329	0.319333	0.0085049
256	0.343	0.298	0.338	0.326333	0.0246644	0.262	0.286	0.337	0.295	0.0383014	0.479	0.55	0.492	0.507	0.0378021	0.35	0.364	0.351	0.355	0.00781025	0.329	0.335	0.345	0.336333	0.0080829
257	0.358	0.311	0.355	0.341333	0.0263122	0.275	0.3	0.353	0.309333	0.0398288	0.501	0.578	0.516	0.531667	0.0408207	0.366	0.381	0.369	0.372	0.00793725	0.345	0.349	0.362	0.352	0.00888819
258	0.374	0.33	0.38	0.361333	0.0273008	0.291	0.318	0.372	0.327	0.0412432	0.53	0.608	0.548	0.562	0.0408412	0.387	0.403	0.39	0.393333	0.0085049	0.364	0.369	0.384	0.372333	0.0104083
259	0.39	0.344	0.394	0.376	0.0277849	0.303	0.332	0.384	0.339667	0.0410406	0.553	0.632	0.572	0.585667	0.0412351	0.404	0.42	0.407	0.410333	0.0085049	0.38	0.385	0.401	0.388667	0.0109697
260	0.411	0.363	0.416	0.396667	0.0292632	0.32	0.351	0.403	0.358	0.0419404	0.582	0.665	0.604	0.617	0.043	0.426	0.443	0.43	0.433	0.00888819	0.4	0.406	0.422	0.409333	0.0113725
261	0.429	0.38	0.434	0.414333	0.0298385	0.336	0.367	0.423	0.375333	0.0440946	0.608	0.696	0.63	0.644667	0.0457967	0.444	0.462	0.449	0.451667	0.00929157	0.418	0.424	0.44	0.427333	0.0113725
262	0.452	0.4	0.457	0.436333	0.0315647	0.354	0.386	0.444	0.394667	0.0456216	0.64	0.731	0.663	0.678	0.0473181	0.466	0.485	0.471	0.474	0.00984886	0.439	0.444	0.462	0.448333	0.0120968
263	0.474	0.421	0.481	0.458667	0.0328075	0.371	0.407	0.465	0.414333	0.0474271	0.671	0.765	0.696	0.710667	0.0486861	0.49	0.509	0.495	0.498	0.00984886	0.461	0.465	0.486	0.470667	0.0134288
264	0.493	0.441	0.505	0.479667	0.0340196	0.388	0.425	0.484	0.432333	0.0484183	0.703	0.803	0.731	0.745667	0.0515881	0.512	0.532	0.517	0.520333	0.0104083	0.481	0.488	0.507	0.492	0.0134536
265	0.52	0.466	0.533	0.506333	0.0355293	0.411	0.452	0.51	0.457667	0.0497427	0.742	0.845	0.773	0.786667	0.0528425	0.542	0.563	0.546	0.550333	0.0111505	0.51	0.516	0.536	0.520667	0.0136137
266	0.54	0.488	0.558	0.528667	0.0363501	0.429	0.474	0.531	0.478	0.0511175	0.774	0.88	0.812	0.822	0.0537029	0.567	0.589	0.572	0.576	0.0115326	0.533	0.541	0.562	0.545333	0.0149778
267	0.561	0.508	0.581	0.55	0.0377227	0.446	0.492	0.552	0.496667	0.0531539	0.804	0.915	0.845	0.854667	0.0561278	0.59	0.612	0.594	0.598667	0.0117189	0.554	0.562	0.584	0.566667	0.0155349
268	0.58	0.526	0.6	0.568667	0.0382797	0.461	0.508	0.568	0.512333	0.0536315	0.833	0.944	0.869	0.882	0.0566304	0.61	0.633	0.615	0.619333	0.0120968	0.573	0.581	0.603	0.585667	0.0155349
269	0.596	0.541	0.618	0.585	0.0396611	0.476	0.525	0.585	0.528667	0.0545924	0.857	0.974	0.898	0.909667	0.0593661	0.627	0.651	0.632	0.636667	0.0126623	0.59	0.597	0.621	0.602667	0.0162583
270	0.611	0.554	0.634	0.599667	0.0411866	0.487	0.538	0.598	0.541	0.0555608	0.878	0.996	0.92	0.931333	0.0598108	0.642	0.667	0.648	0.652333	0.0130512	0.605	0.612	0.636	0.617667	0.0162583
271	0.625	0.57	0.651	0.615333	0.0413562	0.5	0.553	0.614	0.555667	0.0570468	0.899	1.021	0.946	0.955333	0.0615332	0.659	0.684	0.665	0.669333	0.0130512	0.62	0.628	0.653	0.633667	0.0172143
272	0.635	0.58	0.663	0.626	0.0422256	0.509	0.562	0.623	0.564667	0.0570468	0.915	1.039	0.963	0.972333	0.0625247	0.671	0.697	0.676	0.681333	0.0137961	0.632	0.64	0.666	0.646	0.0177764
273	0.645	0.588	0.673	0.635333	0.0433167	0.517	0.571	0.631	0.573	0.0570263	0.929	1.054	0.977	0.986667	0.0630582	0.681	0.706	0.687	0.691333	0.0130512	0.64	0.65	0.675	0.655	0.0180278
274	0.655	0.596	0.681	0.644	0.0435546	0.523	0.578	0.641	0.580667	0.0590452	0.941	1.067	0.989	0.999	0.0635925	0.688	0.715	0.695	0.699333	0.0140119	0.648	0.657	0.683	0.662667	0.0181751
275	0.658	0.601	0.687	0.648667	0.0437531	0.528	0.583	0.645	0.585333	0.0585349	0.949	1.077	0.998	1.008	0.0645833	0.694	0.72	0.701	0.705	0.0134536	0.653	0.662	0.689	0.668	0.018735
276	0.663	0.607	0.694	0.654667	0.0440946	0.533	0.589	0.651	0.591	0.0590254	0.958	1.086	1.008	1.01733	0.0645084	0.702	0.728	0.708	0.712667	0.0136137	0.66	0.669	0.696	0.675	0.018735
277	0.669	0.612	0.7	0.660333	0.0446356	0.537	0.594	0.655	0.595333	0.0590113	0.966	1.096	1.017	1.02633	0.0655006	0.707	0.734	0.714	0.718333	0.0140119	0.666	0.675	0.702	0.681	0.018735
278	0.676	0.618	0.706	0.666667	0.0447363	0.542	0.599	0.66	0.600333	0.0590113	0.974	1.105	1.026	1.035	0.0659621	0.713	0.74	0.72	0.724333	0.0140119	0.671	0.681	0.708	0.686667	0.0191398
279	0.678	0.62	0.709	0.669	0.0451774	0.544	0.602	0.664	0.603333	0.0600111	0.979	1.109	1.03	1.03933	0.0655006	0.716	0.744	0.723	0.727667	0.0145717	0.674	0.684	0.711	0.689667	0.0191398
280	0.677	0.621	0.71	0.669333	0.0449926	0.545	0.602	0.664	0.603667	0.0595175	0.979	1.109	1.031	1.03967	0.0654319	0.717	0.744	0.724	0.728333	0.0140119	0.675	0.684	0.712	0.690333	0.0192959
281	0.674	0.618	0.706	0.666	0.0445421	0.542	0.599	0.659	0.6	0.0585064	0.974	1.103	1.026	1.03433	0.0649025	0.714	0.741	0.72	0.725	0.0141774	0.671	0.681	0.708	0.686667	0.0191398
282	0.662	0.607	0.694	0.654333	0.0440038	0.532	0.589	0.646	0.589	0.057	0.957	1.084	1.009	1.01667	0.0638462	0.701	0.728	0.708	0.712333	0.0140119	0.66	0.669	0.696	0.675	0.018735
283	0.648	0.594	0.678	0.64	0.0425676	0.52	0.576	0.633	0.576333	0.0565007	0.933	1.059	0.987	0.993	0.0632139	0.684	0.711	0.691	0.695333	0.0140119	0.644	0.655	0.679	0.659333	0.0178979
284	0.62	0.567	0.648	0.611667	0.041138	0.496	0.549	0.606	0.550333	0.0550121	0.893	1.012	0.941	0.948667	0.0598693	0.657	0.682	0.662	0.667	0.0132288	0.618	0.626	0.652	0.632	0.0177764
285	0.588	0.54	0.615	0.581	0.0379868	0.472	0.521	0.576	0.523	0.0520288	0.848	0.963	0.896	0.902333	0.057761	0.625	0.649	0.628	0.634	0.0130767	0.589	0.597	0.62	0.602	0.0160935
286	0.567	0.518	0.593	0.559333	0.0380832	0.454	0.502	0.556	0.504	0.0510294	0.816	0.929	0.86	0.868333	0.056959	0.601	0.624	0.606	0.610333	0.0120968	0.566	0.574	0.597	0.579	0.0160935
287	0.549	0.5	0.574	0.541	0.0376431	0.438	0.486	0.538	0.487333	0.0500133	0.789	0.897	0.833	0.839667	0.0543078	0.579	0.602	0.585	0.588667	0.0119304	0.545	0.553	0.576	0.558	0.0160935
288	0.521	0.475	0.542	0.512667	0.0342685	0.416	0.458	0.511	0.461667	0.047606	0.747	0.851	0.788	0.795333	0.0523864	0.55	0.571	0.556	0.559	0.0108167	0.518	0.526	0.547	0.530333	0.0149778
289	0.499	0.454	0.52	0.491	0.0337194	0.397	0.439	0.489	0.441667	0.0460579	0.714	0.811	0.752	0.759	0.0488774	0.527	0.547	0.532	0.535333	0.0104083	0.496	0.503	0.523	0.507333	0.0140119
290	0.458	0.414	0.472	0.448	0.0302655	0.361	0.399	0.448	0.402667	0.0436157	0.649	0.73	0.682	0.687	0.0407308	0.48	0.499	0.483	0.487333	0.0102144	0.452	0.462	0.478	0.464	0.0131149
291	0.4	0.362	0.42	0.394	0.0294618	0.316	0.355	0.392	0.354333	0.0380044	0.571	0.648	0.596	0.605	0.039281	0.425	0.439	0.426	0.43	0.00781025	0.397	0.407	0.419	0.407667	0.0110151
292	0.358	0.322	0.372	0.350667	0.0257941	0.281	0.309	0.353	0.314333	0.0362951	0.499	0.57	0.526	0.531667	0.0358376	0.376	0.393	0.383	0.384	0.008544	0.358	0.367	0.377	0.367333	0.00950438
293	0.314	0.28	0.316	0.303333	0.020232	0.247	0.267	0.307	0.273667	0.0305505	0.43	0.5	0.45	0.46	0.0360555	0.324	0.337	0.329	0.33	0.00655744	0.308	0.312	0.329	0.316333	0.0111505
294	0.269	0.233	0.268	0.256667	0.020502	0.206	0.223	0.264	0.231	0.0298161	0.364	0.424	0.381	0.389667	0.0309246	0.279	0.292	0.281	0.284	0.007	0.261	0.267	0.277	0.268333	0.0080829
295	0.223	0.192	0.231	0.215333	0.0205994	0.165	0.186	0.218	0.189667	0.0266896	0.311	0.357	0.325	0.331	0.0235797	0.238	0.246	0.235	0.239667	0.00568624	0.219	0.222	0.232	0.224333	0.00680686
296	0.182	0.156	0.186	0.174667	0.0162891	0.138	0.152	0.183	0.157667	0.023029	0.248	0.299	0.258	0.268333	0.0270247	0.189	0.204	0.197	0.196667	0.00750555	0.178	0.188	0.194	0.186667	0.0080829
297	0.163	0.139	0.163	0.155	0.0138564	0.118	0.129	0.163	0.136667	0.0234592	0.22	0.265	0.227	0.237333	0.0242143	0.17	0.18	0.172	0.174	0.0052915	0.159	0.163	0.168	0.163333	0.00450925
298	0.139	0.114	0.134	0.129	0.0132288	0.098	0.107	0.138	0.114333	0.0209841	0.187	0.222	0.191	0.2	0.0191572	0.144	0.151	0.143	0.146	0.0043589	0.136	0.138	0.146	0.14	0.0052915
299	0.124	0.098	0.117	0.113	0.0134536	0.085	0.094	0.122	0.100333	0.0192959	0.167	0.201	0.168	0.178667	0.0193477	0.125	0.134	0.128	0.129	0.00458258	0.12	0.12	0.126	0.122	0.0034641
300	0.106	0.081	0.097	0.0946667	0.0126623	0.068	0.074	0.104	0.082	0.0192873	0.138	0.167	0.136	0.147	0.0173494	0.106	0.112	0.107	0.108333	0.00321455	0.101	0.102	0.106	0.103	0.00264575

## Sheet: R2H_E
				1					2					3
Wavelength	E8	F8	G8	average	stdev	E9	F9	G9	average	stdev	E10	F10	G10	average	stdev
230	2.129	2.305	2.106	2.18	0.108862	2.061	2.08	2.278	2.13967	0.120176	2.04	2.077	2.175	2.09733	0.0697591
231	1.739	1.897	1.719	1.785	0.097509	1.696	1.699	1.882	1.759	0.106532	1.669	1.693	1.778	1.71333	0.0572742
232	1.481	1.617	1.465	1.521	0.0835225	1.429	1.464	1.576	1.48967	0.0767876	1.429	1.456	1.524	1.46967	0.0489524
233	1.274	1.385	1.26	1.30633	0.068486	1.225	1.233	1.366	1.27467	0.0791981	1.219	1.2	1.281	1.23333	0.0423596
234	1.028	1.118	1.025	1.057	0.0528488	1.003	1.002	1.103	1.036	0.0580259	0.998	1.012	1.064	1.02467	0.0347755
235	0.877	0.958	0.862	0.899	0.051643	0.854	0.85	0.935	0.879667	0.0479618	0.847	0.841	0.893	0.860333	0.0284488
236	0.761	0.831	0.743	0.778333	0.0464901	0.738	0.733	0.807	0.759333	0.0413562	0.734	0.727	0.766	0.742333	0.0207926
237	0.65	0.709	0.632	0.663667	0.0402782	0.634	0.622	0.683	0.646333	0.0323161	0.627	0.621	0.651	0.633	0.0158745
238	0.582	0.633	0.56	0.591667	0.0374477	0.565	0.554	0.605	0.574667	0.026839	0.557	0.55	0.574	0.560333	0.0123423
239	0.51	0.557	0.495	0.520667	0.0323471	0.5	0.492	0.54	0.510667	0.0257164	0.492	0.482	0.508	0.494	0.0131149
240	0.453	0.493	0.436	0.460667	0.0292632	0.444	0.43	0.472	0.448667	0.0213854	0.434	0.424	0.447	0.435	0.0115326
241	0.412	0.448	0.395	0.418333	0.0270617	0.404	0.389	0.426	0.406333	0.01861	0.397	0.386	0.405	0.396	0.00953939
242	0.383	0.416	0.366	0.388333	0.0254231	0.376	0.362	0.397	0.378333	0.0176163	0.367	0.358	0.378	0.367667	0.0100167
243	0.367	0.398	0.351	0.372	0.0238956	0.362	0.347	0.379	0.362667	0.0160104	0.353	0.341	0.36	0.351333	0.00960902
244	0.359	0.389	0.341	0.363	0.0242487	0.353	0.337	0.367	0.352333	0.0150111	0.344	0.332	0.35	0.342	0.00916515
245	0.351	0.38	0.333	0.354667	0.0237136	0.345	0.328	0.361	0.344667	0.0165025	0.336	0.324	0.342	0.334	0.00916515
246	0.346	0.374	0.329	0.349667	0.022723	0.339	0.324	0.356	0.339667	0.0160104	0.331	0.32	0.338	0.329667	0.00907377
247	0.344	0.373	0.328	0.348333	0.0228108	0.337	0.323	0.355	0.338333	0.0160416	0.329	0.319	0.337	0.328333	0.0090185
248	0.347	0.376	0.33	0.351	0.0232594	0.341	0.326	0.358	0.341667	0.0160104	0.332	0.322	0.34	0.331333	0.0090185
249	0.353	0.382	0.334	0.356333	0.024173	0.346	0.331	0.363	0.346667	0.0160104	0.338	0.326	0.344	0.336	0.00916515
250	0.362	0.391	0.344	0.365667	0.0237136	0.355	0.339	0.372	0.355333	0.0165025	0.347	0.335	0.353	0.345	0.00916515
251	0.373	0.405	0.356	0.378	0.0248797	0.366	0.351	0.387	0.368	0.0180831	0.357	0.348	0.367	0.357333	0.00950438
252	0.387	0.419	0.37	0.392	0.0248797	0.379	0.365	0.402	0.382	0.0186815	0.37	0.362	0.381	0.371	0.00953939
253	0.409	0.443	0.391	0.414333	0.0264071	0.399	0.385	0.425	0.403	0.0202978	0.39	0.383	0.403	0.392	0.0101489
254	0.429	0.464	0.408	0.433667	0.0282902	0.418	0.403	0.445	0.422	0.0212838	0.409	0.401	0.422	0.410667	0.0105987
255	0.452	0.489	0.434	0.458333	0.0280416	0.44	0.427	0.471	0.446	0.0226053	0.43	0.424	0.447	0.433667	0.0119304
256	0.472	0.515	0.455	0.480667	0.0309246	0.462	0.451	0.493	0.468667	0.0217792	0.45	0.447	0.469	0.455333	0.0119304
257	0.495	0.537	0.478	0.503333	0.0303699	0.481	0.471	0.518	0.49	0.0247588	0.471	0.468	0.493	0.477333	0.0136504
258	0.524	0.566	0.506	0.532	0.0307896	0.506	0.497	0.549	0.517333	0.0277909	0.499	0.495	0.523	0.505667	0.0151438
259	0.544	0.59	0.528	0.554	0.032187	0.527	0.518	0.572	0.539	0.028931	0.518	0.517	0.545	0.526667	0.015885
260	0.573	0.622	0.557	0.584	0.0338674	0.554	0.547	0.603	0.568	0.0305123	0.545	0.545	0.575	0.555	0.0173205
261	0.597	0.652	0.581	0.61	0.0372424	0.58	0.571	0.631	0.594	0.0323574	0.569	0.57	0.6	0.579667	0.0176163
262	0.628	0.681	0.61	0.639667	0.0369098	0.607	0.6	0.661	0.622667	0.0333816	0.597	0.599	0.631	0.609	0.0190788
263	0.657	0.712	0.641	0.67	0.0372424	0.636	0.628	0.696	0.653333	0.0371663	0.627	0.628	0.66	0.638333	0.0187705
264	0.688	0.748	0.67	0.702	0.0408412	0.664	0.659	0.727	0.683333	0.037899	0.654	0.658	0.693	0.668333	0.0214554
265	0.725	0.787	0.707	0.739667	0.0419682	0.7	0.695	0.769	0.721333	0.0413562	0.69	0.694	0.732	0.705333	0.0231805
266	0.758	0.823	0.741	0.774	0.0432782	0.731	0.723	0.805	0.753	0.0452106	0.72	0.725	0.766	0.737	0.0252389
267	0.784	0.852	0.77	0.802	0.0438634	0.756	0.754	0.834	0.781333	0.0456216	0.747	0.754	0.794	0.765	0.0253574
268	0.811	0.881	0.793	0.828333	0.0464901	0.781	0.779	0.862	0.807333	0.0473533	0.771	0.78	0.821	0.790667	0.0266521
269	0.834	0.907	0.817	0.852667	0.0478156	0.803	0.802	0.887	0.830667	0.0487887	0.793	0.802	0.845	0.813333	0.0277909
270	0.853	0.928	0.837	0.872667	0.0485833	0.822	0.821	0.908	0.850333	0.0499433	0.811	0.821	0.866	0.832667	0.0292973
271	0.876	0.952	0.859	0.895667	0.049521	0.842	0.842	0.932	0.872	0.0519615	0.831	0.843	0.888	0.854	0.03005
272	0.891	0.968	0.874	0.911	0.0500899	0.856	0.857	0.949	0.887333	0.0534072	0.846	0.859	0.903	0.869333	0.0298719
273	0.903	0.982	0.885	0.923333	0.0515978	0.869	0.87	0.962	0.900333	0.0534072	0.857	0.871	0.917	0.881667	0.03139
274	0.913	0.993	0.895	0.933667	0.0521664	0.879	0.879	0.973	0.910333	0.0542709	0.867	0.879	0.927	0.891	0.031749
275	0.92	1	0.902	0.940667	0.0521664	0.885	0.885	0.98	0.916667	0.0548483	0.874	0.886	0.935	0.898333	0.0323161
276	0.929	1.01	0.912	0.950333	0.0523673	0.894	0.895	0.991	0.926667	0.0557165	0.882	0.896	0.944	0.907333	0.0325167
277	0.937	1.02	0.92	0.959	0.053507	0.902	0.904	1	0.935333	0.0560119	0.89	0.904	0.954	0.916	0.0336452
278	0.947	1.03	0.93	0.969	0.053507	0.912	0.914	1.01	0.945333	0.0560119	0.9	0.915	0.963	0.926	0.032909
279	0.953	1.036	0.936	0.975	0.053507	0.917	0.919	1.017	0.951	0.0571664	0.905	0.92	0.969	0.931333	0.0334714
280	0.955	1.039	0.938	0.977333	0.0540771	0.919	0.921	1.019	0.953	0.0571664	0.907	0.921	0.972	0.933333	0.0342101
281	0.95	1.033	0.934	0.972333	0.0531445	0.914	0.917	1.015	0.948667	0.0574659	0.903	0.918	0.968	0.929667	0.0340343
282	0.935	1.016	0.919	0.956667	0.0520032	0.9	0.903	1	0.934333	0.0568888	0.888	0.904	0.952	0.914667	0.0333067
283	0.914	0.994	0.899	0.935667	0.0510718	0.879	0.883	0.977	0.913	0.0554617	0.867	0.882	0.931	0.893333	0.0334714
284	0.875	0.951	0.859	0.895	0.0491528	0.841	0.844	0.934	0.873	0.0528488	0.831	0.847	0.89	0.856	0.0305123
285	0.836	0.908	0.821	0.855	0.0465081	0.805	0.806	0.892	0.834333	0.0499433	0.791	0.806	0.848	0.815	0.0295466
286	0.807	0.877	0.792	0.825333	0.0453689	0.777	0.779	0.862	0.806	0.0485077	0.766	0.779	0.82	0.788333	0.0281839
287	0.783	0.85	0.767	0.8	0.0440341	0.755	0.754	0.835	0.781333	0.0464794	0.743	0.754	0.796	0.764333	0.0279702
288	0.745	0.808	0.732	0.761667	0.0406489	0.718	0.718	0.796	0.744	0.0450333	0.707	0.718	0.757	0.727333	0.0262742
289	0.714	0.776	0.7	0.73	0.0404475	0.689	0.69	0.763	0.714	0.0424382	0.678	0.688	0.725	0.697	0.0247588
290	0.652	0.704	0.636	0.664	0.0355528	0.627	0.629	0.697	0.651	0.0398497	0.616	0.625	0.661	0.634	0.0238118
291	0.576	0.63	0.566	0.590667	0.0344287	0.553	0.544	0.613	0.57	0.03751	0.54	0.557	0.579	0.558667	0.0195533
292	0.514	0.551	0.501	0.522	0.0259422	0.498	0.488	0.54	0.508667	0.0275923	0.483	0.488	0.513	0.494667	0.0160728
293	0.433	0.467	0.422	0.440667	0.0234592	0.423	0.419	0.46	0.434	0.0226053	0.417	0.418	0.437	0.424	0.0112694
294	0.378	0.401	0.362	0.380333	0.0196044	0.366	0.367	0.402	0.378333	0.020502	0.357	0.355	0.384	0.365333	0.0161967
295	0.319	0.338	0.307	0.321333	0.0156312	0.3	0.303	0.327	0.31	0.0147986	0.296	0.306	0.318	0.306667	0.0110151
296	0.254	0.28	0.247	0.260333	0.0173877	0.249	0.248	0.272	0.256333	0.0135769	0.245	0.242	0.262	0.249667	0.0107858
297	0.23	0.242	0.218	0.23	0.012	0.222	0.213	0.235	0.223333	0.0110604	0.215	0.211	0.224	0.216667	0.00665833
298	0.194	0.205	0.181	0.193333	0.0120139	0.183	0.18	0.199	0.187333	0.0102144	0.182	0.177	0.19	0.183	0.00655744
299	0.167	0.181	0.159	0.169	0.0111355	0.164	0.157	0.172	0.164333	0.00750555	0.158	0.155	0.162	0.158333	0.00351188
300	0.14	0.149	0.129	0.139333	0.0100167	0.135	0.131	0.142	0.136	0.00556776	0.132	0.126	0.134	0.130667	0.00416333
