# Supplementary material for: Metal-dependent and metal-free mechanisms of peptide condensate catalysts
Source: Nat Commun. 2026 Mar 28;17:4548. doi: 10.1038/s41467-026-71117-4 (PMC13194831; doi:10.1038/s41467-026-71117-4)
Supplement: Supplementary file 10 — Source data [file 41467_2026_71117_MOESM10_ESM.zip › Source data_Fig 4d-e.xlsx]

## Sheet: Figure 4d
system	mean_collapse_degree
R2H/E	1.97645
R2H/E	1.9633
R2H/E	1.82398
R2H/E	1.98879
R2H/E	1.88328
R2H/E	1.87976
R2H/E	1.81916
R2H	1.25531
R2H	1.2633
R2H	1.28058
R2H	1.22058
R2H	1.23788
R2H	1.27427
R2H	1.29335
R2H/E2H+Zn	1.88937
R2H/E2H+Zn	1.78731
R2H/E2H+Zn	1.73392
R2H/E2H+Zn	1.73529
R1H/E	1.97072
R1H/E	2.06761
R1H/E	1.97271
R1H/E	2.03185
R1H/E	2.0548
R1H/E	1.99263
R1H/E	2.02504

## Sheet: Figure 4e
label	mean_density
R1H/E	0.129296
R1H/E	0.125665
R1H/E	0.130055
R1H/E	0.12391
R1H/E	0.128116
R1H/E	0.125484
R1H/E	0.126562
R2H	0.187323
R2H	0.187292
R2H	0.187423
R2H	0.188862
R2H	0.185902
R2H	0.18804
R2H	0.185917
R2H/E	0.122089
R2H/E	0.12198
R2H/E	0.123453
R2H/E	0.125853
R2H/E	0.122815
R2H/E	0.127585
R2H/E	0.126713
R2H/E2H+Zn	0.120031
R2H/E2H+Zn	0.126144
R2H/E2H+Zn	0.125425
R2H/E2H+Zn	0.126197
