# Supplementary material for: Metal-dependent and metal-free mechanisms of peptide condensate catalysts
Source: Nat Commun. 2026 Mar 28;17:4548. doi: 10.1038/s41467-026-71117-4 (PMC13194831; doi:10.1038/s41467-026-71117-4)
Supplement: Supplementary file 10 — Source data [file 41467_2026_71117_MOESM10_ESM.zip › Source data_Fig 5a.xlsx]

## Sheet: x10^5
	R2H/E		R1H/E		R/E					R2H/E		R1H/E		R/E
C [mM]	v [mM/sec]	STDEV [mM/sec]	v [mM/sec]	STDEV [mM/sec]	v [mM/sec]	STDEV [mM/sec]		x10^5	C [mM]	v [mM/sec]	STDEV [mM/sec]	v [mM/sec]	STDEV [mM/sec]	v [mM/sec]	STDEV [mM/sec]
0.3	0.000158772	1.8574e-05	0.000106586	1.40497e-05	1.81077e-05	1.69357e-06			0.3	15.8772	1.8574	10.6586	1.40497	1.81077	0.169357
0.5	0.000218497	1.66351e-05	0.000174531	2.1138e-05	2.85508e-05	3.06374e-06			0.5	21.8497	1.66351	17.4531	2.1138	2.85508	0.306374
0.7	0.000275912	3.45078e-05	0.000215284	2.25863e-05	4.02577e-05	5.04805e-06			0.7	27.5912	3.45078	21.5284	2.25863	4.02577	0.504805
0.9	0.000339051	2.27759e-05	0.000289675	3.83137e-05	4.65414e-05	6.47778e-06			0.9	33.9051	2.27759	28.9675	3.83137	4.65414	0.647778
1.1	0.000382493	2.79635e-05	0.000330072	4.38355e-05	5.29972e-05	7.75083e-06			1.1	38.2493	2.79635	33.0072	4.38355	5.29972	0.775083
									0.7 mM	R2H/E vs R1H/E	1.28162
										R2H/E vs R/E	6.85364

## Sheet: % conv t=2.5 min at 0.7mM
Fluoresence intendity [RFU]			MeCN			Calibration curve slope			4-MU [mM]			% conversion						Average	STDEV
R2H/E	R1H/E	R/E	R2H/E	R1H/E	R/E	R2H/E	R1H/E	R/E	R2H/E	R1H/E	R/E	R2H/E	R1H/E	R/E			R2H/E	7.19061	0.983328
8594	5366	605	38.3333	30.6667	82.9333	126046	132188	78951	0.0678771	0.0403618	0.00661254	9.69674	5.76597	0.944649			R1H/E	5.65938	0.667854
7574	6258	767							0.0597849	0.0471098	0.00866445	8.5407	6.72997	1.23778			R/E	1.11134	0.160394
7153	5733	680							0.0564448	0.0431382	0.0075625	8.06355	6.1626	1.08036
5822	5854	662							0.0458852	0.0440535	0.00733451	6.55503	6.29336	1.04779
5123	5602	676							0.0403397	0.0421472	0.00751184	5.76281	6.02102	1.07312
5498	4682	657							0.0433148	0.0351874	0.00727118	6.18782	5.02677	1.03874
6002	4397	597							0.0473133	0.0330313	0.00651122	6.75904	4.71876	0.930174
6349	6413	581							0.0500662	0.0482824	0.00630856	7.15232	6.89748	0.901223
5818	5855	689							0.0458535	0.0440611	0.0076765	6.5505	6.29444	1.09664
5626	5758	646							0.0443303	0.0433273	0.00713185	6.33289	6.18961	1.01884
6567	5621	629							0.0517958	0.0422909	0.00691653	7.39939	6.04156	0.988076
5048	4405	632							0.0397446	0.0330918	0.00695453	5.67781	4.72741	0.993504
5284	4642	806							0.041617	0.0348848	0.00915843	5.94528	4.98354	1.30835
6918	4716	670							0.0545804	0.0354446	0.00743584	7.79721	5.06351	1.06226
6700	4290	783							0.0528509	0.0322219	0.00886711	7.55013	4.60312	1.26673
7112	5652	899							0.0561196	0.0425254	0.0103364	8.01708	6.07506	1.47662
7361	5436	835							0.058095	0.0408914	0.00952574	8.29929	5.84162	1.36082
6019	5204	669							0.0474482	0.0391363	0.00742317	6.77831	5.5909	1.06045
5978	4614	691							0.0471229	0.0346729	0.00770183	6.73184	4.95328	1.10026
5745	5467	665							0.0452743	0.0411259	0.00737251	6.46776	5.87513	1.05322
5733	4955	863							0.0451791	0.0372526	0.0098804	6.45416	5.3218	1.41149
7009	4962	727							0.0553024	0.0373056	0.00815781	7.90034	5.32937	1.1654
7268		566							0.0573572		0.00611857	8.19389		0.874081
7278		736							0.0574365		0.0082718	8.20522		1.18169
6619									0.0522083			7.45833
6929									0.0546677			7.80967
6368									0.050217			7.17385
5223									0.041133			5.87615
