# Supplementary material for: Metal-dependent and metal-free mechanisms of peptide condensate catalysts
Source: Nat Commun. 2026 Mar 28;17:4548. doi: 10.1038/s41467-026-71117-4 (PMC13194831; doi:10.1038/s41467-026-71117-4)
Supplement: Supplementary file 10 — Source data [file 41467_2026_71117_MOESM10_ESM.zip › Source data_Fig 5a_R1H-E.xlsx]

## Sheet: 1.1
Time [sec]	Rep1				Rep2				Rep3				Rep4				Rep1										Rep2										Rep3											Rep4
0	1929	1753	1437	1208	1823	1326	1555	864	2441	2092	1714	1338	1290	1007	639		SUMMARY OUTPUT										SUMMARY OUTPUT											SUMMARY OUTPUT										SUMMARY OUTPUT
3	2069	1891	1576	1362	1956	1456	1673	974	2591	2248	1868	1507	1404	1117	724
6	2187	2022	1713	1515	2064	1581	1815	1089	2735	2398	2040	1676	1511	1217	816		Regression Statistics										Regression Statistics											Regression Statistics										Regression Statistics
9	2314	2158	1843	1657	2193	1707	1935	1217	2880	2558	2189	1844	1617	1320	910		Multiple R	0.999972									Multiple R	0.99996										Multiple R	0.999871									Multiple R	0.999927
12	2448	2291	1973	1817	2313	1842	2083	1321	3029	2711	2353	2005	1725	1425	999		R Square	0.999944									R Square	0.999919										R Square	0.999742									R Square	0.999854
15	2563	2432	2107	1960	2421	1966	2203	1430	3173	2865	2504	2187	1836	1526	1096		Adjusted R Square	0.999943									Adjusted R Square	0.999918										Adjusted R Square	0.999737									Adjusted R Square	0.999851
18	2692	2554	2242	2114	2562	2092	2312	1549	3348	3012	2661	2327	1935	1623	1184		Standard Error	14.3612									Standard Error	16.4736										Standard Error	35.8869									Standard Error	19.2003
21	2817	2688	2379	2271	2695	2224	2462	1661	3507	3183	2847	2508	2061	1731	1280		Observations	51									Observations	51										Observations	51									Observations	51
24	2947	2801	2516	2425	2803	2351	2578	1770	3632	3337	2984	2673	2165	1844	1358
27	3080	2943	2647	2562	2920	2473	2717	1890	3776	3472	3152	2835	2273	1943	1461		ANOVA										ANOVA											ANOVA										ANOVA
30	3202	3070	2784	2719	3064	2591	2870	1997	3943	3644	3302	3013	2372	2037	1550			df	SS	MS	F	Significance F						df	SS	MS	F	Significance F							df	SS	MS	F	Significance F						df
33	3329	3225	2925	2879	3183	2734	2979	2120	4115	3790	3485	3178	2488	2136	1641		Regression	1	1.79769e+08	1.79769e+08	871634	8.42681e-106					Regression	1	1.64939e+08	1.64939e+08	607777	5.77905e-102						Regression	1	2.44473e+08	2.44473e+08	189828	1.38654e-89					Regression	1
36	3469	3344	3031	3015	3300	2854	3100	2228	4249	3942	3634	3337	2600	2243	1736		Residual	49	10105.9	206.244							Residual	49	13297.6	271.38								Residual	49	63105.5	1287.87							Residual	49
39	3584	3465	3176	3184	3426	2971	3252	2341	4386	4080	3811	3515	2711	2351	1838		Total	50	1.79779e+08								Total	50	1.64952e+08									Total	50	2.44536e+08								Total	50
42	3714	3606	3315	3319	3554	3097	3378	2457	4547	4272	3944	3652	2817	2446	1905
45	3845	3735	3451	3470	3680	3208	3528	2577	4709	4412	4093	3828	2932	2555	2014			Coefficients	Standard Error	t Stat	P-value	Lower 95%	Upper 95%	Lower 95.0%	Upper 95.0%			Coefficients	Standard Error	t Stat	P-value	Lower 95%	Upper 95%	Lower 95.0%	Upper 95.0%				Coefficients	Standard Error	t Stat	P-value	Lower 95%	Upper 95%	Lower 95.0%	Upper 95.0%			Coefficients
48	3967	3875	3583	3618	3793	3373	3626	2696	4851	4578	4281	3968	3021	2657	2109		Intercept	1929.83	3.9635	486.901	5.99372e-92	1921.87	1937.8	1921.87	1937.8		Intercept	1836.39	4.54651	403.911	5.6663e-88	1827.25	1845.52	1827.25	1845.52			Intercept	2468.64	9.90432	249.249	1.04992e-77	2448.74	2488.55	2448.74	2488.55		Intercept	1325.47
51	4111	3999	3695	3749	3906	3494	3768	2802	5028	4730	4427	4151	3142	2766	2195		X Variable 1	42.5162	0.0455395	933.613	8.42681e-106	42.4247	42.6077	42.4247	42.6077		X Variable 1	40.7248	0.052238	779.6	5.77905e-102	40.6198	40.8298	40.6198	40.8298			X Variable 1	49.5807	0.113798	435.692	1.38654e-89	49.352	49.8094	49.352	49.8094		X Variable 1	35.2196
54	4227	4117	3846	3892	4020	3605	3885	2919	5143	4862	4583	4327	3248	2864	2289
57	4350	4252	3980	4044	4176	3737	4028	3034	5296	5004	4747	4461	3352	2967	2379		SUMMARY OUTPUT										SUMMARY OUTPUT											SUMMARY OUTPUT										SUMMARY OUTPUT
60	4464	4420	4103	4209	4290	3848	4154	3152	5456	5195	4920	4644	3457	3068	2486
63	4611	4512	4252	4330	4407	3995	4278	3271	5614	5314	5056	4786	3560	3176	2581		Regression Statistics										Regression Statistics											Regression Statistics										Regression Statistics
66	4718	4669	4386	4480	4559	4132	4442	3380	5779	5444	5183	4955	3652	3275	2676		Multiple R	0.999887									Multiple R	0.99997										Multiple R	0.999735									Multiple R	0.999945
69	4855	4769	4513	4645	4634	4235	4544	3489	5912	5601	5357	5122	3773	3359	2761		R Square	0.999774									R Square	0.99994										R Square	0.99947									R Square	0.999889
72	4976	4895	4620	4782	4780	4348	4687	3593	6041	5773	5513	5282	3876	3481	2848		Adjusted R Square	0.99977									Adjusted R Square	0.999939										Adjusted R Square	0.999459									Adjusted R Square	0.999887
75	5135	5037	4772	4914	4893	4501	4818	3720	6211	5901	5667	5446	3995	3578	2948		Standard Error	28.8129									Standard Error	14.6017										Standard Error	50.81									Standard Error	16.0214
78	5251	5156	4901	5059	5033	4635	4938	3838	6391	6057	5811	5609	4096	3679	3026		Observations	51									Observations	51										Observations	51									Observations	51
81	5391	5274	5036	5194	5145	4748	5052	3942	6531	6224	5982	5748	4200	3776	3130
84	5517	5394	5132	5344	5282	4877	5179	4049	6672	6353	6130	5940	4307	3879	3217		ANOVA										ANOVA											ANOVA										ANOVA
87	5612	5561	5285	5505	5412	4975	5309	4162	6819	6485	6296	6103	4408	3980	3325			df	SS	MS	F	Significance F						df	SS	MS	F	Significance F							df	SS	MS	F	Significance F						df
90	5789	5667	5425	5624	5526	5118	5446	4287	6949	6606	6419	6214	4513	4094	3432		Regression	1	1.80224e+08	1.80224e+08	217090	5.18106e-91					Regression	1	1.74165e+08	1.74165e+08	816878	4.13003e-105						Regression	1	2.38445e+08	2.38445e+08	92361.4	6.37361e-82					Regression	1
93	5882	5811	5535	5789	5620	5246	5576	4393	7146	6762	6561	6373	4623	4187	3515		Residual	49	40679	830.183							Residual	49	10447.2	213.208								Residual	49	126501	2581.66							Residual	49
96	5991	5886	5648	5913	5767	5376	5711	4515	7272	6897	6695	6575	4725	4284	3602		Total	50	1.80265e+08								Total	50	1.74176e+08									Total	50	2.38572e+08								Total	50
99	6146	6032	5796	6053	5870	5503	5798	4624	7391	7078	6896	6696	4815	4388	3691
102	6274	6165	5937	6221	6028	5618	5955	4720	7568	7196	7038	6880	4914	4488	3773			Coefficients	Standard Error	t Stat	P-value	Lower 95%	Upper 95%	Lower 95.0%	Upper 95.0%			Coefficients	Standard Error	t Stat	P-value	Lower 95%	Upper 95%	Lower 95.0%	Upper 95.0%				Coefficients	Standard Error	t Stat	P-value	Lower 95%	Upper 95%	Lower 95.0%	Upper 95.0%			Coefficients
105	6389	6309	6049	6345	6106	5753	6066	4819	7740	7362	7198	6976	5027	4589	3882		Intercept	1807.07	7.95199	227.248	9.68457e-76	1791.09	1823.05	1791.09	1823.05		Intercept	1344.1	4.02987	333.534	6.69842e-84	1336	1352.2	1336	1352.2			Intercept	2178.96	14.0229	155.386	1.15902e-67	2150.78	2207.14	2150.78	2207.14		Intercept	1030.2
108	6535	6427	6189	6460	6242	5856	6221	4942	7855	7496	7303	7154	5143	4690	3951		X Variable 1	42.57	0.091366	465.929	5.18106e-91	42.3864	42.7537	42.3864	42.7537		X Variable 1	41.8484	0.046302	903.813	4.13003e-105	41.7553	41.9414	41.7553	41.9414			X Variable 1	48.9657	0.161119	303.91	6.37361e-82	48.6419	49.2895	48.6419	49.2895		X Variable 1	33.7911
111	6610	6545	6288	6608	6346	5988	6333	5065	7989	7624	7452	7325	5231	4793	4071
114	6786	6668	6426	6744	6473	6133	6485	5178	8147	7765	7602	7480	5336	4903	4134
117	6901	6787	6557	6870	6610	6216	6585	5308	8278	7918	7765	7603	5447	5011	4252		SUMMARY OUTPUT										SUMMARY OUTPUT											SUMMARY OUTPUT										SUMMARY OUTPUT
120	7010	6911	6684	7021	6712	6333	6708	5422	8412	8045	7879	7764	5545	5090	4357
123	7131	7020	6803	7163	6860	6503	6855	5543	8578	8210	8051	7907	5664	5203	4431		Regression Statistics										Regression Statistics											Regression Statistics										Regression Statistics
126	7286	7150	6932	7288	6955	6615	6961	5606	8723	8361	8153	8112	5764	5268	4542		Multiple R	0.999866									Multiple R	0.999966										Multiple R	0.999746									Multiple R	0.999975
129	7435	7276	7049	7483	7091	6733	7110	5731	8877	8441	8362	8241	5843	5390	4628		R Square	0.999731									R Square	0.999931										R Square	0.999492									R Square	0.999949
132	7560	7385	7170	7594	7171	6854	7207	5872	8995	8637	8486	8378	5971	5448	4706		Adjusted R Square	0.999726									Adjusted R Square	0.99993										Adjusted R Square	0.999482									Adjusted R Square	0.999948
135	7664	7538	7295	7709	7319	7016	7350	5965	9116	8736	8628	8536	6072	5567	4826		Standard Error	31.9308									Standard Error	16.0816										Standard Error	51.6667									Standard Error	9.92928
138	7811	7649	7392	7841	7459	7084	7514	6069	9270	8897	8773	8673	6179	5671	4888		Observations	51									Observations	51										Observations	51									Observations	51
141	7945	7757	7544	7979	7583	7237	7633	6149	9403	9007	8900	8814	6285	5791	4989
144	8042	7917	7663	8116	7678	7354	7755	6316	9519	9155	9041	8948	6378	5867	5079		ANOVA										ANOVA											ANOVA										ANOVA
147	8204	8022	7784	8252	7809	7491	7902	6448	9668	9293	9196	9086	6452	5979	5181			df	SS	MS	F	Significance F						df	SS	MS	F	Significance F							df	SS	MS	F	Significance F						df
150	8281	8161	7906	8378	7916	7616	7993	6512	9846	9398	9292	9255	6563	6064	5251		Regression	1	1.857e+08	1.857e+08	182134	3.81964e-89					Regression	1	1.83978e+08	1.83978e+08	711391	1.22198e-103						Regression	1	2.57375e+08	2.57375e+08	96415.3	2.22614e-82					Regression	1
																	Residual	49	49959.2	1019.58							Residual	49	12672.3	258.617								Residual	49	130803	2669.45							Residual	49
																	Total	50	1.8575e+08								Total	50	1.83991e+08									Total	50	2.57506e+08								Total	50
																		Coefficients	Standard Error	t Stat	P-value	Lower 95%	Upper 95%	Lower 95.0%	Upper 95.0%			Coefficients	Standard Error	t Stat	P-value	Lower 95%	Upper 95%	Lower 95.0%	Upper 95.0%				Coefficients	Standard Error	t Stat	P-value	Lower 95%	Upper 95%	Lower 95.0%	Upper 95.0%			Coefficients
																	Intercept	1490.3	8.81249	169.113	1.8447e-69	1472.6	1508.01	1472.6	1508.01		Intercept	1564.6	4.43831	352.521	4.44882e-85	1555.68	1573.52	1555.68	1573.52			Intercept	1796.81	14.2593	126.01	3.25465e-63	1768.16	1825.47	1768.16	1825.47		Intercept	625.458
																	X Variable 1	43.2119	0.101253	426.772	3.81964e-89	43.0084	43.4154	43.0084	43.4154		X Variable 1	43.0111	0.0509949	843.44	1.22198e-103	42.9086	43.1136	42.9086	43.1136			X Variable 1	50.8723	0.163836	310.508	2.22614e-82	50.543	51.2015	50.543	51.2015		X Variable 1	30.9552
																	SUMMARY OUTPUT										SUMMARY OUTPUT											SUMMARY OUTPUT
																	Regression Statistics										Regression Statistics											Regression Statistics
																	Multiple R	0.999819									Multiple R	0.999965										Multiple R	0.999788
																	R Square	0.999638									R Square	0.999931										R Square	0.999575
																	Adjusted R Square	0.99963									Adjusted R Square	0.999929										Adjusted R Square	0.999567
																	Standard Error	41.0506									Standard Error	14.1744										Standard Error	49.1107
																	Observations	51									Observations	51										Observations	51
																	ANOVA										ANOVA											ANOVA
																		df	SS	MS	F	Significance F						df	SS	MS	F	Significance F							df	SS	MS	F	Significance F
																	Regression	1	2.27842e+08	2.27842e+08	135206	5.64008e-86					Regression	1	1.41874e+08	1.41874e+08	706147	1.46478e-103						Regression	1	2.78236e+08	2.78236e+08	115362	2.75098e-84
																	Residual	49	82572.5	1685.15							Residual	49	9844.72	200.913								Residual	49	118181	2411.86
																	Total	50	2.27925e+08								Total	50	1.41884e+08									Total	50	2.78354e+08
																		Coefficients	Standard Error	t Stat	P-value	Lower 95%	Upper 95%	Lower 95.0%	Upper 95.0%			Coefficients	Standard Error	t Stat	P-value	Lower 95%	Upper 95%	Lower 95.0%	Upper 95.0%				Coefficients	Standard Error	t Stat	P-value	Lower 95%	Upper 95%	Lower 95.0%	Upper 95.0%
																	Intercept	1286.49	11.3294	113.553	5.25073e-61	1263.72	1309.25	1263.72	1309.25		Intercept	873.434	3.91194	223.274	2.29696e-75	865.572	881.295	865.572	881.295			Intercept	1424.25	13.5539	105.08	2.31076e-59	1397.01	1451.48	1397.01	1451.48
																	X Variable 1	47.8646	0.130172	367.703	5.64008e-86	47.603	48.1262	47.603	48.1262		X Variable 1	37.7702	0.0449471	840.326	1.46478e-103	37.6798	37.8605	37.6798	37.8605			X Variable 1	52.8937	0.15573	339.649	2.75098e-84	52.5808	53.2067	52.5808	53.2067
[truncated: 7 more columns]

## Sheet: 0.9
Time [sec]	Rep1				Rep2				Rep3				Rep4					Rep1										Rep2										Rep3										Rep4
0	1757	2221	1324	1050	1539	1483	1154	917	2441	1684	1638	1124	1885	1749	1368	609		SUMMARY OUTPUT										SUMMARY OUTPUT										SUMMARY OUTPUT										SUMMARY OUTPUT
3	1871	2392	1429	1175	1635	1595	1249	1017	2568	1806	1782	1261	1993	1895	1502	702
6	1978	2534	1536	1285	1718	1680	1361	1131	2728	1919	1921	1398	2103	2026	1633	791		Regression Statistics										Regression Statistics										Regression Statistics										Regression Statistics
9	2079	2688	1643	1398	1809	1785	1448	1235	2869	2047	2046	1524	2229	2164	1764	881		Multiple R	0.999978									Multiple R	0.999962									Multiple R	0.999847									Multiple R	0.99996
12	2192	2851	1750	1493	1899	1880	1552	1341	3019	2173	2182	1666	2309	2285	1891	969		R Square	0.999956									R Square	0.999924									R Square	0.999694									R Square	0.999919
15	2293	3006	1867	1615	1988	2004	1652	1436	3150	2276	2325	1805	2460	2429	2014	1058		Adjusted R Square	0.999955									Adjusted R Square	0.999923									Adjusted R Square	0.999688									Adjusted R Square	0.999918
18	2412	3156	1966	1724	2082	2098	1745	1537	3296	2393	2477	1938	2567	2566	2158	1156		Standard Error	10.8557									Standard Error	12.0346									Standard Error	36.7505									Standard Error	15.2929
21	2519	3337	2071	1843	2182	2213	1853	1636	3440	2500	2606	2071	2672	2680	2297	1246		Observations	51									Observations	51									Observations	51									Observations	51
24	2622	3476	2192	1949	2273	2321	1951	1749	3581	2649	2751	2198	2797	2819	2422	1331
27	2744	3627	2296	2070	2362	2423	2061	1840	3729	2759	2881	2338	2925	2958	2542	1435		ANOVA										ANOVA										ANOVA										ANOVA
30	2847	3788	2401	2193	2454	2519	2162	1961	3857	2868	3011	2475	3010	3076	2685	1519			df	SS	MS	F	Significance F						df	SS	MS	F	Significance F						df	SS	MS	F	Significance F						df
33	2944	3948	2506	2296	2541	2633	2258	2054	4007	2993	3156	2612	3139	3213	2812	1604		Regression	1	1.31295e+08	1.31295e+08	1.11413e+06	2.06078e-108					Regression	1	9.35793e+07	9.35793e+07	646121	1.29108e-102					Regression	1	2.16213e+08	2.16213e+08	160087	9.00618e-88					Regression	1
36	3050	4087	2627	2419	2650	2717	2363	2171	4144	3131	3305	2741	3251	3352	2933	1689		Residual	49	5774.43	117.845							Residual	49	7096.79	144.832							Residual	49	66179.5	1350.6							Residual	49
39	3165	4260	2736	2522	2718	2840	2462	2267	4264	3249	3433	2884	3386	3470	3091	1788		Total	50	1.31301e+08								Total	50	9.35864e+07								Total	50	2.1628e+08								Total	50
42	3276	4413	2850	2647	2816	2929	2566	2369	4423	3356	3580	3016	3480	3616	3198	1876
45	3375	4573	2946	2760	2907	3057	2669	2472	4560	3477	3702	3162	3592	3767	3343	1956			Coefficients	Standard Error	t Stat	P-value	Lower 95%	Upper 95%	Lower 95.0%	Upper 95.0%			Coefficients	Standard Error	t Stat	P-value	Lower 95%	Upper 95%	Lower 95.0%	Upper 95.0%			Coefficients	Standard Error	t Stat	P-value	Lower 95%	Upper 95%	Lower 95.0%	Upper 95.0%			Coefficients
48	3498	4713	3055	2869	2998	3149	2781	2584	4735	3576	3850	3302	3707	3873	3484	2050		Intercept	1753.11	2.99602	585.145	7.36239e-96	1747.09	1759.13	1747.09	1759.13		Intercept	1531.22	3.32141	461.016	8.70808e-91	1524.55	1537.9	1524.55	1537.9		Intercept	2474.02	10.1427	243.922	3.02374e-77	2453.64	2494.41	2453.64	2494.41		Intercept	1893.1
51	3602	4894	3175	2970	3106	3250	2865	2698	4858	3703	3972	3405	3819	4004	3595	2142		X Variable 1	36.3348	0.0344234	1055.52	2.06078e-108	36.2656	36.4039	36.2656	36.4039		X Variable 1	30.6752	0.038162	803.816	1.29108e-102	30.5985	30.7519	30.5985	30.7519		X Variable 1	46.6271	0.116536	400.108	9.00618e-88	46.393	46.8613	46.393	46.8613		X Variable 1	37.8113
54	3715	5026	3278	3095	3183	3375	2951	2777	4990	3833	4108	3537	3965	4124	3749	2246
57	3803	5174	3403	3202	3276	3469	3075	2894	5147	3955	4246	3689	4051	4294	3852	2328		SUMMARY OUTPUT										SUMMARY OUTPUT										SUMMARY OUTPUT										SUMMARY OUTPUT
60	3933	5355	3513	3319	3373	3575	3168	3004	5289	4075	4378	3804	4173	4403	3974	2415
63	4041	5498	3608	3453	3453	3673	3285	3099	5433	4181	4534	3945	4293	4530	4122	2527		Regression Statistics										Regression Statistics										Regression Statistics										Regression Statistics
66	4142	5641	3739	3573	3540	3804	3377	3196	5568	4313	4673	4075	4401	4671	4239	2603		Multiple R	0.999561									Multiple R	0.999965									Multiple R	0.999976									Multiple R	0.999859
69	4262	5781	3824	3673	3644	3885	3478	3313	5711	4434	4807	4226	4511	4798	4399	2706		R Square	0.999121									R Square	0.999929									R Square	0.999952									R Square	0.999718
72	4362	5949	3959	3775	3741	3997	3584	3412	5826	4552	4945	4334	4638	4952	4484	2809		Adjusted R Square	0.999104									Adjusted R Square	0.999928									Adjusted R Square	0.999951									Adjusted R Square	0.999712
75	4482	6079	4056	3906	3839	4101	3683	3531	6021	4663	5080	4487	4747	5039	4628	2878		Standard Error	65.7407									Standard Error	13.3841									Standard Error	12.4009									Standard Error	32.6104
78	4590	6208	4167	4033	3916	4207	3776	3609	6179	4801	5184	4632	4850	5206	4761	2965		Observations	51									Observations	51									Observations	51									Observations	51
81	4686	6389	4280	4136	4005	4327	3910	3724	6301	4895	5333	4737	4973	5315	4894	3068
84	4816	6546	4387	4242	4092	4418	3975	3809	6438	5021	5467	4877	5098	5449	4971	3148		ANOVA										ANOVA										ANOVA										ANOVA
87	4915	6714	4489	4352	4198	4527	4091	3954	6567	5167	5622	5029	5194	5583	5158	3243			df	SS	MS	F	Significance F						df	SS	MS	F	Significance F						df	SS	MS	F	Significance F						df
90	5025	6827	4607	4474	4281	4625	4181	4032	6668	5273	5750	5116	5297	5709	5263	3325		Regression	1	2.40839e+08	2.40839e+08	55726.1	1.50256e-76					Regression	1	1.24034e+08	1.24034e+08	692408	2.3704e-103					Regression	1	1.56958e+08	1.56958e+08	1.02065e+06	1.76372e-107					Regression	1
93	5123	6967	4709	4607	4365	4756	4302	4161	6830	5363	5864	5270	5407	5854	5387	3420		Residual	49	211770	4321.84							Residual	49	8777.55	179.134							Residual	49	7535.34	153.782							Residual	49
96	5268	7119	4828	4701	4455	4856	4378	4225	6998	5510	6022	5411	5507	5989	5504	3499		Total	50	2.41051e+08								Total	50	1.24042e+08								Total	50	1.56966e+08								Total	50
99	5367	7260	4944	4806	4563	4962	4472	4367	7146	5620	6130	5565	5640	6089	5651	3601
102	5453	7392	5026	4940	4698	5042	4581	4468	7235	5751	6267	5653	5758	6213	5742	3680			Coefficients	Standard Error	t Stat	P-value	Lower 95%	Upper 95%	Lower 95.0%	Upper 95.0%			Coefficients	Standard Error	t Stat	P-value	Lower 95%	Upper 95%	Lower 95.0%	Upper 95.0%			Coefficients	Standard Error	t Stat	P-value	Lower 95%	Upper 95%	Lower 95.0%	Upper 95.0%			Coefficients
105	5567	7550	5141	5060	4764	5175	4688	4571	7414	5865	6422	5793	5869	6375	5866	3761		Intercept	2328.11	18.1436	128.316	1.34189e-63	2291.65	2364.57	2291.65	2364.57		Intercept	1462.54	3.69384	395.941	1.50408e-87	1455.12	1469.96	1455.12	1469.96		Intercept	1686.7	3.42249	492.829	3.31289e-92	1679.83	1693.58	1679.83	1693.58		Intercept	1800.65
108	5694	7677	5261	5181	4864	5258	4811	4682	7527	5956	6564	5926	5975	6493	6020	3889		X Variable 1	49.2109	0.208464	236.064	1.50256e-76	48.7919	49.6298	48.7919	49.6298		X Variable 1	35.3157	0.0424411	832.111	2.3704e-103	35.2304	35.4009	35.2304	35.4009		X Variable 1	39.7274	0.0393234	1010.27	1.76372e-107	39.6483	39.8064	39.6483	39.8064		X Variable 1	43.0773
111	5793	7826	5398	5265	4941	5382	4910	4763	7690	6102	6678	6065	6088	6600	6119	3955
114	5899	7945	5486	5376	5048	5476	5009	4878	7846	6216	6787	6200	6211	6745	6255	4056
117	5979	8102	5584	5511	5122	5594	5118	4992	7953	6344	6917	6339	6320	6820	6371	4142		SUMMARY OUTPUT										SUMMARY OUTPUT										SUMMARY OUTPUT										SUMMARY OUTPUT
120	6120	8197	5694	5627	5194	5703	5212	5070	8072	6469	7048	6488	6461	6958	6502	4228
123	6237	8398	5833	5737	5307	5776	5306	5198	8192	6607	7169	6589	6568	7089	6622	4311		Regression Statistics										Regression Statistics										Regression Statistics										Regression Statistics
126	6341	8532	5931	5847	5398	5903	5413	5302	8361	6708	7315	6736	6654	7197	6730	4419		Multiple R	0.999981									Multiple R	0.999972									Multiple R	0.999871									Multiple R	0.999873
129	6459	8647	6006	5935	5485	6026	5498	5392	8505	6798	7443	6842	6745	7363	6854	4515		R Square	0.999963									R Square	0.999943									R Square	0.999741									R Square	0.999746
132	6555	8795	6126	6052	5562	6127	5606	5503	8573	6938	7546	6973	6863	7423	6984	4596		Adjusted R Square	0.999962									Adjusted R Square	0.999942									Adjusted R Square	0.999736									Adjusted R Square	0.999741
135	6655	8927	6249	6174	5678	6273	5704	5597	8775	7024	7711	7096	6978	7586	7116	4695		Standard Error	10.0361									Standard Error	11.5149									Standard Error	32.4034									Standard Error	30.3998
138	6775	9030	6372	6301	5765	6350	5827	5711	8864	7161	7834	7247	7105	7725	7222	4756		Observations	51									Observations	51									Observations	51									Observations	51
141	6869	9172	6473	6397	5837	6454	5939	5804	9002	7281	7926	7369	7205	7814	7372	4874
144	6953	9289	6575	6518	5973	6562	6062	5964	9118	7381	8071	7473	7322	7943	7487	4955		ANOVA										ANOVA										ANOVA										ANOVA
147	7096	9426	6693	6621	6037	6670	6127	6015	9218	7518	8169	7642	7431	8121	7600	5052			df	SS	MS	F	Significance F						df	SS	MS	F	Significance F						df	SS	MS	F	Significance F						df
150	7190	9563	6783	6735	6151	6768	6227	6152	9398	7645	8344	7789	7554	8192	7709	5132		Regression	1	1.33024e+08	1.33024e+08	1.32068e+06	3.195e-110					Regression	1	1.14206e+08	1.14206e+08	861327	1.12775e-105					Regression	1	1.98811e+08	1.98811e+08	189347	1.47541e-89					Regression	1
																		Residual	49	4935.44	100.723							Residual	49	6497.03	132.592							Residual	49	51449.1	1049.98							Residual	49
																		Total	50	1.33029e+08								Total	50	1.14212e+08								Total	50	1.98862e+08								Total	50
																			Coefficients	Standard Error	t Stat	P-value	Lower 95%	Upper 95%	Lower 95.0%	Upper 95.0%			Coefficients	Standard Error	t Stat	P-value	Lower 95%	Upper 95%	Lower 95.0%	Upper 95.0%			Coefficients	Standard Error	t Stat	P-value	Lower 95%	Upper 95%	Lower 95.0%	Upper 95.0%			Coefficients
																		Intercept	1311.76	2.76984	473.588	2.33084e-91	1306.19	1317.33	1306.19	1317.33		Intercept	1142.27	3.17796	359.435	1.71816e-85	1135.88	1148.66	1135.88	1148.66		Intercept	1685.32	8.94293	188.453	9.22877e-72	1667.35	1703.29	1667.35	1703.29		Intercept	1417.7
																		X Variable 1	36.5731	0.0318246	1149.21	3.195e-110	36.5092	36.6371	36.5092	36.6371		X Variable 1	33.8876	0.0365138	928.077	1.12775e-105	33.8143	33.961	33.8143	33.961		X Variable 1	44.7113	0.102752	435.14	1.47541e-89	44.5048	44.9178	44.5048	44.9178		X Variable 1	42.3624
																		SUMMARY OUTPUT										SUMMARY OUTPUT										SUMMARY OUTPUT										SUMMARY OUTPUT
																		Regression Statistics										Regression Statistics										Regression Statistics										Regression Statistics
																		Multiple R	0.999978									Multiple R	0.99997									Multiple R	0.999963									Multiple R	0.999979
																		R Square	0.999956									R Square	0.99994									R Square	0.999926									R Square	0.999959
																		Adjusted R Square	0.999955									Adjusted R Square	0.999939									Adjusted R Square	0.999924									Adjusted R Square	0.999958
																		Standard Error	11.3881									Standard Error	12.1684									Standard Error	17.1622									Standard Error	8.73822
																		Observations	51									Observations	51									Observations	51									Observations	51
																		ANOVA										ANOVA										ANOVA										ANOVA
																			df	SS	MS	F	Significance F						df	SS	MS	F	Significance F						df	SS	MS	F	Significance F						df
																		Regression	1	1.43777e+08	1.43777e+08	1.10863e+06	2.32625e-108					Regression	1	1.2039e+08	1.2039e+08	813069	4.63106e-105					Regression	1	1.94841e+08	1.94841e+08	661507	7.25378e-103					Regression	1
																		Residual	49	6354.74	129.689							Residual	49	7255.38	148.069							Residual	49	14432.5	294.541							Residual	49
																		Total	50	1.43784e+08								Total	50	1.20398e+08								Total	50	1.94855e+08								Total	50
																			Coefficients	Standard Error	t Stat	P-value	Lower 95%	Upper 95%	Lower 95.0%	Upper 95.0%			Coefficients	Standard Error	t Stat	P-value	Lower 95%	Upper 95%	Lower 95.0%	Upper 95.0%			Coefficients	Standard Error	t Stat	P-value	Lower 95%	Upper 95%	Lower 95.0%	Upper 95.0%			Coefficients
																		Intercept	1048.34	3.14297	333.55	6.68239e-84	1042.02	1054.65	1042.02	1054.65		Intercept	911.771	3.35831	271.497	1.59599e-79	905.022	918.52	905.022	918.52		Intercept	1148.42	4.73654	242.459	4.05925e-77	1138.9	1157.94	1138.9	1157.94		Intercept	610.23
																		X Variable 1	38.0227	0.0361118	1052.92	2.32625e-108	37.9501	38.0953	37.9501	38.0953		X Variable 1	34.7931	0.038586	901.703	4.63106e-105	34.7156	34.8707	34.7156	34.8707		X Variable 1	44.2627	0.0544215	813.331	7.25378e-103	44.1533	44.372	44.1533	44.372		X Variable 1	30.1901
[truncated: 8 more columns]

## Sheet: 0.7
Time [sec]	Rep1				Rep2				Rep3				Rep4				Rep5				Rep6					Rep1										Rep2										Rep3
0	1370	1554	1225	1032	1309	764	562	1253	1734	1206	1027	729	993	973	842	602	1319	1143	890	581	1165	923	777	372		SUMMARY OUTPUT										SUMMARY OUTPUT										SUMMARY OUTPUT
3	1451	1654	1322	1127	1403	828	640	1359	1849	1303	1114	829	1056	1046	928	672	1400	1232	972	663	1254	1002	861	432
6	1523	1750	1405	1219	1474	916	720	1463	1962	1387	1217	923	1121	1121	1003	748	1476	1307	1054	738	1349	1081	953	481		Regression Statistics										Regression Statistics										Regression Statistics
9	1596	1841	1496	1320	1567	992	786	1569	2054	1469	1314	1012	1187	1181	1089	823	1574	1398	1133	817	1430	1165	1023	538		Multiple R	0.999939									Multiple R	0.999968									Multiple R	0.999939
12	1686	1939	1592	1417	1651	1068	872	1663	2179	1561	1403	1102	1251	1265	1169	898	1654	1489	1212	890	1514	1249	1112	588		R Square	0.999878									R Square	0.999936									R Square	0.999877
15	1749	2029	1666	1513	1739	1141	948	1769	2291	1654	1499	1199	1321	1328	1245	980	1736	1580	1310	979	1601	1328	1189	626		Adjusted R Square	0.999876									Adjusted R Square	0.999934									Adjusted R Square	0.999875
18	1823	2126	1766	1613	1834	1224	1013	1872	2399	1748	1592	1301	1381	1406	1329	1056	1826	1669	1387	1047	1690	1411	1280	687		Standard Error	13.1834									Standard Error	10.357									Standard Error	17.9697
21	1910	2212	1846	1706	1915	1290	1099	1968	2514	1838	1696	1399	1447	1480	1400	1124	1900	1746	1462	1124	1785	1496	1359	741		Observations	51									Observations	51									Observations	51
24	1990	2308	1946	1807	2006	1362	1178	2069	2616	1928	1766	1487	1516	1551	1475	1204	1992	1834	1557	1208	1861	1572	1445	781
27	2062	2420	2038	1911	2088	1461	1244	2183	2733	2018	1876	1584	1589	1629	1560	1276	2065	1926	1641	1282	1943	1646	1535	846		ANOVA										ANOVA										ANOVA
30	2142	2506	2122	1994	2174	1514	1326	2271	2849	2114	1976	1685	1648	1700	1632	1357	2154	2002	1723	1366	2040	1740	1606	894			df	SS	MS	F	Significance F						df	SS	MS	F	Significance F						df	SS	MS
33	2221	2589	2230	2093	2255	1607	1402	2375	2950	2204	2068	1773	1727	1784	1722	1429	2235	2090	1819	1441	2133	1822	1702	945		Regression	1	6.99743e+07	6.99743e+07	402608	1.39166e-97					Regression	1	8.15441e+07	8.15441e+07	760200	2.40453e-104					Regression	1	1.28955e+08	1.28955e+08
36	2293	2682	2318	2192	2342	1667	1471	2483	3074	2287	2176	1870	1794	1850	1795	1498	2323	2176	1901	1523	2202	1901	1771	998		Residual	49	8516.32	173.802							Residual	49	5256.07	107.267							Residual	49	15822.6	322.911
39	2388	2775	2419	2294	2436	1758	1555	2584	3193	2392	2271	1976	1862	1932	1869	1579	2399	2260	1995	1604	2295	1973	1870	1055		Total	50	6.99828e+07								Total	50	8.15494e+07								Total	50	1.28971e+08
42	2457	2885	2507	2386	2501	1828	1638	2683	3291	2471	2344	2063	1927	2003	1953	1656	2488	2361	2073	1685	2397	2067	1946	1108
45	2537	2969	2584	2489	2607	1903	1699	2791	3392	2580	2458	2168	1996	2064	2017	1740	2570	2440	2158	1758	2466	2144	2036	1157			Coefficients	Standard Error	t Stat	P-value	Lower 95%	Upper 95%	Lower 95.0%	Upper 95.0%			Coefficients	Standard Error	t Stat	P-value	Lower 95%	Upper 95%	Lower 95.0%	Upper 95.0%			Coefficients	Standard Error	t Stat
48	2615	3066	2690	2583	2680	1975	1792	2903	3520	2661	2545	2260	2060	2151	2105	1791	2660	2525	2239	1834	2562	2231	2116	1206		Intercept	1348.47	3.63845	370.617	3.83125e-86	1341.16	1355.79	1341.16	1355.79		Intercept	1310.63	2.85839	458.519	1.13625e-90	1304.88	1316.37	1304.88	1316.37		Intercept	1765.21	4.95942	355.93
51	2699	3152	2777	2687	2764	2057	1865	2997	3620	2752	2656	2343	2138	2219	2185	1888	2750	2627	2329	1933	2633	2298	2199	1266		X Variable 1	26.5257	0.0418047	634.514	1.39166e-97	26.4417	26.6097	26.4417	26.6097		X Variable 1	28.6348	0.032842	871.894	2.40453e-104	28.5688	28.7008	28.5688	28.7008		X Variable 1	36.0095	0.0569822	631.944
54	2765	3269	2863	2778	2851	2139	1936	3107	3720	2842	2744	2455	2212	2297	2265	1969	2828	2701	2426	2017	2727	2384	2295	1318
57	2837	3349	2961	2868	2935	2216	2018	3201	3834	2948	2829	2553	2264	2376	2342	2028	2919	2785	2515	2095	2801	2478	2380	1364		SUMMARY OUTPUT										SUMMARY OUTPUT										SUMMARY OUTPUT
60	2919	3448	3059	2993	3033	2289	2085	3293	3963	3049	2931	2644	2348	2438	2429	2102	2988	2876	2588	2167	2898	2554	2443	1413
63	3011	3552	3143	3063	3118	2356	2169	3418	4044	3143	3038	2750	2407	2519	2503	2169	3096	2958	2699	2241	2973	2630	2546	1479		Regression Statistics										Regression Statistics										Regression Statistics
66	3084	3645	3233	3148	3209	2452	2240	3520	4140	3237	3126	2837	2476	2591	2586	2254	3172	3055	2783	2324	3082	2704	2629	1533		Multiple R	0.999934									Multiple R	0.999914									Multiple R	0.999945
69	3180	3727	3340	3252	3279	2531	2334	3632	4250	3316	3204	2949	2550	2664	2665	2333	3277	3143	2864	2416	3158	2799	2702	1592		R Square	0.999869									R Square	0.999828									R Square	0.99989
72	3250	3853	3441	3361	3383	2607	2387	3726	4368	3409	3311	3025	2625	2738	2750	2404	3349	3231	2944	2498	3233	2876	2803	1641		Adjusted R Square	0.999866									Adjusted R Square	0.999825									Adjusted R Square	0.999888
75	3324	3935	3508	3447	3451	2668	2479	3812	4483	3530	3398	3148	2683	2812	2816	2479	3437	3315	3027	2577	3340	2965	2884	1694		Standard Error	16.2063									Standard Error	15.389									Standard Error	14.7923
78	3402	4056	3600	3550	3533	2749	2560	3917	4588	3608	3495	3234	2748	2895	2889	2546	3526	3406	3116	2661	3415	3041	2967	1753		Observations	51									Observations	51									Observations	51
81	3499	4106	3703	3654	3639	2833	2630	4017	4692	3693	3613	3335	2822	2966	2977	2626	3610	3492	3207	2751	3503	3106	3044	1805
84	3576	4226	3759	3741	3709	2911	2716	4117	4813	3793	3684	3427	2893	3037	3044	2708	3704	3573	3319	2830	3590	3188	3145	1858		ANOVA										ANOVA										ANOVA
87	3654	4305	3875	3850	3808	2974	2790	4219	4901	3880	3778	3539	2960	3115	3122	2778	3803	3662	3388	2905	3663	3286	3219	1915			df	SS	MS	F	Significance F						df	SS	MS	F	Significance F						df	SS	MS
90	3743	4389	3956	3941	3881	3070	2860	4327	5021	3976	3882	3635	3043	3191	3203	2839	3882	3751	3464	2983	3755	3366	3312	1981		Regression	1	9.80699e+07	9.80699e+07	373395	8.80924e-97					Regression	1	6.75218e+07	6.75218e+07	285119	6.52399e-94					Regression	1	9.72618e+07	9.72618e+07
93	3806	4510	4059	4050	3971	3156	2932	4435	5129	4070	3989	3736	3095	3247	3272	2918	3972	3839	3553	3079	3858	3447	3387	2038		Residual	49	12869.6	262.644							Residual	49	11604.2	236.82							Residual	49	10721.8	218.812
96	3877	4592	4149	4127	4053	3242	3009	4527	5227	4165	4083	3823	3182	3337	3364	3000	4056	3918	3648	3142	3925	3528	3474	2086		Total	50	9.80828e+07								Total	50	6.75334e+07								Total	50	9.72725e+07
99	3974	4656	4247	4224	4155	3305	3083	4659	5353	4268	4179	3922	3238	3392	3424	3056	4148	3997	3728	3230	4026	3590	3556	2142
102	4070	4793	4319	4343	4234	3398	3155	4763	5439	4354	4258	4037	3315	3471	3519	3156	4236	4082	3818	3313	4111	3687	3657	2200			Coefficients	Standard Error	t Stat	P-value	Lower 95%	Upper 95%	Lower 95.0%	Upper 95.0%			Coefficients	Standard Error	t Stat	P-value	Lower 95%	Upper 95%	Lower 95.0%	Upper 95.0%			Coefficients	Standard Error	t Stat
105	4135	4873	4409	4432	4304	3481	3253	4845	5537	4445	4355	4126	3367	3534	3605	3220	4316	4201	3910	3384	4183	3770	3729	2250		Intercept	1564.35	4.47273	349.754	6.54474e-85	1555.37	1573.34	1555.37	1573.34		Intercept	738.884	4.24716	173.971	4.6146e-70	730.349	747.419	730.349	747.419		Intercept	1176.1	4.08249	288.084
108	4212	4974	4495	4532	4386	3531	3315	4947	5694	4561	4445	4229	3447	3637	3668	3300	4420	4266	4012	3470	4283	3845	3796	2306		X Variable 1	31.4026	0.0513903	611.06	8.80924e-97	31.2993	31.5059	31.2993	31.5059		X Variable 1	26.0567	0.0487985	533.965	6.52399e-94	25.9586	26.1548	25.9586	26.1548		X Variable 1	31.2729	0.0469065	666.708
111	4300	5066	4610	4620	4468	3636	3397	5056	5771	4658	4547	4327	3495	3695	3743	3349	4515	4361	4073	3546	4368	3924	3882	2372
114	4377	5129	4688	4728	4578	3701	3481	5170	5865	4753	4642	4398	3599	3767	3821	3438	4594	4428	4160	3631	4452	3985	3960	2429
117	4440	5257	4788	4829	4668	3782	3549	5265	5976	4864	4725	4531	3667	3837	3914	3525	4682	4505	4244	3712	4525	4077	4049	2479		SUMMARY OUTPUT										SUMMARY OUTPUT										SUMMARY OUTPUT
120	4523	5351	4850	4918	4773	3883	3628	5409	6091	4946	4831	4620	3711	3916	3978	3570	4785	4608	4348	3787	4602	4176	4136	2535
123	4634	5444	4955	4989	4833	3966	3715	5458	6166	5014	4907	4711	3796	3990	4066	3669	4849	4703	4440	3881	4700	4243	4223	2602		Regression Statistics										Regression Statistics										Regression Statistics
126	4683	5539	5043	5085	4942	4038	3792	5575	6292	5119	5001	4827	3842	4053	4123	3741	4953	4764	4515	3953	4786	4338	4306	2665		Multiple R	0.999947									Multiple R	0.999982									Multiple R	0.999968
129	4757	5592	5119	5201	4993	4088	3859	5673	6412	5227	5149	4912	3903	4143	4197	3795	5051	4859	4617	4032	4858	4407	4380	2716		R Square	0.999893									R Square	0.999964									R Square	0.999935
132	4872	5703	5200	5288	5102	4181	3948	5786	6508	5306	5205	5003	4001	4205	4276	3869	5121	4928	4683	4154	4956	4508	4456	2770		Adjusted R Square	0.999891									Adjusted R Square	0.999963									Adjusted R Square	0.999934
135	4947	5782	5301	5397	5164	4275	4022	5898	6627	5407	5309	5095	4058	4287	4345	3953	5251	5044	4772	4216	5054	4557	4550	2821		Standard Error	14.0679									Standard Error	6.90854									Standard Error	11.4752
138	5001	5878	5401	5474	5264	4355	4086	6000	6714	5526	5419	5216	4106	4369	4422	4004	5293	5107	4857	4299	5131	4662	4628	2866		Observations	51									Observations	51									Observations	51
141	5076	5975	5471	5554	5353	4434	4172	6090	6820	5595	5469	5318	4207	4413	4512	4074	5421	5191	4931	4384	5220	4725	4727	2944
144	5166	6063	5571	5674	5411	4492	4261	6212	6921	5690	5597	5422	4269	4490	4580	4157	5475	5268	5040	4467	5315	4790	4812	2987		ANOVA										ANOVA										ANOVA
147	5261	6145	5660	5777	5542	4574	4329	6305	7043	5780	5674	5533	4327	4578	4641	4203	5564	5360	5107	4550	5367	4882	4866	3056			df	SS	MS	F	Significance F						df	SS	MS	F	Significance F						df	SS	MS
150	5366	6258	5733	5854	5602	4682	4397	6413	7140	5855	5758	5621	4405	4642	4716	4290	5652	5436	5204	4614	5467	4955	4962	3100		Regression	1	9.08762e+07	9.08762e+07	459189	5.55286e-99					Regression	1	6.52471e+07	6.52471e+07	1.36706e+06	1.37161e-110					Regression	1	9.98673e+07	9.98673e+07
																										Residual	49	9697.38	197.906							Residual	49	2338.67	47.7279							Residual	49	6452.33	131.68
																										Total	50	9.08859e+07								Total	50	6.52495e+07								Total	50	9.98737e+07
																											Coefficients	Standard Error	t Stat	P-value	Lower 95%	Upper 95%	Lower 95.0%	Upper 95.0%			Coefficients	Standard Error	t Stat	P-value	Lower 95%	Upper 95%	Lower 95.0%	Upper 95.0%			Coefficients	Standard Error	t Stat
																										Intercept	1232.01	3.88256	317.318	7.69312e-83	1224.2	1239.81	1224.2	1239.81		Intercept	557.318	1.90667	292.299	4.29417e-81	553.487	561.15	553.487	561.15		Intercept	1026.71	3.16701	324.19
																										X Variable 1	30.2289	0.0446094	677.635	5.55286e-99	30.1393	30.3186	30.1393	30.3186		X Variable 1	25.6141	0.0219071	1169.22	1.37161e-110	25.57	25.6581	25.57	25.6581		X Variable 1	31.689	0.036388	870.866
																										SUMMARY OUTPUT										SUMMARY OUTPUT										SUMMARY OUTPUT
																										Regression Statistics										Regression Statistics										Regression Statistics
																										Multiple R	0.999975									Multiple R	0.999975									Multiple R	0.999954
																										R Square	0.99995									R Square	0.999949									R Square	0.999908
																										Adjusted R Square	0.999949									Adjusted R Square	0.999948									Adjusted R Square	0.999906
																										Standard Error	10.2292									Standard Error	11.0028									Standard Error	14.0822
																										Observations	51									Observations	51									Observations	51
																										ANOVA										ANOVA										ANOVA
																											df	SS	MS	F	Significance F						df	SS	MS	F	Significance F						df	SS	MS
																										Regression	1	1.03564e+08	1.03564e+08	989750	3.74571e-107					Regression	1	1.17442e+08	1.17442e+08	970097	6.12247e-107					Regression	1	1.05827e+08	1.05827e+08
																										Residual	49	5127.21	104.637							Residual	49	5932.06	121.062							Residual	49	9717.15	198.309
																										Total	50	1.0357e+08								Total	50	1.17448e+08								Total	50	1.05837e+08
																											Coefficients	Standard Error	t Stat	P-value	Lower 95%	Upper 95%	Lower 95.0%	Upper 95.0%			Coefficients	Standard Error	t Stat	P-value	Lower 95%	Upper 95%	Lower 95.0%	Upper 95.0%			Coefficients	Standard Error	t Stat
																										Intercept	1033.16	2.82313	365.962	7.11605e-86	1027.49	1038.83	1027.49	1038.83		Intercept	1247.11	3.03664	410.688	2.50776e-88	1241.01	1253.22	1241.01	1253.22		Intercept	703.256	3.88651	180.948
																										X Variable 1	32.2703	0.0324369	994.862	3.74571e-107	32.2051	32.3355	32.2051	32.3355		X Variable 1	34.3645	0.0348901	984.935	6.12247e-107	34.2944	34.4346	34.2944	34.4346		X Variable 1	32.6209	0.0446549	730.511
[truncated: 32 more columns]

## Sheet: 0.5
Time [sec]	Rep1				Rep2				Rep3				Rep4				Rep5					Rep1										Rep2										Rep3
0	587	663	541	441	1012	809	722	574	726	1156	1020	973	1130	954	571	484	1138	965	830	346		SUMMARY OUTPUT										SUMMARY OUTPUT										SUMMARY OUTPUT
3	634	709	595	504	1072	866	783	636	810	1227	1091	1061	1204	1028	639	562	1198	1034	919	394
6	667	771	649	575	1140	912	846	705	895	1300	1165	1136	1274	1104	691	628	1267	1107	996	440		Regression Statistics										Regression Statistics										Regression Statistics
9	712	827	701	638	1191	972	912	766	972	1368	1229	1215	1342	1173	754	699	1347	1165	1074	491		Multiple R	0.999474									Multiple R	0.999907									Multiple R	0.999965
12	761	876	763	706	1248	1037	961	824	1057	1436	1301	1303	1419	1256	819	763	1409	1246	1173	534		R Square	0.998949									R Square	0.999814									R Square	0.99993
15	804	937	816	771	1323	1099	1036	891	1143	1495	1374	1376	1485	1327	876	833	1482	1313	1248	591		Adjusted R Square	0.998928									Adjusted R Square	0.99981									Adjusted R Square	0.999929
18	847	989	873	839	1382	1154	1081	940	1229	1578	1444	1455	1561	1405	943	903	1556	1387	1348	623		Standard Error	23.8756									Standard Error	13.1137									Standard Error	10.6059
21	890	1041	924	900	1453	1208	1153	1000	1320	1637	1508	1545	1636	1477	993	972	1632	1459	1424	672		Observations	51									Observations	51									Observations	51
24	943	1098	983	977	1514	1253	1200	1072	1402	1711	1587	1628	1715	1556	1057	1048	1697	1548	1508	722
27	976	1163	1041	1041	1566	1315	1268	1127	1487	1782	1661	1702	1789	1628	1122	1112	1779	1609	1588	769		ANOVA										ANOVA										ANOVA
30	1027	1214	1103	1104	1623	1374	1330	1183	1564	1841	1729	1774	1867	1694	1169	1185	1846	1692	1671	816			df	SS	MS	F	Significance F						df	SS	MS	F	Significance F						df	SS	MS	F	Significance F
33	1076	1272	1148	1173	1700	1416	1394	1239	1661	1925	1810	1865	1934	1767	1233	1248	1934	1759	1760	866		Regression	1	2.65496e+07	2.65496e+07	46574.8	1.21275e-74					Regression	1	4.53039e+07	4.53039e+07	263444	4.52501e-93					Regression	1	7.92122e+07	7.92122e+07	704201	1.56724e-103
36	1123	1323	1204	1248	1760	1480	1455	1309	1739	1986	1867	1953	2012	1848	1303	1321	2002	1832	1857	909		Residual	49	27932.1	570.042							Residual	49	8426.43	171.968							Residual	49	5511.78	112.485
39	1161	1389	1265	1309	1808	1542	1509	1377	1827	2057	1948	2042	2088	1922	1356	1398	2065	1916	1939	962		Total	50	2.65775e+07								Total	50	4.53124e+07								Total	50	79217726
42	1218	1446	1322	1381	1858	1594	1550	1430	1909	2129	2025	2110	2168	2006	1417	1472	2151	1976	2027	1002
45	1259	1512	1385	1444	1938	1648	1634	1507	1995	2204	2082	2201	2244	2066	1481	1540	2211	2044	2123	1053			Coefficients	Standard Error	t Stat	P-value	Lower 95%	Upper 95%	Lower 95.0%	Upper 95.0%			Coefficients	Standard Error	t Stat	P-value	Lower 95%	Upper 95%	Lower 95.0%	Upper 95.0%			Coefficients	Standard Error	t Stat	P-value	Lower 95%	Upper 95%	Lower 95.0%
48	1304	1563	1433	1519	2015	1721	1693	1562	2089	2265	2155	2274	2319	2149	1540	1618	2273	2125	2192	1100		Intercept	537.455	6.58935	81.5642	5.30154e-54	524.213	550.697	524.213	550.697		Intercept	989.767	3.6192	273.477	1.11816e-79	982.494	997.04	982.494	997.04		Intercept	728.321	2.92709	248.821	1.14221e-77	722.439	734.203	722.439
51	1350	1624	1497	1588	2081	1762	1755	1614	2175	2341	2223	2361	2388	2241	1602	1680	2356	2200	2285	1152		X Variable 1	16.339	0.0757096	215.812	1.21275e-74	16.1869	16.4912	16.1869	16.4912		X Variable 1	21.3435	0.0415835	513.268	4.52501e-93	21.2599	21.4271	21.2599	21.4271		X Variable 1	28.2224	0.0336314	839.167	1.56724e-103	28.1548	28.29	28.1548
54	1401	1689	1553	1667	2129	1819	1810	1679	2246	2427	2304	2463	2463	2301	1651	1756	2443	2264	2374	1191
57	1448	1740	1599	1738	2205	1879	1880	1736	2347	2474	2382	2533	2535	2374	1717	1820	2507	2339	2460	1250		SUMMARY OUTPUT										SUMMARY OUTPUT										SUMMARY OUTPUT
60	1500	1787	1671	1812	2248	1938	1933	1809	2419	2539	2451	2624	2630	2458	1773	1882	2575	2419	2547	1301
63	1546	1855	1735	1874	2319	1995	1998	1871	2514	2605	2513	2711	2692	2517	1848	1973	2667	2491	2625	1338		Regression Statistics										Regression Statistics										Regression Statistics
66	1589	1901	1775	1941	2390	2042	2054	1918	2593	2703	2577	2803	2769	2602	1888	2036	2721	2575	2716	1383		Multiple R	0.999707									Multiple R	0.999937									Multiple R	0.999828
69	1641	1977	1849	2005	2448	2110	2109	1990	2685	2770	2658	2863	2861	2677	1969	2103	2809	2644	2814	1441		R Square	0.999414									R Square	0.999873									R Square	0.999656
72	1690	2029	1905	2078	2513	2171	2184	2050	2754	2839	2726	2958	2922	2742	2020	2179	2879	2708	2904	1489		Adjusted R Square	0.999402									Adjusted R Square	0.999871									Adjusted R Square	0.999649
75	1741	2096	1960	2136	2576	2224	2247	2123	2848	2918	2801	3052	3007	2817	2071	2243	2955	2792	2979	1540		Standard Error	21.9104									Standard Error	9.69252									Standard Error	20.2186
78	1796	2147	2024	2231	2652	2277	2299	2171	2941	2989	2883	3122	3068	2902	2135	2315	3021	2864	3091	1590		Observations	51									Observations	51									Observations	51
81	1833	2227	2080	2294	2709	2339	2361	2225	3030	3054	2960	3210	3163	2973	2200	2398	3110	2932	3159	1648
84	1892	2279	2138	2380	2782	2384	2432	2282	3110	3125	3024	3274	3231	3049	2256	2473	3185	3003	3250	1692		ANOVA										ANOVA										ANOVA
87	1932	2348	2213	2446	2829	2443	2470	2354	3208	3213	3112	3376	3304	3123	2323	2547	3237	3093	3312	1729			df	SS	MS	F	Significance F						df	SS	MS	F	Significance F						df	SS	MS	F	Significance F
90	1991	2412	2264	2515	2904	2501	2542	2414	3276	3271	3168	3462	3378	3205	2372	2610	3306	3157	3426	1784		Regression	1	4.01302e+07	4.01302e+07	83593.3	7.3303e-81					Regression	1	3.62707e+07	3.62707e+07	386085	3.88483e-97					Regression	1	5.81489e+07	5.81489e+07	142246	1.6269e-86
93	2037	2456	2323	2580	2960	2562	2593	2484	3363	3350	3248	3541	3474	3271	2431	2685	3386	3209	3493	1830		Residual	49	23523.2	480.065							Residual	49	4603.3	93.9449							Residual	49	20030.8	408.791
96	2094	2520	2392	2646	3037	2618	2670	2544	3438	3429	3318	3615	3525	3348	2500	2753	3456	3300	3594	1887		Total	50	4.01537e+07								Total	50	3.62753e+07								Total	50	5.81689e+07
99	2133	2587	2454	2730	3099	2687	2732	2605	3533	3508	3385	3713	3623	3420	2544	2827	3540	3346	3661	1941
102	2182	2655	2506	2797	3167	2736	2785	2666	3618	3584	3455	3783	3696	3494	2606	2893	3602	3449	3763	1987			Coefficients	Standard Error	t Stat	P-value	Lower 95%	Upper 95%	Lower 95.0%	Upper 95.0%			Coefficients	Standard Error	t Stat	P-value	Lower 95%	Upper 95%	Lower 95.0%	Upper 95.0%			Coefficients	Standard Error	t Stat	P-value	Lower 95%	Upper 95%	Lower 95.0%
105	2228	2704	2571	2892	3236	2793	2864	2732	3700	3658	3531	3883	3759	3557	2676	2951	3681	3530	3848	2031		Intercept	613.118	6.04699	101.392	1.32005e-58	600.966	625.27	600.966	625.27		Intercept	796.494	2.67501	297.754	1.73651e-81	791.118	801.87	791.118	801.87		Intercept	1121.61	5.58007	201.002	3.93487e-73	1110.39	1132.82	1110.39
108	2286	2788	2628	2951	3286	2859	2905	2797	3777	3721	3597	3954	3850	3662	2723	3034	3738	3595	3909	2079		X Variable 1	20.0878	0.0694781	289.125	7.3303e-81	19.9482	20.2275	19.9482	20.2275		X Variable 1	19.0975	0.0307351	621.357	3.88483e-97	19.0357	19.1592	19.0357	19.1592		X Variable 1	24.1807	0.0641133	377.155	1.6269e-86	24.0518	24.3095	24.0518
111	2340	2830	2697	3035	3373	2919	2977	2858	3866	3794	3680	4051	3913	3727	2787	3099	3838	3688	4018	2128
114	2404	2896	2756	3088	3413	2965	3048	2900	3955	3875	3752	4109	4018	3794	2843	3171	3918	3731	4096	2189
117	2433	2967	2818	3182	3486	3045	3098	2962	4040	3946	3820	4215	4040	3856	2908	3247	4006	3811	4184	2243		SUMMARY OUTPUT										SUMMARY OUTPUT										SUMMARY OUTPUT
120	2499	3031	2880	3239	3534	3102	3161	3048	4144	4039	3909	4298	4140	3942	2974	3311	4080	3887	4262	2279
123	2557	3095	2938	3322	3620	3144	3221	3114	4196	4105	3972	4380	4219	4005	3024	3389	4151	3947	4357	2345		Regression Statistics										Regression Statistics										Regression Statistics
126	2602	3155	3017	3399	3698	3190	3279	3183	4282	4181	4053	4459	4285	4099	3081	3465	4214	4028	4431	2387		Multiple R	0.99975									Multiple R	0.99993									Multiple R	0.999926
129	2661	3209	3069	3481	3764	3272	3341	3241	4365	4261	4114	4525	4389	4148	3151	3546	4307	4096	4509	2436		R Square	0.999501									R Square	0.99986									R Square	0.999852
132	2710	3279	3132	3546	3800	3326	3421	3296	4448	4327	4223	4619	4414	4233	3220	3595	4374	4167	4594	2485		Adjusted R Square	0.999491									Adjusted R Square	0.999857									Adjusted R Square	0.999849
135	2761	3349	3203	3627	3871	3384	3484	3353	4520	4424	4281	4707	4523	4303	3263	3664	4437	4267	4679	2523		Standard Error	19.952									Standard Error	10.8848									Standard Error	13.2686
138	2800	3408	3251	3703	3934	3442	3531	3433	4598	4487	4352	4777	4594	4387	3320	3738	4522	4321	4767	2578		Observations	51									Observations	51									Observations	51
141	2884	3474	3318	3773	4015	3502	3614	3485	4697	4548	4426	4869	4667	4448	3368	3819	4610	4429	4827	2633
144	2924	3534	3381	3848	4088	3563	3662	3545	4778	4628	4500	4944	4765	4513	3442	3884	4660	4493	4944	2701		ANOVA										ANOVA										ANOVA
147	2989	3609	3452	3910	4146	3604	3743	3610	4857	4684	4602	5021	4797	4590	3513	3964	4743	4552	4994	2752			df	SS	MS	F	Significance F						df	SS	MS	F	Significance F						df	SS	MS	F	Significance F
150	3044	3655	3493	3999	4202	3672	3807	3681	4949	4779	4655	5128	4896	4654	3555	4011	4855	4646	5112	2779		Regression	1	3.90543e+07	3.90543e+07	98106.1	1.45434e-82					Regression	1	4.15048e+07	4.15048e+07	350316	4.20441e-96					Regression	1	5.82492e+07	5.82492e+07	330855	1.70509e-95
																						Residual	49	19506	398.083							Residual	49	5805.44	118.478							Residual	49	8626.75	176.056
																						Total	50	3.90738e+07								Total	50	4.15106e+07								Total	50	5.82578e+07
																							Coefficients	Standard Error	t Stat	P-value	Lower 95%	Upper 95%	Lower 95.0%	Upper 95.0%			Coefficients	Standard Error	t Stat	P-value	Lower 95%	Upper 95%	Lower 95.0%	Upper 95.0%			Coefficients	Standard Error	t Stat	P-value	Lower 95%	Upper 95%	Lower 95.0%
																						Intercept	499.784	5.5065	90.7625	2.91843e-56	488.718	510.849	488.718	510.849		Intercept	713.649	3.00406	237.562	1.10236e-76	707.612	719.686	707.612	719.686		Intercept	1001.57	3.66197	273.507	1.11215e-79	994.214	1008.93	994.214
																						X Variable 1	19.8167	0.063268	313.219	1.45434e-82	19.6896	19.9439	19.6896	19.9439		X Variable 1	20.429	0.0345157	591.875	4.20441e-96	20.3596	20.4984	20.3596	20.4984		X Variable 1	24.2015	0.0420749	575.2	1.70509e-95	24.117	24.2861	24.117
																						SUMMARY OUTPUT										SUMMARY OUTPUT										SUMMARY OUTPUT
																						Regression Statistics										Regression Statistics										Regression Statistics
																						Multiple R	0.99979									Multiple R	0.999949									Multiple R	0.999972
																						R Square	0.999579									R Square	0.999897									R Square	0.999943
																						Adjusted R Square	0.999571									Adjusted R Square	0.999895									Adjusted R Square	0.999942
																						Standard Error	21.9603									Standard Error	9.43007									Standard Error	9.4196
																						Observations	51									Observations	51									Observations	51
																						ANOVA										ANOVA										ANOVA
																							df	SS	MS	F	Significance F						df	SS	MS	F	Significance F						df	SS	MS	F	Significance F
																						Regression	1	5.6121e+07	5.6121e+07	116372	2.22205e-84					Regression	1	4.23257e+07	4.23257e+07	475964	2.30565e-99					Regression	1	7.64013e+07	7.64013e+07	861065	1.13621e-105
																						Residual	49	23630.5	482.256							Residual	49	4357.39	88.9262							Residual	49	4347.71	88.7288
																						Total	50	5.61447e+07								Total	50	4.233e+07								Total	50	7.64056e+07
																							Coefficients	Standard Error	t Stat	P-value	Lower 95%	Upper 95%	Lower 95.0%	Upper 95.0%			Coefficients	Standard Error	t Stat	P-value	Lower 95%	Upper 95%	Lower 95.0%	Upper 95.0%			Coefficients	Standard Error	t Stat	P-value	Lower 95%	Upper 95%	Lower 95.0%
																						Intercept	395.275	6.06077	65.2186	2.75901e-49	383.095	407.454	383.095	407.454		Intercept	568.729	2.60258	218.525	6.57883e-75	563.499	573.959	563.499	573.959		Intercept	960.747	2.59969	369.562	4.40551e-86	955.522	965.971	955.522
																						X Variable 1	23.7553	0.0696364	341.133	2.22205e-84	23.6154	23.8952	23.6154	23.8952		X Variable 1	20.63	0.0299028	689.901	2.30565e-99	20.5699	20.6901	20.5699	20.6901		X Variable 1	27.7171	0.0298696	927.936	1.13621e-105	27.6571	27.7771	27.6571
[truncated: 19 more columns]

## Sheet: 0.3
Time [sec]	Rep1				Rep2				Rep3					Rep1										Rep2										Rep3										Rep1	Rep2	Rep3
0	550	632	588	395	529	630	372	287	883	583	449	513		SUMMARY OUTPUT										SUMMARY OUTPUT										SUMMARY OUTPUT										10.1136	13.3072	13.0332			73.5104
3	577	672	633	440	568	677	408	330	917	625	479	551																																15.0526	16.679	12.2227			109.41
6	606	721	680	477	600	723	442	373	952	663	505	601		Regression Statistics										Regression Statistics										Regression Statistics										16.6148	12.504	10.8626			120.765
9	633	762	726	523	633	775	475	420	992	702	549	650		Multiple R	0.999864									Multiple R	0.999566									Multiple R	0.999945									14.4254	15.2412	15.0397			104.851
12	667	811	781	563	675	830	510	456	1026	735	570	686		R Square	0.999727									R Square	0.999133									R Square	0.99989
15	696	860	822	605	705	873	552	503	1073	770	604	740		Adjusted R Square	0.999722									Adjusted R Square	0.999115									Adjusted R Square	0.999888									14.0516	14.4329	12.7896
18	725	896	877	650	740	923	588	545	1113	809	633	782		Standard Error	7.52257									Standard Error	17.6631									Standard Error	6.16114									2.78208	1.88734	1.74709			TRUE
21	753	945	921	694	777	971	630	593	1146	843	665	824		Observations	51									Observations	51									Observations	51									19.799	13.0766	13.6603			FALSE
24	788	987	966	736	822	1030	664	636	1188	877	696	875																																					FALSE
27	806	1033	1012	777	856	1083	702	681	1224	920	729	920		ANOVA										ANOVA										ANOVA															FALSE
30	833	1077	1064	828	893	1121	744	731	1271	941	764	962			df	SS	MS	F	Significance F						df	SS	MS	F	Significance F						df	SS	MS	F	Significance F
33	874	1120	1109	861	934	1169	775	774	1302	986	795	1013		Regression	1	1.01722e+07	1.01722e+07	179756	5.27075e-89					Regression	1	1.76109e+07	1.76109e+07	56447.8	1.09655e-76					Regression	1	1.68931e+07	1.68931e+07	445029	1.19612e-98
36	901	1154	1159	911	973	1231	804	822	1347	1013	824	1046		Residual	49	2772.86	56.589							Residual	49	15287.3	311.985							Residual	49	1860.02	37.9596
39	933	1204	1213	953	1005	1271	849	850	1384	1056	856	1091		Total	50	1.0175e+07								Total	50	1.76262e+07								Total	50	1.6895e+07
42	961	1248	1258	982	1043	1315	897	909	1423	1100	890	1147
45	988	1301	1309	1041	1083	1385	918	960	1468	1126	927	1181			Coefficients	Standard Error	t Stat	P-value	Lower 95%	Upper 95%	Lower 95.0%	Upper 95.0%			Coefficients	Standard Error	t Stat	P-value	Lower 95%	Upper 95%	Lower 95.0%	Upper 95.0%			Coefficients	Standard Error	t Stat	P-value	Lower 95%	Upper 95%	Lower 95.0%	Upper 95.0%
48	1027	1338	1353	1075	1124	1431	961	998	1500	1166	951	1239		Intercept	537.403	2.07613	258.848	1.65033e-78	533.231	541.576	533.231	541.576		Intercept	492.977	4.87479	101.128	1.49939e-58	483.18	502.773	483.18	502.773		Intercept	877.134	1.70039	515.842	3.5417e-93	873.717	880.551	873.717	880.551
51	1051	1389	1401	1122	1161	1480	994	1050	1554	1204	985	1289		X Variable 1	10.1136	0.0238541	423.976	5.27075e-89	10.0656	10.1615	10.0656	10.1615		X Variable 1	13.3072	0.0560099	237.587	1.09655e-76	13.1947	13.4198	13.1947	13.4198		X Variable 1	13.0332	0.019537	667.105	1.19612e-98	12.994	13.0725	12.994	13.0725
54	1076	1439	1452	1158	1193	1531	1038	1084	1579	1234	1013	1324
57	1106	1480	1499	1212	1237	1578	1073	1130	1611	1276	1062	1365		SUMMARY OUTPUT										SUMMARY OUTPUT										SUMMARY OUTPUT
60	1139	1516	1550	1245	1275	1626	1104	1176	1659	1310	1079	1412
63	1168	1563	1608	1289	1303	1682	1153	1222	1705	1344	1118	1458		Regression Statistics										Regression Statistics										Regression Statistics
66	1192	1609	1643	1329	1351	1741	1182	1282	1743	1383	1151	1507		Multiple R	0.999951									Multiple R	0.999918									Multiple R	0.999916
69	1219	1670	1695	1382	1387	1780	1219	1318	1778	1415	1177	1554		R Square	0.999901									R Square	0.999836									R Square	0.999832
72	1257	1714	1748	1424	1431	1825	1267	1366	1815	1451	1223	1597		Adjusted R Square	0.999899									Adjusted R Square	0.999833									Adjusted R Square	0.999829
75	1289	1755	1804	1454	1471	1873	1303	1408	1852	1495	1239	1646		Standard Error	6.74316									Standard Error	9.62773									Standard Error	7.13511
78	1314	1793	1853	1518	1506	1935	1335	1460	1897	1528	1272	1705		Observations	51									Observations	51									Observations	51
81	1349	1841	1889	1553	1554	1990	1369	1501	1934	1568	1315	1735
84	1377	1900	1962	1592	1598	2040	1415	1550	1979	1600	1350	1789		ANOVA										ANOVA										ANOVA
87	1421	1926	2008	1639	1636	2096	1449	1593	2005	1639	1371	1831			df	SS	MS	F	Significance F						df	SS	MS	F	Significance F						df	SS	MS	F	Significance F
90	1446	1976	2058	1689	1681	2153	1475	1649	2052	1677	1406	1872		Regression	1	2.25335e+07	2.25335e+07	495566	8.57872e-100					Regression	1	2.7666e+07	2.7666e+07	298469	2.12663e-94					Regression	1	1.48572e+07	1.48572e+07	291835	3.68834e-94
93	1475	2027	2105	1732	1711	2183	1531	1682	2084	1719	1435	1922		Residual	49	2228.04	45.4702							Residual	49	4541.96	92.6931							Residual	49	2494.58	50.9098
96	1498	2070	2148	1774	1749	2249	1561	1731	2128	1748	1480	1966		Total	50	2.25357e+07								Total	50	2.76706e+07								Total	50	1.48597e+07
99	1542	2106	2202	1811	1808	2298	1588	1776	2174	1788	1508	2015
102	1581	2165	2265	1854	1842	2332	1632	1824	2227	1829	1551	2050			Coefficients	Standard Error	t Stat	P-value	Lower 95%	Upper 95%	Lower 95.0%	Upper 95.0%			Coefficients	Standard Error	t Stat	P-value	Lower 95%	Upper 95%	Lower 95.0%	Upper 95.0%			Coefficients	Standard Error	t Stat	P-value	Lower 95%	Upper 95%	Lower 95.0%	Upper 95.0%
105	1596	2202	2319	1896	1877	2390	1671	1880	2251	1872	1577	2091		Intercept	624.172	1.86103	335.391	5.10335e-84	620.432	627.912	620.432	627.912		Intercept	628.837	2.65713	236.66	1.32789e-76	623.497	634.177	623.497	634.177		Intercept	581.691	1.9692	295.395	2.56358e-81	577.734	585.648	577.734	585.648
108	1626	2247	2351	1948	1917	2443	1695	1915	2279	1902	1615	2141		X Variable 1	15.0526	0.0213826	703.964	8.57872e-100	15.0096	15.0956	15.0096	15.0956		X Variable 1	16.679	0.0305296	546.323	2.12663e-94	16.6177	16.7404	16.6177	16.7404		X Variable 1	12.2227	0.0226255	540.217	3.68834e-94	12.1772	12.2682	12.1772	12.2682
111	1667	2295	2408	1990	1965	2490	1741	1961	2320	1946	1651	2176
114	1683	2338	2453	2037	2010	2537	1771	2010	2368	1981	1680	2243
117	1729	2394	2519	2085	2061	2578	1844	2058	2393	2009	1699	2279		SUMMARY OUTPUT										SUMMARY OUTPUT										SUMMARY OUTPUT
120	1748	2430	2573	2122	2091	2636	1882	2109	2448	2057	1737	2316
123	1790	2472	2607	2180	2133	2671	1897	2158	2488	2076	1781	2354		Regression Statistics										Regression Statistics										Regression Statistics
126	1814	2518	2650	2215	2182	2729	1929	2193	2512	2122	1801	2401		Multiple R	0.999888									Multiple R	0.999888									Multiple R	0.999895
129	1838	2560	2718	2242	2223	2777	1974	2232	2558	2171	1836	2454		R Square	0.999777									R Square	0.999776									R Square	0.99979
132	1872	2620	2757	2289	2249	2831	2019	2287	2593	2186	1870	2501		Adjusted R Square	0.999772									Adjusted R Square	0.999772									Adjusted R Square	0.999786
135	1903	2652	2809	2332	2302	2877	2054	2323	2640	2252	1909	2539		Standard Error	11.1788									Standard Error	8.42726									Standard Error	7.09384
138	1933	2710	2864	2375	2350	2916	2105	2379	2667	2263	1940	2586		Observations	51									Observations	51									Observations	51
141	1971	2743	2924	2422	2400	2961	2115	2435	2724	2317	1976	2636
144	1998	2781	2967	2474	2427	3005	2168	2468	2745	2339	2003	2664		ANOVA										ANOVA										ANOVA
147	2039	2849	3030	2514	2483	3074	2218	2516	2783	2379	2053	2718			df	SS	MS	F	Significance F						df	SS	MS	F	Significance F						df	SS	MS	F	Significance F
150	2067	2898	3077	2552	2518	3123	2245	2563	2832	2423	2063	2751		Regression	1	2.74534e+07	2.74534e+07	219687	3.8717e-91					Regression	1	1.55491e+07	1.55491e+07	218944	4.20662e-91					Regression	1	1.17348e+07	1.17348e+07	233191	8.98032e-92
														Residual	49	6123.33	124.966							Residual	49	3479.91	71.0187							Residual	49	2465.8	50.3225
														Total	50	2.74595e+07								Total	50	1.55526e+07								Total	50	1.17372e+07
															Coefficients	Standard Error	t Stat	P-value	Lower 95%	Upper 95%	Lower 95.0%	Upper 95.0%			Coefficients	Standard Error	t Stat	P-value	Lower 95%	Upper 95%	Lower 95.0%	Upper 95.0%			Coefficients	Standard Error	t Stat	P-value	Lower 95%	Upper 95%	Lower 95.0%	Upper 95.0%
														Intercept	565.399	3.08521	183.261	3.62055e-71	559.199	571.599	559.199	571.599		Intercept	362.334	2.32581	155.788	1.02146e-67	357.66	367.008	357.66	367.008		Intercept	436.519	1.95781	222.963	2.45888e-75	432.584	440.453	432.584	440.453
														X Variable 1	16.6148	0.0354481	468.708	3.8717e-91	16.5436	16.686	16.5436	16.686		X Variable 1	12.504	0.0267229	467.915	4.20662e-91	12.4503	12.5577	12.4503	12.5577		X Variable 1	10.8626	0.0224946	482.899	8.98032e-92	10.8174	10.9078	10.8174	10.9078
														SUMMARY OUTPUT										SUMMARY OUTPUT										SUMMARY OUTPUT
														Regression Statistics										Regression Statistics										Regression Statistics
														Multiple R	0.999952									Multiple R	0.99995									Multiple R	0.999941
														R Square	0.999904									R Square	0.999901									R Square	0.999881
														Adjusted R Square	0.999902									Adjusted R Square	0.999899									Adjusted R Square	0.999879
														Standard Error	6.36388									Standard Error	6.83513									Standard Error	7.37979
														Observations	51									Observations	51									Observations	51
														ANOVA										ANOVA										ANOVA
															df	SS	MS	F	Significance F						df	SS	MS	F	Significance F						df	SS	MS	F	Significance F
														Regression	1	2.06948e+07	2.06948e+07	510994	4.04799e-100					Regression	1	2.31018e+07	2.31018e+07	494483	9.05086e-100					Regression	1	2.24948e+07	2.24948e+07	413043	7.43561e-98
														Residual	49	1984.45	40.499							Residual	49	2289.23	46.719							Residual	49	2668.6	54.4613
														Total	50	2.06967e+07								Total	50	2.31041e+07								Total	50	2.24975e+07
															Coefficients	Standard Error	t Stat	P-value	Lower 95%	Upper 95%	Lower 95.0%	Upper 95.0%			Coefficients	Standard Error	t Stat	P-value	Lower 95%	Upper 95%	Lower 95.0%	Upper 95.0%			Coefficients	Standard Error	t Stat	P-value	Lower 95%	Upper 95%	Lower 95.0%	Upper 95.0%
														Intercept	387.919	1.75635	220.866	3.90498e-75	384.389	391.448	384.389	391.448		Intercept	271.75	1.88641	144.057	4.69515e-66	267.959	275.541	267.959	275.541		Intercept	513.356	2.03673	252.049	6.07563e-78	509.263	517.449	509.263	517.449
														X Variable 1	14.4254	0.0201799	714.839	4.04799e-100	14.3848	14.466	14.3848	14.466		X Variable 1	15.2412	0.0216743	703.195	9.05086e-100	15.1977	15.2848	15.1977	15.2848		X Variable 1	15.0397	0.0234014	642.684	7.43561e-98	14.9927	15.0867	14.9927	15.0867
[truncated: 3 more columns]

## Sheet: MeCN
Time [sec]	Rep1				Rep2				Rep3				MeCN
0	22	45	35	35	37	43	47	33	18	17	18	18	30.6667	t0
3	29	41	35	35	34	45	46	27	17	17	17	17
6	36	39	35	34	35	43	45	34	19	17	16	17
9	30	35	32	35	36	39	45	31	23	20	19	19
12	31	35	34	29	34	44	47	31	20	18	18	17
15	39	39	33	32	34	44	43	32	21	16	16	19
18	23	32	29	35	36	40	47	30	19	20	19	19
21	24	33	30	32	41	47	46	30	21	19	20	17
24	29	37	32	35	39	46	45	30	18	18	16	18
27	35	35	35	33	33	45	44	30	16	17	18	18
30	34	32	29	31	36	45	41	33	19	16	20	22
33	30	38	29	29	37	45	47	31	19	20	17	16
36	35	34	32	35	35	45	46	32	16	18	19	19
39	20	32	33	33	33	39	44	32	17	20	18	19
42	31	30	30	34	36	45	43	31	21	19	19	20
45	28	41	28	26	32	44	40	33	20	18	19	20
48	35	37	37	31	42	45	40	33	21	21	20	21
51	19	27	36	33	34	44	43	35	18	21	17	20
54	25	36	35	31	40	43	43	33	19	17	18	21
57	31	35	30	26	38	41	42	32	20	20	17	17
60	30	41	34	30	34	44	43	26	17	17	20	18
63	33	37	35	29	34	43	45	34	19	19	18	18
66	25	36	33	32	34	44	50	28	20	19	19	15
69	25	36	26	22	35	41	43	30	20	21	21	16
72	38	38	30	28	35	43	46	28	18	15	20	16
75	36	36	28	30	34	45	50	30	20	19	18	19
78	25	31	28	27	33	42	46	32	16	20	19	16
81	29	32	30	30	35	44	46	31	18	20	18	18
84	25	32	28	23	39	44	47	32	17	19	18	21
87	26	32	32	30	31	40	48	29	18	19	20	18
90	26	35	30	32	30	43	47	31	17	17	19	19
93	36	32	31	31	34	44	49	31	21	16	19	18
96	31	33	29	28	34	46	45	32	20	19	17	19
99	28	29	30	30	37	42	47	33	19	19	19	19
102	25	36	28	27	34	44	46	32	17	20	18	18
105	25	37	27	28	30	42	52	28	20	20	19	20
108	27	36	23	23	36	41	45	31	18	19	20	20
111	30	30	25	23	36	43	41	32	21	16	15	18
114	21	35	34	27	34	43	50	29	18	20	19	19
117	35	27	24	28	36	45	48	31	18	18	20	18
120	26	30	21	19	34	42	44	36	19	16	20	18
123	29	34	22	38	31	39	45	29	20	21	21	18
126	30	28	34	31	37	40	47	32	21	21	20	16
129	25	33	29	32	36	41	49	33	20	20	19	18
132	34	29	26	36	34	42	45	33	20	19	19	17
135	31	24	34	30	35	41	44	29	21	18	19	16
138	22	27	30	31	34	44	46	36	21	18	20	17
141	29	27	33	31	38	40	47	32	19	21	18	18
144	28	28	29	26	36	46	45	29	20	19	17	18
147	34	37	31	28	34	46	44	29	15	20	17	18
150	32	30	28	25	34	43	46	34	21	21	19	19
