# Supplementary material for: Metal-dependent and metal-free mechanisms of peptide condensate catalysts
Source: Nat Commun. 2026 Mar 28;17:4548. doi: 10.1038/s41467-026-71117-4 (PMC13194831; doi:10.1038/s41467-026-71117-4)
Supplement: Supplementary file 10 — Source data [file 41467_2026_71117_MOESM10_ESM.zip › Source data_Fig 5a_R2H-E.xlsx]

## Sheet: 1.1
Time [sec]	Rep1				Rep2				Rep3				Rep4					Rep1										Rep2										Rep3										Rep4
0	2080	1842	1515	1135	2294	2003	1587	2002	2485	2114	1654	1014	2025	1816	1573	1171		SUMMARY OUTPUT										SUMMARY OUTPUT										SUMMARY OUTPUT										SUMMARY OUTPUT
3	2237	1986	1655	1289	2441	2125	1692	2191	2662	2291	1817	1163	2182	1971	1724	1322
6	2370	2132	1809	1463	2580	2266	1842	2388	2839	2469	1991	1311	2306	2116	1898	1476		Regression Statistics										Regression Statistics										Regression Statistics										Regression Statistics
9	2521	2287	1966	1623	2719	2412	1979	2606	3015	2639	2149	1459	2451	2263	2046	1635		Multiple R	0.999885									Multiple R	0.99995									Multiple R	0.999693									Multiple R	0.999818
12	2657	2420	2118	1783	2856	2569	2107	2808	3193	2811	2322	1614	2583	2422	2199	1797		R Square	0.99977									R Square	0.9999									R Square	0.999387									R Square	0.999637
15	2816	2574	2263	1952	2987	2681	2249	2993	3376	2963	2482	1753	2714	2560	2366	1953		Adjusted R Square	0.999766									Adjusted R Square	0.999898									Adjusted R Square	0.999374									Adjusted R Square	0.999629
18	2944	2724	2422	2098	3134	2844	2372	3197	3532	3131	2645	1900	2859	2701	2512	2106		Standard Error	32.0799									Standard Error	20.2921									Standard Error	60.9771									Standard Error	37.3122
21	3104	2860	2575	2263	3280	2985	2508	3390	3687	3300	2820	2050	2991	2855	2671	2256		Observations	51									Observations	51									Observations	51									Observations	51
24	3228	2993	2722	2425	3404	3141	2650	3596	3861	3472	2989	2203	3135	3011	2824	2403
27	3402	3150	2871	2572	3544	3278	2790	3793	4049	3626	3157	2349	3267	3160	2974	2561		ANOVA										ANOVA										ANOVA										ANOVA
30	3527	3283	3026	2753	3684	3417	2928	3970	4226	3797	3325	2477	3403	3304	3143	2727			df	SS	MS	F	Significance F						df	SS	MS	F	Significance F						df	SS	MS	F	Significance F						df
33	3685	3422	3183	2903	3831	3557	3070	4180	4404	3951	3494	2630	3539	3441	3279	2888		Regression	1	2.19609e+08	2.19609e+08	213395	7.88893e-91					Regression	1	2.02665e+08	2.02665e+08	492179	1.01479e-99					Regression	1	2.9681e+08	2.9681e+08	79826.2	2.26708e-80					Regression	1
36	3812	3566	3316	3055	3967	3697	3199	4392	4558	4141	3671	2786	3666	3589	3435	3018		Residual	49	50426.8	1029.12							Residual	49	20176.8	411.771							Residual	49	182192	3718.21							Residual	49
39	3973	3715	3485	3218	4106	3843	3315	4576	4763	4299	3855	2916	3819	3735	3588	3192		Total	50	2.19659e+08								Total	50	2.02685e+08								Total	50	2.96992e+08								Total	50
42	4111	3841	3625	3373	4223	3977	3468	4792	4899	4471	3998	3072	3925	3883	3759	3318
45	4246	4002	3765	3520	4361	4107	3587	5004	5084	4654	4177	3223	4090	4027	3894	3477			Coefficients	Standard Error	t Stat	P-value	Lower 95%	Upper 95%	Lower 95.0%	Upper 95.0%			Coefficients	Standard Error	t Stat	P-value	Lower 95%	Upper 95%	Lower 95.0%	Upper 95.0%			Coefficients	Standard Error	t Stat	P-value	Lower 95%	Upper 95%	Lower 95.0%	Upper 95.0%			Coefficients
48	4402	4144	3934	3684	4492	4250	3738	5166	5267	4815	4344	3356	4225	4184	4047	3631		Intercept	2129.44	8.85363	240.516	6.01973e-77	2111.64	2147.23	2111.64	2147.23		Intercept	2329.85	5.60037	416.017	1.33363e-88	2318.6	2341.1	2318.6	2341.1		Intercept	2594.26	16.8289	154.155	1.70996e-67	2560.44	2628.08	2560.44	2628.08		Intercept	2102.56
51	4548	4289	4058	3815	4663	4386	3875	5375	5409	4975	4504	3501	4361	4324	4208	3790		X Variable 1	46.9918	0.101726	461.947	7.88893e-91	46.7874	47.1963	46.7874	47.1963		X Variable 1	45.1427	0.0643466	701.555	1.01479e-99	45.0133	45.272	45.0133	45.272		X Variable 1	54.6307	0.193359	282.535	2.26708e-80	54.2422	55.0193	54.2422	55.0193		X Variable 1	43.4508
54	4681	4428	4198	3984	4795	4524	4002	5586	5583	5130	4665	3660	4484	4457	4351	3957
57	4805	4574	4354	4138	4905	4664	4119	5771	5778	5302	4842	3792	4610	4605	4512	4099		SUMMARY OUTPUT										SUMMARY OUTPUT										SUMMARY OUTPUT										SUMMARY OUTPUT
60	4976	4701	4495	4295	5044	4834	4262	5955	5930	5442	5005	3939	4756	4752	4633	4240
63	5126	4841	4648	4473	5209	4957	4402	6142	6071	5606	5168	4051	4866	4883	4807	4386		Regression Statistics										Regression Statistics										Regression Statistics										Regression Statistics
66	5260	4965	4807	4605	5331	5097	4531	6350	6272	5779	5304	4224	5005	5039	4947	4549		Multiple R	0.999836									Multiple R	0.999913									Multiple R	0.99976									Multiple R	0.999784
69	5418	5122	4937	4740	5442	5245	4646	6545	6433	5925	5461	4345	5118	5195	5094	4686		R Square	0.999673									R Square	0.999827									R Square	0.999521									R Square	0.999569
72	5556	5252	5085	4927	5588	5367	4801	6722	6580	6089	5640	4493	5275	5321	5248	4855		Adjusted R Square	0.999666									Adjusted R Square	0.999823									Adjusted R Square	0.999511									Adjusted R Square	0.99956
75	5686	5397	5220	5044	5729	5496	4916	6940	6764	6244	5831	4647	5398	5438	5418	4998		Standard Error	37.3002									Standard Error	27.2909									Standard Error	52.334									Standard Error	43.8472
78	5806	5506	5366	5197	5881	5646	5085	7125	6902	6416	5977	4767	5531	5597	5544	5157		Observations	51									Observations	51									Observations	51									Observations	51
81	5968	5632	5530	5332	5983	5824	5180	7284	7081	6564	6129	4900	5667	5750	5700	5298
84	6112	5792	5648	5471	6126	5908	5324	7484	7231	6733	6296	5028	5793	5850	5847	5427		ANOVA										ANOVA										ANOVA										ANOVA
87	6266	5938	5799	5648	6260	6051	5435	7713	7397	6882	6504	5194	5913	6014	6016	5623			df	SS	MS	F	Significance F						df	SS	MS	F	Significance F						df	SS	MS	F	Significance F						df
90	6398	6087	5949	5772	6395	6194	5592	7894	7557	7016	6635	5343	6045	6143	6165	5770		Regression	1	2.0817e+08	2.0817e+08	149622	4.71636e-87					Regression	1	2.10876e+08	2.10876e+08	283134	7.74145e-94					Regression	1	2.79859e+08	2.79859e+08	102181	5.36816e-83					Regression	1
93	6528	6209	6075	5947	6532	6347	5682	8056	7748	7249	6798	5472	6162	6307	6270	5903		Residual	49	68174	1391.31							Residual	49	36494.8	744.792							Residual	49	134204	2738.85							Residual	49
96	6658	6315	6209	6088	6664	6487	5876	8273	7889	7351	6915	5580	6295	6415	6479	6044		Total	50	2.08238e+08								Total	50	2.10912e+08								Total	50	2.79994e+08								Total	50
99	6794	6475	6367	6228	6804	6604	5940	8444	8069	7476	7097	5741	6456	6591	6599	6152
102	6949	6589	6491	6365	6922	6728	6085	8603	8223	7653	7252	5857	6575	6721	6757	6326			Coefficients	Standard Error	t Stat	P-value	Lower 95%	Upper 95%	Lower 95.0%	Upper 95.0%			Coefficients	Standard Error	t Stat	P-value	Lower 95%	Upper 95%	Lower 95.0%	Upper 95.0%			Coefficients	Standard Error	t Stat	P-value	Lower 95%	Upper 95%	Lower 95.0%	Upper 95.0%			Coefficients
105	7082	6747	6634	6533	7086	6865	6223	8827	8393	7827	7406	6026	6712	6833	6872	6447		Intercept	1916.84	10.2944	186.203	1.66111e-71	1896.15	1937.53	1896.15	1937.53		Intercept	2032.12	7.53193	269.801	2.16903e-79	2016.99	2047.26	2016.99	2047.26		Intercept	2219.1	14.4435	153.64	2.01422e-67	2190.07	2248.13	2190.07	2248.13		Intercept	1898.66
108	7220	6867	6781	6673	7210	7014	6355	8978	8545	7991	7552	6126	6795	6985	7053	6600		X Variable 1	45.7517	0.118279	386.81	4.71636e-87	45.514	45.9894	45.514	45.9894		X Variable 1	46.048	0.0865396	532.103	7.74145e-94	45.8741	46.2219	45.8741	46.2219		X Variable 1	53.0478	0.165952	319.658	5.36816e-83	52.7143	53.3813	52.7143	53.3813		X Variable 1	46.849
111	7342	7007	6937	6811	7381	7152	6481	9213	8693	8156	7750	6222	6930	7126	7174	6759
114	7512	7144	7041	6947	7499	7306	6596	9409	8849	8300	7883	6389	7053	7278	7312	6879
117	7633	7274	7172	7126	7597	7451	6727	9511	9006	8427	8042	6546	7185	7412	7461	7037		SUMMARY OUTPUT										SUMMARY OUTPUT										SUMMARY OUTPUT										SUMMARY OUTPUT
120	7774	7395	7339	7264	7780	7563	6843	9759	9127	8570	8207	6678	7273	7504	7594	7146
123	7944	7570	7491	7407	7910	7684	7011	9888	9276	8716	8345	6800	7438	7661	7744	7322		Regression Statistics										Regression Statistics										Regression Statistics										Regression Statistics
126	8055	7668	7599	7517	7996	7847	7145	10123	9467	8872	8530	6943	7531	7781	7910	7464		Multiple R	0.999844									Multiple R	0.999912									Multiple R	0.999849									Multiple R	0.999793
129	8198	7811	7740	7667	8139	7917	7282	10268	9576	9025	8656	7048	7712	7921	8008	7640		R Square	0.999688									R Square	0.999824									R Square	0.999697									R Square	0.999587
132	8319	7926	7879	7815	8316	8111	7401	10432	9788	9197	8801	7187	7831	8048	8179	7760		Adjusted R Square	0.999682									Adjusted R Square	0.999821									Adjusted R Square	0.999691									Adjusted R Square	0.999578
135	8437	8054	8026	7932	8395	8217	7537	10610	9916	9346	8929	7346	7963	8147	8265	7867		Standard Error	38.183									Standard Error	26.193									Standard Error	42.3672									Standard Error	45.3376
138	8548	8212	8170	8121	8530	8385	7624	10769	10034	9490	9129	7430	8046	8325	8418	8048		Observations	51									Observations	51									Observations	51									Observations	51
141	8688	8300	8282	8231	8683	8458	7723	10975	10262	9593	9284	7579	8166	8441	8564	8163
144	8848	8448	8443	8330	8798	8650	7886	11117	10373	9775	9459	7699	8316	8589	8696	8322		ANOVA										ANOVA										ANOVA										ANOVA
147	8963	8577	8570	8508	8937	8754	8028	11291	10517	9925	9583	7820	8412	8696	8847	8483			df	SS	MS	F	Significance F						df	SS	MS	F	Significance F						df	SS	MS	F	Significance F						df
150	9132	8706	8773	8640	9060	8887	8158	11452	10631	10096	9748	7938	8577	8842	8968	8559		Regression	1	2.28881e+08	2.28881e+08	156989	1.45337e-87					Regression	1	1.91221e+08	1.91221e+08	278718	1.13773e-93					Regression	1	2.90255e+08	2.90255e+08	161704	7.04106e-88					Regression	1
																		Residual	49	71439.2	1457.94							Residual	49	33617.6	686.074							Residual	49	87954.1	1794.98							Residual	49
																		Total	50	2.28953e+08								Total	50	1.91255e+08								Total	50	2.90343e+08								Total	50
																			Coefficients	Standard Error	t Stat	P-value	Lower 95%	Upper 95%	Lower 95.0%	Upper 95.0%			Coefficients	Standard Error	t Stat	P-value	Lower 95%	Upper 95%	Lower 95.0%	Upper 95.0%			Coefficients	Standard Error	t Stat	P-value	Lower 95%	Upper 95%	Lower 95.0%	Upper 95.0%			Coefficients
																		Intercept	1585.57	10.538	150.461	5.59825e-67	1564.39	1606.74	1564.39	1606.74		Intercept	1610.38	7.22894	222.768	2.56648e-75	1595.85	1624.9	1595.85	1624.9		Intercept	1717.15	11.6928	146.855	1.83294e-66	1693.66	1740.65	1693.66	1740.65		Intercept	1651.65
																		X Variable 1	47.9736	0.121079	396.218	1.45337e-87	47.7303	48.217	47.7303	48.217		X Variable 1	43.8496	0.0830583	527.938	1.13773e-93	43.6827	44.0165	43.6827	44.0165		X Variable 1	54.0241	0.134347	402.124	7.04106e-88	53.7541	54.2941	53.7541	54.2941		X Variable 1	49.5054
																		SUMMARY OUTPUT										SUMMARY OUTPUT										SUMMARY OUTPUT										SUMMARY OUTPUT
																		Regression Statistics										Regression Statistics										Regression Statistics										Regression Statistics
																		Multiple R	0.999725									Multiple R	0.999731									Multiple R	0.999717									Multiple R	0.99983
																		R Square	0.99945									R Square	0.999461									R Square	0.999435									R Square	0.99966
																		Adjusted R Square	0.999439									Adjusted R Square	0.99945									Adjusted R Square	0.999423									Adjusted R Square	0.999654
																		Standard Error	52.8589									Standard Error	66.3951									Standard Error	49.6486									Standard Error	41.1316
																		Observations	51									Observations	51									Observations	51									Observations	51
																		ANOVA										ANOVA										ANOVA										ANOVA
																			df	SS	MS	F	Significance F						df	SS	MS	F	Significance F						df	SS	MS	F	Significance F						df
																		Regression	1	2.49014e+08	2.49014e+08	89122.4	1.52763e-81					Regression	1	4.00876e+08	4.00876e+08	90936.5	9.32674e-82					Regression	1	2.13498e+08	2.13498e+08	86612.3	3.0749e-81					Regression	1
																		Residual	49	136909	2794.07							Residual	49	216007	4408.31							Residual	49	120784	2464.98							Residual	49
																		Total	50	2.49151e+08								Total	50	4.01092e+08								Total	50	2.13618e+08								Total	50
																			Coefficients	Standard Error	t Stat	P-value	Lower 95%	Upper 95%	Lower 95.0%	Upper 95.0%			Coefficients	Standard Error	t Stat	P-value	Lower 95%	Upper 95%	Lower 95.0%	Upper 95.0%			Coefficients	Standard Error	t Stat	P-value	Lower 95%	Upper 95%	Lower 95.0%	Upper 95.0%			Coefficients
																		Intercept	1241.19	14.5884	85.0804	6.79855e-55	1211.87	1270.5	1211.87	1270.5		Intercept	2099.61	18.3242	114.582	3.3803e-61	2062.79	2136.44	2062.79	2136.44		Intercept	1105.13	13.7024	80.6527	9.15851e-54	1077.6	1132.67	1077.6	1132.67		Intercept	1239.14
																		X Variable 1	50.0391	0.167616	298.534	1.52763e-81	49.7023	50.3759	49.7023	50.3759		X Variable 1	63.4896	0.210539	301.557	9.32674e-82	63.0665	63.9127	63.0665	63.9127		X Variable 1	46.3334	0.157436	294.3	3.0749e-81	46.017	46.6498	46.017	46.6498		X Variable 1	49.54
[truncated: 8 more columns]

## Sheet: 0.9
Time [sec]	Rep1				Rep2				Rep3					Rep1										Rep2										Rep3										Rep1	Rep2	Rep3			42.7361
0	2014	1701	1078	953	1798	1686	1428	1193	1944	1684	1283	1058		SUMMARY OUTPUT										SUMMARY OUTPUT										SUMMARY OUTPUT										42.3144	36.596	45.8475		99.013	85.6325
3	2143	1852	1196	1089	1889	1814	1546	1339	2072	1815	1420	1197																																45.7162	40.6255	43.3152		106.973	95.0612
6	2276	2001	1313	1226	2019	1941	1666	1471	2212	1955	1541	1348		Regression Statistics										Regression Statistics										Regression Statistics										39.7772	41.5211	42.1346		93.0762	97.1568
9	2404	2134	1421	1365	2114	2050	1797	1607	2350	2076	1674	1488		Multiple R	0.999876									Multiple R	0.999945									Multiple R	0.999911									45.6963	43.4649	45.8249		106.926	101.705
12	2539	2274	1549	1502	2229	2196	1937	1730	2480	2223	1819	1636		R Square	0.999752									R Square	0.99989									R Square	0.999822
15	2680	2428	1662	1646	2341	2313	2055	1886	2609	2363	1950	1775		Adjusted R Square	0.999747									Adjusted R Square	0.999888									Adjusted R Square	0.999819									43.376	40.5519	44.2806
18	2822	2563	1782	1774	2463	2433	2191	1996	2748	2487	2080	1914		Standard Error	30.0264									Standard Error	17.2615									Standard Error	27.5373									2.8832	2.89131	1.85985
21	2930	2703	1905	1916	2566	2563	2327	2142	2885	2625	2217	2058		Observations	51									Observations	51									Observations	51									6.64699	7.1299	4.20015		FALSE	FALSE
24	3079	2836	2027	2051	2664	2698	2453	2285	3024	2754	2344	2202																																				FALSE	FALSE
27	3197	2981	2147	2200	2793	2816	2581	2404	3161	2886	2462	2339		ANOVA										ANOVA										ANOVA														FALSE	FALSE
30	3337	3123	2258	2330	2906	2957	2702	2541	3309	3017	2600	2487			df	SS	MS	F	Significance F						df	SS	MS	F	Significance F						df	SS	MS	F	Significance F									FALSE	FALSE
33	3462	3273	2372	2462	3025	3068	2840	2670	3456	3146	2743	2627		Regression	1	1.78066e+08	1.78066e+08	197503	5.25139e-90					Regression	1	1.3319e+08	1.3319e+08	447006	1.073e-98					Regression	1	2.09043e+08	2.09043e+08	275671	1.48936e-93
36	3588	3409	2511	2612	3126	3204	2956	2803	3578	3304	2863	2759		Residual	49	44177.6	901.584							Residual	49	14600.1	297.961							Residual	49	37157	758.306
39	3732	3535	2623	2747	3240	3327	3079	2946	3730	3412	2999	2914		Total	50	1.7811e+08								Total	50	1.33205e+08								Total	50	2.0908e+08
42	3868	3683	2747	2898	3350	3450	3210	3080	3855	3547	3111	3062
45	4006	3835	2857	3021	3465	3563	3347	3198	4004	3676	3263	3174			Coefficients	Standard Error	t Stat	P-value	Lower 95%	Upper 95%	Lower 95.0%	Upper 95.0%			Coefficients	Standard Error	t Stat	P-value	Lower 95%	Upper 95%	Lower 95.0%	Upper 95.0%			Coefficients	Standard Error	t Stat	P-value	Lower 95%	Upper 95%	Lower 95.0%	Upper 95.0%
48	4134	3960	2973	3143	3563	3687	3465	3339	4132	3810	3369	3340		Intercept	2067.25	8.2869	249.46	1.00741e-77	2050.59	2083.9	2050.59	2083.9		Intercept	1806.16	4.76397	379.129	1.25977e-86	1796.59	1815.73	1796.59	1815.73		Intercept	1941.56	7.59996	255.47	3.14026e-78	1926.29	1956.83	1926.29	1956.83
51	4243	4121	3105	3297	3674	3808	3582	3488	4262	3924	3504	3454		X Variable 1	42.3144	0.095214	444.413	5.25139e-90	42.123	42.5057	42.123	42.5057		X Variable 1	36.596	0.0547365	668.585	1.073e-98	36.4861	36.706	36.4861	36.706		X Variable 1	45.8475	0.0873212	525.044	1.48936e-93	45.672	46.0229	45.672	46.0229
54	4375	4249	3227	3466	3773	3925	3704	3609	4403	4086	3632	3613
57	4499	4389	3343	3565	3898	4043	3841	3746	4558	4210	3772	3750		SUMMARY OUTPUT										SUMMARY OUTPUT										SUMMARY OUTPUT
60	4607	4508	3466	3692	4013	4189	3952	3890	4689	4319	3893	3880
63	4774	4698	3586	3846	4124	4278	4098	4015	4827	4469	4031	4026		Regression Statistics										Regression Statistics										Regression Statistics
66	4898	4813	3709	4001	4238	4413	4232	4150	4969	4594	4158	4171		Multiple R	0.99987									Multiple R	0.999913									Multiple R	0.999911
69	5010	4968	3823	4130	4349	4547	4335	4270	5133	4731	4277	4304		R Square	0.999739									R Square	0.999825									R Square	0.999823
72	5138	5061	3942	4267	4461	4682	4465	4395	5248	4859	4413	4455		Adjusted R Square	0.999734									Adjusted R Square	0.999822									Adjusted R Square	0.999819
75	5260	5216	4067	4385	4563	4791	4609	4522	5395	5010	4515	4584		Standard Error	33.2648									Standard Error	24.2058									Standard Error	25.9874
78	5377	5360	4203	4528	4678	4924	4711	4674	5529	5138	4629	4707		Observations	51									Observations	51									Observations	51
81	5518	5480	4306	4678	4781	5037	4821	4800	5687	5256	4778	4839
84	5648	5613	4423	4797	4879	5137	4945	4886	5812	5365	4918	5001		ANOVA										ANOVA										ANOVA
87	5791	5794	4536	4960	4985	5273	5078	5031	5951	5486	5042	5112			df	SS	MS	F	Significance F						df	SS	MS	F	Significance F						df	SS	MS	F	Significance F
90	5915	5908	4656	5104	5120	5403	5217	5169	6090	5651	5158	5269		Regression	1	2.07847e+08	2.07847e+08	187834	1.7957e-89					Regression	1	1.64135e+08	1.64135e+08	280133	1.00501e-93					Regression	1	1.86589e+08	1.86589e+08	276287	1.41013e-93
93	6039	6046	4800	5248	5213	5514	5341	5323	6244	5782	5298	5390		Residual	49	54220.8	1106.55							Residual	49	28710	585.919							Residual	49	33091.9	675.346
96	6158	6182	4913	5383	5362	5630	5465	5432	6391	5906	5421	5532		Total	50	2.07902e+08								Total	50	1.64164e+08								Total	50	1.86622e+08
99	6282	6296	5018	5491	5471	5753	5597	5581	6523	6031	5523	5681
102	6417	6463	5151	5641	5545	5895	5697	5720	6667	6181	5661	5789			Coefficients	Standard Error	t Stat	P-value	Lower 95%	Upper 95%	Lower 95.0%	Upper 95.0%			Coefficients	Standard Error	t Stat	P-value	Lower 95%	Upper 95%	Lower 95.0%	Upper 95.0%			Coefficients	Standard Error	t Stat	P-value	Lower 95%	Upper 95%	Lower 95.0%	Upper 95.0%
105	6519	6570	5285	5785	5623	6007	5831	5840	6773	6304	5764	5939		Intercept	1759.86	9.18066	191.692	4.0084e-72	1741.41	1778.31	1741.41	1778.31		Intercept	1724.54	6.68048	258.146	1.88518e-78	1711.11	1737.96	1711.11	1737.96		Intercept	1722.26	7.17219	240.13	6.51155e-77	1707.85	1736.67	1707.85	1736.67
108	6613	6718	5403	5910	5764	6147	5943	5944	6909	6403	5890	6082		X Variable 1	45.7162	0.105483	433.398	1.7957e-89	45.5042	45.9281	45.5042	45.9281		X Variable 1	40.6255	0.0767567	529.276	1.00501e-93	40.4712	40.7797	40.4712	40.7797		X Variable 1	43.3152	0.0824063	525.63	1.41013e-93	43.1496	43.4808	43.1496	43.4808
111	6789	6850	5493	6045	5864	6253	6085	6080	7042	6547	6024	6177
114	6896	7010	5606	6174	5992	6366	6211	6193	7217	6677	6155	6361
117	7036	7152	5738	6340	6094	6477	6309	6327	7332	6773	6282	6479		SUMMARY OUTPUT										SUMMARY OUTPUT										SUMMARY OUTPUT
120	7149	7237	5854	6452	6188	6631	6444	6475	7453	6942	6399	6579
123	7253	7357	5981	6605	6299	6714	6535	6597	7571	7023	6542	6745		Regression Statistics										Regression Statistics										Regression Statistics
126	7388	7520	6071	6703	6402	6859	6671	6705	7724	7188	6631	6877		Multiple R	0.99997									Multiple R	0.999931									Multiple R	0.999879
129	7501	7634	6214	6852	6498	6959	6819	6826	7877	7301	6749	7015		R Square	0.999939									R Square	0.999863									R Square	0.999759
132	7639	7748	6295	6996	6662	7045	6903	6974	7987	7421	6879	7127		Adjusted R Square	0.999938									Adjusted R Square	0.99986									Adjusted R Square	0.999754
135	7732	7899	6435	7147	6757	7145	7060	7070	8126	7568	7019	7276		Standard Error	13.9906									Standard Error	21.91									Standard Error	29.4924
138	7875	8049	6559	7261	6825	7336	7191	7239	8251	7693	7105	7387		Observations	51									Observations	51									Observations	51
141	7999	8157	6653	7387	6951	7408	7297	7325	8380	7809	7250	7552
144	8145	8273	6796	7533	7046	7560	7401	7470	8467	7888	7354	7681		ANOVA										ANOVA										ANOVA
147	8242	8436	6920	7630	7186	7656	7538	7554	8605	8059	7487	7793			df	SS	MS	F	Significance F						df	SS	MS	F	Significance F						df	SS	MS	F	Significance F
150	8346	8551	7004	7758	7265	7773	7620	7722	8745	8142	7601	7950		Regression	1	1.57352e+08	1.57352e+08	803896	6.11497e-105					Regression	1	1.71452e+08	1.71452e+08	357156	2.61804e-96					Regression	1	1.76556e+08	1.76556e+08	202985	2.68562e-90
														Residual	49	9591.12	195.737							Residual	49	23522.3	480.047							Residual	49	42620.2	869.8
														Total	50	1.57362e+08								Total	50	1.71475e+08								Total	50	1.76599e+08
															Coefficients	Standard Error	t Stat	P-value	Lower 95%	Upper 95%	Lower 95.0%	Upper 95.0%			Coefficients	Standard Error	t Stat	P-value	Lower 95%	Upper 95%	Lower 95.0%	Upper 95.0%			Coefficients	Standard Error	t Stat	P-value	Lower 95%	Upper 95%	Lower 95.0%	Upper 95.0%
														Intercept	1075.57	3.86123	278.557	4.53978e-80	1067.81	1083.33	1067.81	1083.33		Intercept	1457.06	6.04687	240.96	5.4994e-77	1444.9	1469.21	1444.9	1469.21		Intercept	1339.75	8.13951	164.598	6.93121e-69	1323.39	1356.1	1323.39	1356.1
														X Variable 1	39.7772	0.0443644	896.603	6.11497e-105	39.688	39.8663	39.688	39.8663		X Variable 1	41.5211	0.0694768	597.625	2.61804e-96	41.3815	41.6607	41.3815	41.6607		X Variable 1	42.1346	0.0935206	450.539	2.68562e-90	41.9467	42.3226	41.9467	42.3226
														SUMMARY OUTPUT										SUMMARY OUTPUT										SUMMARY OUTPUT
														Regression Statistics										Regression Statistics										Regression Statistics
														Multiple R	0.999959									Multiple R	0.999896									Multiple R	0.999909
														R Square	0.999918									R Square	0.999791									R Square	0.999818
														Adjusted R Square	0.999916									Adjusted R Square	0.999787									Adjusted R Square	0.999814
														Standard Error	18.6531									Standard Error	28.2846									Standard Error	27.8665
														Observations	51									Observations	51									Observations	51
														ANOVA										ANOVA										ANOVA
															df	SS	MS	F	Significance F						df	SS	MS	F	Significance F						df	SS	MS	F	Significance F
														Regression	1	2.07666e+08	2.07666e+08	596851	9.01295e-102					Regression	1	1.87881e+08	1.87881e+08	234846	7.55216e-92					Regression	1	2.08838e+08	2.08838e+08	268933	2.73057e-93
														Residual	49	17048.9	347.937							Residual	49	39200.8	800.016							Residual	49	38050.5	776.542
														Total	50	207683380								Total	50	1.8792e+08								Total	50	2.08876e+08
															Coefficients	Standard Error	t Stat	P-value	Lower 95%	Upper 95%	Lower 95.0%	Upper 95.0%			Coefficients	Standard Error	t Stat	P-value	Lower 95%	Upper 95%	Lower 95.0%	Upper 95.0%			Coefficients	Standard Error	t Stat	P-value	Lower 95%	Upper 95%	Lower 95.0%	Upper 95.0%
														Intercept	964.781	5.14801	187.409	1.21118e-71	954.435	975.126	954.435	975.126		Intercept	1243.51	7.80618	159.298	3.4359e-68	1227.82	1259.19	1227.82	1259.19		Intercept	1111.27	7.6908	144.493	4.05027e-66	1095.81	1126.72	1095.81	1126.72
														X Variable 1	45.6963	0.0591491	772.561	9.01295e-102	45.5774	45.8151	45.5774	45.8151		X Variable 1	43.4649	0.0896906	484.609	7.55216e-92	43.2846	43.6451	43.2846	43.6451		X Variable 1	45.8249	0.0883649	518.587	2.73057e-93	45.6474	46.0025	45.6474	46.0025
[truncated: 2 more columns]

## Sheet: 0.7
Time [sec]	Rep1				Rep2				Rep3				Rep4				Rep5				Rep6				Rep7				Rep8				Rep9					Rep1										Rep2
0	2053	2143	1574	1032	1628	972	947	641	1176	1143	1081	715	1268	1352	799	686	1584	1336	1191	945	1361	1229	1000	769	1538	1455	1299	1088	1534	1482	1126	666	2154	1771	1456	1049		SUMMARY OUTPUT										SUMMARY OUTPUT
3	2197	2301	1739	1174	1746	1051	1048	741	1265	1239	1179	823	1353	1469	883	779	1690	1444	1303	1080	1464	1327	1100	872	1642	1578	1436	1243	1627	1587	1237	746	2297	1948	1628	1226
6	2338	2463	1876	1305	1871	1122	1143	821	1336	1340	1295	928	1455	1571	968	869	1806	1548	1432	1218	1547	1422	1196	972	1760	1699	1556	1388	1739	1703	1347	841	2444	2118	1803	1396		Regression Statistics										Regression Statistics
9	2466	2644	2039	1447	1981	1195	1243	913	1427	1438	1392	1028	1528	1689	1054	965	1903	1664	1553	1357	1629	1523	1291	1083	1872	1815	1689	1545	1835	1815	1458	933	2585	2264	1980	1566		Multiple R	0.999877									Multiple R	0.999927
12	2608	2802	2190	1580	2091	1275	1337	1014	1504	1536	1508	1145	1615	1772	1137	1064	2010	1771	1677	1484	1718	1615	1386	1191	1984	1927	1816	1685	1932	1929	1567	1020	2726	2443	2156	1740		R Square	0.999753									R Square	0.999854
15	2731	2960	2338	1713	2204	1353	1443	1100	1589	1640	1608	1247	1707	1885	1228	1162	2110	1877	1801	1618	1808	1709	1484	1282	2085	2049	1928	1835	2043	2050	1666	1119	2871	2608	2327	1924		Adjusted R Square	0.999748									Adjusted R Square	0.999851
18	2887	3114	2495	1864	2308	1435	1537	1193	1683	1733	1714	1345	1797	1995	1313	1259	2235	1989	1919	1756	1906	1807	1575	1394	2191	2151	2069	1991	2153	2162	1774	1210	3020	2760	2493	2093		Standard Error	30.8767									Standard Error	20.1622
21	3016	3290	2650	1993	2431	1516	1638	1286	1769	1836	1825	1451	1885	2102	1401	1344	2342	2103	2043	1892	1995	1900	1682	1497	2300	2286	2191	2122	2245	2285	1885	1306	3155	2925	2664	2260		Observations	51									Observations	51
24	3140	3447	2801	2133	2538	1590	1736	1385	1844	1931	1929	1570	1972	2218	1482	1427	2436	2201	2152	2026	2072	1990	1780	1593	2408	2401	2309	2264	2342	2376	1985	1395	3306	3091	2833	2444
27	3282	3608	2970	2274	2663	1667	1840	1468	1932	2019	2036	1667	2067	2311	1564	1531	2534	2308	2285	2158	2174	2086	1871	1691	2518	2508	2452	2416	2442	2495	2099	1489	3462	3243	3007	2609		ANOVA										ANOVA
30	3411	3787	3106	2398	2773	1749	1943	1562	2026	2141	2122	1776	2146	2412	1680	1618	2666	2426	2409	2282	2272	2192	1964	1797	2628	2640	2569	2569	2567	2616	2205	1579	3605	3398	3165	2777			df	SS	MS	F	Significance F						df
33	3566	3926	3257	2537	2867	1825	2034	1655	2107	2218	2237	1881	2244	2525	1754	1722	2760	2534	2525	2434	2351	2275	2057	1902	2735	2752	2685	2707	2667	2722	2318	1678	3751	3579	3337	2936		Regression	1	1.89287e+08	1.89287e+08	198546	4.6162e-90					Regression	1
36	3676	4088	3434	2678	2988	1900	2140	1742	2195	2330	2340	1981	2325	2632	1830	1803	2856	2645	2646	2565	2445	2379	2166	2010	2845	2878	2818	2855	2775	2823	2432	1768	3889	3714	3512	3111		Residual	49	46715.1	953.368							Residual	49
39	3836	4260	3577	2819	3101	1969	2227	1845	2276	2424	2459	2088	2415	2729	1916	1913	2984	2752	2756	2685	2545	2479	2267	2110	2961	2993	2931	3012	2859	2934	2524	1866	4043	3894	3682	3279		Total	50	1.89334e+08								Total	50
42	3943	4426	3721	2944	3217	2050	2336	1932	2372	2530	2560	2191	2507	2839	2015	1980	3094	2844	2890	2823	2651	2570	2357	2224	3082	3106	3056	3133	2971	3056	2623	1951	4170	4040	3858	3450
45	4093	4573	3887	3065	3323	2139	2430	2022	2456	2619	2681	2284	2589	2937	2094	2083	3198	2957	3006	2944	2730	2681	2456	2308	3175	3224	3187	3278	3087	3155	2743	2043	4334	4207	4000	3610			Coefficients	Standard Error	t Stat	P-value	Lower 95%	Upper 95%	Lower 95.0%	Upper 95.0%			Coefficients
48	4219	4744	4027	3219	3440	2211	2530	2113	2526	2715	2758	2392	2678	3051	2175	2165	3320	3055	3136	3078	2828	2769	2561	2414	3281	3341	3291	3441	3193	3266	2845	2136	4471	4371	4195	3776		Intercept	2113.13	8.52156	247.975	1.34949e-77	2096.01	2130.26	2096.01	2130.26		Intercept	1657.68
51	4368	4889	4195	3367	3560	2277	2631	2204	2616	2826	2882	2492	2774	3147	2259	2252	3429	3178	3243	3210	2914	2858	2641	2515	3377	3477	3419	3591	3275	3386	2935	2216	4622	4528	4308	3928		X Variable 1	43.6273	0.0979102	445.584	4.6162e-90	43.4305	43.824	43.4305	43.824		X Variable 1	37.077
54	4492	5064	4356	3486	3686	2359	2736	2283	2714	2921	2984	2589	2863	3261	2338	2349	3530	3277	3379	3345	3009	2937	2757	2612	3502	3580	3546	3727	3383	3514	3049	2323	4757	4671	4497	4090
57	4630	5216	4491	3627	3770	2447	2829	2392	2799	3021	3082	2701	2958	3370	2435	2459	3641	3406	3487	3481	3089	3045	2835	2708	3611	3695	3648	3877	3489	3600	3168	2424	4891	4850	4651	4264		SUMMARY OUTPUT										SUMMARY OUTPUT
60	4763	5373	4648	3761	3905	2526	2936	2474	2877	3129	3193	2806	3030	3467	2534	2560	3743	3497	3614	3605	3207	3137	2927	2815	3726	3819	3784	4031	3584	3716	3268	2510	5064	5009	4823	4424
63	4914	5533	4803	3911	3994	2584	3019	2575	2974	3215	3313	2905	3110	3579	2613	2643	3847	3617	3725	3730	3291	3245	3037	2925	3842	3943	3911	4160	3678	3826	3384	2605	5210	5105	4979	4565		Regression Statistics										Regression Statistics
66	5012	5679	4918	4049	4110	2687	3123	2653	3055	3321	3424	3011	3216	3701	2685	2731	3974	3721	3851	3857	3401	3324	3131	3011	3902	4055	4025	4295	3810	3950	3480	2687	5353	5283	5132	4731		Multiple R	0.999758									Multiple R	0.999946
69	5165	5835	5101	4170	4218	2758	3207	2753	3148	3416	3525	3100	3287	3804	2782	2824	4075	3846	3972	3978	3490	3430	3222	3121	4040	4189	4153	4466	3904	4036	3598	2777	5465	5429	5302	4913		R Square	0.999515									R Square	0.999892
72	5294	6001	5244	4289	4319	2826	3329	2838	3223	3506	3613	3215	3387	3903	2860	2917	4188	3937	4094	4131	3596	3534	3354	3213	4162	4293	4280	4599	3980	4165	3714	2885	5621	5614	5469	5061		Adjusted R Square	0.999505									Adjusted R Square	0.99989
75	5411	6160	5392	4448	4450	2910	3414	2923	3321	3605	3734	3322	3474	4002	2950	3011	4292	4030	4217	4222	3686	3621	3419	3325	4258	4380	4386	4742	4097	4245	3800	2961	5795	5746	5598	5242		Standard Error	51.1504									Standard Error	11.9122
78	5556	6302	5546	4569	4565	2992	3509	3018	3401	3697	3828	3423	3559	4103	3035	3107	4418	4165	4325	4385	3768	3708	3520	3400	4392	4524	4498	4877	4211	4368	3891	3060	5922	5888	5766	5352		Observations	51									Observations	51
81	5691	6470	5731	4715	4676	3064	3602	3106	3492	3811	3930	3521	3638	4223	3143	3189	4502	4269	4446	4512	3859	3810	3601	3510	4514	4664	4631	5020	4315	4495	4004	3148	6076	6055	5940	5551
84	5823	6620	5843	4849	4812	3139	3718	3184	3572	3900	4035	3614	3732	4312	3223	3288	4618	4362	4574	4632	3942	3916	3721	3631	4602	4752	4715	5154	4400	4602	4114	3241	6212	6186	6079	5689		ANOVA										ANOVA
87	5963	6786	6023	4950	4893	3206	3820	3272	3662	4034	4136	3714	3805	4417	3298	3368	4731	4484	4688	4741	4065	4021	3800	3724	4746	4873	4851	5306	4513	4699	4222	3337	6325	6359	6253	5847			df	SS	MS	F	Significance F						df
90	6075	6910	6151	5111	5028	3287	3906	3372	3751	4110	4256	3825	3897	4519	3387	3450	4828	4569	4799	4894	4159	4083	3882	3823	4822	4992	4996	5435	4615	4805	4329	3428	6459	6488	6371	5990		Regression	1	2.64269e+08	2.64269e+08	101006	7.1257e-83					Regression	1
93	6181	7046	6310	5215	5132	3356	3994	3467	3843	4222	4358	3932	3968	4631	3480	3562	4947	4704	4900	5010	4247	4204	3992	3903	4961	5124	5093	5589	4711	4915	4418	3493	6590	6627	6565	6167		Residual	49	128202	2616.36							Residual	49
96	6320	7253	6437	5335	5212	3437	4115	3565	3937	4327	4473	4027	4081	4723	3546	3660	5048	4812	5028	5147	4361	4281	4080	4022	5067	5209	5195	5719	4802	5029	4535	3599	6778	6777	6692	6286		Total	50	2.64397e+08								Total	50
99	6433	7357	6582	5494	5341	3517	4226	3634	4012	4391	4584	4117	4153	4812	3648	3752	5165	4925	5119	5277	4438	4386	4182	4088	5170	5332	5351	5907	4916	5144	4631	3696	6869	6918	6850	6462
102	6572	7518	6738	5595	5468	3597	4287	3732	4095	4505	4679	4213	4237	4916	3732	3831	5270	5022	5254	5362	4551	4493	4276	4203	5280	5463	5437	6050	5013	5250	4746	3795	6982	7088	7000	6623			Coefficients	Standard Error	t Stat	P-value	Lower 95%	Upper 95%	Lower 95.0%	Upper 95.0%			Coefficients
105	6707	7665	6880	5700	5564	3679	4392	3815	4182	4586	4778	4315	4313	5035	3815	3926	5377	5134	5391	5526	4627	4577	4374	4311	5376	5531	5569	6185	5110	5370	4859	3884	7142	7227	7144	6763		Intercept	2232.88	14.1169	158.171	4.86175e-68	2204.51	2261.25	2204.51	2261.25		Intercept	982.744
108	6812	7833	7003	5882	5681	3726	4501	3931	4269	4678	4868	4421	4419	5124	3905	4029	5458	5228	5494	5632	4711	4670	4456	4413	5496	5691	5685	6311	5223	5463	4963	3973	7270	7387	7344	6921		X Variable 1	51.5491	0.162198	317.815	7.1257e-83	51.2231	51.875	51.2231	51.875		X Variable 1	25.486
111	6937	7995	7136	6000	5775	3817	4581	4030	4372	4797	5013	4510	4507	5208	3966	4095	5548	5348	5602	5754	4813	4806	4554	4510	5619	5803	5783	6445	5303	5564	5035	4080	7398	7509	7455	7057
114	7076	8134	7321	6130	5887	3899	4694	4093	4455	4870	5089	4614	4595	5342	4064	4164	5664	5450	5734	5898	4905	4864	4639	4593	5716	5907	5890	6544	5425	5705	5161	4142	7556	7637	7623	7262
117	7228	8243	7489	6271	6009	3952	4791	4184	4549	4971	5201	4725	4684	5417	4135	4289	5813	5558	5830	6017	4980	4928	4760	4710	5806	6046	5997	6731	5528	5820	5255	4237	7664	7780	7740	7385		SUMMARY OUTPUT										SUMMARY OUTPUT
120	7355	8437	7610	6411	6129	4030	4890	4271	4637	5078	5275	4830	4752	5546	4245	4393	5876	5663	5951	6108	5080	5059	4841	4791	5955	6121	6150	6853	5582	5911	5341	4336	7838	7948	7882	7553
123	7447	8567	7764	6495	6232	4104	4999	4367	4699	5163	5419	4899	4840	5638	4321	4476	5998	5745	6083	6260	5192	5142	4905	4875	6021	6225	6243	7055	5700	5983	5457	4420	7937	8101	8061	7690		Regression Statistics										Regression Statistics
126	7571	8737	7873	6638	6329	4193	5092	4451	4796	5256	5508	5008	4937	5725	4398	4546	6114	5885	6196	6379	5279	5258	5029	4989	6173	6368	6368	7108	5796	6096	5543	4510	8047	8202	8234	7834		Multiple R	0.999816									Multiple R	0.99994
129	7717	8838	7998	6740	6450	4276	5210	4531	4907	5379	5613	5108	5015	5827	4486	4627	6223	5995	6326	6506	5367	5337	5118	5112	6232	6508	6457	7238	5934	6191	5622	4600	8220	8328	8369	7985		R Square	0.999633									R Square	0.999879
132	7859	8974	8161	6897	6516	4328	5293	4598	5000	5474	5729	5218	5116	5956	4584	4755	6316	6074	6453	6621	5465	5426	5206	5180	6380	6587	6594	7410	6027	6293	5750	4695	8350	8503	8487	8139		Adjusted R Square	0.999625									Adjusted R Square	0.999877
135	8016	9121	8297	7019	6660	4418	5357	4708	5058	5559	5820	5308	5202	6027	4647	4839	6421	6185	6550	6765	5572	5511	5295	5270	6477	6737	6699	7529	6097	6436	5851	4780	8471	8641	8616	8279		Standard Error	42.8616									Standard Error	16.1783
138	8116	9348	8426	7139	6781	4475	5472	4784	5184	5648	5925	5407	5276	6135	4723	4922	6521	6264	6620	6837	5664	5614	5399	5368	6580	6837	6815	7654	6225	6549	5946	4879	8555	8810	8805	8426		Observations	51									Observations	51
141	8212	9407	8565	7259	6854	4566	5521	4857	5265	5764	6009	5496	5364	6224	4810	5034	6631	6396	6770	6979	5756	5709	5491	5469	6685	6933	6940	7787	6310	6641	6071	4970	8728	8880	8938	8562
144	8381	9592	8743	7339	6965	4643	5642	4961	5341	5829	6120	5605	5445	6311	4897	5105	6702	6528	6890	7080	5840	5804	5565	5547	6800	7071	7036	7951	6416	6720	6142	5053	8825	9056	9078	8731		ANOVA										ANOVA
147	8491	9698	8851	7498	7067	4712	5720	5059	5428	5922	6231	5696	5529	6405	4981	5183	6833	6608	6990	7225	5948	5894	5652	5665	6885	7124	7169	8101	6535	6843	6244	5128	8940	9204	9215	8877			df	SS	MS	F	Significance F						df
150	8594	9875	8966	7574	7153	4798	5822	5123	5498	6002	6349	5818	5626	6567	5048	5284	6918	6700	7112	7361	6019	5978	5745	5733	7009	7268	7278	8209	6619	6929	6368	5223	9089	9346	9331	9043		Regression	1	2.45118e+08	2.45118e+08	133426	7.80263e-86					Regression	1
																																						Residual	49	90018.7	1837.12							Residual	49
																																						Total	50	2.45208e+08								Total	50
																																							Coefficients	Standard Error	t Stat	P-value	Lower 95%	Upper 95%	Lower 95.0%	Upper 95.0%			Coefficients
																																						Intercept	1634.83	11.8293	138.203	3.56798e-65	1611.06	1658.6	1611.06	1658.6		Intercept	958.627
																																						X Variable 1	49.6462	0.135915	365.275	7.80263e-86	49.373	49.9193	49.373	49.9193		X Variable 1	32.6902
																																						SUMMARY OUTPUT										SUMMARY OUTPUT
																																						Regression Statistics										Regression Statistics
																																						Multiple R	0.999793									Multiple R	0.999929
																																						R Square	0.999587									R Square	0.999858
																																						Adjusted R Square	0.999578									Adjusted R Square	0.999856
																																						Standard Error	40.3335									Standard Error	16.0843
																																						Observations	51									Observations	51
																																						ANOVA										ANOVA
																																							df	SS	MS	F	Significance F						df
																																						Regression	1	1.92841e+08	1.92841e+08	118541	1.41359e-84					Regression	1
																																						Residual	49	79712.6	1626.79							Residual	49
																																						Total	50	1.92921e+08								Total	50
																																							Coefficients	Standard Error	t Stat	P-value	Lower 95%	Upper 95%	Lower 95.0%	Upper 95.0%			Coefficients
																																						Intercept	1091.65	11.1315	98.0686	6.70575e-58	1069.28	1114.02	1069.28	1114.02		Intercept	664.425
																																						X Variable 1	44.035	0.127898	344.298	1.41359e-84	43.7779	44.292	43.7779	44.292		X Variable 1	30.0014
[truncated: 70 more columns]

## Sheet: 0.5
Time [sec]	Rep1				Rep2				Rep3					Rep1										Rep2										Rep3										Rep1	Rep2	Rep3			27.5407
0	1150	1117	829	625	1086	1077	864	551	1570	1322	1037	655		SUMMARY OUTPUT										SUMMARY OUTPUT										SUMMARY OUTPUT										27.1736	24.6647	27.5987		98.667	89.5572
3	1227	1206	913	706	1163	1157	950	624	1644	1406	1122	730																																29.1311	27.2379	30.1557		105.774	98.9004
6	1316	1294	1000	798	1213	1238	1033	706	1738	1496	1216	807		Regression Statistics										Regression Statistics										Regression Statistics										28.4548	27.3234	29.7631		103.319	99.2109
9	1389	1371	1085	889	1297	1320	1110	772	1821	1598	1305	887		Multiple R	0.999973									Multiple R	0.999959									Multiple R	0.999945									29.5266	23.1605	26.2988		107.211	84.0956
12	1457	1465	1179	973	1366	1394	1205	839	1899	1677	1401	966		R Square	0.999947									R Square	0.999918									R Square	0.99989
15	1549	1553	1267	1053	1435	1479	1276	914	1972	1770	1489	1043		Adjusted R Square	0.999946									Adjusted R Square	0.999916									Adjusted R Square	0.999888									28.5715	25.5966	28.4541
18	1632	1644	1349	1151	1511	1559	1370	990	2055	1878	1575	1127		Standard Error	8.91421									Standard Error	10.0813									Standard Error	13.0117									1.03168	2.03948	1.82443
21	1708	1732	1432	1230	1590	1652	1450	1051	2143	1964	1666	1199		Observations	51									Observations	51									Observations	51									3.61087	7.96778	6.41186		FALSE	FALSE
24	1792	1819	1514	1327	1674	1731	1524	1128	2224	2052	1756	1282																																				FALSE	FALSE
27	1856	1908	1608	1415	1747	1812	1611	1205	2326	2140	1839	1366		ANOVA										ANOVA										ANOVA														FALSE	FALSE
30	1946	2000	1695	1499	1812	1885	1684	1261	2385	2239	1931	1439			df	SS	MS	F	Significance F						df	SS	MS	F	Significance F						df	SS	MS	F	Significance F									FALSE	FALSE
33	2033	2086	1782	1598	1874	1969	1775	1331	2481	2336	2023	1520		Regression	1	7.34344e+07	7.34344e+07	924131	2.01096e-106					Regression	1	6.05002e+07	6.05002e+07	595286	9.61137e-102					Regression	1	7.57497e+07	7.57497e+07	447420	1.04897e-98
36	2116	2172	1869	1674	1955	2060	1852	1395	2561	2425	2124	1598		Residual	49	3893.69	79.4631							Residual	49	4979.97	101.632							Residual	49	8295.87	169.304
39	2177	2252	1949	1765	2041	2132	1945	1481	2639	2513	2206	1689		Total	50	7.34383e+07								Total	50	6.05052e+07								Total	50	7.5758e+07
42	2270	2345	2040	1860	2116	2212	2022	1549	2724	2602	2296	1760
45	2357	2431	2127	1946	2190	2294	2103	1621	2828	2691	2392	1841			Coefficients	Standard Error	t Stat	P-value	Lower 95%	Upper 95%	Lower 95.0%	Upper 95.0%			Coefficients	Standard Error	t Stat	P-value	Lower 95%	Upper 95%	Lower 95.0%	Upper 95.0%			Coefficients	Standard Error	t Stat	P-value	Lower 95%	Upper 95%	Lower 95.0%	Upper 95.0%
48	2433	2517	2202	2034	2264	2386	2182	1682	2893	2795	2472	1905		Intercept	1138.29	2.46021	462.682	7.29797e-91	1133.35	1143.24	1133.35	1143.24		Intercept	1072.56	2.7823	385.493	5.57399e-87	1066.97	1078.15	1066.97	1078.15		Intercept	1572.45	3.59105	437.881	1.08477e-89	1565.24	1579.67	1565.24	1579.67
51	2520	2616	2297	2125	2320	2474	2262	1760	2982	2872	2566	2010		X Variable 1	27.1736	0.028267	961.317	2.01096e-106	27.1168	27.2304	27.1168	27.2304		X Variable 1	24.6647	0.0319678	771.548	9.61137e-102	24.6005	24.7289	24.6005	24.7289		X Variable 1	27.5987	0.0412601	668.894	1.04897e-98	27.5158	27.6816	27.5158	27.6816
54	2593	2699	2389	2214	2403	2553	2351	1831	3061	2981	2656	2084
57	2685	2801	2473	2303	2477	2633	2432	1902	3148	3054	2747	2152		SUMMARY OUTPUT										SUMMARY OUTPUT										SUMMARY OUTPUT
60	2764	2885	2552	2389	2556	2731	2515	1971	3237	3153	2831	2241
63	2857	2969	2634	2479	2626	2795	2584	2043	3312	3246	2927	2309		Regression Statistics										Regression Statistics										Regression Statistics
66	2933	3068	2738	2578	2695	2892	2686	2106	3415	3349	3012	2393		Multiple R	0.999957									Multiple R	0.99994									Multiple R	0.999851
69	3023	3133	2810	2671	2773	2970	2769	2178	3493	3413	3098	2456		R Square	0.999914									R Square	0.999879									R Square	0.999702
72	3091	3219	2898	2747	2851	3042	2841	2246	3571	3531	3178	2542		Adjusted R Square	0.999912									Adjusted R Square	0.999877									Adjusted R Square	0.999696
75	3181	3305	2988	2858	2914	3133	2936	2304	3657	3633	3288	2627		Standard Error	12.174									Standard Error	13.4725									Standard Error	23.4621
78	3265	3409	3071	2931	2989	3231	3021	2380	3742	3713	3370	2708		Observations	51									Observations	51									Observations	51
81	3352	3481	3163	3024	3067	3317	3079	2445	3803	3816	3454	2798
84	3434	3576	3234	3122	3131	3390	3174	2527	3903	3888	3543	2863		ANOVA										ANOVA										ANOVA
87	3496	3671	3332	3185	3222	3448	3279	2585	3978	3979	3645	2952			df	SS	MS	F	Significance F						df	SS	MS	F	Significance F						df	SS	MS	F	Significance F
90	3583	3768	3420	3287	3284	3544	3330	2654	4073	4087	3736	3021		Regression	1	8.43952e+07	8.43952e+07	569443	2.851e-101					Regression	1	7.37822e+07	7.37822e+07	406493	1.09998e-97					Regression	1	9.04362e+07	9.04362e+07	164289	4.77444e-88
93	3668	3848	3496	3387	3365	3603	3408	2729	4158	4161	3820	3114		Residual	49	7262.12	148.206							Residual	49	8893.96	181.509							Residual	49	26973.1	550.471
96	3744	3935	3578	3446	3444	3708	3497	2802	4209	4272	3902	3196		Total	50	8.44025e+07								Total	50	7.37911e+07								Total	50	9.04632e+07
99	3845	4031	3655	3550	3523	3785	3571	2860	4322	4356	3987	3266
102	3922	4104	3741	3652	3592	3882	3651	2944	4389	4442	4057	3336			Coefficients	Standard Error	t Stat	P-value	Lower 95%	Upper 95%	Lower 95.0%	Upper 95.0%			Coefficients	Standard Error	t Stat	P-value	Lower 95%	Upper 95%	Lower 95.0%	Upper 95.0%			Coefficients	Standard Error	t Stat	P-value	Lower 95%	Upper 95%	Lower 95.0%	Upper 95.0%
105	3993	4171	3848	3728	3673	3957	3730	3002	4471	4532	4180	3419		Intercept	1124.39	3.35987	334.651	5.68628e-84	1117.63	1131.14	1117.63	1131.14		Intercept	1079.79	3.71825	290.402	5.90759e-81	1072.31	1087.26	1072.31	1087.26		Intercept	1339.11	6.47524	206.805	9.77317e-74	1326.1	1352.12	1326.1	1352.12
108	4070	4273	3917	3823	3731	4026	3817	3084	4574	4631	4266	3496		X Variable 1	29.1311	0.0386039	754.615	2.851e-101	29.0535	29.2086	29.0535	29.2086		X Variable 1	27.2379	0.0427216	637.568	1.09998e-97	27.152	27.3237	27.152	27.3237		X Variable 1	30.1557	0.0743986	405.326	4.77444e-88	30.0061	30.3052	30.0061	30.3052
111	4157	4361	4002	3910	3788	4106	3911	3136	4649	4730	4342	3568
114	4235	4458	4101	3983	3869	4193	3993	3223	4737	4791	4427	3664
117	4330	4534	4161	4090	3955	4277	4078	3292	4796	4880	4524	3737		SUMMARY OUTPUT										SUMMARY OUTPUT										SUMMARY OUTPUT
120	4381	4628	4264	4169	4029	4345	4156	3347	4876	4943	4615	3803
123	4468	4708	4352	4273	4123	4436	4236	3422	4950	5036	4706	3879		Regression Statistics										Regression Statistics										Regression Statistics
126	4562	4803	4427	4351	4177	4517	4326	3479	5042	5128	4774	3943		Multiple R	0.999965									Multiple R	0.999974									Multiple R	0.999979
129	4646	4875	4502	4424	4234	4580	4402	3560	5145	5202	4890	4036		R Square	0.999929									R Square	0.999949									R Square	0.999958
132	4738	4956	4597	4504	4312	4675	4462	3638	5213	5305	4990	4139		Adjusted R Square	0.999928									Adjusted R Square	0.999948									Adjusted R Square	0.999957
135	4802	5063	4656	4592	4396	4737	4555	3686	5310	5402	5048	4201		Standard Error	10.7747									Standard Error	8.79144									Standard Error	8.70651
138	4887	5145	4766	4694	4483	4810	4641	3757	5382	5472	5143	4283		Observations	51									Observations	51									Observations	51
141	4968	5221	4852	4789	4570	4928	4714	3822	5451	5527	5219	4348
144	5037	5287	4916	4857	4627	4983	4808	3901	5527	5666	5333	4437		ANOVA										ANOVA										ANOVA
147	5130	5406	5009	4921	4715	5056	4898	3962	5603	5727	5414	4507			df	SS	MS	F	Significance F						df	SS	MS	F	Significance F						df	SS	MS	F	Significance F
150	5224	5451	5089	5033	4795	5140	4952	4029	5678	5818	5513	4614		Regression	1	8.0522e+07	8.0522e+07	693590	2.27335e-103					Regression	1	7.42463e+07	7.42463e+07	960626	7.78614e-107					Regression	1	8.80969e+07	8.80969e+07	1.16218e+06	7.32527e-109
														Residual	49	5688.63	116.094							Residual	49	3787.18	77.2895							Residual	49	3714.36	75.8033
														Total	50	8.05277e+07								Total	50	7.425e+07								Total	50	8.81006e+07
															Coefficients	Standard Error	t Stat	P-value	Lower 95%	Upper 95%	Lower 95.0%	Upper 95.0%			Coefficients	Standard Error	t Stat	P-value	Lower 95%	Upper 95%	Lower 95.0%	Upper 95.0%			Coefficients	Standard Error	t Stat	P-value	Lower 95%	Upper 95%	Lower 95.0%	Upper 95.0%
														Intercept	841.737	2.97368	283.062	2.06941e-80	835.761	847.713	835.761	847.713		Intercept	872.725	2.42633	359.69	1.65959e-85	867.849	877.601	867.849	877.601		Intercept	1043.28	2.40289	434.178	1.64444e-89	1038.45	1048.11	1038.45	1048.11
														X Variable 1	28.4548	0.0341667	832.821	2.27335e-103	28.3861	28.5234	28.3861	28.5234		X Variable 1	27.3234	0.0278778	980.115	7.78614e-107	27.2674	27.3794	27.2674	27.3794		X Variable 1	29.7631	0.0276084	1078.04	7.32527e-109	29.7076	29.8186	29.7076	29.8186
														SUMMARY OUTPUT										SUMMARY OUTPUT										SUMMARY OUTPUT
														Regression Statistics										Regression Statistics										Regression Statistics
														Multiple R	0.999961									Multiple R	0.999964									Multiple R	0.999973
														R Square	0.999923									R Square	0.999927									R Square	0.999945
														Adjusted R Square	0.999921									Adjusted R Square	0.999926									Adjusted R Square	0.999944
														Standard Error	11.6766									Standard Error	8.90511									Standard Error	8.77835
														Observations	51									Observations	51									Observations	51
														ANOVA										ANOVA										ANOVA
															df	SS	MS	F	Significance F						df	SS	MS	F	Significance F						df	SS	MS	F	Significance F
														Regression	1	8.67025e+07	8.67025e+07	635917	1.90685e-102					Regression	1	5.3346e+07	5.3346e+07	672703	4.80837e-103					Regression	1	6.87824e+07	6.87824e+07	892588	4.70871e-106
														Residual	49	6680.79	136.343							Residual	49	3885.75	79.301							Residual	49	3775.92	77.0595
														Total	50	8.67092e+07								Total	50	5.33499e+07								Total	50	6.87862e+07
															Coefficients	Standard Error	t Stat	P-value	Lower 95%	Upper 95%	Lower 95.0%	Upper 95.0%			Coefficients	Standard Error	t Stat	P-value	Lower 95%	Upper 95%	Lower 95.0%	Upper 95.0%			Coefficients	Standard Error	t Stat	P-value	Lower 95%	Upper 95%	Lower 95.0%	Upper 95.0%
														Intercept	621.426	3.22259	192.835	2.99666e-72	614.95	627.902	614.95	627.902		Intercept	570.94	2.4577	232.307	3.29559e-76	566.001	575.879	566.001	575.879		Intercept	654.176	2.42271	270.018	2.0853e-79	649.308	659.045	649.308	659.045
														X Variable 1	29.5266	0.0370266	797.444	1.90685e-102	29.4522	29.601	29.4522	29.601		X Variable 1	23.1605	0.0282382	820.185	4.80837e-103	23.1038	23.2173	23.1038	23.2173		X Variable 1	26.2988	0.0278362	944.769	4.70871e-106	26.2429	26.3548	26.2429	26.3548
[truncated: 2 more columns]

## Sheet: 0.3
Time [sec]	Rep1				Rep2				Rep3					Rep1										Rep2										Rep3										Rep1	Rep2	Rep3			20.0126
0	1090	714	546	448	875	810	623	438	606	739	545	355		SUMMARY OUTPUT											SUMMARY OUTPUT										SUMMARY OUTPUT									24.4652	20.0598	15.5043		122.249	100.236
3	1161	777	599	520	930	868	682	504	650	796	590	410																																21.1365	20.5039	17.9736		105.616	102.455
6	1219	844	666	587	985	928	738	561	699	852	660	456		Regression Statistics											Regression Statistics										Regression Statistics									20.6993	20.7071	18.1394		103.432	103.47
9	1296	896	722	644	1039	992	813	629	749	904	699	513		Multiple R	0.99991										Multiple R	0.999974									Multiple R	0.99994								22.1782	20.901	17.8828		110.821	104.439
12	1363	959	775	716	1096	1049	868	686	790	960	751	568		R Square	0.999821										R Square	0.999947									R Square	0.999881
15	1433	1031	847	778	1159	1109	928	744	838	1014	808	620		Adjusted R Square	0.999817										Adjusted R Square	0.999946									Adjusted R Square	0.999878								22.1198	20.5429	17.375
18	1499	1089	907	844	1224	1166	994	809	879	1073	865	675		Standard Error	14.7497										Standard Error	6.55465									Standard Error	7.63484								1.68216	0.360629	1.25165
21	1580	1150	965	903	1275	1235	1051	879	929	1119	925	734		Observations	51										Observations	51									Observations	51								7.60477	1.75549	7.20371		FALSE	FALSE
24	1657	1208	1028	978	1338	1292	1114	936	979	1177	977	776																																				FALSE	FALSE
27	1723	1265	1079	1043	1392	1351	1179	998	1015	1232	1024	833		ANOVA											ANOVA										ANOVA													FALSE	FALSE
30	1792	1342	1157	1102	1451	1415	1243	1066	1067	1291	1081	886			df	SS	MS	F	Significance F							df	SS	MS	F	Significance F						df	SS	MS	F	Significance F								FALSE	FALSE
33	1884	1396	1204	1164	1513	1474	1306	1124	1112	1346	1137	944		Regression	1	5.95255e+07	5.95255e+07	273613	1.78937e-93						Regression	1	4.00181e+07	4.00181e+07	931445	1.65777e-106					Regression	1	2.39063e+07	2.39063e+07	410120	8.84825e-98
36	1927	1460	1266	1238	1582	1530	1360	1192	1160	1391	1197	1004		Residual	49	10660.1	217.553								Residual	49	2105.21	42.9634							Residual	49	2856.25	58.2908
39	2002	1533	1326	1306	1633	1594	1423	1241	1210	1447	1244	1055		Total	50	5.95362e+07									Total	50	4.00202e+07								Total	50	2.39091e+07
42	2089	1585	1390	1374	1694	1657	1500	1310	1242	1513	1311	1109
45	2158	1646	1458	1436	1754	1727	1553	1376	1299	1565	1360	1154			Coefficients	Standard Error	t Stat	P-value	Lower 95%	Upper 95%	Lower 95.0%	Upper 95.0%				Coefficients	Standard Error	t Stat	P-value	Lower 95%	Upper 95%	Lower 95.0%	Upper 95.0%			Coefficients	Standard Error	t Stat	P-value	Lower 95%	Upper 95%	Lower 95.0%	Upper 95.0%
48	2223	1715	1511	1507	1820	1780	1611	1435	1339	1607	1407	1212		Intercept	1065.74	4.07073	261.805	9.46368e-79	1057.56	1073.92	1057.56	1073.92			Intercept	856.93	1.809	473.704	2.30309e-91	853.295	860.565	853.295	860.565		Intercept	602.625	2.10712	285.995	1.24919e-80	598.391	606.86	598.391	606.86
51	2302	1779	1580	1567	1878	1833	1675	1500	1389	1660	1469	1270		X Variable 1	24.4652	0.0467714	523.081	1.78937e-93	24.3712	24.5592	24.3712	24.5592			X Variable 1	20.0598	0.0207849	965.114	1.65777e-106	20.018	20.1015	20.018	20.1015		X Variable 1	15.5043	0.0242102	640.406	8.84825e-98	15.4557	15.553	15.4557	15.553
54	2372	1831	1643	1634	1934	1895	1744	1560	1439	1728	1529	1325
57	2448	1901	1700	1707	1994	1951	1802	1626	1478	1778	1577	1378		SUMMARY OUTPUT											SUMMARY OUTPUT										SUMMARY OUTPUT
60	2531	1969	1782	1779	2061	2023	1864	1691	1532	1835	1629	1428
63	2592	2026	1821	1829	2127	2085	1939	1765	1575	1895	1688	1491		Regression Statistics											Regression Statistics										Regression Statistics
66	2665	2097	1888	1899	2178	2150	1986	1819	1625	1947	1746	1538		Multiple R	0.999967										Multiple R	0.999954									Multiple R	0.999939
69	2750	2161	1961	1964	2235	2214	2051	1866	1666	2007	1792	1588		R Square	0.999934										R Square	0.999909									R Square	0.999877
72	2827	2221	2023	2033	2302	2261	2100	1947	1707	2051	1850	1650		Adjusted R Square	0.999933										Adjusted R Square	0.999907									Adjusted R Square	0.999875
75	2907	2293	2066	2105	2355	2321	2171	2003	1762	2103	1904	1706		Standard Error	7.74269										Standard Error	8.82452									Standard Error	8.97978
78	2962	2345	2143	2161	2411	2404	2233	2058	1819	2155	1957	1756		Observations	51										Observations	51									Observations	51
81	3029	2412	2209	2240	2486	2443	2297	2129	1858	2214	2019	1812
84	3114	2466	2268	2296	2536	2525	2354	2194	1906	2262	2065	1860		ANOVA											ANOVA										ANOVA
87	3193	2538	2325	2371	2598	2572	2429	2246	1963	2327	2130	1914			df	SS	MS	F	Significance F							df	SS	MS	F	Significance F						df	SS	MS	F	Significance F
90	3274	2597	2384	2444	2661	2649	2491	2313	1999	2379	2181	1975		Regression	1	4.44295e+07	4.44295e+07	741118	4.48229e-104						Regression	1	4.18097e+07	4.18097e+07	536902	1.20519e-100					Regression	1	3.21273e+07	3.21273e+07	398422	1.79783e-97
93	3344	2660	2448	2512	2735	2709	2546	2381	2060	2429	2225	2024		Residual	49	2937.51	59.9492								Residual	49	3815.74	77.8722							Residual	49	3951.18	80.6364
96	3425	2740	2510	2575	2781	2769	2621	2455	2089	2486	2282	2073		Total	50	4.44324e+07									Total	50	4.18135e+07								Total	50	3.21312e+07
99	3505	2789	2566	2643	2851	2818	2671	2503	2144	2537	2345	2133
102	3574	2844	2644	2694	2894	2893	2722	2568	2187	2593	2402	2182			Coefficients	Standard Error	t Stat	P-value	Lower 95%	Upper 95%	Lower 95.0%	Upper 95.0%				Coefficients	Standard Error	t Stat	P-value	Lower 95%	Upper 95%	Lower 95.0%	Upper 95.0%			Coefficients	Standard Error	t Stat	P-value	Lower 95%	Upper 95%	Lower 95.0%	Upper 95.0%
105	3641	2924	2698	2768	2972	2951	2789	2647	2243	2635	2454	2227		Intercept	702.86	2.13688	328.919	1.32548e-83	698.566	707.155	698.566	707.155			Intercept	798.051	2.43546	327.68	1.59438e-83	793.157	802.946	793.157	802.946		Intercept	750.433	2.4783	302.801	7.62326e-82	745.453	755.413	745.453	755.413
108	3720	2983	2762	2834	3025	3013	2857	2692	2276	2695	2507	2298		X Variable 1	21.1365	0.0245521	860.882	4.48229e-104	21.0872	21.1858	21.0872	21.1858			X Variable 1	20.5039	0.0279827	732.736	1.20519e-100	20.4477	20.5601	20.4477	20.5601		X Variable 1	17.9736	0.028475	631.206	1.79783e-97	17.9164	18.0308	17.9164	18.0308
111	3807	3052	2814	2911	3082	3074	2920	2754	2334	2761	2564	2339
114	3880	3112	2887	2962	3139	3135	2986	2826	2365	2791	2616	2407
117	3935	3183	2934	3038	3203	3190	3048	2878	2432	2858	2656	2447		SUMMARY OUTPUT											SUMMARY OUTPUT										SUMMARY OUTPUT
120	4012	3231	3030	3105	3260	3251	3101	2950	2451	2917	2714	2505
123	4092	3296	3079	3173	3313	3344	3164	2988	2535	2960	2769	2555		Regression Statistics											Regression Statistics										Regression Statistics
126	4156	3365	3134	3242	3396	3391	3237	3072	2551	3010	2831	2611		Multiple R	0.999959										Multiple R	0.999978									Multiple R	0.999961
129	4243	3426	3210	3314	3448	3438	3279	3136	2595	3065	2888	2658		R Square	0.999917										R Square	0.999957									R Square	0.999922
132	4314	3490	3272	3373	3507	3504	3350	3208	2653	3123	2950	2714		Adjusted R Square	0.999916										Adjusted R Square	0.999956									Adjusted R Square	0.999921
135	4368	3571	3333	3438	3564	3560	3421	3248	2698	3160	2994	2759		Standard Error	8.47166										Standard Error	6.13476									Standard Error	7.19583
138	4437	3629	3396	3495	3631	3644	3492	3326	2733	3218	3035	2828		Observations	51										Observations	51									Observations	51
141	4504	3700	3453	3569	3689	3707	3536	3362	2789	3280	3084	2869
144	4592	3748	3512	3661	3745	3763	3609	3445	2824	3337	3157	2910		ANOVA											ANOVA										ANOVA
147	4627	3823	3574	3695	3816	3798	3655	3510	2874	3365	3202	2980			df	SS	MS	F	Significance F							df	SS	MS	F	Significance F						df	SS	MS	F	Significance F
150	4694	3881	3633	3767	3865	3873	3720	3576	2924	3434	3239	3036		Regression	1	4.26106e+07	4.26106e+07	593719	1.02527e-101						Regression	1	4.26425e+07	4.26425e+07	1.13305e+06	1.36432e-108					Regression	1	3.27229e+07	3.27229e+07	631961	2.22182e-102
														Residual	49	3516.68	71.769								Residual	49	1844.13	37.6353							Residual	49	2537.22	51.7799
														Total	50	4.26141e+07									Total	50	4.26444e+07								Total	50	3.27254e+07
															Coefficients	Standard Error	t Stat	P-value	Lower 95%	Upper 95%	Lower 95.0%	Upper 95.0%				Coefficients	Standard Error	t Stat	P-value	Lower 95%	Upper 95%	Lower 95.0%	Upper 95.0%			Coefficients	Standard Error	t Stat	P-value	Lower 95%	Upper 95%	Lower 95.0%	Upper 95.0%
														Intercept	528.491	2.33807	226.037	1.25776e-75	523.792	533.189	523.792	533.189			Intercept	620.419	1.69312	366.436	6.67865e-86	617.017	623.822	617.017	623.822		Intercept	542.112	1.98596	272.973	1.22389e-79	538.121	546.103	538.121	546.103
														X Variable 1	20.6993	0.0268637	770.532	1.02527e-101	20.6454	20.7533	20.6454	20.7533			X Variable 1	20.7071	0.0194534	1064.45	1.36432e-108	20.668	20.7462	20.668	20.7462		X Variable 1	18.1394	0.022818	794.96	2.22182e-102	18.0936	18.1853	18.0936	18.1853
														SUMMARY OUTPUT											SUMMARY OUTPUT										SUMMARY OUTPUT
														Regression Statistics											Regression Statistics										Regression Statistics
														Multiple R	0.999975										Multiple R	0.999971									Multiple R	0.999971
														R Square	0.99995										R Square	0.999943									R Square	0.999941
														Adjusted R Square	0.999949										Adjusted R Square	0.999941									Adjusted R Square	0.99994
														Standard Error	7.08747										Standard Error	7.13303									Standard Error	6.17586
														Observations	51										Observations	51									Observations	51
														ANOVA											ANOVA										ANOVA
															df	SS	MS	F	Significance F							df	SS	MS	F	Significance F						df	SS	MS	F	Significance F
														Regression	1	4.89168e+07	4.89168e+07	973812	5.57522e-107						Regression	1	4.3445e+07	4.3445e+07	853869	1.39554e-105					Regression	1	3.18036e+07	3.18036e+07	833837	2.49647e-105
														Residual	49	2461.38	50.2323								Residual	49	2493.13	50.8802							Residual	49	1868.92	38.1412
														Total	50	4.89193e+07									Total	50	4.34475e+07								Total	50	3.18055e+07
															Coefficients	Standard Error	t Stat	P-value	Lower 95%	Upper 95%	Lower 95.0%	Upper 95.0%				Coefficients	Standard Error	t Stat	P-value	Lower 95%	Upper 95%	Lower 95.0%	Upper 95.0%			Coefficients	Standard Error	t Stat	P-value	Lower 95%	Upper 95%	Lower 95.0%	Upper 95.0%
														Intercept	442.241	1.95605	226.089	1.24385e-75	438.31	446.172	438.31	446.172			Intercept	435.756	1.96863	221.351	3.50797e-75	431.8	439.713	431.8	439.713		Intercept	355.848	1.70446	208.775	6.14403e-74	352.423	359.274	352.423	359.274
														X Variable 1	22.1782	0.0224744	986.819	5.57522e-107	22.1331	22.2234	22.1331	22.2234			X Variable 1	20.901	0.0226189	924.05	1.39554e-105	20.8556	20.9465	20.8556	20.9465		X Variable 1	17.8828	0.0195837	913.147	2.49647e-105	17.8435	17.9222	17.8435	17.9222
[truncated: 2 more columns]

## Sheet: MeCN
Time [sec]	Rep1				Rep2				Rep3
0	37	32	37	37	28	47	50	35	32	41	34	50	38.3333	t0
3	37	35	35	37	36	36	56	39	35	37	33	51
6	36	36	36	38	35	50	54	43	32	38	38	50
9	32	34	34	36	34	42	58	41	37	36	34	52
12	35	38	36	37	39	45	55	39	37	37	36	49
15	41	38	37	41	36	43	55	38	32	36	36	48
18	38	41	33	38	37	44	52	43	34	36	34	52
21	36	38	35	36	39	35	61	39	36	39	36	49
24	38	36	35	39	36	40	55	34	37	37	38	49
27	36	36	31	41	40	39	52	39	36	36	33	54
30	37	36	36	37	37	48	54	43	42	38	35	53
33	38	36	35	36	33	46	55	44	36	41	34	52
36	36	39	35	36	33	36	51	37	36	38	35	48
39	34	40	37	39	44	33	60	41	35	37	36	51
42	33	39	37	39	38	40	44	40	35	38	33	52
45	33	38	35	38	41	42	56	43	33	36	38	53
48	39	39	39	36	37	44	51	39	35	39	36	50
51	39	38	34	38	41	38	48	36	37	39	37	55
54	35	36	35	38	26	41	55	39	34	34	35	52
57	36	38	30	38	34	40	54	38	35	40	36	52
60	36	39	36	35	35	37	54	38	33	37	33	51
63	40	35	37	39	36	43	55	40	34	37	35	50
66	35	36	36	37	36	43	48	35	34	40	34	52
69	35	36	38	35	39	34	57	33	39	37	35	55
72	37	38	35	39	41	39	58	42	35	35	32	51
75	37	38	37	39	42	42	62	32	35	34	34	52
78	39	41	37	39	40	38	60	45	32	34	32	48
81	40	39	38	38	46	39	48	36	37	36	32	48
84	33	35	35	37	37	33	59	31	34	38	35	53
87	36	39	38	40	35	46	59	43	36	41	34	56
90	37	35	36	39	39	44	52	36	34	38	37	52
93	35	38	37	40	35	47	51	44	35	36	35	51
96	39	34	35	39	37	41	56	39	35	35	36	50
99	34	35	35	39	36	42	49	39	41	40	36	56
102	38	38	35	40	47	40	47	43	40	37	36	51
105	35	38	36	37	38	45	43	38	33	37	37	51
108	34	34	32	42	42	43	52	35	36	38	36	51
111	36	40	38	38	40	46	54	42	34	34	34	52
114	39	35	37	36	38	41	58	38	35	38	36	49
117	38	38	37	37	39	45	59	33	36	37	37	54
120	40	41	35	40	36	44	61	39	37	36	40	51
123	35	40	38	39	40	43	52	36	39	38	33	52
126	36	36	35	40	44	38	53	38	34	37	34	52
129	33	38	32	37	41	41	59	34	37	36	31	53
132	37	38	39	40	37	45	51	47	35	39	39	55
135	37	39	39	40	41	44	58	36	35	37	35	54
138	38	35	39	34	35	43	54	33	38	36	33	50
141	40	37	40	39	38	34	60	40	34	37	35	53
144	38	34	36	34	39	43	55	41	36	35	34	52
147	32	34	35	39	36	43	51	34	39	37	33	50
150	36	36	37	39	37	48	51	42	37	36	34	50
