# Supplementary material for: Metal-dependent and metal-free mechanisms of peptide condensate catalysts
Source: Nat Commun. 2026 Mar 28;17:4548. doi: 10.1038/s41467-026-71117-4 (PMC13194831; doi:10.1038/s41467-026-71117-4)
Supplement: Supplementary file 10 — Source data [file 41467_2026_71117_MOESM10_ESM.zip › Source data_Fig 5a_R-E.xlsx]

## Sheet: 1.1
Time [sec]	30.04				13.03				17.03				31.07					30.04										13.03										17.03										31.07
0	511	334	357	281	256	205	184	205	409	215	189	168	408	309	300	250		SUMMARY OUTPUT										SUMMARY OUTPUT										SUMMARY OUTPUT										SUMMARY OUTPUT
3	523	348	374	297	270	215	198	214	414	219	197	175	428	325	316	256
6	538	364	390	312	281	227	210	231	432	233	204	196	440	337	334	278		Regression Statistics										Regression Statistics										Regression Statistics										Regression Statistics
9	551	375	403	328	288	232	220	241	440	242	219	201	456	351	349	289		Multiple R	0.999819									Multiple R	0.999862									Multiple R	0.999692									Multiple R	0.999875
12	567	389	419	341	305	242	226	254	450	248	237	216	472	359	357	297		R Square	0.999637									R Square	0.999724									R Square	0.999384									R Square	0.999751
15	578	399	440	358	315	255	241	264	470	257	235	224	485	373	376	316		Adjusted R Square	0.99963									Adjusted R Square	0.999718									Adjusted R Square	0.999371									Adjusted R Square	0.999746
18	596	419	455	375	327	268	252	279	486	266	255	236	501	392	395	334		Standard Error	4.36902									Standard Error	3.01852									Standard Error	4.7506									Standard Error	3.77962
21	609	430	468	392	337	280	257	290	495	279	263	246	516	404	402	344		Observations	51									Observations	51									Observations	51									Observations	51
24	625	441	482	405	351	290	274	301	511	284	271	248	538	411	426	356
27	638	457	499	423	360	298	281	316	523	293	273	263	553	428	441	373		ANOVA										ANOVA										ANOVA										ANOVA
30	653	467	519	440	378	308	293	328	541	309	291	280	568	442	462	390			df	SS	MS	F	Significance F						df	SS	MS	F	Significance F						df	SS	MS	F	Significance F						df
33	666	482	533	448	387	313	305	340	543	313	301	283	581	449	475	396		Regression	1	2.57764e+06	2.57764e+06	135038	5.81421e-86					Regression	1	1.61694e+06	1.61694e+06	177461	7.21949e-89					Regression	1	1.7936e+06	1.7936e+06	79474.6	2.52587e-80					Regression	1
36	685	493	553	468	398	327	317	357	557	326	322	298	604	466	482	420		Residual	49	935.328	19.0883							Residual	49	446.462	9.11148							Residual	49	1105.84	22.5682							Residual	49
39	700	504	570	482	414	336	323	370	562	334	326	317	614	473	504	433		Total	50	2.57858e+06								Total	50	1.61738e+06								Total	50	1.79471e+06								Total	50
42	713	520	581	500	423	348	339	377	583	346	336	320	631	488	509	448
45	731	534	599	519	429	354	345	390	588	350	342	329	643	496	532	453			Coefficients	Standard Error	t Stat	P-value	Lower 95%	Upper 95%	Lower 95.0%	Upper 95.0%			Coefficients	Standard Error	t Stat	P-value	Lower 95%	Upper 95%	Lower 95.0%	Upper 95.0%			Coefficients	Standard Error	t Stat	P-value	Lower 95%	Upper 95%	Lower 95.0%	Upper 95.0%			Coefficients
48	748	543	615	530	444	367	358	409	608	362	353	343	665	515	543	476		Intercept	502.562	1.20579	416.789	1.21778e-88	500.139	504.985	500.139	504.985		Intercept	253.662	0.833074	304.49	5.80596e-82	251.988	255.336	251.988	255.336		Intercept	404.981	1.31111	308.885	2.87752e-82	402.346	407.616	402.346	407.616		Intercept	408.04
51	761	562	629	548	463	379	366	423	625	367	367	349	679	528	560	485		X Variable 1	5.09107	0.0138542	367.475	5.81421e-86	5.06323	5.11891	5.06323	5.11891		X Variable 1	4.03222	0.00957176	421.262	7.21949e-89	4.01298	4.05145	4.01298	4.05145		X Variable 1	4.24679	0.0150642	281.912	2.52587e-80	4.21651	4.27706	4.21651	4.27706		X Variable 1	5.31502
54	773	572	644	563	471	389	381	432	633	381	374	362	695	540	574	502
57	790	587	665	578	485	403	392	447	645	394	376	380	715	552	587	516		SUMMARY OUTPUT										SUMMARY OUTPUT										SUMMARY OUTPUT										SUMMARY OUTPUT
60	802	593	679	594	493	408	408	462	662	401	397	386	728	561	604	533
63	826	611	695	613	507	419	414	473	674	410	403	394	742	578	629	545		Regression Statistics										Regression Statistics										Regression Statistics										Regression Statistics
66	832	626	717	626	515	435	429	484	694	420	412	406	760	594	634	562		Multiple R	0.999863									Multiple R	0.999764									Multiple R	0.999655									Multiple R	0.999687
69	856	639	736	645	532	442	436	500	696	427	436	415	775	605	656	579		R Square	0.999727									R Square	0.999529									R Square	0.999311									R Square	0.999374
72	870	651	745	654	542	454	450	515	716	448	436	423	786	617	677	589		Adjusted R Square	0.999721									Adjusted R Square	0.999519									Adjusted R Square	0.999297									Adjusted R Square	0.999361
75	879	671	762	673	557	468	461	524	717	447	446	436	804	635	688	598		Standard Error	3.28631									Standard Error	3.46649									Standard Error	3.87279									Standard Error	4.87945
78	898	685	780	691	566	474	469	539	738	461	448	446	820	641	703	615		Observations	51									Observations	51									Observations	51									Observations	51
81	914	690	797	710	580	486	484	553	749	469	467	461	841	660	716	639
84	934	705	811	725	588	495	495	564	766	480	472	475	852	666	729	649		ANOVA										ANOVA										ANOVA										ANOVA
87	948	718	830	735	608	505	501	581	784	487	492	479	872	678	745	668			df	SS	MS	F	Significance F						df	SS	MS	F	Significance F						df	SS	MS	F	Significance F						df
90	957	730	844	750	618	517	515	593	784	499	499	493	880	697	766	681		Regression	1	1.93754e+06	1.93754e+06	179405	5.52878e-89					Regression	1	1.24907e+06	1.24907e+06	103946	3.52932e-83					Regression	1	1.0656e+06	1.0656e+06	71046.8	3.93006e-79					Regression	1
93	969	742	861	773	623	533	531	607	792	512	513	493	899	704	784	687		Residual	49	529.191	10.7998							Residual	49	588.809	12.0165							Residual	49	734.928	14.9985							Residual	49
96	989	758	875	780	641	540	542	621	815	520	529	514	918	711	793	699		Total	50	1.93807e+06								Total	50	1.24966e+06								Total	50	1.06633e+06								Total	50
99	1011	769	892	799	649	550	552	630	825	526	537	525	935	736	815	721
102	1023	782	910	816	663	558	564	648	837	543	553	538	960	741	826	735			Coefficients	Standard Error	t Stat	P-value	Lower 95%	Upper 95%	Lower 95.0%	Upper 95.0%			Coefficients	Standard Error	t Stat	P-value	Lower 95%	Upper 95%	Lower 95.0%	Upper 95.0%			Coefficients	Standard Error	t Stat	P-value	Lower 95%	Upper 95%	Lower 95.0%	Upper 95.0%			Coefficients
105	1044	803	925	834	677	571	571	655	847	552	565	554	964	762	837	753		Intercept	335.016	0.906979	369.376	4.51584e-86	333.193	336.838	333.193	336.838		Intercept	200.28	0.956705	209.343	5.37885e-74	198.357	202.202	198.357	202.202		Intercept	207.204	1.06884	193.858	2.31271e-72	205.056	209.352	205.056	209.352		Intercept	307.72
108	1053	812	945	851	691	579	588	668	866	573	562	554	993	768	859	770		X Variable 1	4.41391	0.0104209	423.562	5.52878e-89	4.39296	4.43485	4.39296	4.43485		X Variable 1	3.54398	0.0109923	322.407	3.52932e-83	3.52189	3.56607	3.52189	3.56607		X Variable 1	3.27336	0.0122807	266.546	3.93006e-79	3.24868	3.29804	3.24868	3.29804		X Variable 1	4.32739
111	1064	830	953	867	704	589	598	687	867	572	574	570	1001	799	878	776
114	1086	841	972	886	713	601	611	702	891	575	596	591	1012	799	886	796
117	1094	848	993	896	721	617	621	717	895	591	605	591	1036	811	907	809		SUMMARY OUTPUT										SUMMARY OUTPUT										SUMMARY OUTPUT										SUMMARY OUTPUT
120	1103	868	1007	915	738	628	635	733	915	600	612	604	1051	831	916	825
123	1128	881	1022	931	749	643	645	744	925	610	625	617	1061	842	934	833		Regression Statistics										Regression Statistics										Regression Statistics										Regression Statistics
126	1139	896	1041	946	761	646	657	755	933	622	635	631	1081	854	951	861		Multiple R	0.999947									Multiple R	0.999693									Multiple R	0.99939									Multiple R	0.999847
129	1161	901	1051	963	773	655	669	767	951	630	645	640	1084	865	968	873		R Square	0.999894									R Square	0.999385									R Square	0.998781									R Square	0.999693
132	1183	914	1073	977	780	669	686	782	966	638	653	650	1108	888	990	885		Adjusted R Square	0.999892									Adjusted R Square	0.999373									Adjusted R Square	0.998756									Adjusted R Square	0.999687
135	1188	927	1087	995	801	676	698	793	978	652	671	665	1118	892	998	907		Standard Error	2.51904									Standard Error	4.23675									Standard Error	5.59859									Standard Error	4.09083
138	1210	951	1104	1006	808	695	710	806	989	666	679	664	1140	906	1014	909		Observations	51									Observations	51									Observations	51									Observations	51
141	1232	955	1126	1025	827	704	720	820	1003	669	698	680	1158	926	1031	926
144	1238	970	1140	1035	840	718	729	835	1019	678	693	690	1172	927	1041	941		ANOVA										ANOVA										ANOVA										ANOVA
147	1248	991	1158	1056	848	724	741	850	1037	692	708	720	1189	957	1065	962			df	SS	MS	F	Significance F						df	SS	MS	F	Significance F						df	SS	MS	F	Significance F						df
150	1269	991	1171	1075	865	735	754	863	1052	700	713	730	1208	957	1084	976		Regression	1	2.9379e+06	2.9379e+06	462984	4.5389e-99					Regression	1	1.42977e+06	1.42977e+06	79652.7	2.3911e-80					Regression	1	1.2584e+06	1.2584e+06	40148	4.59147e-73					Regression	1
																		Residual	49	310.933	6.34556							Residual	49	879.553	17.9501							Residual	49	1535.86	31.3442							Residual	49
																		Total	50	2.93821e+06								Total	50	1.43065e+06								Total	50	1.25994e+06								Total	50
																			Coefficients	Standard Error	t Stat	P-value	Lower 95%	Upper 95%	Lower 95.0%	Upper 95.0%			Coefficients	Standard Error	t Stat	P-value	Lower 95%	Upper 95%	Lower 95.0%	Upper 95.0%			Coefficients	Standard Error	t Stat	P-value	Lower 95%	Upper 95%	Lower 95.0%	Upper 95.0%			Coefficients
																		Intercept	355.046	0.695223	510.694	5.78892e-93	353.649	356.443	353.649	356.443		Intercept	179.271	1.16929	153.317	2.23272e-67	176.922	181.621	176.922	181.621		Intercept	184.289	1.54514	119.27	4.7698e-62	181.184	187.394	181.184	187.394		Intercept	298.327
																		X Variable 1	5.4352	0.0079879	680.43	4.5389e-99	5.41915	5.45126	5.41915	5.45126		X Variable 1	3.79167	0.0134348	282.228	2.3911e-80	3.76468	3.81867	3.76468	3.81867		X Variable 1	3.55719	0.0177532	200.37	4.59147e-73	3.52152	3.59287	3.52152	3.59287		X Variable 1	5.18519
																		SUMMARY OUTPUT										SUMMARY OUTPUT										SUMMARY OUTPUT										SUMMARY OUTPUT
																		Regression Statistics										Regression Statistics										Regression Statistics										Regression Statistics
																		Multiple R	0.999941									Multiple R	0.999863									Multiple R	0.999465									Multiple R	0.999803
																		R Square	0.999882									R Square	0.999726									R Square	0.998931									R Square	0.999606
																		Adjusted R Square	0.999879									Adjusted R Square	0.999721									Adjusted R Square	0.998909									Adjusted R Square	0.999598
																		Standard Error	2.58834									Standard Error	3.28815									Standard Error	5.39517									Standard Error	4.34702
																		Observations	51									Observations	51									Observations	51									Observations	51
																		ANOVA										ANOVA										ANOVA										ANOVA
																			df	SS	MS	F	Significance F						df	SS	MS	F	Significance F						df	SS	MS	F	Significance F						df
																		Regression	1	2.7791e+06	2.7791e+06	414823	6.69193e-98					Regression	1	1.93606e+06	1.93606e+06	179067	5.79002e-89					Regression	1	1.3323e+06	1.3323e+06	45771.1	1.85683e-74					Regression	1
																		Residual	49	328.275	6.69948							Residual	49	529.784	10.8119							Residual	49	1426.29	29.1079							Residual	49
																		Total	50	2.77943e+06								Total	50	1.93659e+06								Total	50	1.33373e+06								Total	50
																			Coefficients	Standard Error	t Stat	P-value	Lower 95%	Upper 95%	Lower 95.0%	Upper 95.0%			Coefficients	Standard Error	t Stat	P-value	Lower 95%	Upper 95%	Lower 95.0%	Upper 95.0%			Coefficients	Standard Error	t Stat	P-value	Lower 95%	Upper 95%	Lower 95.0%	Upper 95.0%			Coefficients
																		Intercept	278.627	0.714347	390.045	3.13663e-87	277.192	280.063	277.192	280.063		Intercept	197.299	0.907486	217.413	8.44552e-75	195.476	199.123	195.476	199.123		Intercept	166.057	1.489	111.523	1.26648e-60	163.065	169.05	163.065	169.05		Intercept	241.72
																		X Variable 1	5.28627	0.00820764	644.068	6.69193e-98	5.26978	5.30277	5.26978	5.30277		X Variable 1	4.41222	0.0104267	423.163	5.79002e-89	4.39126	4.43317	4.39126	4.43317		X Variable 1	3.66015	0.0171082	213.942	1.85683e-74	3.62577	3.69453	3.62577	3.69453		X Variable 1	4.85916
[truncated: 7 more columns]

## Sheet: 0.9
Time [sec]	9.04				13.03				17.03				21.03					9.04										13.03										17.03										21.03
0	534	354	343	296	293	293	213	174	269	193	177	154	286	262	305	259		SUMMARY OUTPUT										SUMMARY OUTPUT										SUMMARY OUTPUT										SUMMARY OUTPUT
3	546	355	352	302	309	308	226	188	279	205	174	164	297	272	313	274
6	555	371	362	311	317	322	235	196	288	215	181	166	309	285	321	278		Regression Statistics										Regression Statistics										Regression Statistics										Regression Statistics
9	563	378	377	327	343	343	247	208	297	220	201	181	324	297	340	295		Multiple R	0.999434									Multiple R	0.999876									Multiple R	0.999546									Multiple R	0.999594
12	580	383	386	338	350	349	255	219	308	230	200	184	333	303	348	311		R Square	0.998868									R Square	0.999753									R Square	0.999093									R Square	0.999187
15	592	388	395	352	361	371	262	231	311	239	221	188	344	313	351	319		Adjusted R Square	0.998845									Adjusted R Square	0.999748									Adjusted R Square	0.999074									Adjusted R Square	0.999171
18	598	403	403	368	376	387	276	243	328	250	226	209	361	318	373	332		Standard Error	5.94536									Standard Error	3.27031									Standard Error	4.84828									Standard Error	4.54172
21	605	422	422	372	389	402	283	255	341	265	246	211	369	336	383	346		Observations	51									Observations	51									Observations	51									Observations	51
24	630	422	425	384	405	418	295	268	348	268	239	228	370	348	396	359
27	625	425	445	390	413	433	301	280	351	276	250	235	382	358	405	377		ANOVA										ANOVA										ANOVA										ANOVA
30	651	440	449	410	433	451	315	287	370	288	271	237	393	367	418	386			df	SS	MS	F	Significance F						df	SS	MS	F	Significance F						df	SS	MS	F	Significance F						df
33	656	445	464	417	444	458	326	300	376	307	265	256	406	373	430	404		Regression	1	1.52816e+06	1.52816e+06	43232.8	7.50217e-74					Regression	1	2.11813e+06	2.11813e+06	198050	4.90737e-90					Regression	1	1.26837e+06	1.26837e+06	53959.8	3.30554e-76					Regression	1
36	667	456	465	427	459	479	334	318	389	297	286	256	423	382	446	424		Residual	49	1732.02	35.3474							Residual	49	524.05	10.6949							Residual	49	1151.79	23.5058							Residual	49
39	676	457	488	440	478	490	344	329	407	309	296	272	429	393	464	432		Total	50	1.5299e+06								Total	50	2.11865e+06								Total	50	1.26952e+06								Total	50
42	696	468	489	457	486	506	359	341	411	327	303	278	428	410	462	433
45	702	473	503	465	498	522	364	350	416	341	314	280	450	425	480	455			Coefficients	Standard Error	t Stat	P-value	Lower 95%	Upper 95%	Lower 95.0%	Upper 95.0%			Coefficients	Standard Error	t Stat	P-value	Lower 95%	Upper 95%	Lower 95.0%	Upper 95.0%			Coefficients	Standard Error	t Stat	P-value	Lower 95%	Upper 95%	Lower 95.0%	Upper 95.0%			Coefficients
48	710	490	509	474	510	536	379	362	435	342	317	296	458	441	496	462		Intercept	526.022	1.64084	320.58	4.66201e-83	522.724	529.319	522.724	529.319		Intercept	291.991	0.902563	323.513	2.98428e-83	290.177	293.805	290.177	293.805		Intercept	261.921	1.33806	195.746	1.43922e-72	259.232	264.61	259.232	264.61		Intercept	288.56
51	720	488	532	482	526	553	389	375	432	351	323	306	468	435	504	484		X Variable 1	3.91997	0.0188528	207.925	7.50217e-74	3.88208	3.95786	3.88208	3.95786		X Variable 1	4.61502	0.0103702	445.028	4.90737e-90	4.59418	4.63586	4.59418	4.63586		X Variable 1	3.57125	0.0153739	232.292	3.30554e-76	3.54036	3.60215	3.54036	3.60215		X Variable 1	3.53475
54	738	506	534	507	539	566	399	386	463	363	338	324	485	442	518	488
57	742	510	552	508	554	586	409	400	463	368	338	324	487	462	534	501		SUMMARY OUTPUT										SUMMARY OUTPUT										SUMMARY OUTPUT										SUMMARY OUTPUT
60	749	520	557	518	566	601	419	414	467	383	344	326	494	475	532	514
63	766	527	563	541	583	616	428	427	483	398	354	336	513	481	549	523		Regression Statistics										Regression Statistics										Regression Statistics										Regression Statistics
66	782	535	573	546	594	628	440	436	499	400	367	348	519	495	563	551		Multiple R	0.999272									Multiple R	0.999865									Multiple R	0.999408									Multiple R	0.999414
69	792	545	593	556	607	645	446	450	512	407	378	350	528	492	574	557		R Square	0.998544									R Square	0.999731									R Square	0.998817									R Square	0.998829
72	806	558	602	574	619	667	457	464	518	426	393	377	546	516	584	568		Adjusted R Square	0.998514									Adjusted R Square	0.999725									Adjusted R Square	0.998793									Adjusted R Square	0.998805
75	817	563	616	584	637	682	469	471	529	419	390	389	552	529	609	587		Standard Error	5.03424									Standard Error	3.88633									Standard Error	4.8474									Standard Error	5.43791
78	827	574	623	592	651	694	483	486	543	434	406	391	560	528	619	599		Observations	51									Observations	51									Observations	51									Observations	51
81	843	576	631	598	666	716	489	498	551	451	415	395	572	551	617	608
84	846	600	654	611	680	729	505	512	563	467	423	408	587	557	640	628		ANOVA										ANOVA										ANOVA										ANOVA
87	860	601	664	627	686	745	514	523	564	471	429	419	586	570	641	639			df	SS	MS	F	Significance F						df	SS	MS	F	Significance F						df	SS	MS	F	Significance F						df
90	871	612	667	641	707	760	518	537	577	474	439	426	603	572	669	652		Regression	1	851423	851423	33595.2	3.59279e-71					Regression	1	2.74892e+06	2.74892e+06	182005	3.88685e-89					Regression	1	972171	972171	41373.8	2.19938e-73					Regression	1
93	887	616	681	656	720	778	532	543	591	479	457	439	622	586	679	672		Residual	49	1241.84	25.3436							Residual	49	740.076	15.1036							Residual	49	1151.37	23.4972							Residual	49
96	908	619	690	676	736	793	546	558	597	490	459	450	622	595	685	684		Total	50	852665								Total	50	2.74966e+06								Total	50	973323								Total	50
99	907	633	704	683	750	809	553	568	614	502	471	454	643	603	699	689
102	921	645	711	688	763	828	565	585	616	517	482	459	652	626	717	702			Coefficients	Standard Error	t Stat	P-value	Lower 95%	Upper 95%	Lower 95.0%	Upper 95.0%			Coefficients	Standard Error	t Stat	P-value	Lower 95%	Upper 95%	Lower 95.0%	Upper 95.0%			Coefficients	Standard Error	t Stat	P-value	Lower 95%	Upper 95%	Lower 95.0%	Upper 95.0%			Coefficients
105	930	657	725	695	774	832	578	596	640	523	483	482	665	623	724	723		Intercept	347.493	1.38939	250.106	8.87598e-78	344.701	350.285	344.701	350.285		Intercept	288.551	1.07258	269.025	2.49757e-79	286.395	290.706	286.395	290.706		Intercept	193.977	1.33782	144.995	3.41834e-66	191.289	196.666	191.289	196.666		Intercept	260.115
108	946	663	733	711	787	862	588	612	651	532	494	485	662	631	741	730		X Variable 1	2.92597	0.0159636	183.29	3.59279e-71	2.89389	2.95805	2.89389	2.95805		X Variable 1	5.2575	0.0123236	426.62	3.88685e-89	5.23273	5.28226	5.23273	5.28226		X Variable 1	3.12658	0.0153711	203.406	2.19938e-73	3.09569	3.15747	3.09569	3.15747		X Variable 1	3.52579
111	965	670	746	722	801	873	599	625	662	541	508	489	683	654	751	748
114	966	687	759	735	819	892	612	636	670	549	514	507	683	659	767	762
117	988	685	770	748	832	910	621	649	688	557	531	508	698	667	777	786		SUMMARY OUTPUT										SUMMARY OUTPUT										SUMMARY OUTPUT										SUMMARY OUTPUT
120	997	699	780	765	843	920	636	662	688	567	535	529	715	688	788	789
123	1009	706	787	773	857	936	645	670	706	577	547	522	727	681	802	802		Regression Statistics										Regression Statistics										Regression Statistics										Regression Statistics
126	1030	715	805	792	877	954	651	681	715	592	553	536	741	705	806	816		Multiple R	0.999721									Multiple R	0.999758									Multiple R	0.999258									Multiple R	0.99968
129	1032	727	816	803	888	967	663	693	723	602	568	552	743	709	822	827		R Square	0.999442									R Square	0.999515									R Square	0.998516									R Square	0.999361
132	1049	727	816	804	902	983	670	709	736	612	578	567	753	730	835	846		Adjusted R Square	0.999431									Adjusted R Square	0.999506									Adjusted R Square	0.998485									Adjusted R Square	0.999348
135	1058	751	838	826	924	1007	689	724	749	607	584	565	770	741	850	856		Standard Error	3.90104									Standard Error	3.48563									Standard Error	5.26523									Standard Error	4.65872
138	1069	760	846	837	926	1010	699	733	754	621	585	577	775	753	860	865		Observations	51									Observations	51									Observations	51									Observations	51
141	1090	758	859	846	945	1031	713	746	769	644	605	581	785	765	877	885
144	1093	775	872	862	956	1044	718	761	776	644	609	599	803	774	887	902		ANOVA										ANOVA										ANOVA										ANOVA
147	1109	786	878	867	975	1063	725	769	789	645	610	611	811	780	903	918			df	SS	MS	F	Significance F						df	SS	MS	F	Significance F						df	SS	MS	F	Significance F						df
150	1122	790	892	879	990	1078	742	787	796	667	622	615	822	794	916	931		Regression	1	1.33593e+06	1.33593e+06	87785.6	2.21179e-81					Regression	1	1.22794e+06	1.22794e+06	101068	7.0194e-83					Regression	1	913741	913741	32960	5.73106e-71					Regression	1
																		Residual	49	745.686	15.2181							Residual	49	595.331	12.1496							Residual	49	1358.41	27.7227							Residual	49
																		Total	50	1.33667e+06								Total	50	1.22854e+06								Total	50	915099								Total	50
																			Coefficients	Standard Error	t Stat	P-value	Lower 95%	Upper 95%	Lower 95.0%	Upper 95.0%			Coefficients	Standard Error	t Stat	P-value	Lower 95%	Upper 95%	Lower 95.0%	Upper 95.0%			Coefficients	Standard Error	t Stat	P-value	Lower 95%	Upper 95%	Lower 95.0%	Upper 95.0%			Coefficients
																		Intercept	339.743	1.07664	315.56	1.00998e-82	337.579	341.906	337.579	341.906		Intercept	209.479	0.961989	217.756	7.81847e-75	207.546	211.412	207.546	211.412		Intercept	170.683	1.45314	117.458	1.00741e-61	167.762	173.603	167.762	173.603		Intercept	296.709
																		X Variable 1	3.66513	0.0123702	296.286	2.21179e-81	3.64027	3.68999	3.64027	3.68999		X Variable 1	3.51388	0.011053	317.913	7.0194e-83	3.49166	3.53609	3.49166	3.53609		X Variable 1	3.03116	0.0166961	181.549	5.73106e-71	2.99761	3.06471	2.99761	3.06471		X Variable 1	4.08833
																		SUMMARY OUTPUT										SUMMARY OUTPUT										SUMMARY OUTPUT										SUMMARY OUTPUT
																		Regression Statistics										Regression Statistics										Regression Statistics										Regression Statistics
																		Multiple R	0.999653									Multiple R	0.999887									Multiple R	0.999304									Multiple R	0.999693
																		R Square	0.999306									R Square	0.999774									R Square	0.998608									R Square	0.999386
																		Adjusted R Square	0.999291									Adjusted R Square	0.99977									Adjusted R Square	0.99858									Adjusted R Square	0.999374
																		Standard Error	4.67833									Standard Error	2.76327									Standard Error	5.22513									Standard Error	4.99179
																		Observations	51									Observations	51									Observations	51									Observations	51
																		ANOVA										ANOVA										ANOVA										ANOVA
																			df	SS	MS	F	Significance F						df	SS	MS	F	Significance F						df	SS	MS	F	Significance F						df
																		Regression	1	1.5434e+06	1.5434e+06	70517.4	4.71987e-79					Regression	1	1.65786e+06	1.65786e+06	217120	5.16306e-91					Regression	1	959792	959792	35154.6	1.18394e-71					Regression	1
																		Residual	49	1072.45	21.8868							Residual	49	374.148	7.63567							Residual	49	1337.8	27.302							Residual	49
																		Total	50	1.54447e+06								Total	50	1.65823e+06								Total	50	961130								Total	50
																			Coefficients	Standard Error	t Stat	P-value	Lower 95%	Upper 95%	Lower 95.0%	Upper 95.0%			Coefficients	Standard Error	t Stat	P-value	Lower 95%	Upper 95%	Lower 95.0%	Upper 95.0%			Coefficients	Standard Error	t Stat	P-value	Lower 95%	Upper 95%	Lower 95.0%	Upper 95.0%			Coefficients
																		Intercept	288.521	1.29116	223.459	2.20545e-75	285.926	291.116	285.926	291.116		Intercept	168.977	0.762627	221.572	3.34063e-75	167.444	170.509	167.444	170.509		Intercept	148.201	1.44207	102.769	6.83636e-59	145.303	151.099	145.303	151.099		Intercept	252.517
																		X Variable 1	3.93946	0.014835	265.551	4.71987e-79	3.90964	3.96927	3.90964	3.96927		X Variable 1	4.08293	0.00876236	465.962	5.16306e-91	4.06532	4.10053	4.06532	4.10053		X Variable 1	3.10661	0.0165689	187.496	1.18394e-71	3.07331	3.1399	3.07331	3.1399		X Variable 1	4.4705
[truncated: 7 more columns]

## Sheet: 0.7
Time [sec]	13.03				17.03				21.03				8.07				11.07				19.05				15.05					13.03										17.03
0	211	229	195	166	217	227	169	156	242	219	186	142	179	276	226	227	345	305	233	216	207	219	202	165	232	183	196	134		SUMMARY OUTPUT										SUMMARY OUTPUT
3	217	239	204	171	230	236	178	157	247	224	197	151	188	280	231	240	359	317	245	233	212	234	210	170	240	192	206	136
6	224	254	211	185	239	246	186	166	260	228	203	151	199	291	240	247	362	315	243	238	220	247	225	189	252	201	217	148		Regression Statistics										Regression Statistics
9	230	262	222	195	239	255	195	180	267	237	214	158	210	309	255	256	382	336	263	250	237	256	236	199	260	202	228	153		Multiple R	0.999654									Multiple R	0.999537
12	238	269	230	203	252	261	207	177	275	246	224	165	214	320	258	271	386	350	264	258	237	272	247	214	273	214	238	153		R Square	0.999309									R Square	0.999074
15	243	281	241	214	258	275	206	188	292	257	236	169	224	326	270	280	392	362	277	263	247	283	266	218	282	221	247	165		Adjusted R Square	0.999295									Adjusted R Square	0.999055
18	255	291	247	221	269	278	213	192	293	267	243	168	229	330	276	292	416	372	284	277	257	303	276	232	291	229	262	169		Standard Error	3.11223									Standard Error	4.21107
21	260	304	255	232	274	285	226	202	297	273	252	181	241	348	289	296	426	380	287	281	265	307	291	240	296	232	269	176		Observations	51									Observations	51
24	271	310	270	243	280	301	236	212	311	284	263	189	249	353	288	315	432	389	299	293	276	318	306	262	308	247	282	183
27	275	317	275	248	300	301	243	222	325	285	258	191	254	370	300	322	446	403	301	308	280	338	314	273	322	251	292	191		ANOVA										ANOVA
30	281	329	286	261	302	312	251	233	331	294	274	197	263	376	311	333	454	408	318	316	287	342	327	287	325	260	301	194			df	SS	MS	F	Significance F						df	SS	MS	F	Significance F
33	296	342	295	271	311	324	261	241	335	309	284	204	276	394	317	349	463	421	328	325	306	360	341	295	338	267	311	201		Regression	1	686049	686049	70829	4.23686e-79					Regression	1	937039	937039	52841.2	5.51991e-76
36	302	353	304	279	319	332	270	247	347	311	285	209	287	400	327	349	480	437	332	326	309	368	359	310	343	271	328	212		Residual	49	474.613	9.68598							Residual	49	868.923	17.7331
39	309	361	315	297	336	335	284	259	355	329	309	222	295	417	337	372	491	448	349	343	320	384	369	325	360	284	339	217		Total	50	686523								Total	50	937908
42	312	375	325	302	346	351	290	268	358	334	316	219	302	417	345	376	494	450	351	357	332	398	376	335	365	293	346	223
45	324	389	339	307	351	363	287	275	378	343	325	226	304	441	350	389	506	460	359	362	331	410	392	340	379	298	355	229			Coefficients	Standard Error	t Stat	P-value	Lower 95%	Upper 95%	Lower 95.0%	Upper 95.0%			Coefficients	Standard Error	t Stat	P-value	Lower 95%	Upper 95%	Lower 95.0%	Upper 95.0%
48	331	396	345	320	358	367	307	286	369	349	320	232	311	436	366	399	523	474	373	367	344	420	411	360	393	303	360	239		Intercept	205.778	0.858936	239.573	7.29508e-77	204.052	207.504	204.052	207.504		Intercept	212.057	1.1622	182.462	4.48406e-71	209.722	214.393	209.722	214.393
51	340	404	357	331	363	371	312	293	388	350	336	242	324	450	371	410	527	488	371	371	355	438	422	373	391	312	377	239		X Variable 1	2.62649	0.00986892	266.137	4.23686e-79	2.60665	2.64632	2.60665	2.64632		X Variable 1	3.06956	0.0133533	229.872	5.51991e-76	3.04273	3.0964	3.04273	3.0964
54	351	413	365	337	379	389	318	302	399	373	350	246	334	461	380	422	543	496	384	387	361	447	435	387	406	323	386	252
57	358	423	372	350	388	396	328	314	412	378	348	253	345	470	387	432	553	504	389	395	368	460	449	404	413	330	401	255		SUMMARY OUTPUT										SUMMARY OUTPUT
60	361	438	381	357	387	404	336	320	416	384	356	259	348	488	397	443	559	525	402	401	380	474	461	408	431	335	410	262
63	368	447	398	365	404	404	344	328	430	395	364	267	359	496	401	451	569	532	412	412	388	485	478	419	442	341	415	264		Regression Statistics										Regression Statistics
66	378	458	403	381	415	415	352	334	427	404	384	270	372	504	411	468	584	536	418	429	403	501	492	433	453	351	431	276		Multiple R	0.99978									Multiple R	0.999529
69	385	471	414	389	419	426	372	341	433	415	390	281	379	516	421	473	598	552	425	432	406	509	500	453	452	358	435	283		R Square	0.999559									R Square	0.999058
72	393	482	423	398	424	430	370	360	445	422	389	275	390	527	432	484	617	555	437	443	413	517	511	469	464	368	452	286		Adjusted R Square	0.99955									Adjusted R Square	0.999039
75	405	494	431	405	441	441	378	365	461	426	405	285	394	539	444	501	611	570	451	454	427	537	528	477	478	376	462	296		Standard Error	3.36562									Standard Error	4.00448
78	402	502	447	418	448	454	386	368	472	429	407	294	405	540	447	510	630	585	447	457	432	551	538	485	482	380	470	297		Observations	51									Observations	51
81	414	510	454	425	459	449	398	386	485	446	428	295	419	554	464	525	634	593	461	473	444	566	555	500	495	390	484	311
84	427	516	461	438	466	472	405	386	485	460	430	304	428	568	464	535	650	596	468	474	456	574	562	518	502	396	492	314		ANOVA										ANOVA
87	430	531	474	447	479	475	414	397	491	458	438	309	436	592	478	541	658	607	480	497	460	585	582	529	513	406	509	321			df	SS	MS	F	Significance F						df	SS	MS	F	Significance F
90	445	545	483	460	486	491	421	394	508	467	455	324	444	586	482	559	676	620	492	498	471	605	601	539	526	410	518	332		Regression	1	1.2587e+06	1.2587e+06	111120	6.88468e-84					Regression	1	833471	833471	51975.5	8.27051e-76
93	451	553	497	469	497	495	436	412	511	474	450	325	449	597	496	561	684	640	495	506	487	616	611	553	539	417	527	332		Residual	49	555.041	11.3274							Residual	49	785.757	16.0358
96	455	568	501	478	509	497	439	423	519	488	461	328	456	613	498	581	693	639	509	523	484	628	622	565	545	432	534	344		Total	50	1.25926e+06								Total	50	834257
99	469	579	508	488	513	519	450	431	535	497	476	334	467	622	515	592	705	652	510	527	504	639	634	579	554	435	551	345
102	468	586	521	500	525	524	454	439	539	503	482	343	480	625	516	599	719	669	525	530	511	653	650	597	569	436	556	360			Coefficients	Standard Error	t Stat	P-value	Lower 95%	Upper 95%	Lower 95.0%	Upper 95.0%			Coefficients	Standard Error	t Stat	P-value	Lower 95%	Upper 95%	Lower 95.0%	Upper 95.0%
105	479	597	526	509	536	527	475	443	552	513	495	348	487	638	525	621	728	673	527	546	522	668	660	605	569	448	565	358		Intercept	225.434	0.928867	242.697	3.86871e-77	223.567	227.3	223.567	227.3		Intercept	226.897	1.10518	205.303	1.39627e-73	224.676	229.118	224.676	229.118
108	490	612	544	517	538	544	482	460	561	519	504	352	503	646	539	624	743	691	536	558	530	677	671	618	580	457	576	370		X Variable 1	3.55762	0.0106724	333.347	6.88468e-84	3.53617	3.57906	3.53617	3.57906		X Variable 1	2.89496	0.0126982	227.981	8.27051e-76	2.86944	2.92048	2.86944	2.92048
111	496	620	549	530	556	548	481	464	568	523	509	359	505	662	542	634	751	701	555	562	540	690	690	633	597	465	594	382
114	503	633	562	537	556	549	490	473	577	526	523	365	513	673	558	642	766	705	564	572	552	705	700	646	607	471	599	390
117	511	637	572	551	566	567	502	483	586	553	530	377	523	683	564	655	762	713	568	583	560	715	713	653	613	486	611	393		SUMMARY OUTPUT										SUMMARY OUTPUT
120	523	658	575	556	583	576	516	494	587	559	532	384	532	694	572	670	782	722	585	597	566	733	726	669	618	490	620	398
123	532	666	589	572	588	583	526	499	605	572	547	387	535	706	585	670	795	747	583	605	571	742	745	678	630	495	633	401		Regression Statistics										Regression Statistics
126	533	672	603	581	600	596	530	510	621	575	549	390	549	719	590	695	796	757	590	611	586	755	761	699	644	504	642	408		Multiple R	0.999822									Multiple R	0.999545
129	545	690	608	586	615	598	540	514	622	585	566	399	563	729	597	699	817	762	603	628	589	772	769	711	647	513	654	413		R Square	0.999644									R Square	0.99909
132	556	698	620	596	619	607	553	524	631	592	580	406	573	736	610	713	826	771	610	635	602	780	783	725	665	515	670	422		Adjusted R Square	0.999637									Adjusted R Square	0.999071
135	558	704	631	607	628	622	551	533	645	604	580	416	577	754	622	719	841	783	621	633	619	791	797	740	676	526	685	429		Standard Error	2.76738									Standard Error	3.91633
138	570	717	638	618	639	628	559	552	645	611	581	418	591	756	632	738	857	791	636	653	627	810	810	748	686	534	690	437		Observations	51									Observations	51
141	583	725	649	627	644	639	575	556	657	621	601	422	598	774	637	749	854	805	642	661	627	819	824	770	693	547	700	443
144	585	740	664	641	658	648	583	561	668	624	609	422	608	781	645	758	869	820	649	669	639	833	841	774	705	551	712	455		ANOVA										ANOVA
147	593	748	673	649	671	655	592	570	684	637	618	438	619	794	656	768	882	832	654	678	650	849	850	785	714	555	722	458			df	SS	MS	F	Significance F						df	SS	MS	F	Significance F
150	605	767	680	662	676	657	597	581	689	646	629	440	632	806	670	783	899	835	669	691	665	863	864	798	727	566	736	464		Regression	1	1.05416e+06	1.05416e+06	137647	3.63852e-86					Regression	1	824947	824947	53785.8	3.57738e-76
																														Residual	49	375.262	7.65842							Residual	49	751.544	15.3376
																														Total	50	1.05453e+06								Total	50	825699
																															Coefficients	Standard Error	t Stat	P-value	Lower 95%	Upper 95%	Lower 95.0%	Upper 95.0%			Coefficients	Standard Error	t Stat	P-value	Lower 95%	Upper 95%	Lower 95.0%	Upper 95.0%
																														Intercept	189.78	0.763763	248.48	1.22143e-77	188.245	191.315	188.245	191.315		Intercept	165.834	1.08086	153.428	2.15454e-67	163.662	168.006	163.662	168.006
																														X Variable 1	3.25575	0.0087754	371.008	3.63852e-86	3.23811	3.27338	3.23811	3.27338		X Variable 1	2.88012	0.0124187	231.918	3.57738e-76	2.85516	2.90508	2.85516	2.90508
																														SUMMARY OUTPUT										SUMMARY OUTPUT
																														Regression Statistics										Regression Statistics
																														Multiple R	0.999857									Multiple R	0.999567
																														R Square	0.999714									R Square	0.999135
																														Adjusted R Square	0.999708									Adjusted R Square	0.999117
																														Standard Error	2.51669									Standard Error	3.81464
																														Observations	51									Observations	51
																														ANOVA										ANOVA
																															df	SS	MS	F	Significance F						df	SS	MS	F	Significance F
																														Regression	1	1.08368e+06	1.08368e+06	171098	1.76592e-88					Regression	1	823634	823634	56601.4	1.02597e-76
																														Residual	49	310.352	6.33372							Residual	49	713.023	14.5515
																														Total	50	1.08399e+06								Total	50	824347
																															Coefficients	Standard Error	t Stat	P-value	Lower 95%	Upper 95%	Lower 95.0%	Upper 95.0%			Coefficients	Standard Error	t Stat	P-value	Lower 95%	Upper 95%	Lower 95.0%	Upper 95.0%
																														Intercept	162.031	0.694574	233.281	2.68499e-76	160.635	163.427	160.635	163.427		Intercept	146.339	1.05279	139.001	2.69213e-65	144.224	148.455	144.224	148.455
																														X Variable 1	3.30103	0.00798044	413.639	1.76592e-88	3.28499	3.31706	3.28499	3.31706		X Variable 1	2.87783	0.0120963	237.911	1.02597e-76	2.85352	2.90214	2.85352	2.90214
[truncated: 45 more columns]

## Sheet: 0.5
Time [sec]	13.03				17.03				21.03					13.03										17.03										21.03											13.03	17.03	21.03
0	206	158	162	136	166	160	133	134	203	192	154	157		SUMMARY OUTPUT										SUMMARY OUTPUT										SUMMARY OUTPUT											2.62308	2.04232	2.11499		119.265
3	216	164	174	147	170	166	141	131	204	198	163	167																																	2.03002	2.14618	2.27834		92.3
6	221	171	178	153	184	170	145	143	217	206	166	158		Regression Statistics										Regression Statistics										Regression Statistics											2.63014	1.96359	1.59716		119.586
9	226	176	186	161	178	180	147	147	219	214	172	162		Multiple R	0.99972									Multiple R	0.999216									Multiple R	0.998371										2.55683	2.20555	2.20419		116.253
12	236	178	199	170	188	193	162	155	234	226	166	178		R Square	0.999439									R Square	0.998433									R Square	0.996745
15	243	189	202	174	193	191	159	162	227	229	180	181		Adjusted R Square	0.999428									Adjusted R Square	0.998401									Adjusted R Square	0.996678										2.46002	2.08941	2.04867
18	254	192	205	184	203	203	169	165	233	232	174	187		Standard Error	2.79949									Standard Error	3.64507									Standard Error	5.44521										0.288562	0.107641	0.308325		FALSE
21	258	200	214	190	210	205	179	169	249	236	186	193		Observations	51									Observations	51									Observations	51										11.7301	5.15174	15.05		FALSE
24	267	202	220	203	210	212	178	177	248	249	195	205																																					FALSE
27	274	210	232	207	225	216	185	178	253	251	201	205		ANOVA										ANOVA										ANOVA												2.19937			FALSE
30	281	216	243	215	226	227	196	196	267	253	205	212			df	SS	MS	F	Significance F						df	SS	MS	F	Significance F						df	SS	MS	F	Significance F							0.298588
33	287	219	247	218	237	229	190	201	269	259	196	222		Regression	1	684269	684269	87311.3	2.52554e-81					Regression	1	414814	414814	31220.7	2.15895e-70					Regression	1	444859	444859	15003.5	1.29928e-62							13.5761
36	303	226	259	227	245	235	205	191	266	278	215	220		Residual	49	384.019	7.83712							Residual	49	651.04	13.2865							Residual	49	1452.87	29.6504
39	302	233	265	234	249	253	199	213	287	285	206	231		Total	50	684653								Total	50	415465								Total	50	446312
42	314	235	271	243	255	254	218	212	296	285	213	247
45	318	248	279	252	258	259	218	224	296	294	227	252			Coefficients	Standard Error	t Stat	P-value	Lower 95%	Upper 95%	Lower 95.0%	Upper 95.0%			Coefficients	Standard Error	t Stat	P-value	Lower 95%	Upper 95%	Lower 95.0%	Upper 95.0%			Coefficients	Standard Error	t Stat	P-value	Lower 95%	Upper 95%	Lower 95.0%	Upper 95.0%
48	330	256	286	257	261	263	224	226	297	297	234	252		Intercept	203.583	0.772622	263.496	6.9045e-79	202.03	205.136	202.03	205.136		Intercept	165.061	1.00599	164.078	8.09116e-69	163.039	167.083	163.039	167.083		Intercept	199.415	1.50281	132.695	2.6039e-64	196.395	202.435	196.395	202.435
51	336	257	293	264	268	268	229	237	299	305	231	254		X Variable 1	2.62308	0.0088772	295.485	2.52554e-81	2.60524	2.64092	2.60524	2.64092		X Variable 1	2.04232	0.0115586	176.694	2.15895e-70	2.01909	2.06555	2.01909	2.06555		X Variable 1	2.11499	0.0172668	122.489	1.29928e-62	2.08029	2.14969	2.08029	2.14969
54	347	266	305	274	276	272	242	243	321	315	240	262
57	351	270	315	277	281	278	241	249	319	320	239	271		SUMMARY OUTPUT										SUMMARY OUTPUT										SUMMARY OUTPUT
60	359	271	317	289	286	292	243	248	325	325	248	274
63	361	280	326	296	294	299	251	260	340	323	256	283		Regression Statistics										Regression Statistics										Regression Statistics
66	376	290	334	301	299	299	258	281	333	335	260	301		Multiple R	0.999562									Multiple R	0.99927									Multiple R	0.998651
69	381	296	342	313	302	309	272	279	346	359	257	301		R Square	0.999125									R Square	0.998541									R Square	0.997303
72	399	302	356	321	313	311	261	287	346	354	271	315		Adjusted R Square	0.999107									Adjusted R Square	0.998511									Adjusted R Square	0.997248
75	400	300	358	328	314	319	274	293	358	359	265	319		Standard Error	2.70644									Standard Error	3.69645									Standard Error	5.33757
78	412	311	361	338	317	318	288	290	355	369	275	319		Observations	51									Observations	51									Observations	51
81	416	316	376	350	324	330	291	305	368	380	271	335
84	423	326	383	347	336	340	298	307	373	384	287	333		ANOVA										ANOVA										ANOVA
87	435	330	386	358	335	345	298	311	374	389	292	342			df	SS	MS	F	Significance F						df	SS	MS	F	Significance F						df	SS	MS	F	Significance F
90	437	334	397	368	348	356	308	317	396	399	302	344		Regression	1	409830	409830	55951	1.36145e-76					Regression	1	458077	458077	33525.1	3.78121e-71					Regression	1	516229	516229	18119.9	1.29255e-64
93	449	340	402	375	361	356	315	327	397	404	304	357		Residual	49	358.915	7.32479							Residual	49	669.522	13.6637							Residual	49	1395.99	28.4896
96	455	351	416	382	357	362	311	328	408	402	309	358		Total	50	410189								Total	50	458747								Total	50	517625
99	463	355	422	389	368	375	331	338	405	422	305	375
102	466	361	430	400	369	372	324	352	407	429	312	367			Coefficients	Standard Error	t Stat	P-value	Lower 95%	Upper 95%	Lower 95.0%	Upper 95.0%			Coefficients	Standard Error	t Stat	P-value	Lower 95%	Upper 95%	Lower 95.0%	Upper 95.0%			Coefficients	Standard Error	t Stat	P-value	Lower 95%	Upper 95%	Lower 95.0%	Upper 95.0%
105	476	367	438	407	378	385	338	358	418	437	310	386		Intercept	154.847	0.746941	207.308	8.67682e-74	153.346	156.348	153.346	156.348		Intercept	160.193	1.02017	157.026	6.93698e-68	158.143	162.243	158.143	162.243		Intercept	190.968	1.4731	129.637	8.13613e-64	188.007	193.928	188.007	193.928
108	484	373	447	415	388	394	341	365	428	435	320	392		X Variable 1	2.03002	0.00858213	236.54	1.36145e-76	2.01277	2.04726	2.01277	2.04726		X Variable 1	2.14618	0.0117215	183.099	3.78121e-71	2.12263	2.16974	2.12263	2.16974		X Variable 1	2.27834	0.0169255	134.61	1.29255e-64	2.24433	2.31235	2.24433	2.31235
111	499	378	451	421	396	400	343	374	434	434	329	382
114	500	388	458	426	395	411	344	371	445	448	330	390
117	511	394	468	438	406	417	367	382	453	447	341	402		SUMMARY OUTPUT										SUMMARY OUTPUT										SUMMARY OUTPUT
120	519	398	477	445	415	419	359	388	454	468	337	412
123	525	405	487	450	417	428	379	393	470	464	348	417		Regression Statistics										Regression Statistics										Regression Statistics
126	535	410	494	461	420	436	381	398	470	473	363	431		Multiple R	0.999758									Multiple R	0.99829									Multiple R	0.997459
129	540	420	503	462	429	436	380	411	474	490	362	440		R Square	0.999517									R Square	0.996584									R Square	0.994924
132	551	423	507	472	434	441	390	419	480	485	364	438		Adjusted R Square	0.999507									Adjusted R Square	0.996514									Adjusted R Square	0.99482
135	562	431	520	481	440	445	402	429	478	498	370	452		Standard Error	2.60478									Standard Error	5.17946									Standard Error	5.13973
138	566	433	529	486	448	458	404	432	484	515	368	454		Observations	51									Observations	51									Observations	51
141	576	443	532	497	460	463	407	443	498	508	379	461
144	581	450	541	510	462	467	424	447	508	522	387	466		ANOVA										ANOVA										ANOVA
147	592	460	550	515	468	477	426	453	505	536	389	472			df	SS	MS	F	Significance F						df	SS	MS	F	Significance F						df	SS	MS	F	Significance F
150	597	460	554	520	468	485	431	452	526	537	401	477		Regression	1	687957	687957	101395	6.48549e-83					Regression	1	383448	383448	14293.5	4.24472e-62					Regression	1	253690	253690	9603.37	6.94963e-58
														Residual	49	332.46	6.78489							Residual	49	1314.51	26.8268							Residual	49	1294.42	26.4168
														Total	50	688289								Total	50	384762								Total	50	254985
															Coefficients	Standard Error	t Stat	P-value	Lower 95%	Upper 95%	Lower 95.0%	Upper 95.0%			Coefficients	Standard Error	t Stat	P-value	Lower 95%	Upper 95%	Lower 95.0%	Upper 95.0%			Coefficients	Standard Error	t Stat	P-value	Lower 95%	Upper 95%	Lower 95.0%	Upper 95.0%
														Intercept	161.505	0.718887	224.659	1.69674e-75	160.06	162.949	160.06	162.949		Intercept	131.143	1.42946	91.7425	1.7295e-56	128.27	134.015	128.27	134.015		Intercept	152.271	1.4185	107.347	8.15611e-60	149.421	155.122	149.421	155.122
														X Variable 1	2.63014	0.00825979	318.426	6.48549e-83	2.61354	2.64673	2.61354	2.64673		X Variable 1	1.96359	0.0164241	119.555	4.24472e-62	1.93058	1.9966	1.93058	1.9966		X Variable 1	1.59716	0.0162981	97.9968	6.94963e-58	1.56441	1.62992	1.56441	1.62992
														SUMMARY OUTPUT										SUMMARY OUTPUT										SUMMARY OUTPUT
														Regression Statistics										Regression Statistics										Regression Statistics
														Multiple R	0.999765									Multiple R	0.998773									Multiple R	0.998585
														R Square	0.999529									R Square	0.997548									R Square	0.997172
														Adjusted R Square	0.99952									Adjusted R Square	0.997498									Adjusted R Square	0.997114
														Standard Error	2.49981									Standard Error	4.92622									Standard Error	5.28818
														Observations	51									Observations	51									Observations	51
														ANOVA										ANOVA										ANOVA
															df	SS	MS	F	Significance F						df	SS	MS	F	Significance F						df	SS	MS	F	Significance F
														Regression	1	650144	650144	104039	3.45339e-83					Regression	1	483770	483770	19934.7	1.25419e-65					Regression	1	483175	483175	17278	4.13357e-64
														Residual	49	306.204	6.24906							Residual	49	1189.12	24.2677							Residual	49	1370.28	27.9648
														Total	50	650450								Total	50	484959								Total	50	484545
															Coefficients	Standard Error	t Stat	P-value	Lower 95%	Upper 95%	Lower 95.0%	Upper 95.0%			Coefficients	Standard Error	t Stat	P-value	Lower 95%	Upper 95%	Lower 95.0%	Upper 95.0%			Coefficients	Standard Error	t Stat	P-value	Lower 95%	Upper 95%	Lower 95.0%	Upper 95.0%
														Intercept	136.61	0.689916	198.01	8.19892e-73	135.224	137.997	135.224	137.997		Intercept	124.603	1.35957	91.6487	1.81783e-56	121.871	127.335	121.871	127.335		Intercept	148.627	1.45947	101.836	1.06674e-58	145.694	151.56	145.694	151.56
														X Variable 1	2.55683	0.00792693	322.55	3.45339e-83	2.5409	2.57276	2.5409	2.57276		X Variable 1	2.20555	0.0156211	141.19	1.25419e-65	2.17416	2.23694	2.17416	2.23694		X Variable 1	2.20419	0.0167689	131.446	4.13357e-64	2.17049	2.23789	2.17049	2.23789
[truncated: 3 more columns]

## Sheet: 0.3
Time [sec]	9.04				30.04				31.07					9.04										30.04										31.07											9.04	30.04	31.07
0	296	312	288	257	251	398	205	192	284	321	264	244		SUMMARY OUTPUT										SUMMARY OUTPUT										SUMMARY OUTPUT											1.30133	1.26492	1.25891		91.0261
3	302	325	292	264	255	400	208	197	281	328	272	248																																	1.59532	1.4803	1.48633		111.591
6	305	319	298	272	256	407	215	199	286	323	277	248		Regression Statistics										Regression Statistics										Regression Statistics											1.45104	1.57602	1.53991		101.498
9	305	328	302	276	262	411	214	204	294	331	280	253		Multiple R	0.997652									Multiple R	0.998888									Multiple R	0.9981										1.58181	1.35849	1.26106		110.645
12	315	332	297	277	263	418	223	206	298	333	287	259		R Square	0.995309									R Square	0.997778									R Square	0.996204
15	312	334	305	281	272	421	228	212	299	343	285	255		Adjusted R Square	0.995213									Adjusted R Square	0.997732									Adjusted R Square	0.996127										1.48238	1.41993	1.38655
18	316	345	311	287	272	425	232	214	297	347	291	262		Standard Error	4.02495									Standard Error	2.68942									Standard Error	3.50089										0.137119	0.136396	0.147779		FALSE
21	323	342	308	295	274	427	234	219	304	344	288	274		Observations	51									Observations	51									Observations	51										9.24996	9.60584	10.658		FALSE
24	326	353	322	298	281	431	241	224	310	354	302	267																																					FALSE
27	326	354	323	297	281	440	243	226	310	359	309	274		ANOVA										ANOVA										ANOVA												1.42962			FALSE
30	329	357	336	302	289	444	248	231	316	360	307	274			df	SS	MS	F	Significance F						df	SS	MS	F	Significance F						df	SS	MS	F	Significance F							0.133709
33	339	373	327	306	288	445	254	235	322	365	311	286		Regression	1	168414	168414	10395.8	1.00551e-58					Regression	1	159122	159122	21999.4	1.12764e-66					Regression	1	157615	157615	12860	5.60263e-61							9.35278
36	343	369	338	311	295	452	258	240	324	371	312	287		Residual	49	793.811	16.2002							Residual	49	354.417	7.233							Residual	49	600.556	12.2562
39	350	376	340	323	294	454	265	245	329	379	322	289		Total	50	169208								Total	50	159476								Total	50	158215
42	354	379	346	323	295	463	267	248	335	381	333	290
45	354	379	348	326	301	463	270	251	332	381	333	297			Coefficients	Standard Error	t Stat	P-value	Lower 95%	Upper 95%	Lower 95.0%	Upper 95.0%			Coefficients	Standard Error	t Stat	P-value	Lower 95%	Upper 95%	Lower 95.0%	Upper 95.0%			Coefficients	Standard Error	t Stat	P-value	Lower 95%	Upper 95%	Lower 95.0%	Upper 95.0%
48	356	397	359	329	309	473	275	255	337	389	335	303		Intercept	294.479	1.11083	265.097	5.1325e-79	292.247	296.711	292.247	296.711		Intercept	247.759	0.742247	333.796	6.44604e-84	246.267	249.25	246.267	249.25		Intercept	279.248	0.966201	289.016	7.46631e-81	277.306	281.19	277.306	281.19
51	362	396	358	342	311	473	281	259	347	395	347	306		X Variable 1	1.30133	0.0127632	101.96	1.00551e-58	1.27568	1.32698	1.27568	1.32698		X Variable 1	1.26492	0.00852819	148.322	1.12764e-66	1.24778	1.28206	1.24778	1.28206		X Variable 1	1.25891	0.0111014	113.402	5.60263e-61	1.23661	1.28122	1.23661	1.28122
54	367	409	361	345	314	476	288	261	351	398	347	308
57	364	404	369	348	320	482	292	269	349	400	348	316		SUMMARY OUTPUT										SUMMARY OUTPUT										SUMMARY OUTPUT
60	372	412	370	350	321	484	294	270	353	407	359	312
63	371	417	378	357	329	490	299	278	361	415	362	316		Regression Statistics										Regression Statistics										Regression Statistics
66	381	424	375	359	330	493	307	279	362	419	362	327		Multiple R	0.998599									Multiple R	0.999439									Multiple R	0.999168
69	379	421	379	366	331	497	310	282	368	423	370	327		R Square	0.997201									R Square	0.998879									R Square	0.998338
72	385	429	386	371	332	503	312	290	368	424	380	338		Adjusted R Square	0.997143									Adjusted R Square	0.998856									Adjusted R Square	0.998304
75	379	437	396	368	340	510	320	291	375	428	381	338		Standard Error	3.80797									Standard Error	2.23396									Standard Error	2.73246
78	397	435	396	382	345	514	322	299	382	437	386	341		Observations	51									Observations	51									Observations	51
81	399	444	403	382	349	518	326	302	376	443	383	349
84	408	444	401	390	354	520	333	302	385	443	394	343		ANOVA										ANOVA										ANOVA
87	404	453	409	395	356	525	339	309	385	451	399	346			df	SS	MS	F	Significance F						df	SS	MS	F	Significance F						df	SS	MS	F	Significance F
90	420	462	413	405	361	531	344	314	390	448	397	360		Regression	1	253106	253106	17454.8	3.223e-64					Regression	1	217924	217924	43667.1	5.87425e-74					Regression	1	219704	219704	29425.9	9.18712e-70
93	414	458	413	408	366	536	350	316	399	451	408	358		Residual	49	710.532	14.5006							Residual	49	244.538	4.99058							Residual	49	365.851	7.46634
96	416	470	422	411	369	537	348	322	396	460	409	363		Total	50	253817								Total	50	218169								Total	50	220070
99	423	475	425	413	373	544	358	323	403	465	416	366
102	425	473	435	422	376	547	362	328	411	473	420	371			Coefficients	Standard Error	t Stat	P-value	Lower 95%	Upper 95%	Lower 95.0%	Upper 95.0%			Coefficients	Standard Error	t Stat	P-value	Lower 95%	Upper 95%	Lower 95.0%	Upper 95.0%			Coefficients	Standard Error	t Stat	P-value	Lower 95%	Upper 95%	Lower 95.0%	Upper 95.0%
105	427	488	434	413	377	557	373	330	405	473	427	373		Intercept	313.88	1.05095	298.663	1.49563e-81	311.768	315.992	311.768	315.992		Intercept	397.526	0.616544	644.765	6.34636e-98	396.287	398.765	396.287	398.765		Intercept	318.152	0.754124	421.883	6.71637e-89	316.637	319.668	316.637	319.668
108	442	493	448	427	385	553	369	334	416	478	432	375		X Variable 1	1.59532	0.0120751	132.117	3.223e-64	1.57106	1.61959	1.57106	1.61959		X Variable 1	1.4803	0.00708391	208.967	5.87425e-74	1.46607	1.49454	1.46607	1.49454		X Variable 1	1.48633	0.00866466	171.54	9.18712e-70	1.46892	1.50375	1.46892	1.50375
111	442	489	444	433	390	560	379	341	415	481	435	386
114	450	496	449	436	392	564	380	347	429	490	446	391
117	447	496	453	444	395	574	387	345	430	496	447	390		SUMMARY OUTPUT										SUMMARY OUTPUT										SUMMARY OUTPUT
120	447	501	459	447	401	570	391	355	433	497	447	390
123	456	507	466	453	409	580	396	359	426	500	449	394		Regression Statistics										Regression Statistics										Regression Statistics
126	459	514	468	454	411	586	404	358	435	506	454	404		Multiple R	0.998605									Multiple R	0.999513									Multiple R	0.998875
129	457	517	471	462	407	592	403	368	447	514	463	401		R Square	0.997213									R Square	0.999026									R Square	0.997752
132	463	527	476	464	416	592	409	372	446	511	466	405		Adjusted R Square	0.997156									Adjusted R Square	0.999007									Adjusted R Square	0.997706
135	467	533	479	469	422	597	414	372	451	519	471	410		Standard Error	3.45612									Standard Error	2.21647									Standard Error	3.29326
138	479	531	485	481	423	600	423	378	447	525	475	409		Observations	51									Observations	51									Observations	51
141	476	537	495	484	428	607	424	384	463	523	482	425
144	483	542	495	484	428	610	428	388	463	530	490	419		ANOVA										ANOVA										ANOVA
147	491	550	502	496	434	617	436	391	461	536	492	429			df	SS	MS	F	Significance F						df	SS	MS	F	Significance F						df	SS	MS	F	Significance F
150	493	552	502	497	441	625	441	398	471	543	494	430		Regression	1	209394	209394	17530.2	2.90102e-64					Regression	1	247017	247017	50280.8	1.86169e-75					Regression	1	235828	235828	21744.2	1.49983e-66
														Residual	49	585.294	11.9448							Residual	49	240.725	4.91275							Residual	49	531.433	10.8456
														Total	50	209979								Total	50	247258								Total	50	236359
															Coefficients	Standard Error	t Stat	P-value	Lower 95%	Upper 95%	Lower 95.0%	Upper 95.0%			Coefficients	Standard Error	t Stat	P-value	Lower 95%	Upper 95%	Lower 95.0%	Upper 95.0%			Coefficients	Standard Error	t Stat	P-value	Lower 95%	Upper 95%	Lower 95.0%	Upper 95.0%
														Intercept	284.407	0.953845	298.169	1.62183e-81	282.49	286.324	282.49	286.324		Intercept	201.838	0.611718	329.952	1.13663e-83	200.609	203.067	200.609	203.067		Intercept	263.84	0.908898	290.286	6.02418e-81	262.014	265.667	262.014	265.667
														X Variable 1	1.45104	0.0109594	132.402	2.90102e-64	1.42902	1.47306	1.42902	1.47306		X Variable 1	1.57602	0.00702846	224.234	1.86169e-75	1.56189	1.59014	1.56189	1.59014		X Variable 1	1.53991	0.010443	147.459	1.49983e-66	1.51892	1.5609	1.51892	1.5609
														SUMMARY OUTPUT										SUMMARY OUTPUT										SUMMARY OUTPUT
														Regression Statistics										Regression Statistics										Regression Statistics
														Multiple R	0.998906									Multiple R	0.999545									Multiple R	0.998138
														R Square	0.997814									R Square	0.99909									R Square	0.99628
														Adjusted R Square	0.997769									Adjusted R Square	0.999071									Adjusted R Square	0.996204
														Standard Error	3.33561									Standard Error	1.84728									Standard Error	3.47148
														Observations	51									Observations	51									Observations	51
														ANOVA										ANOVA										ANOVA
															df	SS	MS	F	Significance F						df	SS	MS	F	Significance F						df	SS	MS	F	Significance F
														Regression	1	248836	248836	22364.7	7.53891e-67					Regression	1	183535	183535	53783.7	3.58081e-76					Regression	1	158152	158152	13123.3	3.41577e-61
														Residual	49	545.188	11.1263							Residual	49	167.211	3.41246							Residual	49	590.508	12.0512
														Total	50	249381								Total	50	183702								Total	50	158742
															Coefficients	Standard Error	t Stat	P-value	Lower 95%	Upper 95%	Lower 95.0%	Upper 95.0%			Coefficients	Standard Error	t Stat	P-value	Lower 95%	Upper 95%	Lower 95.0%	Upper 95.0%			Coefficients	Standard Error	t Stat	P-value	Lower 95%	Upper 95%	Lower 95.0%	Upper 95.0%
														Intercept	257.482	0.920586	279.694	3.71923e-80	255.632	259.332	255.632	259.332		Intercept	190.505	0.509827	373.667	2.56475e-86	189.481	191.53	189.481	191.53		Intercept	241.225	0.958085	251.778	6.40459e-78	239.299	243.15	239.299	243.15
														X Variable 1	1.58181	0.0105773	149.548	7.53891e-67	1.56055	1.60307	1.56055	1.60307		X Variable 1	1.35849	0.00585776	231.913	3.58081e-76	1.34672	1.37026	1.34672	1.37026		X Variable 1	1.26106	0.0110081	114.557	3.41577e-61	1.23893	1.28318	1.23893	1.28318
[truncated: 3 more columns]

## Sheet: MeCN
Time [sec]	Rep1				Rep2				Rep3				Rep4
0	316	124	97	98	89	80	101	119	65	69	61	64	68	66	74	69	82.9333	t0
3	317	124	99	102	90	93	100	112	62	66	61	61	70	69	70	71
6	315	129	97	98	90	91	93	112	69	67	65	69	65	67	74	68
9	310	123	106	98	88	93	95	122	63	53	67	69	71	65	73	68
12	316	126	102	102	86	94	92	115	60	62	67	73	66	65	73	66
15	319	124	102	103	81	92	100	122	60	61	62	64	69	63	75	67
18	311	129	98	99	82	92	99	116	71	63	64	76	71	64	74	67
21	322	128	98	98	86	90	94	117	65	71	69	70	69	64	74	72
24	309	126	105	98	90	94	97	116	59	72	65	67	69	67	75	68
27	314	130	98	103	85	93	97	120	63	62	64	70	74	67	75	70
30	311	129	100	103	92	85	94	113	70	66	70	72	69	69	72	68
33	307	127	96	101	83	83	92	121	62	62	68	67	70	71	73	71
36	309	129	101	99	84	91	107	118	62	64	68	68	70	65	72	69
39	309	131	102	98	87	93	99	114	66	64	62	65	70	66	76	70
42	306	128	103	96	87	91	98	119	65	69	62	67	69	68	74	70
45	309	130	101	101	93	90	100	119	61	66	67	67	71	69	74	71
48	305	130	103	99	90	92	99	119	66	67	72	75	69	67	75	72
51	305	134	99	99	85	91	91	117	74	64	62	59	69	69	74	70
54	304	130	101	104	90	89	96	115	73	65	65	67	65	65	73	69
57	305	132	101	103	88	90	98	120	70	66	58	72	70	67	71	69
60	308	135	104	103	89	80	102	111	67	64	64	69	69	67	73	72
63	303	138	104	92	89	88	95	120	62	65	63	64	72	69	72	70
66	297	133	103	98	90	91	99	119	63	71	66	76	69	66	73	70
69	309	133	98	99	95	94	96	114	67	63	65	71	72	66	74	68
72	302	128	95	98	93	87	105	121	65	66	68	68	68	67	75	64
75	297	140	103	94	85	93	94	111	71	62	62	72	69	67	74	71
78	303	135	99	99	89	89	106	117	70	64	63	70	68	65	71	69
81	299	135	97	98	84	85	98	121	68	65	66	70	74	64	75	69
84	299	134	105	100	87	92	92	111	66	64	66	67	71	68	74	68
87	297	139	99	104	83	93	97	118	64	64	63	72	74	67	73	70
90	301	136	101	97	92	95	93	119	70	62	66	73	73	70	76	68
93	298	137	101	99	88	90	96	112	63	62	61	76	68	67	71	72
96	300	139	98	99	87	92	105	119	58	61	65	73	70	67	74	67
99	292	139	107	107	93	89	96	118	63	72	59	74	70	69	74	70
102	292	143	107	96	93	84	94	120	70	69	61	61	70	69	75	68
105	294	139	103	97	82	95	90	122	58	62	66	71	69	66	76	68
108	299	137	96	99	86	87	101	119	70	66	58	76	67	67	74	69
111	294	143	104	103	93	90	106	122	70	67	60	69	70	68	76	70
114	293	131	103	104	85	86	95	112	62	66	69	60	71	65	72	70
117	297	140	97	98	99	94	97	116	70	60	68	64	71	68	71	69
120	287	138	95	101	90	91	98	110	64	60	61	70	74	68	72	68
123	291	141	102	101	81	86	102	121	71	63	67	69	69	66	73	70
126	293	139	107	99	84	92	99	118	58	60	64	65	69	66	72	69
129	292	144	105	101	95	90	97	116	56	62	65	69	71	66	77	72
132	289	141	99	103	85	91	101	111	69	65	68	70	73	63	67	70
135	287	148	100	102	92	95	105	117	59	65	72	71	69	66	74	73
138	288	143	105	95	86	93	95	120	71	64	73	67	70	62	76	70
141	289	139	105	108	86	95	98	116	55	64	67	65	69	68	76	70
144	282	144	97	99	81	88	98	125	67	69	64	59	67	69	74	69
147	288	146	102	99	91	96	101	117	65	63	62	71	68	68	73	67
150	288	146	108	104	95	91	104	126	66	62	68	68	71	66	74	70
