# Supplementary material for: Metal-dependent and metal-free mechanisms of peptide condensate catalysts
Source: Nat Commun. 2026 Mar 28;17:4548. doi: 10.1038/s41467-026-71117-4 (PMC13194831; doi:10.1038/s41467-026-71117-4)
Supplement: Supplementary file 10 — Source data [file 41467_2026_71117_MOESM10_ESM.zip › Source data_Fig 5c.xlsx]

## Sheet: EE analysis
				In	Out				Average In	Average out	In/Out
			Rep1	28.1905	1.15217				21.7862	0.896531	24.3005
				25.7273	1.04762
				23.3953	0.604651
				27.814	1.15217
				23.6977	0.553191
				21.8372	0.454545
				26.0476	0.954545
				23.7209	0.604651
				28.9048	1.78571
				27.9767	0.365854
				21.9773	1.92857
				24.4186	0.477273
				18	0.674419
				25.2273	0.714286
				23.7727	0.952381
				26.1136	2.09091
				24.5238	1.09091
				26.2045	0.790698
				26.8864	1.57143
				23.2143	1.33333
				23.0909	1.04762
				22.5455	0.697674
				21.7381	0.75
				27.8182	0.697674
				25.5476	0.547619
				24.3953	0.8
				26.9048	1
				26.6429	1.18605
			Rep2	18.913	1.17778
				19.4146	1.43182
				17.2093	0.325581
				15.2093	1.19048
				15.1556	0.756098
				18.5714	0.5
				19.2444	1.19048
				18.2381	1.35714
				14.6364	0.555556
				18.9048	1
				21.5	0.627907
				16.2927	1.67442
				18.1591	0.72093
				18.8864	0.333333
				17.5455	0.977273
				14.6977	0.55814
				19	1.29268
				17.6667	1.04651
				16.9535	0.795455
				18.7045	0.136364
				21.3864	0.659091
				20.0444	0.790698
				18.5682	0.181818
				21.3095	0.166667
				22.7209	0.75
				21.186	1.19048
