# Supplementary material for: Metal-dependent and metal-free mechanisms of peptide condensate catalysts
Source: Nat Commun. 2026 Mar 28;17:4548. doi: 10.1038/s41467-026-71117-4 (PMC13194831; doi:10.1038/s41467-026-71117-4)
Supplement: Supplementary file 10 — Source data [file 41467_2026_71117_MOESM10_ESM.zip › Source data_Fig 5d.xlsx]

## Sheet: R+E 
X Intensity	a1			X Intensity	a2			X Intensity	a3				X Intensity	b1			X Intensity	b2			X Intensity	b3			X Intensity	c1			X Intensity	c2			X Intensity	c3
0.4	0			0.4	0			0.4	0				0.4	0			0.4	0			0.4	0			0.4	0			0.4	0			0.4	0
0.463	0			0.463	0			0.463	0				0.463	0			0.463	0			0.463	0			0.463	0			0.463	0			0.463	0
0.536	0			0.536	0			0.536	0				0.536	0			0.536	0			0.536	0			0.536	0			0.536	0			0.536	0
0.621	0			0.621	0			0.621	0				0.621	0			0.621	0			0.621	0			0.621	0			0.621	0			0.621	0
0.719	0			0.719	0			0.719	0				0.719	0			0.719	0			0.719	0			0.719	0			0.719	0			0.719	0
0.833	0			0.833	0			0.833	0				0.833	0			0.833	0			0.833	0			0.833	0			0.833	0			0.833	0
0.965	0			0.965	0			0.965	0				0.965	0			0.965	0			0.965	0			0.965	0			0.965	0			0.965	0
1.12	0			1.12	0			1.12	0				1.12	0			1.12	0			1.12	0			1.12	0			1.12	0			1.12	0
1.29	0			1.29	0			1.29	0				1.29	0			1.29	0			1.29	0			1.29	0			1.29	0			1.29	0
1.5	0			1.5	0			1.5	0				1.5	0			1.5	0			1.5	0			1.5	0			1.5	0			1.5	0
1.74	0			1.74	0			1.74	0				1.74	0			1.74	0			1.74	0			1.74	0			1.74	0			1.74	0
2.01	0			2.01	0			2.01	0				2.01	0			2.01	0			2.01	0			2.01	0			2.01	0			2.01	0
2.33	0			2.33	0			2.33	0				2.33	0			2.33	0			2.33	0			2.33	0			2.33	0			2.33	0
2.7	0			2.7	0			2.7	0				2.7	0			2.7	0			2.7	0			2.7	0			2.7	0			2.7	0
3.12	0			3.12	0			3.12	0				3.12	0			3.12	0			3.12	0			3.12	0			3.12	0			3.12	0
3.62	0			3.62	0			3.62	0				3.62	0			3.62	0			3.62	0			3.62	0			3.62	0			3.62	0
4.19	0			4.19	0			4.19	0				4.19	0			4.19	0			4.19	0			4.19	0			4.19	0			4.19	0
4.85	0			4.85	0			4.85	0				4.85	0			4.85	0			4.85	0			4.85	0			4.85	0			4.85	0
5.61	0			5.61	0			5.61	0				5.61	0			5.61	0			5.61	0			5.61	0			5.61	0			5.61	0
6.5	0			6.5	0			6.5	0				6.5	0			6.5	0			6.5	0			6.5	0			6.5	0			6.5	0
7.53	0			7.53	0			7.53	0				7.53	0			7.53	0			7.53	0			7.53	0			7.53	0			7.53	0
8.72	0			8.72	0			8.72	0				8.72	0			8.72	0			8.72	0			8.72	0			8.72	0			8.72	0
10.1	0			10.1	0			10.1	0				10.1	0			10.1	0			10.1	0			10.1	0			10.1	0			10.1	0
11.7	0			11.7	0			11.7	0				11.7	0			11.7	0			11.7	0			11.7	0			11.7	0			11.7	0
13.5	0			13.5	0			13.5	0				13.5	0			13.5	0			13.5	0			13.5	0			13.5	0			13.5	0
15.7	0			15.7	0			15.7	0				15.7	0			15.7	0			15.7	0			15.7	0			15.7	0			15.7	0
18.2	0			18.2	0			18.2	0				18.2	0			18.2	0			18.2	0			18.2	0			18.2	0			18.2	0
21	0			21	0			21	0				21	0			21	0			21	0			21	0			21	0			21	0
24.4	0			24.4	0			24.4	0				24.4	0			24.4	0			24.4	0			24.4	0			24.4	0			24.4	0
28.2	0			28.2	0			28.2	0				28.2	0			28.2	0			28.2	0			28.2	0			28.2	0			28.2	0
32.7	0			32.7	0			32.7	0				32.7	0			32.7	0			32.7	0			32.7	0			32.7	0			32.7	0
37.8	0			37.8	0			37.8	0				37.8	0			37.8	0			37.8	0			37.8	0			37.8	0			37.8	0
43.8	0			43.8	0			43.8	0				43.8	0			43.8	0			43.8	0			43.8	0			43.8	0			43.8	0
50.7	0			50.7	0			50.7	0				50.7	0			50.7	0			50.7	0			50.7	0			50.7	0			50.7	0
58.8	0			58.8	0			58.8	0				58.8	0			58.8	0			58.8	0			58.8	0			58.8	0			58.8	0
68.1	0			68.1	0			68.1	0				68.1	0			68.1	0			68.1	0			68.1	0			68.1	0			68.1	0
78.8	0			78.8	0			78.8	0				78.8	0			78.8	0			78.8	0			78.8	0			78.8	0			78.8	0
91.3	0			91.3	0			91.3	0				91.3	0			91.3	0			91.3	0			91.3	0			91.3	0			91.3	0
106	0			106	0			106	0				106	0			106	0			106	0			106	0			106	0			106	0
122	0			122	0			122	0				122	0			122	0			122	0			122	0			122	0			122	0
142	0			142	0			142	0				142	0			142	0			142	0			142	0			142	0			142	0
164	0			164	0			164	0				164	0			164	0			164	0			164	0			164	0			164	0
190	0			190	0			190	0				190	0			190	0			190	0			190	0			190	0			190	0
220	0			220	0			220	0				220	0			220	0			220	0			220	0			220	0			220	0
255	0			255	0			255	0				255	0			255	0			255	0			255	0			255	0			255	0
295	0			295	0			295	0				295	0			295	0			295	0			295	0			295	0			295	0
342	0			342	0			342	0				342	0			342	0			342	0			342	0			342	0			342	0
396	0			396	0			396	0				396	0			396	0			396	0			396	0			396	0			396	0
459	0			459	0			459	0				459	0			459	0			459	0			459	0			459	0			459	0
531	0			531	0			531	0				531	0			531	0			531	0			531	0			531	0			531	0
615	0			615	0			615	0				615	0			615	0			615	0			615	0			615	0			615	0
712	0			712	0			712	0				712	0			712	0			712	0			712	0			712	0			712	0
825	0			825	0			825	0				825	7.67			825	0			825	0			825	0			825	0			825	0
955	0			955	0			955	0				955	23.8			955	0			955	0			955	0			955	0			955	0
1110	0			1110	0			1110	0				1110	32.4			1110	12.8			1110	0			1110	0			1110	0			1110	0
1280	0.589			1280	0			1280	0				1280	25.8			1280	28.4			1280	11.2			1280	1.51			1280	0			1280	0
1480	11.1			1480	5.48			1480	0				1480	10.3			1480	31.9			1480	26.5			1480	6.93			1480	1.66			1480	0
1720	23.6			1720	15			1720	2.92				1720	0			1720	20.9			1720	31.7			1720	14			1720	7.97			1720	4.93
1990	28.6			1990	22.8			1990	12.1				1990	0			1990	5.99			1990	22.6			1990	19.4			1990	15.9			1990	14.5
2300	23.1			2300	24.4			2300	21.7				2300	0			2300	0			2300	7.89			2300	20.8			2300	21.4			2300	22.8
2670	11.3			2670	19.2			2670	25.6				2670	0			2670	0			2670	0			2670	18			2670	21.9			2670	24.8
3090	1.77			3090	10.3			3090	21.6				3090	0			3090	0			3090	0			3090	12.2			3090	17.5			3090	19.6
3580	0			3580	2.75			3580	12.4				3580	0			3580	0			3580	0			3580	5.84			3580	10.2			3580	10.6
4150	0			4150	0			4150	3.67				4150	0			4150	0			4150	0			4150	1.41			4150	3.46			4150	2.78
4800	0			4800	0			4800	0				4800	0			4800	0			4800	0			4800	0			4800	0			4800	0
5560	0			5560	0			5560	0				5560	0			5560	0			5560	0			5560	0			5560	0			5560	0
6440	0			6440	0			6440	0				6440	0			6440	0			6440	0			6440	0			6440	0			6440	0
7460	0			7460	0			7460	0				7460	0			7460	0			7460	0			7460	0			7460	0			7460	0
8630	0			8630	0			8630	0				8630	0			8630	0			8630	0			8630	0			8630	0			8630	0

## Sheet: R1H +E
X Intensity	a1			X Intensity	a2				X Intensity	a3			X Intensity	b1			X Intensity	b2			X Intensity	b3		X Intensity	c1			X Intensity	c2			X Intensity	c3
0.4	0			0.4	0				0.4	0			0.4	0			0.4	0			0.4	0		0.4	0			0.4	0			0.4	0
0.463	0			0.463	0				0.463	0			0.463	0			0.463	0			0.463	0		0.463	0			0.463	0			0.463	0
0.536	0			0.536	0				0.536	0			0.536	0			0.536	0			0.536	0		0.536	0			0.536	0			0.536	0
0.621	0			0.621	0				0.621	0			0.621	0			0.621	0			0.621	0		0.621	0			0.621	0			0.621	0
0.719	0			0.719	0				0.719	0			0.719	0			0.719	0			0.719	0		0.719	0			0.719	0			0.719	0
0.833	0			0.833	0				0.833	0			0.833	0			0.833	0			0.833	0		0.833	0			0.833	0			0.833	0
0.965	0			0.965	0				0.965	0			0.965	0			0.965	0			0.965	0		0.965	0			0.965	0			0.965	0
1.12	0			1.12	0				1.12	0			1.12	0			1.12	0			1.12	0		1.12	0			1.12	0			1.12	0
1.29	0			1.29	0				1.29	0			1.29	0			1.29	0			1.29	0		1.29	0			1.29	0			1.29	0
1.5	0			1.5	0				1.5	0			1.5	0			1.5	0			1.5	0		1.5	0			1.5	0			1.5	0
1.74	0			1.74	0				1.74	0			1.74	0			1.74	0			1.74	0		1.74	0			1.74	0			1.74	0
2.01	0			2.01	0				2.01	0			2.01	0			2.01	0			2.01	0		2.01	0			2.01	0			2.01	0
2.33	0			2.33	0				2.33	0			2.33	0			2.33	0			2.33	0		2.33	0			2.33	0			2.33	0
2.7	0			2.7	0				2.7	0			2.7	0			2.7	0			2.7	0		2.7	0			2.7	0			2.7	0
3.12	0			3.12	0				3.12	0			3.12	0			3.12	0			3.12	0		3.12	0			3.12	0			3.12	0
3.62	0			3.62	0				3.62	0			3.62	0			3.62	0			3.62	0		3.62	0			3.62	0			3.62	0
4.19	0			4.19	0				4.19	0			4.19	0			4.19	0			4.19	0		4.19	0			4.19	0			4.19	0
4.85	0			4.85	0				4.85	0			4.85	0			4.85	0			4.85	0		4.85	0			4.85	0			4.85	0
5.61	0			5.61	0				5.61	0			5.61	0			5.61	0			5.61	0		5.61	0			5.61	0			5.61	0
6.5	0			6.5	0				6.5	0			6.5	0			6.5	0			6.5	0		6.5	0			6.5	0			6.5	0
7.53	0			7.53	0				7.53	0			7.53	0			7.53	0			7.53	0		7.53	0			7.53	0			7.53	0
8.72	0			8.72	0				8.72	0			8.72	0			8.72	0			8.72	0		8.72	0			8.72	0			8.72	0
10.1	0			10.1	0				10.1	0			10.1	0			10.1	0			10.1	0		10.1	0			10.1	0			10.1	0
11.7	0			11.7	0				11.7	0			11.7	0			11.7	0			11.7	0		11.7	0			11.7	0			11.7	0
13.5	0			13.5	0				13.5	0			13.5	0			13.5	0			13.5	0		13.5	0			13.5	0			13.5	0
15.7	0			15.7	0				15.7	0			15.7	0			15.7	0			15.7	0		15.7	0			15.7	0			15.7	0
18.2	0			18.2	0				18.2	0			18.2	0			18.2	0			18.2	0		18.2	0			18.2	0			18.2	0
21	0			21	0				21	0			21	0			21	0			21	0		21	0			21	0			21	0
24.4	0			24.4	0				24.4	0			24.4	0			24.4	0			24.4	0		24.4	0			24.4	0			24.4	0
28.2	0			28.2	0				28.2	0			28.2	0			28.2	0			28.2	0		28.2	0			28.2	0			28.2	0
32.7	0			32.7	0				32.7	0			32.7	0			32.7	0			32.7	0		32.7	0			32.7	0			32.7	0
37.8	0			37.8	0				37.8	0			37.8	0			37.8	0			37.8	0		37.8	0			37.8	0			37.8	0
43.8	0			43.8	0				43.8	0			43.8	0			43.8	0			43.8	0		43.8	0			43.8	0			43.8	0
50.7	0			50.7	0				50.7	0			50.7	0			50.7	0			50.7	0		50.7	0			50.7	0			50.7	0
58.8	0			58.8	0				58.8	0			58.8	0			58.8	0			58.8	0		58.8	0			58.8	0			58.8	0
68.1	0			68.1	0				68.1	0			68.1	0			68.1	0			68.1	0		68.1	0			68.1	0			68.1	0
78.8	0			78.8	0				78.8	0			78.8	0			78.8	0			78.8	0		78.8	0			78.8	0			78.8	0
91.3	0			91.3	0				91.3	0			91.3	0			91.3	0			91.3	0		91.3	0			91.3	0			91.3	0
106	0			106	0				106	0			106	0			106	0			106	0		106	0			106	0			106	0
122	0			122	0				122	0			122	0			122	0			122	0		122	0			122	0			122	0
142	0			142	0				142	0			142	0			142	0			142	0		142	0			142	0			142	0
164	0			164	0				164	0			164	0			164	0			164	0		164	0			164	0			164	0
190	0			190	0				190	0			190	0			190	0			190	0		190	0			190	0			190	0
220	0			220	0				220	0			220	16.9			220	0			220	0		220	0			220	0			220	0
255	0			255	0				255	0			255	27.2			255	0			255	0		255	0			255	0			255	0
295	0			295	0				295	0			295	16.8			295	32.9			295	30.7		295	0			295	0			295	0
342	0			342	0				342	0			342	0.84			342	50.9			342	57.8		342	0			342	0			342	0
396	0			396	0				396	12.9			396	0			396	16.2			396	11.5		396	0			396	0			396	0
459	0			459	22.3				459	42.1			459	0			459	0			459	0		459	0			459	0			459	26.2
531	0			531	45.9				531	38.3			531	0			531	0			531	0		531	0			531	0			531	47.3
615	0			615	31.8				615	6.78			615	0			615	0			615	0		615	0			615	18.9			615	26.5
712	1.18			712	0				712	0			712	0			712	0			712	0		712	16.5			712	36			712	0
825	24.8			825	0				825	0			825	0			825	0			825	0		825	33.1			825	32.1			825	0
955	39.4			955	0				955	0			955	0			955	0			955	0		955	32.9			955	13			955	0
1110	28.3			1110	0				1110	0			1110	0			1110	0			1110	0		1110	16.7			1110	0			1110	0
1280	6.36			1280	0				1280	0			1280	0			1280	0			1280	0		1280	0.843			1280	0			1280	0
1480	0			1480	0				1480	0			1480	0			1480	0			1480	0		1480	0			1480	0			1480	0
1720	0			1720	0				1720	0			1720	0			1720	0			1720	0		1720	0			1720	0			1720	0
1990	0			1990	0				1990	0			1990	0			1990	0			1990	0		1990	0			1990	0			1990	0
2300	0			2300	0				2300	0			2300	0			2300	0			2300	0		2300	0			2300	0			2300	0
2670	0			2670	0				2670	0			2670	0			2670	0			2670	0		2670	0			2670	0			2670	0
3090	0			3090	0				3090	0			3090	0.196			3090	0			3090	0		3090	0			3090	0			3090	0
3580	0			3580	0				3580	0			3580	3.53			3580	0			3580	0		3580	0			3580	0			3580	0
4150	0			4150	0				4150	0			4150	8.48			4150	0			4150	0		4150	0			4150	0			4150	0
4800	0			4800	0				4800	0			4800	12.4			4800	0			4800	0		4800	0			4800	0			4800	0
5560	0			5560	0				5560	0			5560	13.6			5560	0			5560	0		5560	0			5560	0			5560	0
6440	0			6440	0				6440	0			6440	0			6440	0			6440	0		6440	0			6440	0			6440	0
7460	0			7460	0				7460	0			7460	0			7460	0			7460	0		7460	0			7460	0			7460	0
8630	0			8630	0				8630	0			8630	0			8630	0			8630	0		8630	0			8630	0			8630	0

## Sheet: R2H +E
	X Intensity	a1				X Intensity	a2				X Intensity	a3			X Intensity	b1			X Intensity	b2			X Intensity	b3			X Intensity	c1			X Intensity	c2			X Intensity	c3
	0.4	0				0.4	0				0.4	0			0.4	0			0.4	0			0.4	0			0.4	0			0.4	0			0.4	0
	0.463	0				0.463	0				0.463	0			0.463	0			0.463	0			0.463	0			0.463	0			0.463	0			0.463	0
	0.536	0				0.536	0				0.536	0			0.536	0			0.536	0			0.536	0			0.536	0			0.536	0			0.536	0
	0.621	0				0.621	0				0.621	0			0.621	0			0.621	0			0.621	0			0.621	0			0.621	0			0.621	0
	0.719	0				0.719	0				0.719	0			0.719	0			0.719	0			0.719	0			0.719	0			0.719	0			0.719	0
	0.833	0				0.833	0				0.833	0			0.833	0			0.833	0			0.833	0			0.833	0			0.833	0			0.833	0
	0.965	0				0.965	0				0.965	0			0.965	0			0.965	0			0.965	0			0.965	0			0.965	0			0.965	0
	1.12	0				1.12	0				1.12	0			1.12	0			1.12	0			1.12	0			1.12	0			1.12	0			1.12	0
	1.29	0				1.29	0				1.29	0			1.29	0			1.29	0			1.29	0			1.29	0			1.29	0			1.29	0
	1.5	0				1.5	0				1.5	0			1.5	0			1.5	0			1.5	0			1.5	0			1.5	0			1.5	0
	1.74	0				1.74	0				1.74	0			1.74	0			1.74	0			1.74	0			1.74	0			1.74	0			1.74	0
	2.01	0				2.01	0				2.01	0			2.01	0			2.01	0			2.01	0			2.01	0			2.01	0			2.01	0
	2.33	0				2.33	0				2.33	0			2.33	0			2.33	0			2.33	0			2.33	0			2.33	0			2.33	0
	2.7	0				2.7	0				2.7	0			2.7	0			2.7	0			2.7	0			2.7	0			2.7	0			2.7	0
	3.12	0				3.12	0				3.12	0			3.12	0			3.12	0			3.12	0			3.12	0			3.12	0			3.12	0
	3.62	0				3.62	0				3.62	0			3.62	0			3.62	0			3.62	0			3.62	0			3.62	0			3.62	0
	4.19	0				4.19	0				4.19	0			4.19	0			4.19	0			4.19	0			4.19	0			4.19	0			4.19	0
	4.85	0				4.85	0				4.85	0			4.85	0			4.85	0			4.85	0			4.85	0			4.85	0			4.85	0
	5.61	0				5.61	0				5.61	0			5.61	0			5.61	0			5.61	0			5.61	0			5.61	0			5.61	0
	6.5	0				6.5	0				6.5	0			6.5	0			6.5	0			6.5	0			6.5	0			6.5	0			6.5	0
	7.53	0				7.53	0				7.53	0			7.53	0			7.53	0			7.53	0			7.53	0			7.53	0			7.53	0
	8.72	0				8.72	0				8.72	0			8.72	0			8.72	0			8.72	0			8.72	0			8.72	0			8.72	0
	10.1	0				10.1	0				10.1	0			10.1	0			10.1	0			10.1	0			10.1	0			10.1	0			10.1	0
	11.7	0				11.7	0				11.7	0			11.7	0			11.7	0			11.7	0			11.7	0			11.7	0			11.7	0
	13.5	0				13.5	0				13.5	0			13.5	0			13.5	0			13.5	0			13.5	0			13.5	0			13.5	0
	15.7	0				15.7	0				15.7	0			15.7	0			15.7	0			15.7	0			15.7	0			15.7	0			15.7	0
	18.2	0				18.2	0				18.2	0			18.2	0			18.2	0			18.2	0			18.2	0			18.2	0			18.2	0
	21	0				21	0				21	0			21	0			21	0			21	0			21	0			21	0			21	0
	24.4	0				24.4	0				24.4	0			24.4	0			24.4	0			24.4	0			24.4	0			24.4	0			24.4	0
	28.2	0				28.2	0				28.2	0			28.2	0			28.2	0			28.2	0			28.2	0			28.2	0			28.2	0
	32.7	0				32.7	0				32.7	0			32.7	0			32.7	0			32.7	0			32.7	0			32.7	0			32.7	0
	37.8	0				37.8	0				37.8	0			37.8	0			37.8	0			37.8	0			37.8	0			37.8	0			37.8	0
	43.8	0				43.8	0				43.8	0			43.8	0			43.8	0			43.8	0			43.8	0			43.8	0			43.8	0
	50.7	0				50.7	0				50.7	0			50.7	0			50.7	0			50.7	0			50.7	0			50.7	0			50.7	0
	58.8	0				58.8	0				58.8	0			58.8	0			58.8	0			58.8	0			58.8	0			58.8	0			58.8	0
	68.1	0				68.1	0				68.1	0			68.1	0			68.1	0			68.1	0			68.1	0			68.1	0			68.1	0
	78.8	0				78.8	0				78.8	0			78.8	0			78.8	0			78.8	0			78.8	0			78.8	0			78.8	0
	91.3	0				91.3	0				91.3	0			91.3	0			91.3	0			91.3	0			91.3	0			91.3	0			91.3	0
	106	0				106	0				106	0			106	0			106	0			106	0			106	0			106	0			106	0
	122	0				122	0				122	0			122	0			122	0			122	0			122	0			122	0			122	0
	142	0				142	0				142	0			142	0			142	0			142	0			142	0			142	0			142	0
	164	0				164	0				164	0			164	0			164	0			164	0			164	0			164	0			164	0
	190	0				190	0				190	0			190	0			190	0			190	0			190	0			190	0			190	0
	220	0				220	0				220	0			220	0			220	0			220	0			220	0			220	0			220	0
	255	0				255	0				255	0			255	0			255	0			255	0			255	0			255	0			255	0
	295	0				295	0				295	0			295	0			295	0			295	0			295	0			295	0			295	0
	342	0				342	0				342	0			342	0			342	0			342	0			342	0			342	0			342	0
	396	0				396	0				396	0			396	0			396	0			396	0			396	0			396	0			396	0
	459	0				459	0				459	0			459	8.88			459	0			459	0			459	0			459	0			459	0
	531	0				531	0				531	0			531	26.6			531	0			531	0			531	16.1			531	0			531	0
	615	0				615	0				615	0			615	33.9			615	14.9			615	10.8			615	32.6			615	8.46			615	13.6
	712	0				712	0				712	0			712	23.7			712	31.8			712	27.7			712	32.8			712	25.8			712	29.6
	825	0				825	0				825	0			825	6.87			825	33.1			825	32.9			825	17.1			825	33.5			825	31.9
	955	0				955	0				955	0			955	0			955	18.1			955	22.1			955	1.35			955	24.3			955	19.8
	1110	2.01				1110	8.16				1110	0			1110	0			1110	2.05			1110	6.55			1110	0			1110	7.87			1110	5.07
	1280	16.8				1280	24.5				1280	5.09			1280	0			1280	0			1280	0			1280	0			1280	0			1280	0
	1480	30.1				1480	32.7				1480	21.1			1480	0			1480	0			1480	0			1480	0			1480	0			1480	0
	1720	30				1720	25.2				1720	32.3			1720	0			1720	0			1720	0			1720	0			1720	0			1720	0
	1990	17.4				1990	9.46				1990	28.3			1990	0			1990	0			1990	0			1990	0			1990	0			1990	0
	2300	3.73				2300	0				2300	13			2300	0			2300	0			2300	0			2300	0			2300	0			2300	0
	2670	0				2670	0				2670	0.132			2670	0			2670	0			2670	0			2670	0			2670	0			2670	0
	3090	0				3090	0				3090	0			3090	0			3090	0			3090	0			3090	0			3090	0			3090	0
	3580	0				3580	0				3580	0			3580	0			3580	0			3580	0			3580	0			3580	0			3580	0
	4150	0				4150	0				4150	0			4150	0			4150	0			4150	0			4150	0			4150	0			4150	0
	4800	0				4800	0				4800	0			4800	0			4800	0			4800	0			4800	0			4800	0			4800	0
	5560	0				5560	0				5560	0			5560	0			5560	0			5560	0			5560	0			5560	0			5560	0
	6440	0				6440	0				6440	0			6440	0			6440	0			6440	0			6440	0			6440	0			6440	0
	7460	0				7460	0				7460	0			7460	0			7460	0			7460	0			7460	0			7460	0			7460	0
	8630	0				8630	0				8630	0			8630	0			8630	0			8630	0			8630	0			8630	0			8630	0

## Sheet: R2H w ACN
	X Intensity	a1			X Intensity	a2				X Intensity	a3			X Intensity	b1			X Intensity	b2			X Intensity	b3			X Intensity	c1			X Intensity	c2			X Intensity	c3
	0.4	0			0.4	0				0.4	0			0.4	0			0.4	0			0.4	0			0.4	0			0.4	0			0.4	0
	0.463	0			0.463	0				0.463	0			0.463	0			0.463	0			0.463	0			0.463	0			0.463	0			0.463	0
	0.536	0			0.536	0				0.536	0			0.536	0			0.536	0			0.536	0			0.536	0			0.536	0			0.536	0
	0.621	0			0.621	0				0.621	0			0.621	0			0.621	0			0.621	0			0.621	0			0.621	0			0.621	0
	0.719	0			0.719	0				0.719	0			0.719	0			0.719	0			0.719	0			0.719	0			0.719	0			0.719	0
	0.833	0			0.833	0				0.833	0			0.833	0			0.833	0			0.833	0			0.833	0			0.833	0			0.833	0
	0.965	0			0.965	0				0.965	0			0.965	0			0.965	0			0.965	0			0.965	0			0.965	0			0.965	0
	1.12	0			1.12	0				1.12	0			1.12	0			1.12	0			1.12	0			1.12	0			1.12	0			1.12	0
	1.29	0			1.29	0				1.29	0			1.29	0			1.29	0			1.29	0			1.29	0			1.29	0			1.29	0
	1.5	0			1.5	0				1.5	0			1.5	0			1.5	0			1.5	0			1.5	0			1.5	0			1.5	0
	1.74	0			1.74	0				1.74	0			1.74	0			1.74	0			1.74	0			1.74	0			1.74	0			1.74	0
	2.01	0			2.01	0				2.01	0			2.01	0			2.01	0			2.01	0			2.01	0			2.01	0			2.01	0
	2.33	0			2.33	0				2.33	0			2.33	0			2.33	0			2.33	0			2.33	0			2.33	0			2.33	0
	2.7	0			2.7	0				2.7	0			2.7	0			2.7	0			2.7	0			2.7	0			2.7	0			2.7	0
	3.12	0			3.12	0				3.12	0			3.12	0			3.12	0			3.12	0			3.12	0			3.12	0			3.12	0
	3.62	0			3.62	0				3.62	0			3.62	0			3.62	0			3.62	0			3.62	0			3.62	0			3.62	0
	4.19	0			4.19	0				4.19	0			4.19	0			4.19	0			4.19	0			4.19	0			4.19	0			4.19	0
	4.85	0			4.85	0				4.85	0			4.85	0			4.85	0			4.85	0			4.85	0			4.85	0			4.85	0
	5.61	0			5.61	0				5.61	0			5.61	0			5.61	0			5.61	0			5.61	0			5.61	0			5.61	0
	6.5	0			6.5	0				6.5	0			6.5	0			6.5	0			6.5	0			6.5	0			6.5	0			6.5	0
	7.53	0			7.53	0				7.53	0			7.53	0			7.53	0			7.53	0			7.53	0			7.53	0			7.53	0
	8.72	0			8.72	0				8.72	0			8.72	0			8.72	0			8.72	0			8.72	0			8.72	0			8.72	0
	10.1	0			10.1	0				10.1	0			10.1	0			10.1	0			10.1	0			10.1	0			10.1	0			10.1	0
	11.7	0			11.7	0				11.7	0			11.7	0			11.7	0			11.7	0			11.7	0			11.7	0			11.7	0
	13.5	0			13.5	0				13.5	0			13.5	0			13.5	0			13.5	0			13.5	0			13.5	0			13.5	0
	15.7	0			15.7	0				15.7	0			15.7	0			15.7	0			15.7	0			15.7	0			15.7	0			15.7	0
	18.2	0			18.2	0				18.2	0			18.2	0			18.2	0			18.2	0			18.2	0			18.2	0			18.2	0
	21	0			21	0				21	0			21	0			21	0			21	0			21	0			21	0			21	0
	24.4	0			24.4	0				24.4	0			24.4	0			24.4	0			24.4	0			24.4	0			24.4	0			24.4	0
	28.2	0			28.2	0				28.2	0			28.2	0			28.2	0			28.2	0			28.2	0			28.2	0			28.2	0
	32.7	0			32.7	0				32.7	0			32.7	0			32.7	0			32.7	0			32.7	0			32.7	0			32.7	0
	37.8	0			37.8	0				37.8	0			37.8	0			37.8	0			37.8	0			37.8	0			37.8	0			37.8	0
	43.8	0			43.8	0				43.8	0			43.8	0			43.8	0			43.8	0			43.8	0			43.8	0			43.8	0
	50.7	0			50.7	0				50.7	0			50.7	0			50.7	0			50.7	0			50.7	0			50.7	0			50.7	0
	58.8	0			58.8	0				58.8	0			58.8	0			58.8	0			58.8	0			58.8	0			58.8	0			58.8	0
	68.1	0			68.1	0				68.1	0			68.1	0			68.1	0			68.1	0			68.1	0			68.1	0.0208			68.1	0
	78.8	0			78.8	0				78.8	0			78.8	0			78.8	0			78.8	0			78.8	0			78.8	0.316			78.8	0
	91.3	0			91.3	0				91.3	0			91.3	0			91.3	1.07			91.3	0.107			91.3	0			91.3	0.843			91.3	0
	106	0			106	0				106	0			106	0			106	4.15			106	2.4			106	0.492			106	1.55			106	0.191
	122	0			122	0				122	0			122	7.66			122	8.65			122	6.7			122	1.8			122	2.47			122	0.912
	142	0			142	0				142	0			142	20.3			142	13.2			142	11.6			142	3.91			142	3.65			142	2.23
	164	0			164	0				164	0			164	28			164	16.4			164	15.7			164	6.54			164	5.1			164	4.04
	190	2.24			190	0				190	0			190	25.4			190	17.3			190	17.5			190	9.24			190	6.76			190	6.09
	220	22.2			220	0				220	0			220	14.7			220	15.7			220	16.8			220	11.5			220	8.44			220	8.12
	255	35.9			255	14.3				255	2.96			255	3.97			255	12			255	13.7			255	12.8			255	9.9			255	9.85
	295	29.1			295	32.6				295	16.7			295	0			295	7.44			295	9.25			295	13			295	10.8			295	11
	342	10.5			342	34.3				342	28.7			342	0			342	3.3			342	4.74			342	11.9			342	11.1			342	11.5
	396	0			396	17.9				396	28.9			396	0			396	0.72			396	1.44			396	9.86			396	10.5			396	11.2
	459	0			459	0.828				459	17.8			459	0			459	0			459	0			459	7.2			459	9.1			459	10.2
	531	0			531	0				531	4.96			531	0			531	0			531	0			531	4.46			531	7.13			531	8.44
	615	0			615	0				615	0			615	0			615	0			615	0			615	2.14			615	4.9			615	6.33
	712	0			712	0				712	0			712	0			712	0			712	0			712	0.618			712	2.78			712	4.12
	825	0			825	0				825	0			825	0			825	0			825	0			825	0			825	1.16			825	2.17
	955	0			955	0				955	0			955	0			955	0			955	0			955	0			955	0.244			955	0.779
	1110	0			1110	0				1110	0			1110	0			1110	0			1110	0			1110	0			1110	0			1110	0.0914
	1280	0			1280	0				1280	0			1280	0			1280	0			1280	0			1280	0			1280	0			1280	0
	1480	0			1480	0				1480	0			1480	0			1480	0			1480	0			1480	0			1480	0			1480	0
	1720	0			1720	0				1720	0			1720	0			1720	0			1720	0			1720	0			1720	0			1720	0
	1990	0			1990	0				1990	0			1990	0			1990	0			1990	0			1990	0			1990	0			1990	0
	2300	0			2300	0				2300	0			2300	0			2300	0			2300	0			2300	0			2300	0			2300	0
	2670	0			2670	0				2670	0			2670	0			2670	0			2670	0			2670	0			2670	0			2670	0
	3090	0			3090	0				3090	0			3090	0			3090	0			3090	0			3090	0			3090	0			3090	0
	3580	0			3580	0				3580	0			3580	0			3580	0			3580	0			3580	0.178			3580	0			3580	0
	4150	0			4150	0				4150	0			4150	0			4150	0			4150	0			4150	0.698			4150	0.255			4150	0.0626
	4800	0			4800	0				4800	0			4800	0			4800	0			4800	0			4800	1.47			4800	0.978			4800	0.717
	5560	0			5560	0				5560	0			5560	0			5560	0			5560	0			5560	2.24			5560	1.99			5560	1.89
	6440	0			6440	0				6440	0			6440	0			6440	0			6440	0			6440	0			6440	0			6440	0
	7460	0			7460	0				7460	0			7460	0			7460	0			7460	0			7460	0			7460	0			7460	0
	8630	0			8630	0				8630	0			8630	0			8630	0			8630	0			8630	0			8630	0			8630	0

## Sheet: R1H w ACN
X Intensity	a1			X Intensity	a2			X Intensity	a3				X Intensity	b1			X Intensity	b2			X Intensity	b3		X Intensity	c1			X Intensity	c2			X Intensity	c3
0.4	0			0.4	0			0.4	0				0.4	0			0.4	0			0.4	0		0.4	0			0.4	0			0.4	0
0.463	0			0.463	0			0.463	0				0.463	0			0.463	0			0.463	0		0.463	0			0.463	0			0.463	0
0.536	0			0.536	0			0.536	0				0.536	0			0.536	0			0.536	0		0.536	0			0.536	0			0.536	0
0.621	0			0.621	0			0.621	0				0.621	0			0.621	0			0.621	0		0.621	0			0.621	0			0.621	0
0.719	0			0.719	0			0.719	0				0.719	0			0.719	0			0.719	0		0.719	0			0.719	0			0.719	0
0.833	0			0.833	0			0.833	0				0.833	0			0.833	0			0.833	0		0.833	0			0.833	0			0.833	0
0.965	0			0.965	0			0.965	0				0.965	0			0.965	0			0.965	0		0.965	0			0.965	0			0.965	0
1.12	0			1.12	0			1.12	0				1.12	0			1.12	0			1.12	0		1.12	0			1.12	0			1.12	0
1.29	0			1.29	0			1.29	0				1.29	0			1.29	0			1.29	0		1.29	0			1.29	0			1.29	0
1.5	0			1.5	0			1.5	0				1.5	0			1.5	0			1.5	0		1.5	0			1.5	0			1.5	0
1.74	0			1.74	0			1.74	0				1.74	0			1.74	0			1.74	0		1.74	0			1.74	0			1.74	0
2.01	0			2.01	0			2.01	0				2.01	0			2.01	0			2.01	0		2.01	0			2.01	0			2.01	0
2.33	0			2.33	0			2.33	0				2.33	0			2.33	0			2.33	0		2.33	0			2.33	0			2.33	0
2.7	0			2.7	0			2.7	0				2.7	0			2.7	0			2.7	0		2.7	0			2.7	0			2.7	0
3.12	0			3.12	0			3.12	0				3.12	0			3.12	0			3.12	0		3.12	0			3.12	0			3.12	0
3.62	0			3.62	0			3.62	0				3.62	0			3.62	0			3.62	0		3.62	0			3.62	0			3.62	0
4.19	0			4.19	0			4.19	0				4.19	0			4.19	0			4.19	0		4.19	0			4.19	0			4.19	0
4.85	0			4.85	0			4.85	0				4.85	0			4.85	0			4.85	0		4.85	0			4.85	0			4.85	0
5.61	0			5.61	0			5.61	0				5.61	0			5.61	0			5.61	0		5.61	0			5.61	0			5.61	0
6.5	0			6.5	0			6.5	0				6.5	0			6.5	0			6.5	0		6.5	0			6.5	0			6.5	0
7.53	0			7.53	0			7.53	0				7.53	0			7.53	0			7.53	0		7.53	0			7.53	0			7.53	0
8.72	0			8.72	0			8.72	0				8.72	0			8.72	0			8.72	0		8.72	0			8.72	0			8.72	0
10.1	0			10.1	0			10.1	0				10.1	0			10.1	0			10.1	0		10.1	0			10.1	0			10.1	0
11.7	0			11.7	0			11.7	0				11.7	0			11.7	0			11.7	0		11.7	0			11.7	0			11.7	0
13.5	0			13.5	0			13.5	0				13.5	0			13.5	0			13.5	0		13.5	0			13.5	0			13.5	0
15.7	0			15.7	0			15.7	0				15.7	0			15.7	0			15.7	0		15.7	0			15.7	0			15.7	0
18.2	0			18.2	0			18.2	0				18.2	0			18.2	0			18.2	0		18.2	0			18.2	0			18.2	0
21	0			21	0			21	0				21	0			21	0			21	0		21	0			21	0			21	0
24.4	0			24.4	0			24.4	0				24.4	0			24.4	0			24.4	0		24.4	0			24.4	0			24.4	0
28.2	0			28.2	0			28.2	0				28.2	0			28.2	0			28.2	0		28.2	0			28.2	0			28.2	0
32.7	0			32.7	0			32.7	0				32.7	0			32.7	0			32.7	0		32.7	0			32.7	0			32.7	0
37.8	0			37.8	0			37.8	0				37.8	0			37.8	0			37.8	0		37.8	0			37.8	0			37.8	0
43.8	0			43.8	0			43.8	0				43.8	0			43.8	0			43.8	0		43.8	0			43.8	0			43.8	0
50.7	0			50.7	0			50.7	0				50.7	0			50.7	0			50.7	0		50.7	0			50.7	0			50.7	0
58.8	0			58.8	0			58.8	0				58.8	0			58.8	0			58.8	0		58.8	0			58.8	0			58.8	0
68.1	0			68.1	0			68.1	0				68.1	0			68.1	0			68.1	0		68.1	0			68.1	0			68.1	0
78.8	0			78.8	0			78.8	0				78.8	0			78.8	0			78.8	0		78.8	0			78.8	0			78.8	0
91.3	0			91.3	0			91.3	0				91.3	0			91.3	0			91.3	0		91.3	0.0162			91.3	0			91.3	0
106	0			106	0			106	0				106	0			106	0.261			106	1.06		106	0.372			106	0			106	0
122	0			122	0			122	0				122	4.54			122	3.26			122	4.34		122	1.04			122	0			122	0
142	0			142	0			142	0				142	14.4			142	8.51			142	9.12		142	1.84			142	0.615			142	0
164	0			164	0			164	0				164	23.1			164	14.1			164	13.9		164	2.62			164	1.99			164	0.397
190	0			190	1.23			190	0				190	25.2			190	18.1			190	17.1		190	3.26			190	3.9			190	1.59
220	3.8			220	4.18			220	0				220	19.8			220	19			220	17.7		220	3.7			220	5.95			220	3.41
255	11.5			255	8.36			255	3.75				255	10.4			255	16.6			255	15.6		255	3.97			255	7.75			255	5.44
295	19.3			295	12.7			295	11.8				295	2.54			295	11.8			295	11.5		295	4.1			295	9.02			295	7.26
342	23.1			342	15.9			342	19.8				342	0			342	6.35			342	6.72		342	4.17			342	9.58			342	8.54
396	21			396	17			396	23.5				396	0			396	2			396	2.65		396	4.24			396	9.41			396	9.12
459	14.2			459	15.8			459	21				459	0			459	0			459	0.377		459	4.34			459	8.58			459	8.95
531	6.19			531	12.4			531	13.9				531	0			531	0			531	0		531	4.49			531	7.27			531	8.13
615	0.867			615	7.91			615	5.73				615	0			615	0			615	0		615	4.7			615	5.68			615	6.82
712	0			712	3.68			712	0.591				712	0			712	0			712	0		712	4.93			712	4.04			712	5.26
825	0			825	0.888			825	0				825	0			825	0			825	0		825	5.15			825	2.55			825	3.64
955	0			955	0			955	0				955	0			955	0			955	0		955	5.33			955	1.36			955	2.19
1110	0			1110	0			1110	0				1110	0			1110	0			1110	0		1110	5.43			1110	0.551			1110	1.03
1280	0			1280	0			1280	0				1280	0			1280	0			1280	0		1280	5.42			1280	0.126			1280	0.291
1480	0			1480	0			1480	0				1480	0			1480	0			1480	0		1480	5.28			1480	0			1480	0.000691
1720	0			1720	0			1720	0				1720	0			1720	0			1720	0		1720	5.01			1720	1.74e-05			1720	0.151
1990	0			1990	0			1990	0				1990	0			1990	0			1990	0		1990	4.6			1990	0.237			1990	0.683
2300	0			2300	0			2300	0				2300	0			2300	0			2300	0		2300	4.09			2300	0.745			2300	1.5
2670	0			2670	0			2670	0				2670	0			2670	0			2670	0		2670	3.5			2670	1.49			2670	2.47
3090	0			3090	0			3090	0				3090	0			3090	0			3090	0		3090	2.86			3090	2.39			3090	3.47
3580	0			3580	0			3580	0				3580	0			3580	0			3580	0		3580	2.22			3580	3.31			3580	4.35
4150	0			4150	0			4150	0				4150	0			4150	0			4150	0		4150	1.61			4150	4.1			4150	4.98
4800	0			4800	0			4800	0				4800	0			4800	0			4800	0		4800	1.08			4800	4.62			4800	5.25
5560	0			5560	0			5560	0				5560	0			5560	0			5560	0		5560	0.642			5560	4.74			5560	5.09
6440	0			6440	0			6440	0				6440	0			6440	0			6440	0		6440	0			6440	0			6440	0
7460	0			7460	0			7460	0				7460	0			7460	0			7460	0		7460	0			7460	0			7460	0
8630	0			8630	0			8630	0				8630	0			8630	0			8630	0		8630	0			8630	0			8630	0

## Sheet: R w ACN
X Intensity	a1			X Intensity	a2			X Intensity	a3				X Intensity	b1			X Intensity	b2			X Intensity	b3			X Intensity	c1			X Intensity	c2			X Intensity	c3
0.4	0			0.4	0			0.4	0				0.4	0			0.4	0			0.4	0			0.4	0			0.4	0			0.4	0
0.463	0			0.463	0			0.463	0				0.463	0			0.463	0			0.463	0			0.463	0			0.463	0			0.463	0
0.536	0			0.536	0			0.536	0				0.536	0			0.536	0			0.536	0			0.536	0			0.536	0			0.536	0
0.621	0			0.621	0			0.621	0				0.621	0			0.621	0			0.621	0			0.621	0			0.621	0			0.621	0
0.719	0			0.719	0			0.719	0				0.719	0			0.719	0			0.719	0			0.719	0			0.719	0			0.719	0
0.833	0			0.833	0			0.833	0				0.833	0			0.833	0			0.833	0			0.833	0			0.833	0			0.833	0
0.965	0			0.965	0			0.965	0				0.965	0			0.965	0			0.965	0			0.965	0			0.965	0			0.965	0
1.12	0			1.12	0			1.12	0				1.12	0			1.12	0			1.12	0			1.12	0			1.12	0			1.12	0
1.29	0			1.29	0			1.29	0				1.29	0			1.29	0			1.29	0			1.29	0			1.29	0			1.29	0
1.5	0			1.5	0			1.5	0				1.5	0			1.5	0			1.5	0			1.5	0			1.5	0			1.5	0
1.74	0			1.74	0			1.74	0				1.74	0			1.74	0			1.74	0			1.74	0			1.74	0			1.74	0
2.01	0			2.01	0			2.01	0				2.01	0			2.01	0			2.01	0			2.01	0			2.01	0			2.01	0
2.33	0			2.33	0			2.33	0				2.33	0			2.33	0			2.33	0			2.33	0			2.33	0			2.33	0
2.7	0			2.7	0			2.7	0				2.7	0			2.7	0			2.7	0			2.7	0			2.7	0			2.7	0
3.12	0			3.12	0			3.12	0				3.12	0			3.12	0			3.12	0			3.12	0			3.12	0			3.12	0
3.62	0			3.62	0			3.62	0				3.62	0			3.62	0			3.62	0			3.62	0			3.62	0			3.62	0
4.19	0			4.19	0			4.19	0				4.19	0			4.19	0			4.19	0			4.19	0			4.19	0			4.19	0
4.85	0			4.85	0			4.85	0				4.85	0			4.85	0			4.85	0			4.85	0			4.85	0			4.85	0
5.61	0			5.61	0			5.61	0				5.61	0			5.61	0			5.61	0			5.61	0			5.61	0			5.61	0
6.5	0			6.5	0			6.5	0				6.5	0			6.5	0			6.5	0			6.5	0			6.5	0			6.5	0
7.53	0			7.53	0			7.53	0				7.53	0			7.53	0			7.53	0			7.53	0			7.53	0			7.53	0
8.72	0			8.72	0			8.72	0				8.72	0			8.72	0			8.72	0			8.72	0			8.72	0			8.72	0
10.1	0			10.1	0			10.1	0				10.1	0			10.1	0			10.1	0			10.1	0			10.1	0			10.1	0
11.7	0			11.7	0			11.7	0				11.7	0			11.7	0			11.7	0			11.7	0			11.7	0			11.7	0
13.5	0			13.5	0			13.5	0				13.5	0			13.5	0			13.5	0			13.5	0			13.5	0			13.5	0
15.7	0			15.7	0			15.7	0				15.7	0			15.7	0			15.7	0			15.7	0			15.7	0			15.7	0
18.2	0			18.2	0			18.2	0				18.2	0			18.2	0			18.2	0			18.2	0			18.2	0			18.2	0
21	0			21	0			21	0				21	0			21	0			21	0			21	0			21	0			21	0
24.4	0			24.4	0			24.4	0				24.4	0			24.4	0			24.4	0			24.4	0			24.4	0			24.4	0
28.2	0			28.2	0			28.2	0				28.2	0			28.2	0			28.2	0			28.2	0			28.2	0			28.2	0
32.7	0			32.7	0			32.7	0				32.7	0			32.7	0			32.7	0			32.7	0			32.7	0			32.7	0
37.8	0			37.8	0			37.8	0				37.8	0			37.8	0			37.8	0			37.8	0			37.8	0			37.8	0
43.8	0			43.8	0			43.8	0				43.8	0			43.8	0			43.8	0			43.8	0			43.8	0			43.8	0
50.7	0			50.7	0			50.7	0				50.7	0			50.7	0			50.7	0			50.7	0			50.7	0			50.7	0
58.8	0			58.8	0			58.8	0				58.8	0.633			58.8	0			58.8	0			58.8	0			58.8	0			58.8	0
68.1	0			68.1	0			68.1	0				68.1	2.48			68.1	1.2			68.1	0.379			68.1	0			68.1	0			68.1	0
78.8	0			78.8	0			78.8	0				78.8	5.11			78.8	3.59			78.8	1.71			78.8	0			78.8	0			78.8	0.252
91.3	0			91.3	0			91.3	0				91.3	7.82			91.3	6.54			91.3	3.81			91.3	0			91.3	0			91.3	1.08
106	0			106	0			106	0				106	10			106	9.31			106	6.19			106	0			106	0			106	2.3
122	0			122	0			122	0				122	11.3			122	11.3			122	8.38			122	1.04			122	0.336			122	3.77
142	0			142	0			142	0				142	11.7			142	12.3			142	10			142	7.67			142	2.78			142	5.45
164	0			164	0			164	0				164	11.2			164	12.1			164	10.9			164	17.1			164	7.43			164	7.37
190	0			190	0			190	0				190	10			190	11			190	11			190	24			190	13.1			190	9.44
220	0.793			220	0			220	0				220	8.42			220	9.24			220	10.4			220	24.3			220	17.7			220	11.4
255	13.4			255	7.74			255	0				255	6.62			255	7.1			255	9.2			255	17.6			255	19.6			255	12.8
295	26.8			295	22.3			295	0.28				295	4.84			295	4.94			295	7.68			295	7.67			295	17.8			295	13.1
342	30			342	30.8			342	11.8				342	3.24			342	3.02			342	6.01			342	0.608			342	12.8			342	12.1
396	21.2			396	26.1			396	25.3				396	1.91			396	1.54			396	4.37			396	0			396	6.67			396	9.86
459	7.81			459	12.3			459	30				459	0.941			459	0.578			459	2.9			459	0			459	1.81			459	6.68
531	0			531	0.813			531	22.9				531	0.332			531	0.111			531	1.7			531	0			531	0			531	3.42
615	0			615	0			615	9.64				615	0.0517			615	0			615	0.837			615	0			615	0			615	0.993
712	0			712	0			712	0.0875				712	0			712	0			712	0.303			712	0			712	0			712	0
825	0			825	0			825	0				825	0			825	0			825	0.0546			825	0			825	0			825	0
955	0			955	0			955	0				955	0			955	0			955	0			955	0			955	0			955	0
1110	0			1110	0			1110	0				1110	0			1110	0			1110	0			1110	0			1110	0			1110	0
1280	0			1280	0			1280	0				1280	0			1280	0			1280	0			1280	0			1280	0			1280	0
1480	0			1480	0			1480	0				1480	0			1480	0			1480	0			1480	0			1480	0			1480	0
1720	0			1720	0			1720	0				1720	0			1720	0.0302			1720	0			1720	0			1720	0			1720	0
1990	0			1990	0			1990	0				1990	0			1990	0.122			1990	0.0319			1990	0			1990	0			1990	0
2300	0			2300	0			2300	0				2300	0			2300	0.279			2300	0.119			2300	0			2300	0			2300	0
2670	0			2670	0			2670	0				2670	0			2670	0.487			2670	0.262			2670	0			2670	0			2670	0
3090	0			3090	0			3090	0				3090	0			3090	0.717			3090	0.445			3090	0			3090	0			3090	0
3580	0			3580	0			3580	0				3580	0.146			3580	0.935			3580	0.641			3580	0			3580	0			3580	0
4150	0			4150	0			4150	0				4150	0.518			4150	1.11			4150	0.815			4150	0			4150	0			4150	0
4800	0			4800	0			4800	0				4800	1.06			4800	1.2			4800	0.934			4800	0			4800	0			4800	0
5560	0			5560	0			5560	0				5560	1.6			5560	1.19			5560	0.968			5560	0			5560	0			5560	0
6440	0			6440	0			6440	0				6440	0			6440	0			6440	0			6440	0			6440	0			6440	0
7460	0			7460	0			7460	0				7460	0			7460	0			7460	0			7460	0			7460	0			7460	0
8630	0			8630	0			8630	0				8630	0			8630	0			8630	0			8630	0			8630	0			8630	0

## Sheet: E w ACN
X Intensity	a1			X Intensity	a2			X Intensity	a3				X Intensity	b1			X Intensity	b2			X Intensity	b3		X Intensity	c1			X Intensity	c2			X Intensity	c3
0.4	0			0.4	0			0.4	0				0.4	0			0.4	0			0.4	0		0.4	0			0.4	0			0.4	0
0.463	0			0.463	0			0.463	0				0.463	0			0.463	0			0.463	0		0.463	0			0.463	0			0.463	0
0.536	0			0.536	0			0.536	0				0.536	0			0.536	0			0.536	0		0.536	0			0.536	0			0.536	0
0.621	0			0.621	0			0.621	0				0.621	0			0.621	0			0.621	0		0.621	0			0.621	0			0.621	0
0.719	0			0.719	0			0.719	0				0.719	0			0.719	0			0.719	0		0.719	0			0.719	0			0.719	0
0.833	0			0.833	0			0.833	0				0.833	0			0.833	0			0.833	0		0.833	0			0.833	0			0.833	0
0.965	0			0.965	0			0.965	0				0.965	0			0.965	0			0.965	0		0.965	0			0.965	0			0.965	0
1.12	0			1.12	0			1.12	0				1.12	0			1.12	0			1.12	0		1.12	0			1.12	0			1.12	0
1.29	0			1.29	0			1.29	0				1.29	0			1.29	0			1.29	0		1.29	0			1.29	0			1.29	0
1.5	0			1.5	0			1.5	0				1.5	0			1.5	0			1.5	0		1.5	0			1.5	0			1.5	0
1.74	0			1.74	0			1.74	0				1.74	0			1.74	0			1.74	0		1.74	0			1.74	0			1.74	0
2.01	0			2.01	0			2.01	0				2.01	0			2.01	0			2.01	0		2.01	0			2.01	0			2.01	0
2.33	0			2.33	0			2.33	0				2.33	0			2.33	0			2.33	0		2.33	0			2.33	0			2.33	0
2.7	0			2.7	0			2.7	0				2.7	0			2.7	0			2.7	0		2.7	0			2.7	0			2.7	0
3.12	0			3.12	0			3.12	0				3.12	0			3.12	0			3.12	0		3.12	0			3.12	0			3.12	0
3.62	0			3.62	0			3.62	0				3.62	0			3.62	0			3.62	0		3.62	0			3.62	0			3.62	0
4.19	0			4.19	0			4.19	0				4.19	0			4.19	0			4.19	0		4.19	0			4.19	0			4.19	0
4.85	0			4.85	0			4.85	0				4.85	0			4.85	0			4.85	0		4.85	0			4.85	0			4.85	0
5.61	0			5.61	0			5.61	0				5.61	0			5.61	0			5.61	0		5.61	0			5.61	0			5.61	0
6.5	0			6.5	0			6.5	0				6.5	0			6.5	0			6.5	0		6.5	0			6.5	0			6.5	0
7.53	0			7.53	0			7.53	0				7.53	0			7.53	0			7.53	0		7.53	0			7.53	0			7.53	0
8.72	0			8.72	0			8.72	0				8.72	0			8.72	0			8.72	0		8.72	0			8.72	0			8.72	0
10.1	0			10.1	0			10.1	0				10.1	0			10.1	0			10.1	0		10.1	0			10.1	0			10.1	0
11.7	0			11.7	0			11.7	0				11.7	0			11.7	0			11.7	0		11.7	0			11.7	0			11.7	0
13.5	0			13.5	0			13.5	0				13.5	0			13.5	0			13.5	0		13.5	0			13.5	0			13.5	0
15.7	0			15.7	0			15.7	0				15.7	0			15.7	0			15.7	0		15.7	0			15.7	0			15.7	0
18.2	0			18.2	0			18.2	0				18.2	0			18.2	0			18.2	0		18.2	0			18.2	0			18.2	0
21	0			21	0			21	0				21	0			21	0			21	0		21	0			21	0			21	0
24.4	0			24.4	0			24.4	0				24.4	0			24.4	0			24.4	1.54		24.4	0			24.4	0			24.4	0
28.2	0			28.2	0			28.2	0				28.2	0			28.2	0			28.2	2.56		28.2	0			28.2	0			28.2	0
32.7	0			32.7	0			32.7	0				32.7	0			32.7	0			32.7	1.39		32.7	0			32.7	0			32.7	0
37.8	0			37.8	0			37.8	0				37.8	0			37.8	0			37.8	0		37.8	0			37.8	0			37.8	0
43.8	0			43.8	0			43.8	0				43.8	0			43.8	0			43.8	0		43.8	0.0465			43.8	0			43.8	0
50.7	0			50.7	0			50.7	0				50.7	0			50.7	0			50.7	0		50.7	0.179			50.7	0			50.7	0
58.8	0			58.8	0			58.8	0				58.8	0			58.8	0			58.8	0		58.8	0.535			58.8	0			58.8	3.11
68.1	0			68.1	0			68.1	0				68.1	0			68.1	0			68.1	0		68.1	1.46			68.1	0.408			68.1	6.35
78.8	0			78.8	0			78.8	0				78.8	0			78.8	0			78.8	0		78.8	3.11			78.8	1.57			78.8	5.3
91.3	0			91.3	0			91.3	0				91.3	0			91.3	0			91.3	0		91.3	5.08			91.3	3.34			91.3	1.45
106	0			106	0			106	0				106	0			106	0			106	0		106	6.5			106	5.18			106	0
122	0			122	0			122	0				122	38.5			122	0			122	0		122	6.48			122	6.39			122	0
142	0			142	0			142	0				142	47			142	12.4			142	0		142	4.78			142	6.48			142	0
164	0			164	0			164	0				164	14.4			164	30.6			164	3.61		164	2.19			164	5.33			164	0
190	8.08			190	0			190	0				190	0			190	34.6			190	14.3		190	0.237			190	3.37			190	0
220	51			220	7.72			220	0				220	0			220	20			220	24.5		220	0			220	1.37			220	0
255	40.9			255	46.1			255	0				255	0			255	2.41			255	26.4		255	0			255	0.159			255	0
295	0			295	41.9			295	24.7				295	0			295	0			295	18.7		295	0			295	0			295	0
342	0			342	4.29			342	46.1				342	0			342	0			342	7		342	0			342	0			342	0
396	0			396	0			396	29.1				396	0			396	0			396	0		396	0			396	0			396	0
459	0			459	0			459	0				459	0			459	0			459	0		459	0			459	0			459	3.8
531	0			531	0			531	0				531	0			531	0			531	0		531	0			531	0			531	13.4
615	0			615	0			615	0				615	0			615	0			615	0		615	0			615	0			615	21.9
712	0			712	0			712	0				712	0			712	0			712	0		712	2.45			712	0.59			712	23
825	0			825	0			825	0				825	0			825	0			825	0		825	7.79			825	2.6			825	15.9
955	0			955	0			955	0				955	0			955	0			955	0		955	13.4			955	5.65			955	5.88
1110	0			1110	0			1110	0				1110	0			1110	0			1110	0		1110	16.3			1110	8.79			1110	0
1280	0			1280	0			1280	0				1280	0			1280	0			1280	0		1280	14.9			1280	11			1280	0
1480	0			1480	0			1480	0				1480	0			1480	0			1480	0		1480	10			1480	11.5			1480	0
1720	0			1720	0			1720	0				1720	0			1720	0			1720	0		1720	4.14			1720	10.3			1720	0
1990	0			1990	0			1990	0				1990	0			1990	0			1990	0		1990	0.354			1990	7.71			1990	0
2300	0			2300	0			2300	0				2300	0			2300	0			2300	0		2300	0			2300	4.59			2300	0
2670	0			2670	0			2670	0				2670	0			2670	0			2670	0		2670	0			2670	1.9			2670	0
3090	0			3090	0			3090	0				3090	0			3090	0			3090	0		3090	0			3090	0.346			3090	0
3580	0			3580	0			3580	0				3580	0			3580	0			3580	0		3580	0			3580	0			3580	0
4150	0			4150	0			4150	0				4150	0			4150	0			4150	0		4150	0			4150	0			4150	0
4800	0			4800	0			4800	0				4800	0			4800	0			4800	0		4800	0			4800	0.159			4800	0
5560	0			5560	0			5560	0				5560	0			5560	0			5560	0		5560	0			5560	1.24			5560	0
6440	0			6440	0			6440	0				6440	0			6440	0			6440	0		6440	0			6440	0			6440	0
7460	0			7460	0			7460	0				7460	0			7460	0			7460	0		7460	0			7460	0			7460	0
8630	0			8630	0			8630	0				8630	0			8630	0			8630	0		8630	0			8630	0			8630	0

## Sheet: count rate
diameter
			soluble				complex with E
	nm	E	R	R1H	R2H	E	R	R1H	R2H
		646.8	346.3	434.7	286.7		2064	1656	1722
		570.6	387.3	412.1	377.4		2214	1581	1587
		575	516.6	473.6	424.9		2621	1470	1603
		337.7	149.5	185.8	162.4		1656	2157	642.3
		302.8	154.2	206.9	179.9		2171	875.5	745.9
		320.1	185.1	216.4	184.9		2069	1099	834.7
		717.5	298.8	568.2	267.7		2196	808.8	1039
		431.3	290.9	476.5	301.6		2464	1202	736
		591.8	290	582	346.4		2559	1336	805.7
	Average	499.289	290.967	395.133	281.322		2223.78	1353.92	1079.51
	STDEV	154.192	118.975	154.394	92.4882		296.516	420.663	433.211
