# Supplementary material for: Metal-dependent and metal-free mechanisms of peptide condensate catalysts
Source: Nat Commun. 2026 Mar 28;17:4548. doi: 10.1038/s41467-026-71117-4 (PMC13194831; doi:10.1038/s41467-026-71117-4)
Supplement: Supplementary file 10 — Source data [file 41467_2026_71117_MOESM10_ESM.zip › Source data_Fig 5f.xlsx]

## Sheet: R2H-E
							Condensates					Diliute					y = 0.33372 + (2.38226−0.33372)/(1+(x/7.49174)^11.27301)		Condensates	Dilute	Condensates	Dilute	Condensates	Dilute
							580 (Ch1)	640 (Ch2)	R = I1/I2	Average	STD	580 (Ch1)	640 (Ch2)	R = I1/I2					0.311035	0.999701	solve 0.311035447411259 = 0.33372 + (2.38226−0.33372)/(1+(x/7.49174)^11.27301) for x	solve 0.999700812508517 = 0.33372 + (2.38226−0.33372)/(1+(x/7.49174)^11.27301) for x	NA	7.99324
071225_(R2H-E)+20uM probe_0.2% DMSO+2.8% MeCN_4_6um size_2um scale							36.4069	117.051	0.311035	0.305651	0.00971622	1.22243	1.16846	1.04619	0.999701				0.302317	0.907306	solve 0.302316922476986 = 0.33372 + (2.38226−0.33372)/(1+(x/7.49174)^11.27301) for x	solve 0.907306191940424 = 0.33372 + (2.38226−0.33372)/(1+(x/7.49174)^11.27301) for x	NA	8.14646
Name	Z-Position	Area	Channel_1_FITC2-T1.Intensity Mean Value	Channel_2_FITC-T2.Intensity Mean Value	Diameter		36.467	120.625	0.302317			1.24121	1.31015	0.947381					0.31948	0.99837	solve 0.319479937652406 = 0.33372 + (2.38226−0.33372)/(1+(x/7.49174)^11.27301) for x	solve 0.998369615372796 = 0.33372 + (2.38226−0.33372)/(1+(x/7.49174)^11.27301) for x	NA	7.99534
		µm²			µm		37.1933	116.418	0.31948			1.47695	2.32651	0.634835					0.322563	1.08833	solve 0.322563328090605 = 0.33372 + (2.38226−0.33372)/(1+(x/7.49174)^11.27301) for x	solve 1.08832926421399 = 0.33372 + (2.38226−0.33372)/(1+(x/7.49174)^11.27301) for x	NA	7.85881
Circle (Diameter)	4	26.7043	36.4069	117.051	5.83103		30.5285	94.6434	0.322563			1.22847	1.11929	1.09755					0.310578	1.01555	solve 0.310578470289607 = 0.33372 + (2.38226−0.33372)/(1+(x/7.49174)^11.27301) for x	solve 1.01555443852384 = 0.33372 + (2.38226−0.33372)/(1+(x/7.49174)^11.27301) for x	NA	7.96842
Circle (Diameter)	4	7.06858	1.22243	1.16846	3		33.8163	108.882	0.310578			1.24411	1.11425	1.11655					0.314192	1.02643	solve 0.314192415334064 = 0.33372 + (2.38226−0.33372)/(1+(x/7.49174)^11.27301) for x	solve 1.02643100931012 = 0.33372 + (2.38226−0.33372)/(1+(x/7.49174)^11.27301) for x	NA	7.9516
Circle (Diameter)	4	7.06858	1.24121	1.31015	3		32.8775	104.641	0.314192			1.17551	1.0781	1.09035					0.304763	1.05341	solve 0.304762640183667 = 0.33372 + (2.38226−0.33372)/(1+(x/7.49174)^11.27301) for x	solve 1.05340876460302 = 0.33372 + (2.38226−0.33372)/(1+(x/7.49174)^11.27301) for x	NA	7.91058
Circle (Diameter)	4	7.06858	1.47695	2.32651	3		33.3718	109.501	0.304763			1.26912	1.09452	1.15952					0.294237	0.931723	solve 0.294236869898223 = 0.33372 + (2.38226−0.33372)/(1+(x/7.49174)^11.27301) for x	solve 0.93172272489588 = 0.33372 + (2.38226−0.33372)/(1+(x/7.49174)^11.27301) for x	NA	8.10438
Circle (Diameter)	4	7.06858	1.22847	1.11929	3		28.9951	98.5435	0.294237			1.34311	1.55488	0.863799					0.295949	0.996205	solve 0.295948668190892 = 0.33372 + (2.38226−0.33372)/(1+(x/7.49174)^11.27301) for x	solve 0.996204739909898 = 0.33372 + (2.38226−0.33372)/(1+(x/7.49174)^11.27301) for x	NA	7.99876
Circle (Diameter)	4	7.06858	1.24411	1.11425	3		34.6026	116.921	0.295949			1.30119	1.40397	0.926794					0.298783	0.977123	solve 0.298782937288052 = 0.33372 + (2.38226−0.33372)/(1+(x/7.49174)^11.27301) for x	solve 0.977122507442951 = 0.33372 + (2.38226−0.33372)/(1+(x/7.49174)^11.27301) for x	NA	8.02926
Circle (Diameter)	4	7.06858	1.17551	1.0781	3		34.0656	114.015	0.298783			1.35676	1.77232	0.765532					0.297335	0.941232	solve 0.297335425695767 = 0.33372 + (2.38226−0.33372)/(1+(x/7.49174)^11.27301) for x	solve 0.9412322689812 = 0.33372 + (2.38226−0.33372)/(1+(x/7.49174)^11.27301) for x	NA	8.08832
Circle (Diameter)	4	7.06858	1.26912	1.09452	3		34.3168	115.414	0.297335			1.31212	1.37349	0.955318					0.296578	1.0179	solve 0.296578125142695 = 0.33372 + (2.38226−0.33372)/(1+(x/7.49174)^11.27301) for x	solve 1.01790192038186 = 0.33372 + (2.38226−0.33372)/(1+(x/7.49174)^11.27301) for x	NA	7.96477
Circle (Diameter)	4	7.06858	1.34311	1.55488	3		32.3584	109.106	0.296578			1.27698	1.25305	1.0191
Circle (Diameter)	4	7.06858	1.30119	1.40397	3							1.23862	1.41635	0.87451
Circle (Diameter)	4	7.06858	1.35676	1.77232	3							1.21436	1.24162	0.978042											Condensates	Dilute
Circle (Diameter)	4	7.06858	1.31212	1.37349	3							1.17115	1.01497	1.15388									pH			8.00083
Circle (Diameter)	4	7.06858	1.27698	1.25305	3							1.15019	1.03169	1.11486												0.0817838
Circle (Diameter)	4	7.06858	1.23862	1.41635	3							1.15387	1.09623	1.05258
Circle (Diameter)	4	7.06858	1.21436	1.24162	3							1.40365	1.92895	0.727675
Circle (Diameter)	4	7.06858	1.17115	1.01497	3							1.16786	1.13958	1.02481
Circle (Diameter)	4	7.06858	1.15019	1.03169	3							1.17507	1.04228	1.12741
Circle (Diameter)	4	7.06858	1.15387	1.09623	3							1.21881	1.1178	1.09037
Circle (Diameter)	4	7.06858	1.40365	1.92895	3							1.1349	1.24949	0.908285
Circle (Diameter)	4	7.06858	1.16786	1.13958	3							1.16734	1.02198	1.14224
Circle (Diameter)	4	7.06858	1.17507	1.04228	3							1.15915	0.986311	1.17524
Circle (Diameter)	4	7.06858	1.21881	1.1178	3							1.38357	1.48632	0.93087	0.907306
Circle (Diameter)	4	7.06858	1.1349	1.24949	3							1.32547	1.19406	1.11005
Circle (Diameter)	4	7.06858	1.16734	1.02198	3							1.26869	1.21562	1.04365
Circle (Diameter)	4	7.06858	1.15915	0.986311	3							1.53002	2.32029	0.659409
												1.31672	1.43147	0.919836
071225_(R2H-E)+20uM probe_0.2% DMSO+2.8% MeCN_1_6.6um size_check background_2um scale												1.40064	1.72758	0.810752
Name	Z-Position	Area	Channel_1_FITC2-T1.Intensity Mean Value	Channel_2_FITC-T2.Intensity Mean Value	Diameter							1.30668	1.34404	0.97221
		µm²			µm							1.32607	1.44215	0.919509
Circle (Diameter)	11	29.8544	36.467	120.625	6.16538							1.37607	1.76997	0.777457
Circle (Diameter)	11	7.06858	1.38357	1.48632	3							1.51244	2.32205	0.651336
Circle (Diameter)	11	7.06858	1.32547	1.19406	3							1.49295	2.19847	0.679084
Circle (Diameter)	11	7.06858	1.26869	1.21562	3							1.27603	1.3743	0.9285
Circle (Diameter)	11	7.06858	1.53002	2.32029	3							1.25481	1.22404	1.02514
Circle (Diameter)	11	7.06858	1.31672	1.43147	3							1.32662	1.42961	0.927962
Circle (Diameter)	11	7.06858	1.40064	1.72758	3							1.29167	1.39489	0.926001
Circle (Diameter)	11	7.06858	1.30668	1.34404	3							1.23379	1.12176	1.09987
Circle (Diameter)	11	7.06858	1.32607	1.44215	3							1.23796	1.38501	0.893829
Circle (Diameter)	11	7.06858	1.37607	1.76997	3							1.234	1.16852	1.05604
Circle (Diameter)	11	7.06858	1.51244	2.32205	3							1.22737	1.18227	1.03815	0.99837
Circle (Diameter)	11	7.06858	1.49295	2.19847	3							1.27702	1.27446	1.00201
Circle (Diameter)	11	7.06858	1.27603	1.3743	3							1.44956	2.10011	0.690228
Circle (Diameter)	11	7.06858	1.25481	1.22404	3							1.50473	2.01412	0.74709
Circle (Diameter)	11	7.06858	1.32662	1.42961	3							1.24245	1.11577	1.11354
Circle (Diameter)	11	7.06858	1.29167	1.39489	3							1.24372	1.11204	1.11841
Circle (Diameter)	11	7.06858	1.23379	1.12176	3							1.2056	1.09549	1.10051
Circle (Diameter)	11	7.06858	1.23796	1.38501	3							1.25252	1.19276	1.0501
Circle (Diameter)	11	7.06858	1.234	1.16852	3							1.19675	1.05757	1.13161
												1.19447	1.09804	1.08782
												1.16401	1.02906	1.13114
												1.15515	1.03867	1.11215
071225_(R2H-E)+20uM probe_0.2% DMSO+2.8% MeCN_5_6.53um size_not good-no background space_2um scale												1.20329	1.13812	1.05727
Name	Z-Position	Area	Channel_1_FITC2-T1.Intensity Mean Value	Channel_2_FITC-T2.Intensity Mean Value	Diameter							1.21758	1.48043	0.822455
		µm²			µm							1.3317	1.69692	0.784776
Circle (Diameter)	8	30.9572	37.1933	116.418	6.27821							1.27398	1.34939	0.944116
Circle (Diameter)	8	7.06858	1.22737	1.18227	3							1.22776	1.24916	0.982872
Circle (Diameter)	8	7.06858	1.27702	1.27446	3							1.18486	1.16654	1.01571
Circle (Diameter)	8	7.06858	1.44956	2.10011	3							1.23332	1.24551	0.990216
Circle (Diameter)	8	7.06858	1.50473	2.01412	3							1.16745	1.06695	1.09419
Circle (Diameter)	8	7.06858	1.24245	1.11577	3							1.19926	1.26051	0.951412
Circle (Diameter)	8	7.06858	1.24372	1.11204	3							1.26866	1.10743	1.14558	1.08833
Circle (Diameter)	8	7.06858	1.2056	1.09549	3							1.25352	1.12952	1.10977
Circle (Diameter)	8	7.06858	1.25252	1.19276	3							1.24745	1.23769	1.00789
Circle (Diameter)	8	7.06858	1.19675	1.05757	3							1.31362	1.34281	0.978261
Circle (Diameter)	8	7.06858	1.19447	1.09804	3							1.24066	1.08346	1.14509
Circle (Diameter)	8	7.06858	1.16401	1.02906	3							1.2321	1.17673	1.04705
Circle (Diameter)	8	7.06858	1.15515	1.03867	3							1.22218	1.13955	1.07251
Circle (Diameter)	8	7.06858	1.20329	1.13812	3							1.22914	1.08511	1.13273
Circle (Diameter)	8	7.06858	1.21758	1.48043	3							1.23022	1.06673	1.15327
Circle (Diameter)	8	7.06858	1.3317	1.69692	3							1.25483	1.17629	1.06677
Circle (Diameter)	8	7.06858	1.27398	1.34939	3							1.24842	1.17991	1.05806
Circle (Diameter)	8	7.06858	1.22776	1.24916	3							1.39987	1.96134	0.713733
Circle (Diameter)	8	7.06858	1.18486	1.16654	3							1.29136	1.21806	1.06018
Circle (Diameter)	8	7.06858	1.23332	1.24551	3							1.21035	1.05859	1.14336
Circle (Diameter)	8	7.06858	1.16745	1.06695	3							1.21026	1.02138	1.18493
Circle (Diameter)	8	7.06858	1.19926	1.26051	3							1.16046	1.04427	1.11127
												1.15045	1.01659	1.13167
												1.18891	1.04925	1.1331
												1.1961	1.01704	1.17606
												1.20123	1.06902	1.12367
071225_(R2H-E)+20uM probe_0.2% DMSO+2.8% MeCN_8_6um size_2um												1.30522	1.34966	0.967077
Name	Z-Position	Area	Channel_1_FITC2-T1.Intensity Mean Value	Channel_2_FITC-T2.Intensity Mean Value	Diameter							1.17444	0.993448	1.18219
		µm²			µm							1.15196	1.02506	1.12379
Circle (Diameter)	4	27.7405	30.5285	94.6434	5.94309							1.15499	1.0027	1.15188
Circle (Diameter)	4	7.06858	1.26866	1.10743	3							1.22496	1.13087	1.0832	1.01555
Circle (Diameter)	4	7.06858	1.25352	1.12952	3							1.4418	1.72744	0.834646
Circle (Diameter)	4	7.06858	1.24745	1.23769	3							1.20771	1.05356	1.14631
Circle (Diameter)	4	7.06858	1.31362	1.34281	3							1.35871	1.71723	0.791223
Circle (Diameter)	4	7.06858	1.24066	1.08346	3							1.20318	1.22983	0.97833
Circle (Diameter)	4	7.06858	1.2321	1.17673	3							1.18433	1.03629	1.14285
Circle (Diameter)	4	7.06858	1.22218	1.13955	3							1.22739	1.31721	0.93181
Circle (Diameter)	4	7.06858	1.22914	1.08511	3							1.15858	1.07566	1.07709
Circle (Diameter)	4	7.06858	1.23022	1.06673	3							1.15365	1.02658	1.12378
Circle (Diameter)	4	7.06858	1.25483	1.17629	3							1.14951	1.01114	1.13685
Circle (Diameter)	4	7.06858	1.24842	1.17991	3							1.20686	1.03008	1.17162
Circle (Diameter)	4	7.06858	1.39987	1.96134	3							1.24254	1.22641	1.01316
Circle (Diameter)	4	7.06858	1.29136	1.21806	3							1.31957	1.60447	0.822435
Circle (Diameter)	4	7.06858	1.21035	1.05859	3							1.15219	1.13414	1.01591
Circle (Diameter)	4	7.06858	1.21026	1.02138	3							1.2259	1.14073	1.07466
Circle (Diameter)	4	7.06858	1.16046	1.04427	3							1.14978	1.10176	1.04358
Circle (Diameter)	4	7.06858	1.15045	1.01659	3							1.20491	1.10306	1.09233
Circle (Diameter)	4	7.06858	1.18891	1.04925	3							1.24221	1.05895	1.17306
Circle (Diameter)	4	7.06858	1.1961	1.01704	3							1.31933	1.4799	0.8915
Circle (Diameter)	4	7.06858	1.20123	1.06902	3							1.23373	1.12771	1.09401
Circle (Diameter)	4	7.06858	1.30522	1.34966	3							1.44841	2.03415	0.712049
Circle (Diameter)	4	7.06858	1.17444	0.993448	3							1.20826	1.07152	1.12762
Circle (Diameter)	4	7.06858	1.15196	1.02506	3							1.30628	1.48486	0.879729
Circle (Diameter)	4	7.06858	1.15499	1.0027	3							1.4295	1.62137	0.88166	1.02643
												1.36537	1.08097	1.26309
071225_(R2H-E)+20uM probe_0.2% DMSO+2.8% MeCN_9_6um size_2um scale												1.33803	1.11527	1.19975
Name	Z-Position	Area	Channel_1_FITC2-T1.Intensity Mean Value	Channel_2_FITC-T2.Intensity Mean Value	Diameter							1.45195	1.63678	0.887077
		µm²			µm							1.32828	1.12942	1.17608
Circle (Diameter)	6	27.1349	33.8163	108.882	5.87786							1.29088	1.15232	1.12024
Circle (Diameter)	6	7.06858	1.22496	1.13087	3							1.36677	1.58871	0.860305
Circle (Diameter)	6	7.06858	1.4418	1.72744	3							1.24942	1.11659	1.11896
Circle (Diameter)	6	7.06858	1.20771	1.05356	3							1.3071	1.33622	0.978201
Circle (Diameter)	6	7.06858	1.35871	1.71723	3							1.4979	2.05207	0.729949
Circle (Diameter)	6	7.06858	1.20318	1.22983	3							1.34171	1.20652	1.11205
Circle (Diameter)	6	7.06858	1.18433	1.03629	3							1.34226	1.24056	1.08198
Circle (Diameter)	6	7.06858	1.22739	1.31721	3							1.32216	1.47488	0.896454
Circle (Diameter)	6	7.06858	1.15858	1.07566	3							1.29858	1.22019	1.06424
Circle (Diameter)	6	7.06858	1.15365	1.02658	3							1.54441	1.94722	0.793136	1.05341
Circle (Diameter)	6	7.06858	1.14951	1.01114	3							1.39608	1.2305	1.13456
Circle (Diameter)	6	7.06858	1.20686	1.03008	3							1.34062	1.11874	1.19833
Circle (Diameter)	6	7.06858	1.24254	1.22641	3							1.40845	1.27912	1.10111
Circle (Diameter)	6	7.06858	1.31957	1.60447	3							1.36076	1.13066	1.20351
Circle (Diameter)	6	7.06858	1.15219	1.13414	3							1.31824	1.22553	1.07565
Circle (Diameter)	6	7.06858	1.2259	1.14073	3							1.27472	1.06248	1.19976
Circle (Diameter)	6	7.06858	1.14978	1.10176	3							1.5264	2.3394	0.652476
Circle (Diameter)	6	7.06858	1.20491	1.10306	3							1.24583	1.24077	1.00408
Circle (Diameter)	6	7.06858	1.24221	1.05895	3							1.27273	1.11266	1.14387
Circle (Diameter)	6	7.06858	1.31933	1.4799	3							1.2502	1.06397	1.17504
Circle (Diameter)	6	7.06858	1.23373	1.12771	3							1.26656	1.1717	1.08096
Circle (Diameter)	6	7.06858	1.44841	2.03415	3							1.35089	1.25052	1.08026
Circle (Diameter)	6	7.06858	1.20826	1.07152	3							1.36553	1.21791	1.12121
Circle (Diameter)	6	7.06858	1.30628	1.48486	3							1.28081	1.21026	1.05829
												1.50573	2.20521	0.682805
071225_(R2H-E)+20uM probe_0.2% DMSO+2.8% MeCN_10_6um size_2um scale												1.33086	1.09992	1.20996
Name	Z-Position	Area	Channel_1_FITC2-T1.Intensity Mean Value	Channel_2_FITC-T2.Intensity Mean Value	Diameter							1.33187	1.34404	0.99094
		µm²			µm							1.27881	1.1533	1.10882
Circle (Diameter)	5	28.3203	32.8775	104.641	6.00488							1.22359	1.14747	1.06633	0.931723
Circle (Diameter)	5	7.06858	1.4295	1.62137	3							1.29215	1.61543	0.799882
Circle (Diameter)	5	7.06858	1.36537	1.08097	3							1.44003	2.18797	0.658157
Circle (Diameter)	5	7.06858	1.33803	1.11527	3							1.36144	1.61687	0.842018
Circle (Diameter)	5	7.06858	1.45195	1.63678	3							1.45748	2.10443	0.692579
Circle (Diameter)	5	7.06858	1.32828	1.12942	3							1.34039	1.72567	0.776733
Circle (Diameter)	5	7.06858	1.29088	1.15232	3							1.30549	1.61035	0.810689
Circle (Diameter)	5	7.06858	1.36677	1.58871	3							1.28439	1.17947	1.08896
Circle (Diameter)	5	7.06858	1.24942	1.11659	3							1.42952	2.06393	0.692622
Circle (Diameter)	5	7.06858	1.3071	1.33622	3							1.33477	1.82525	0.731284
Circle (Diameter)	5	7.06858	1.4979	2.05207	3							1.37529	1.82815	0.752289
Circle (Diameter)	5	7.06858	1.34171	1.20652	3							1.27439	1.31229	0.97112
Circle (Diameter)	5	7.06858	1.34226	1.24056	3							1.317	1.42198	0.926173
Circle (Diameter)	5	7.06858	1.32216	1.47488	3							1.23472	1.15804	1.06622
Circle (Diameter)	5	7.06858	1.29858	1.22019	3							1.25461	1.15464	1.08658
												1.28625	1.18763	1.08305
071225_(R2H-E)+20uM probe_0.2% DMSO+2.8% MeCN_11_6um size_2um scale												1.33756	1.40354	0.952988
Name	Z-Position	Area	Channel_1_FITC2-T1.Intensity Mean Value	Channel_2_FITC-T2.Intensity Mean Value	Diameter							1.2642	1.27298	0.993108
		µm²			µm							1.16236	1.13304	1.02588
Circle (Diameter)	4	27.607	33.3718	109.501	5.92877							1.33892	1.39709	0.958361
Circle (Diameter)	4	7.06858	1.54441	1.94722	3							1.157	1.07197	1.07932
Circle (Diameter)	4	7.06858	1.39608	1.2305	3							1.19683	1.24101	0.964402
Circle (Diameter)	4	7.06858	1.34062	1.11874	3							1.19791	1.09208	1.0969
Circle (Diameter)	4	7.06858	1.40845	1.27912	3							1.23098	1.1208	1.09831
Circle (Diameter)	4	7.06858	1.36076	1.13066	3							1.19181	1.10444	1.07911
Circle (Diameter)	4	7.06858	1.31824	1.22553	3							1.49645	1.91756	0.78039	0.996205
Circle (Diameter)	4	7.06858	1.27472	1.06248	3							1.30667	1.16633	1.12033
Circle (Diameter)	4	7.06858	1.5264	2.3394	3							1.28289	1.16852	1.09788
Circle (Diameter)	4	7.06858	1.24583	1.24077	3							1.41684	1.47905	0.957939
Circle (Diameter)	4	7.06858	1.27273	1.11266	3							1.43009	1.89318	0.755388
Circle (Diameter)	4	7.06858	1.2502	1.06397	3							1.32472	1.6265	0.814459
Circle (Diameter)	4	7.06858	1.26656	1.1717	3							1.2763	1.14892	1.11087
Circle (Diameter)	4	7.06858	1.35089	1.25052	3							1.24272	1.17104	1.06121
Circle (Diameter)	4	7.06858	1.36553	1.21791	3							1.23737	1.21247	1.02054
Circle (Diameter)	4	7.06858	1.28081	1.21026	3							1.21846	1.1303	1.07799
Circle (Diameter)	4	7.06858	1.50573	2.20521	3							1.22191	1.08209	1.12922
Circle (Diameter)	4	7.06858	1.33086	1.09992	3							1.20497	1.08138	1.11429
Circle (Diameter)	4	7.06858	1.33187	1.34404	3							1.19784	1.05533	1.13504
Circle (Diameter)	4	7.06858	1.27881	1.1533	3							1.24774	1.17597	1.06103
												1.39554	1.97529	0.706497
												1.26175	1.13323	1.11341	0.977123
												1.22317	1.17435	1.04158
												1.44781	2.24672	0.644411
												1.2847	1.34904	0.952304
071225_(R2H-E)+20uM probe_0.2% DMSO+2.8% MeCN_20_6.4um size_2um scale												1.25717	1.33481	0.941835
Name	Z-Position	Area	Channel_1_FITC2-T1.Intensity Mean Value	Channel_2_FITC-T2.Intensity Mean Value	Diameter							1.40006	2.10347	0.665597
		µm²			µm							1.21574	1.09723	1.108
Circle (Diameter)	6	30.1516	28.9951	98.5435	6.19598							1.30259	1.49407	0.871842
Circle (Diameter)	6	7.06858	1.22359	1.14747	3							1.24319	1.42416	0.872926
Circle (Diameter)	6	7.06858	1.29215	1.61543	3							1.35635	1.83219	0.740288
Circle (Diameter)	6	7.06858	1.44003	2.18797	3							1.19465	1.10191	1.08417
Circle (Diameter)	6	7.06858	1.36144	1.61687	3							1.1842	1.11387	1.06314
Circle (Diameter)	6	7.06858	1.45748	2.10443	3							1.55682	2.08947	0.74508
Circle (Diameter)	6	7.06858	1.34039	1.72567	3							1.22597	1.08496	1.12997
Circle (Diameter)	6	7.06858	1.30549	1.61035	3							1.22074	1.06972	1.14118
Circle (Diameter)	6	7.06858	1.28439	1.17947	3							1.18608	1.0431	1.13707
Circle (Diameter)	6	7.06858	1.42952	2.06393	3							1.19399	1.11302	1.07274
Circle (Diameter)	6	7.06858	1.33477	1.82525	3							1.18658	1.05274	1.12713
Circle (Diameter)	6	7.06858	1.37529	1.82815	3							1.16601	1.04796	1.11265
Circle (Diameter)	6	7.06858	1.27439	1.31229	3							1.3595	1.67409	0.812084	0.941232
Circle (Diameter)	6	7.06858	1.317	1.42198	3							1.41522	1.57718	0.897313
Circle (Diameter)	6	7.06858	1.23472	1.15804	3							1.30201	1.27587	1.02049
Circle (Diameter)	6	7.06858	1.25461	1.15464	3							1.36804	1.81449	0.753954
Circle (Diameter)	6	7.06858	1.28625	1.18763	3							1.40163	1.84929	0.75793
Circle (Diameter)	6	7.06858	1.33756	1.40354	3							1.17483	1.09776	1.07021
Circle (Diameter)	6	7.06858	1.2642	1.27298	3							1.21084	1.12077	1.08037
Circle (Diameter)	6	7.06858	1.16236	1.13304	3							1.41919	1.93685	0.732731
Circle (Diameter)	6	7.06858	1.33892	1.39709	3							1.27466	1.32268	0.963691
Circle (Diameter)	6	7.06858	1.157	1.07197	3							1.50907	2.13832	0.705724
Circle (Diameter)	6	7.06858	1.19683	1.24101	3							1.2056	1.08076	1.11552
Circle (Diameter)	6	7.06858	1.19791	1.09208	3							1.49988	2.44476	0.613507
Circle (Diameter)	6	7.06858	1.23098	1.1208	3							1.14972	1.12662	1.0205
Circle (Diameter)	6	7.06858	1.19181	1.10444	3							1.19269	1.03443	1.15299
												1.18643	1.02263	1.16018
071225_(R2H-E)+20uM probe_0.2% DMSO+2.8% MeCN_12_6.6um size_2um scale												1.31702	1.59513	0.825652
Name	Z-Position	Area	Channel_1_FITC2-T1.Intensity Mean Value	Channel_2_FITC-T2.Intensity Mean Value	Diameter							1.22849	1.13609	1.08134
		µm²			µm							1.17877	1.11615	1.0561
Circle (Diameter)	4	32.4102	34.6026	116.921	6.42386							1.15808	1.0893	1.06313
Circle (Diameter)	4	7.06858	1.49645	1.91756	3							1.33752	1.30367	1.02596	1.0179
Circle (Diameter)	4	7.06858	1.30667	1.16633	3							1.3229	1.3739	0.962874
Circle (Diameter)	4	7.06858	1.28289	1.16852	3							1.32139	1.25879	1.04973
Circle (Diameter)	4	7.06858	1.41684	1.47905	3							1.32032	1.39213	0.948421
Circle (Diameter)	4	7.06858	1.43009	1.89318	3							1.25636	1.10778	1.13413
Circle (Diameter)	4	7.06858	1.32472	1.6265	3							1.34412	1.44516	0.930089
Circle (Diameter)	4	7.06858	1.2763	1.14892	3							1.27372	1.13204	1.12516
Circle (Diameter)	4	7.06858	1.24272	1.17104	3							1.25705	1.09839	1.14444
Circle (Diameter)	4	7.06858	1.23737	1.21247	3							1.27489	1.12896	1.12927
Circle (Diameter)	4	7.06858	1.21846	1.1303	3							1.25501	1.04433	1.20174
Circle (Diameter)	4	7.06858	1.22191	1.08209	3							1.34861	1.54924	0.870502
Circle (Diameter)	4	7.06858	1.20497	1.08138	3							1.26674	1.14609	1.10528
Circle (Diameter)	4	7.06858	1.19784	1.05533	3							1.25883	1.19962	1.04935
Circle (Diameter)	4	7.06858	1.24774	1.17597	3							1.28766	1.10434	1.166
Circle (Diameter)	4	7.06858	1.39554	1.97529	3							1.22244	1.12201	1.08951
												1.42793	2.17498	0.656526
071225_(R2H-E)+20uM probe_0.2% DMSO+2.8% MeCN_15_6um size_2um scale												1.29979	1.37052	0.948386
Name	Z-Position	Area	Channel_1_FITC2-T1.Intensity Mean Value	Channel_2_FITC-T2.Intensity Mean Value	Diameter							1.24966	1.34417	0.929685
		µm²			µm							1.3376	1.53202	0.873096
Circle (Diameter)	6	25.9521	34.0656	114.015	5.74833
Circle (Diameter)	6	7.06858	1.26175	1.13323	3
Circle (Diameter)	6	7.06858	1.22317	1.17435	3
Circle (Diameter)	6	7.06858	1.44781	2.24672	3
Circle (Diameter)	6	7.06858	1.2847	1.34904	3
Circle (Diameter)	6	7.06858	1.25717	1.33481	3
Circle (Diameter)	6	7.06858	1.40006	2.10347	3
Circle (Diameter)	6	7.06858	1.21574	1.09723	3
Circle (Diameter)	6	7.06858	1.30259	1.49407	3
Circle (Diameter)	6	7.06858	1.24319	1.42416	3
Circle (Diameter)	6	7.06858	1.35635	1.83219	3
Circle (Diameter)	6	7.06858	1.19465	1.10191	3
Circle (Diameter)	6	7.06858	1.1842	1.11387	3
Circle (Diameter)	6	7.06858	1.55682	2.08947	3
Circle (Diameter)	6	7.06858	1.22597	1.08496	3
Circle (Diameter)	6	7.06858	1.22074	1.06972	3
Circle (Diameter)	6	7.06858	1.18608	1.0431	3
Circle (Diameter)	6	7.06858	1.19399	1.11302	3
Circle (Diameter)	6	7.06858	1.18658	1.05274	3
Circle (Diameter)	6	7.06858	1.16601	1.04796	3
071225_(R2H-E)+20uM probe_0.2% DMSO+2.8% MeCN_16_6um size_2um scale
Name	Z-Position	Area	Channel_1_FITC2-T1.Intensity Mean Value	Channel_2_FITC-T2.Intensity Mean Value	Diameter
		µm²			µm
Circle (Diameter)	7	28.29	34.3168	115.414	6.00166
Circle (Diameter)	7	7.06858	1.3595	1.67409	3
Circle (Diameter)	7	7.06858	1.41522	1.57718	3
Circle (Diameter)	7	7.06858	1.30201	1.27587	3
Circle (Diameter)	7	7.06858	1.36804	1.81449	3
Circle (Diameter)	7	7.06858	1.40163	1.84929	3
Circle (Diameter)	7	7.06858	1.17483	1.09776	3
Circle (Diameter)	7	7.06858	1.21084	1.12077	3
Circle (Diameter)	7	7.06858	1.41919	1.93685	3
Circle (Diameter)	7	7.06858	1.27466	1.32268	3
Circle (Diameter)	7	7.06858	1.50907	2.13832	3
Circle (Diameter)	7	7.06858	1.2056	1.08076	3
Circle (Diameter)	7	7.06858	1.49988	2.44476	3
Circle (Diameter)	7	7.06858	1.14972	1.12662	3
Circle (Diameter)	7	7.06858	1.19269	1.03443	3
Circle (Diameter)	7	7.06858	1.18643	1.02263	3
Circle (Diameter)	7	7.06858	1.31702	1.59513	3
Circle (Diameter)	7	7.06858	1.22849	1.13609	3
Circle (Diameter)	7	7.06858	1.17877	1.11615	3
Circle (Diameter)	7	7.06858	1.15808	1.0893	3
071225_(R2H-E)+20uM probe_0.2% DMSO+2.8% MeCN_17_5.8um size_2um scale
Name	Z-Position	Area	Channel_1_FITC2-T1.Intensity Mean Value	Channel_2_FITC-T2.Intensity Mean Value	Diameter
		µm²			µm
Circle (Diameter)	6	25.8089	32.3584	109.106	5.73244
Circle (Diameter)	6	7.06858	1.33752	1.30367	3
Circle (Diameter)	6	7.06858	1.3229	1.3739	3
Circle (Diameter)	6	7.06858	1.32139	1.25879	3
Circle (Diameter)	6	7.06858	1.32032	1.39213	3
Circle (Diameter)	6	7.06858	1.25636	1.10778	3
Circle (Diameter)	6	7.06858	1.34412	1.44516	3
Circle (Diameter)	6	7.06858	1.27372	1.13204	3
Circle (Diameter)	6	7.06858	1.25705	1.09839	3
Circle (Diameter)	6	7.06858	1.27489	1.12896	3
Circle (Diameter)	6	7.06858	1.25501	1.04433	3
Circle (Diameter)	6	7.06858	1.34861	1.54924	3
Circle (Diameter)	6	7.06858	1.26674	1.14609	3
Circle (Diameter)	6	7.06858	1.25883	1.19962	3
Circle (Diameter)	6	7.06858	1.28766	1.10434	3
Circle (Diameter)	6	7.06858	1.22244	1.12201	3
Circle (Diameter)	6	7.06858	1.42793	2.17498	3
Circle (Diameter)	6	7.06858	1.29979	1.37052	3
Circle (Diameter)	6	7.06858	1.24966	1.34417	3
Circle (Diameter)	6	7.06858	1.3376	1.53202	3

## Sheet: R-E
071225_(R-E)+20uM probe_0.2% DMSO+2.8% MeCN_old oil_4_6.3um size_2um scale							580 (Ch1)	640 (Ch2)	Size [µm]	R = I1/I2		Diliute				y = 0.33372 + (2.38226−0.33372)/(1+(x/7.49174)^11.27301)	Condensates	Dilute	Condensates	Dilute	Condensates	Dilute
							20.4963	46.2361	5.94544	0.443296		0.29151	0.53437	0.54552	0.844547		0.443296	0.844547	solve 0.443295535690611 = 0.33372 + (2.38226−0.33372)/(1+(x/7.49174)^11.27301) for x	solve 0.844546828407564 = 0.33372 + (2.38226−0.33372)/(1+(x/7.49174)^11.27301) for x	9.66667	8.26111
							20.1789	46.8398	5.74103	0.430806		0.324098	0.605939	0.534869			0.430806	0.723236	solve 0.430806250048889 = 0.33372 + (2.38226−0.33372)/(1+(x/7.49174)^11.27301) for x	solve 0.723235897376539 = 0.33372 + (2.38226−0.33372)/(1+(x/7.49174)^11.27301) for x	9.77657	8.51939
Name	Z-Position	Area	Channel_1_FITC2-T1.Intensity Mean Value	Channel_2_FITC-T2.Intensity Mean Value	Diameter		19.1773	42.4772	6.11447	0.451473		0.23842	0.369996	0.644386			0.451473	0.759651	solve 0.45147298781227 = 0.33372 + (2.38226−0.33372)/(1+(x/7.49174)^11.27301) for x	solve 0.759650813097929 = 0.33372 + (2.38226−0.33372)/(1+(x/7.49174)^11.27301) for x	9.60155	8.4355
		µm²			µm		18.8436	41.2872	6.08423	0.456403		0.160716	0.213206	0.753803			0.456403	0.92054	solve 0.456403189726549 = 0.33372 + (2.38226−0.33372)/(1+(x/7.49174)^11.27301) for x	solve 0.920539883162494 = 0.33372 + (2.38226−0.33372)/(1+(x/7.49174)^11.27301) for x	9.56451	8.12349
Circle (Diameter)	5	27.7624	20.4963	46.2361	5.94544		21.5211	48.0145	6.32764	0.448222		0.143131	0.139159	1.02855			0.448222	0.823844	solve 0.448221563968072 = 0.33372 + (2.38226−0.33372)/(1+(x/7.49174)^11.27301) for x	solve 0.823844219847259 = 0.33372 + (2.38226−0.33372)/(1+(x/7.49174)^11.27301) for x	9.62686	8.30132
Circle (Diameter)	5	7.06858	0.29151	0.53437	3		21.3642	50.063	6.14482	0.426746		0.12191	0.126708	0.962129			0.426746	0.806782	solve 0.426745723708391 = 0.33372 + (2.38226−0.33372)/(1+(x/7.49174)^11.27301) for x	solve 0.806781752246966 = 0.33372 + (2.38226−0.33372)/(1+(x/7.49174)^11.27301) for x	9.8155	8.3355
Circle (Diameter)	5	7.06858	0.324098	0.605939	3		36.674	90.0074	5.89089	0.407456		0.264856	0.402211	0.658501			0.407456	0.811524	solve 0.407455569606985 = 0.33372 + (2.38226−0.33372)/(1+(x/7.49174)^11.27301) for x	solve0.811523797955582 = 0.33372 + (2.38226−0.33372)/(1+(x/7.49174)^11.27301) for x	10.0287	8.32591
Circle (Diameter)	5	7.06858	0.23842	0.369996	3		33.7538	77.966	6.27456	0.432929		0.201206	0.300891	0.6687			0.432929	0.73927	solve 0.432929302470978 = 0.33372 + (2.38226−0.33372)/(1+(x/7.49174)^11.27301) for x	solve 0.739270027047574 = 0.33372 + (2.38226−0.33372)/(1+(x/7.49174)^11.27301) for x	9.75688	8.48165
Circle (Diameter)	5	7.06858	0.160716	0.213206	3		29.789	61.0556	6.38691	0.487899		0.147405	0.180082	0.818544			0.487899	0.823098	solve 0.487898852888389 = 0.33372 + (2.38226−0.33372)/(1+(x/7.49174)^11.27301) for x	solve 0.823097561339289 = 0.33372 + (2.38226−0.33372)/(1+(x/7.49174)^11.27301) for x	9.35888	8.3028
Circle (Diameter)	5	7.06858	0.143131	0.139159	3		32.3254	72.1127	5.42146	0.448262		0.142045	0.148778	0.954748			0.448262	0.619169	solve 0.448262049119759 = 0.33372 + (2.38226−0.33372)/(1+(x/7.49174)^11.27301) for x	solve 0.619168975660663 = 0.33372 + (2.38226−0.33372)/(1+(x/7.49174)^11.27301) for x	9.62654	8.80497
Circle (Diameter)	5	7.06858	0.12191	0.126708	3		38.715	95.4861	6.58119	0.405451		0.126813	0.1215	1.04373			0.405451	0.742536	solve 0.405451417924784 = 0.33372 + (2.38226−0.33372)/(1+(x/7.49174)^11.27301) for x	solve 0.74253572468803 = 0.33372 + (2.38226−0.33372)/(1+(x/7.49174)^11.27301) for x	10.0541	8.47413
Circle (Diameter)	5	7.06858	0.264856	0.402211	3		28.1355	60.026	5.56835	0.468721		0.153685	0.156293	0.983314			0.468721	0.63693	solve 0.468721346355408 = 0.33372 + (2.38226−0.33372)/(1+(x/7.49174)^11.27301) for x	solve 0.636929863580635 = 0.33372 + (2.38226−0.33372)/(1+(x/7.49174)^11.27301) for x	9.47827	8.75008
Circle (Diameter)	5	7.06858	0.201206	0.300891	3		34.5606	75.3483	5.84226	0.458678		0.152612	0.184544	0.826965			0.458678	1.00467	solve 0.458678163696435 = 0.33372 + (2.38226−0.33372)/(1+(x/7.49174)^11.27301) for x	solve 1.004671988698 = 0.33372 + (2.38226−0.33372)/(1+(x/7.49174)^11.27301) for x	9.54793	7.98541
Circle (Diameter)	5	7.06858	0.147405	0.180082	3		30.6229	70.7126	6.05562	0.433061		0.121626	0.100624	1.20871			0.433061	0.623525	solve 0.433061061784606 = 0.33372 + (2.38226−0.33372)/(1+(x/7.49174)^11.27301) for x	solve 0.623525392678065 = 0.33372 + (2.38226−0.33372)/(1+(x/7.49174)^11.27301) for x	9.75567	8.79122
Circle (Diameter)	5	7.06858	0.142045	0.148778	3		29.766	63.377	5.44615	0.469666		0.118587	0.108386	1.09412			0.469666	0.747493	solve 0.469665882714432 = 0.33372 + (2.38226−0.33372)/(1+(x/7.49174)^11.27301) for x	solve 0.747492559784308 = 0.33372 + (2.38226−0.33372)/(1+(x/7.49174)^11.27301) for x	9.472	8.4628
Circle (Diameter)	5	7.06858	0.126813	0.1215	3		28.7935	59.569	5.72622	0.483364		0.219646	0.401029	0.547707			0.483364	0.841486	solve 0.483364049574106 = 0.33372 + (2.38226−0.33372)/(1+(x/7.49174)^11.27301) for x	solve 0.841486213740986 = 0.33372 + (2.38226−0.33372)/(1+(x/7.49174)^11.27301) for x	9.38569	8.26697
Circle (Diameter)	5	7.06858	0.153685	0.156293	3		30.6157	64.1837	5.85324	0.477001		0.125081	0.115493	1.08301			0.477001	0.947157	solve 0.477000999952831 = 0.33372 + (2.38226−0.33372)/(1+(x/7.49174)^11.27301) for x	solve 0.947156836235905 = 0.33372 + (2.38226−0.33372)/(1+(x/7.49174)^11.27301) for x	9.42473	8.07841
Circle (Diameter)	5	7.06858	0.152612	0.184544	3		24.7796	49.4036	6.12406	0.501574		0.216352	0.314119	0.68876	0.723236		0.501574	0.678254	solve 0.501574469592302 = 0.33372 + (2.38226−0.33372)/(1+(x/7.49174)^11.27301) for x	solve 0.678253595093732 = 0.33372 + (2.38226−0.33372)/(1+(x/7.49174)^11.27301) for x	9.28263	8.6331
Circle (Diameter)	5	7.06858	0.121626	0.100624	3		24.6991	49.7768	6.24592	0.496196		0.207069	0.321731	0.643607			0.496196	1.06783	solve 0.496195682034837 = 0.33372 + (2.38226−0.33372)/(1+(x/7.49174)^11.27301) for x	solve 1.06783082619692 = 0.33372 + (2.38226−0.33372)/(1+(x/7.49174)^11.27301) for x	9.31184	7.88903
Circle (Diameter)	5	7.06858	0.118587	0.108386	3		19.8468	34.3122	5.8483	0.578417		0.237722	0.383472	0.61992			0.578417	0.721969	solve 0.578417367235021 = 0.33372 + (2.38226−0.33372)/(1+(x/7.49174)^11.27301) for x	solve 0.721968909182102 = 0.33372 + (2.38226−0.33372)/(1+(x/7.49174)^11.27301) for x	8.94422	8.52243
Circle (Diameter)	5	7.06858	0.219646	0.401029	3		14.3058	22.4619	5.08577	0.636891		0.237989	0.366431	0.649478			0.636891	0.879541	solve 0.636891262556232 = 0.33372 + (2.38226−0.33372)/(1+(x/7.49174)^11.27301) for x	solve 0.879541321844123 = 0.33372 + (2.38226−0.33372)/(1+(x/7.49174)^11.27301) for x	8.7502	8.19594
Circle (Diameter)	5	7.06858	0.125081	0.115493	3		14.5847	22.8242	5.34638	0.639004		0.287294	0.491711	0.584274			0.639004	0.793814	solve 0.639003509725196 = 0.33372 + (2.38226−0.33372)/(1+(x/7.49174)^11.27301) for x	solve 0.793814053848715 = 0.33372 + (2.38226−0.33372)/(1+(x/7.49174)^11.27301) for x	8.74387	8.36216
							24.8241	45.3804	6.9306	0.547023		0.164738	0.201531	0.817435			0.547023	0.764817	solve 0.547022533033456 = 0.33372 + (2.38226−0.33372)/(1+(x/7.49174)^11.27301) for x	solve 0.764817337029081 = 0.33372 + (2.38226−0.33372)/(1+(x/7.49174)^11.27301) for x	9.0677	8.4241
071225_(R-E)+20uM probe_0.2% DMSO+2.8% MeCN_old oil_12_6.3um size_2um scale							30.2248	59.5083	6.08592	0.507909		0.329805	0.591342	0.557723			0.507909	1.1097	solve 0.507909078396847 = 0.33372 + (2.38226−0.33372)/(1+(x/7.49174)^11.27301) for x	solve 1.10969800419549 = 0.33372 + (2.38226−0.33372)/(1+(x/7.49174)^11.27301) for x	9.2494	7.8278
Name	Z-Position	Area	Channel_1_FITC2-T1.Intensity Mean Value	Channel_2_FITC-T2.Intensity Mean Value	Diameter		34.5274	73.0784	6.57801	0.472471		0.259835	0.42669	0.608954			0.472471	0.755257	solve 0.472471111438866 = 0.33372 + (2.38226−0.33372)/(1+(x/7.49174)^11.27301) for x	solve 0.755257203579964 = 0.33372 + (2.38226−0.33372)/(1+(x/7.49174)^11.27301) for x	9.45362	8.44528
		µm²			µm		19.0266	40.7137	6.1854	0.467326		0.262427	0.400392	0.655425			0.467326	1.06893	solve 0.467325878660653 = 0.33372 + (2.38226−0.33372)/(1+(x/7.49174)^11.27301) for x	solve 1.06893117806758 = 0.33372 + (2.38226−0.33372)/(1+(x/7.49174)^11.27301) for x	9.48763	7.88739
Circle (Diameter)	4	25.8863	20.1789	46.8398	5.74103		19.7039	43.7213	6.33051	0.450671		0.153753	0.200441	0.767072			0.450671	0.693314	solve 0.450670621344243 = 0.33372 + (2.38226−0.33372)/(1+(x/7.49174)^11.27301) for x	solve 0.693314460681097 = 0.33372 + (2.38226−0.33372)/(1+(x/7.49174)^11.27301) for x	9.60773	8.59363
Circle (Diameter)	4	7.06858	0.216352	0.314119	3		20.3699	45.8119	6.34782	0.444643		0.160275	0.199313	0.804137			0.444643		solve 0.444643340877277 = 0.33372 + (2.38226−0.33372)/(1+(x/7.49174)^11.27301) for x		9.6556
Circle (Diameter)	4	7.06858	0.207069	0.321731	3		21.0718	47.3862	5.99556	0.444683		0.181703	0.221436	0.820567			0.444683		solve 0.444682983445941 = 0.33372 + (2.38226−0.33372)/(1+(x/7.49174)^11.27301) for x		9.65527
Circle (Diameter)	4	7.06858	0.237722	0.383472	3		36.9561	87.4746	6.07912	0.422478		0.210542	0.317979	0.662126			0.422478		solve 0.422478334885523 = 0.33372 + (2.38226−0.33372)/(1+(x/7.49174)^11.27301) for x		9.85838
Circle (Diameter)	4	7.06858	0.237989	0.366431	3							0.18014	0.252745	0.712734
Circle (Diameter)	4	7.06858	0.287294	0.491711	3							0.155227	0.188676	0.822716
Circle (Diameter)	4	7.06858	0.164738	0.201531	3				6.0196			0.143862	0.152624	0.942596									Condensates	Dilute
Circle (Diameter)	4	7.06858	0.329805	0.591342	3							0.143465	0.153032	0.937483							pH		9.5003	8.35117
Circle (Diameter)	4	7.06858	0.259835	0.42669	3							0.216845	0.317951	0.682007	0.759651								0.320362	0.265172
Circle (Diameter)	4	7.06858	0.262427	0.400392	3							0.171603	0.232588	0.737797
Circle (Diameter)	4	7.06858	0.153753	0.200441	3							0.141105	0.141947	0.994072
Circle (Diameter)	4	7.06858	0.160275	0.199313	3							0.143821	0.150101	0.958165
Circle (Diameter)	4	7.06858	0.181703	0.221436	3							0.159166	0.205137	0.775902
Circle (Diameter)	4	7.06858	0.210542	0.317979	3							0.223152	0.332957	0.670212
Circle (Diameter)	4	7.06858	0.18014	0.252745	3							0.132928	0.145545	0.913316
Circle (Diameter)	4	7.06858	0.155227	0.188676	3							0.252832	0.453354	0.557693
Circle (Diameter)	4	7.06858	0.143862	0.152624	3							0.15124	0.175287	0.86281
Circle (Diameter)	4	7.06858	0.143465	0.153032	3							0.161134	0.19117	0.842884
												0.263596	0.500904	0.52624
												0.268674	0.478196	0.561849
071225_(R-E)+20uM probe_0.2% DMSO+2.8% MeCN_old oil_3_2 droplets 6.3um size_2um scale												0.212214	0.304644	0.696598
Name	Z-Position	Area	Channel_1_FITC2-T1.Intensity Mean Value	Channel_2_FITC-T2.Intensity Mean Value	Diameter							0.136424	0.13601	1.00304
		µm²			µm							0.172602	0.232383	0.742747
Circle (Diameter)	7	29.3635	19.1773	42.4772	6.11447							0.251018	0.399026	0.629076
Circle (Diameter)	7	29.0737	18.8436	41.2872	6.08423							0.199669	0.294802	0.677299	0.92054
Circle (Diameter)	7	7.06858	0.216845	0.317951	3							0.210781	0.351512	0.599639
Circle (Diameter)	7	7.06858	0.171603	0.232588	3							0.196801	0.268653	0.732549
Circle (Diameter)	7	7.06858	0.141105	0.141947	3							0.141511	0.183754	0.770109
Circle (Diameter)	7	7.06858	0.143821	0.150101	3							0.135372	0.143663	0.942289
Circle (Diameter)	7	7.06858	0.159166	0.205137	3							0.110877	0.101099	1.09671
Circle (Diameter)	7	7.06858	0.223152	0.332957	3							0.131219	0.165777	0.791542
Circle (Diameter)	7	7.06858	0.132928	0.145545	3							0.121115	0.110516	1.0959
Circle (Diameter)	7	7.06858	0.252832	0.453354	3							0.109726	0.098996	1.10839
Circle (Diameter)	7	7.06858	0.15124	0.175287	3							0.117094	0.143161	0.817919
Circle (Diameter)	7	7.06858	0.161134	0.19117	3							0.112551	0.0938065	1.19982
Circle (Diameter)	7	7.06858	0.263596	0.500904	3							0.106118	0.0890226	1.19203
Circle (Diameter)	7	7.06858	0.268674	0.478196	3							0.118322	0.105566	1.12084
Circle (Diameter)	7	7.06858	0.212214	0.304644	3							0.110053	0.108245	1.0167
Circle (Diameter)	7	7.06858	0.136424	0.13601	3							0.203085	0.303234	0.66973
Circle (Diameter)	7	7.06858	0.172602	0.232383	3							0.157135	0.196829	0.798332
Circle (Diameter)	7	7.06858	0.251018	0.399026	3							0.171719	0.244519	0.702274
												0.119602	0.110107	1.08624
071225_(R-E)+20uM probe_0.2% DMSO+2.8% MeCN_old oil_1_2um scale												0.135923	0.152112	0.893576
Name	Z-Position	Area	Channel_1_FITC2-T1.Intensity Mean Value	Channel_2_FITC-T2.Intensity Mean Value	Diameter	071225_(R-E)+20uM probe_0.2% DMSO+2.8% MeCN_old oil_1_2um scale						0.119099	0.10838	1.09891
		µm²			µm							0.142757	0.17485	0.816454	0.823844
Circle (Diameter)	6	7.06858	0.199669	0.294802	3							0.243994	0.411217	0.593347
Circle (Diameter)	6	7.06858	0.210781	0.351512	3							0.275811	0.500007	0.551615
Circle (Diameter)	6	7.06858	0.196801	0.268653	3							0.193767	0.267462	0.724465
Circle (Diameter)	6	7.06858	0.141511	0.183754	3							0.151547	0.186243	0.813707
Circle (Diameter)	6	7.06858	0.135372	0.143663	3							0.210273	0.308378	0.681867
Circle (Diameter)	6	7.06858	0.110877	0.101099	3							0.136005	0.15255	0.891542
Circle (Diameter)	6	7.06858	0.131219	0.165777	3							0.156576	0.228614	0.684893
Circle (Diameter)	6	7.06858	0.121115	0.110516	3							0.187164	0.322581	0.580206
Circle (Diameter)	6	7.06858	0.109726	0.098996	3							0.158885	0.215498	0.73729
Circle (Diameter)	6	7.06858	0.117094	0.143161	3							0.18772	0.250915	0.748143
Circle (Diameter)	6	7.06858	0.112551	0.0938065	3							0.133638	0.150682	0.886884
Circle (Diameter)	6	7.06858	0.106118	0.0890226	3							0.155167	0.223942	0.692891
Circle (Diameter)	6	7.06858	0.118322	0.105566	3							0.135326	0.151334	0.894218
Circle (Diameter)	6	7.06858	0.110053	0.108245	3							0.138503	0.117116	1.18261
Circle (Diameter)	6	7.06858	0.203085	0.303234	3							0.181924	0.276459	0.65805
Circle (Diameter)	6	7.06858	0.157135	0.196829	3							0.14154	0.182662	0.774873
Circle (Diameter)	6	7.06858	0.171719	0.244519	3							0.116121	0.129489	0.896761
Circle (Diameter)	6	7.06858	0.119602	0.110107	3							0.127653	0.125072	1.02063
Circle (Diameter)	6	7.06858	0.135923	0.152112	3							0.137984	0.142043	0.971429
Circle (Diameter)	6	7.06858	0.119099	0.10838	3							0.136214	0.109194	1.24744
Name	Z-Position	Area	Channel_1_FITC2-T1.Intensity Mean Value	Channel_2_FITC-T2.Intensity Mean Value	Diameter							0.130106	0.121001	1.07525
		µm²			µm							0.143977	0.135285	1.06425	0.806782
Circle (Diameter)	6	30.0487	19.0266	40.7137	6.1854							0.276148	0.463696	0.595536
												0.241064	0.429708	0.560994
071225_(R-E)+20uM probe_0.2% DMSO+2.8% MeCN_old oil_6_6.6um size_2um scale												0.12159	0.120141	1.01206
Name	Z-Position	Area	Channel_1_FITC2-T1.Intensity Mean Value	Channel_2_FITC-T2.Intensity Mean Value	Diameter							0.148779	0.131032	1.13544
		µm²			µm	071225_(R-E)+20uM probe_0.2% DMSO+2.8% MeCN_old oil_6_6.6um size_2um scale						0.222291	0.328103	0.677503
Circle (Diameter)	5	7.06858	0.142757	0.17485	3							0.318845	0.540787	0.589595
Circle (Diameter)	5	7.06858	0.243994	0.411217	3							0.190475	0.262175	0.726517
Circle (Diameter)	5	7.06858	0.275811	0.500007	3							0.160649	0.22927	0.700698
Circle (Diameter)	5	7.06858	0.193767	0.267462	3							0.196177	0.260213	0.753909
Circle (Diameter)	5	7.06858	0.151547	0.186243	3							0.293756	0.524236	0.560352
Circle (Diameter)	5	7.06858	0.210273	0.308378	3							0.2027	0.294071	0.689289
Circle (Diameter)	5	7.06858	0.136005	0.15255	3							0.193421	0.298783	0.647363
Circle (Diameter)	5	7.06858	0.156576	0.228614	3							0.142447	0.177206	0.803848
Circle (Diameter)	5	7.06858	0.187164	0.322581	3							0.146705	0.158513	0.925513
Circle (Diameter)	5	7.06858	0.158885	0.215498	3							0.162114	0.194946	0.831588
Circle (Diameter)	5	7.06858	0.18772	0.250915	3							0.137292	0.133633	1.02738
Circle (Diameter)	5	7.06858	0.133638	0.150682	3							0.13075	0.125688	1.04028
Circle (Diameter)	5	7.06858	0.155167	0.223942	3							0.128397	0.130122	0.986747
Circle (Diameter)	5	7.06858	0.135326	0.151334	3							0.366651	0.715665	0.512323	0.811524
Circle (Diameter)	5	7.06858	0.138503	0.117116	3							0.341197	0.644966	0.529015
Circle (Diameter)	5	7.06858	0.181924	0.276459	3							0.427108	0.868512	0.49177
Circle (Diameter)	5	7.06858	0.14154	0.182662	3							0.173067	0.233717	0.740498
Circle (Diameter)	5	7.06858	0.116121	0.129489	3							0.159219	0.175967	0.904822
Circle (Diameter)	5	7.06858	0.127653	0.125072	3							0.327818	0.572298	0.57281
Circle (Diameter)	5	7.06858	0.137984	0.142043	3							0.22265	0.354287	0.628446
Circle (Diameter)	5	7.06858	0.136214	0.109194	3							0.154479	0.160868	0.960281
Circle (Diameter)	5	7.06858	0.130106	0.121001	3							0.326813	0.61777	0.529021
Name	Z-Position	Area	Channel_1_FITC2-T1.Intensity Mean Value	Channel_2_FITC-T2.Intensity Mean Value	Diameter							0.310179	0.607467	0.51061
		µm²			µm							0.276977	0.480544	0.576382
Circle (Diameter)	5	31.4751	19.7039	43.7213	6.33051							0.151137	0.157232	0.961235
												0.195683	0.263954	0.741352
071225_(R-E)+20uM probe_0.2% DMSO+2.8% MeCN_old oil_7_6.6um size_2um scale												0.128105	0.123087	1.04077
Name	Z-Position	Area	Channel_1_FITC2-T1.Intensity Mean Value	Channel_2_FITC-T2.Intensity Mean Value	Diameter							0.136954	0.138623	0.987957
		µm²			µm	071225_(R-E)+20uM probe_0.2% DMSO+2.8% MeCN_old oil_7_6.6um size_2um scale						0.156046	0.197702	0.789297
Circle (Diameter)	6	7.06858	0.143977	0.135285	3							0.151037	0.191056	0.790542
Circle (Diameter)	6	7.06858	0.276148	0.463696	3							0.145156	0.126332	1.14901
Circle (Diameter)	6	7.06858	0.241064	0.429708	3							0.12178	0.138161	0.881437
Circle (Diameter)	6	7.06858	0.12159	0.120141	3							0.133926	0.125564	1.06659
Circle (Diameter)	6	7.06858	0.148779	0.131032	3							0.158504	0.155455	1.01961
Circle (Diameter)	6	7.06858	0.222291	0.328103	3							0.146221	0.146884	0.995492
Circle (Diameter)	6	7.06858	0.318845	0.540787	3							0.133748	0.13608	0.982864
Circle (Diameter)	6	7.06858	0.190475	0.262175	3							0.13823	0.124036	1.11444
Circle (Diameter)	6	7.06858	0.160649	0.22927	3							0.499786	0.989308	0.505187	0.73927
Circle (Diameter)	6	7.06858	0.196177	0.260213	3							0.504865	1.00838	0.500671
Circle (Diameter)	6	7.06858	0.293756	0.524236	3							0.370807	0.687908	0.539036
Circle (Diameter)	6	7.06858	0.2027	0.294071	3							0.250172	0.410497	0.609438
Circle (Diameter)	6	7.06858	0.193421	0.298783	3							0.236482	0.35793	0.660695
Circle (Diameter)	6	7.06858	0.142447	0.177206	3							0.225047	0.33401	0.673775
Circle (Diameter)	6	7.06858	0.146705	0.158513	3							0.199112	0.271499	0.733381
Circle (Diameter)	6	7.06858	0.162114	0.194946	3							0.149752	0.167602	0.893498
Circle (Diameter)	6	7.06858	0.137292	0.133633	3							0.152234	0.170017	0.895407
Circle (Diameter)	6	7.06858	0.13075	0.125688	3							0.203761	0.283499	0.718735
Circle (Diameter)	6	7.06858	0.128397	0.130122	3							0.27293	0.498689	0.547296
Name	Z-Position	Area	Channel_1_FITC2-T1.Intensity Mean Value	Channel_2_FITC-T2.Intensity Mean Value	Diameter							0.186659	0.241351	0.77339
		µm²			µm							0.179589	0.229664	0.781963
Circle (Diameter)	6	31.6475	20.3699	45.8119	6.34782							0.143194	0.156301	0.916144
071225_(R-E)+20uM probe_0.2% DMSO+2.8% MeCN_old oil_8_6.6um size_2um scale												0.138313	0.140726	0.982853
Name	Z-Position	Area	Channel_1_FITC2-T1.Intensity Mean Value	Channel_2_FITC-T2.Intensity Mean Value	Diameter							0.159475	0.185369	0.860311
		µm²			µm							0.168986	0.19444	0.869087
Circle (Diameter)	6	31.4466	21.5211	48.0145	6.32764							0.134445	0.15892	0.845994
Circle (Diameter)	6	7.06858	0.366651	0.715665	3							0.261048	0.447175	0.58377	0.823098
Circle (Diameter)	6	7.06858	0.341197	0.644966	3							0.154074	0.148627	1.03665
Circle (Diameter)	6	7.06858	0.427108	0.868512	3							0.172733	0.181065	0.953988
Circle (Diameter)	6	7.06858	0.173067	0.233717	3							0.157949	0.181018	0.872561
Circle (Diameter)	6	7.06858	0.159219	0.175967	3							0.185524	0.265448	0.698909
Circle (Diameter)	6	7.06858	0.327818	0.572298	3							0.248072	0.42232	0.587403
Circle (Diameter)	6	7.06858	0.22265	0.354287	3							0.209259	0.282563	0.740576
Circle (Diameter)	6	7.06858	0.154479	0.160868	3							0.156582	0.164685	0.950799
Circle (Diameter)	6	7.06858	0.326813	0.61777	3							0.147645	0.155011	0.952483
Circle (Diameter)	6	7.06858	0.310179	0.607467	3							0.15637	0.172425	0.906887
Circle (Diameter)	6	7.06858	0.276977	0.480544	3							0.14423	0.151193	0.953944
Circle (Diameter)	6	7.06858	0.151137	0.157232	3							0.143622	0.14158	1.01442
Circle (Diameter)	6	7.06858	0.195683	0.263954	3							0.146646	0.139305	1.0527
Circle (Diameter)	6	7.06858	0.128105	0.123087	3							0.131845	0.159044	0.82898
Circle (Diameter)	6	7.06858	0.136954	0.138623	3							0.147661	0.145784	1.01287
Circle (Diameter)	6	7.06858	0.156046	0.197702	3							0.182784	0.263474	0.693745
Circle (Diameter)	6	7.06858	0.151037	0.191056	3							0.174551	0.19318	0.903565
Circle (Diameter)	6	7.06858	0.145156	0.126332	3							0.291229	0.518467	0.561712
Circle (Diameter)	6	7.06858	0.12178	0.138161	3							0.231858	0.352354	0.658027
Circle (Diameter)	6	7.06858	0.133926	0.125564	3							0.205099	0.411881	0.497957
Circle (Diameter)	6	7.06858	0.158504	0.155455	3							0.727867	1.4514	0.501491	0.619169
Circle (Diameter)	6	7.06858	0.146221	0.146884	3							0.359485	0.468931	0.766604
Circle (Diameter)	6	7.06858	0.133748	0.13608	3							0.498648	0.793877	0.628117
Circle (Diameter)	6	7.06858	0.13823	0.124036	3							0.530978	0.902974	0.588032
												0.658716	1.28914	0.510974
												0.665195	1.37184	0.484893
071225_(R-E)+20uM probe_0.2% DMSO+2.8% MeCN_old oil_9_6.6um size_2um scale												0.665126	1.37017	0.485433
Name	Z-Position	Area	Channel_1_FITC2-T1.Intensity Mean Value	Channel_2_FITC-T2.Intensity Mean Value	Diameter							0.437322	0.69038	0.633451
		µm²			µm	071225_(R-E)+20uM probe_0.2% DMSO+2.8% MeCN_old oil_9_6.6um size_2um scale						0.381927	0.612681	0.623371
Circle (Diameter)	5	7.06858	0.499786	0.989308	3							0.420838	0.620967	0.677713
Circle (Diameter)	5	7.06858	0.504865	1.00838	3							0.460147	0.787783	0.584104
Circle (Diameter)	5	7.06858	0.370807	0.687908	3							0.315325	0.398886	0.790514
Circle (Diameter)	5	7.06858	0.250172	0.410497	3							0.321935	0.418583	0.769107
Circle (Diameter)	5	7.06858	0.236482	0.35793	3							0.423212	0.677613	0.624562
Circle (Diameter)	5	7.06858	0.225047	0.33401	3							0.56598	1.07964	0.524232	0.742536
Circle (Diameter)	5	7.06858	0.199112	0.271499	3							0.443768	0.796266	0.557311
Circle (Diameter)	5	7.06858	0.149752	0.167602	3							0.623397	1.25494	0.496756
Circle (Diameter)	5	7.06858	0.152234	0.170017	3							0.761942	1.57048	0.485165
Circle (Diameter)	5	7.06858	0.203761	0.283499	3							0.571434	1.08057	0.528826
Circle (Diameter)	5	7.06858	0.27293	0.498689	3							0.450953	0.717942	0.628118
Circle (Diameter)	5	7.06858	0.186659	0.241351	3							0.396822	0.494428	0.802589
Circle (Diameter)	5	7.06858	0.179589	0.229664	3							0.449187	0.685309	0.655452
Circle (Diameter)	5	7.06858	0.143194	0.156301	3							0.328639	0.377286	0.871061
Circle (Diameter)	5	7.06858	0.138313	0.140726	3							0.305806	0.329222	0.928877
Circle (Diameter)	5	7.06858	0.159475	0.185369	3							0.341592	0.386398	0.884041
Circle (Diameter)	5	7.06858	0.168986	0.19444	3							0.276864	0.291734	0.949028
Circle (Diameter)	5	7.06858	0.134445	0.15892	3							0.304684	0.384496	0.792424
Name	Z-Position	Area	Channel_1_FITC2-T1.Intensity Mean Value	Channel_2_FITC-T2.Intensity Mean Value	Diameter							0.300211	0.300817	0.997984
		µm²			µm							0.345404	0.458827	0.752797
Circle (Diameter)	5	28.2325	21.0718	47.3862	5.99556							0.305423	0.367928	0.830116
												0.279798	0.298187	0.93833
071225_(R-E)+20uM probe_0.2% DMSO+2.8% MeCN_old oil_14_6.5um size_2um scale												0.363387	0.569679	0.63788	0.63693
Name	Z-Position	Area	Channel_1_FITC2-T1.Intensity Mean Value	Channel_2_FITC-T2.Intensity Mean Value	Diameter							0.3716	0.576491	0.644591
		µm²			µm							0.478763	0.942241	0.508111
Circle (Diameter)1	5	29.6557	21.3642	50.063	6.14482							0.744604	1.81588	0.41005
Circle (Diameter)2	5	7.06858	0.261048	0.447175	3							0.540456	1.20227	0.449531
Circle (Diameter)3	5	7.06858	0.154074	0.148627	3							0.460223	0.943861	0.487596
Circle (Diameter)4	5	7.06858	0.172733	0.181065	3							0.325674	0.501152	0.64985
Circle (Diameter)5	5	7.06858	0.157949	0.181018	3							0.312782	0.519399	0.6022
Circle (Diameter)6	5	7.06858	0.185524	0.265448	3							0.354157	0.622702	0.568743
Circle (Diameter)7	5	7.06858	0.248072	0.42232	3							0.34293	0.532539	0.643952
Circle (Diameter)8	5	7.06858	0.209259	0.282563	3							0.374284	0.543359	0.688835
Circle (Diameter)9	5	7.06858	0.156582	0.164685	3							0.30064	0.434466	0.691976
Circle (Diameter)10	5	7.06858	0.147645	0.155011	3							0.274498	0.38241	0.717811
Circle (Diameter)11	5	7.06858	0.15637	0.172425	3							0.277984	0.434175	0.640258
Circle (Diameter)12	5	7.06858	0.14423	0.151193	3							0.302735	0.484186	0.625246
Circle (Diameter)13	5	7.06858	0.143622	0.14158	3							0.236463	0.316586	0.746917
Circle (Diameter)14	5	7.06858	0.146646	0.139305	3							0.239783	0.257864	0.929883
Circle (Diameter)15	5	7.06858	0.131845	0.159044	3							0.247249	0.301042	0.821309
Circle (Diameter)16	5	7.06858	0.147661	0.145784	3							0.234998	0.282036	0.833219	1.00467
Circle (Diameter)17	5	7.06858	0.182784	0.263474	3							0.321758	0.487376	0.660184
Circle (Diameter)18	5	7.06858	0.174551	0.19318	3							0.200866	0.217554	0.923291
Circle (Diameter)19	5	7.06858	0.291229	0.518467	3							0.17586	0.155297	1.13241
Circle (Diameter)20	5	7.06858	0.231858	0.352354	3							0.209575	0.260706	0.803875
Circle (Diameter)21	5	7.06858	0.205099	0.411881	3							0.21349	0.269997	0.790711
												0.325019	0.490743	0.6623
												0.195363	0.184793	1.0572
												0.184651	0.159482	1.15781
091225_(R-E)+20uM probe_0.2% DMSO+2.8% MeCN_10_2um scale												0.16941	0.150204	1.12787
Name	Z-Position	Area	Channel_1_FITC2-T1.Intensity Mean Value	Channel_2_FITC-T2.Intensity Mean Value	Diameter							0.17175	0.147275	1.16618
		µm²			µm	091225_(R-E)+20uM probe_0.2% DMSO+2.8% MeCN_10_2um scale						0.149432	0.145968	1.02373
Circle (Diameter)	2	7.06858	0.727867	1.4514	3							0.175947	0.16614	1.05903
Circle (Diameter)	2	7.06858	0.359485	0.468931	3							0.189859	0.177348	1.07055
Circle (Diameter)	2	7.06858	0.498648	0.793877	3							0.155766	0.1457	1.06909
Circle (Diameter)	2	7.06858	0.530978	0.902974	3							0.169325	0.141256	1.19871
Circle (Diameter)	2	7.06858	0.658716	1.28914	3							0.17097	0.131946	1.29575
Circle (Diameter)	2	7.06858	0.665195	1.37184	3							0.159093	0.144227	1.10308
Circle (Diameter)	2	7.06858	0.665126	1.37017	3							0.155094	0.150308	1.03184
Circle (Diameter)	2	7.06858	0.437322	0.69038	3							0.169719	0.1601	1.06008
Circle (Diameter)	2	7.06858	0.381927	0.612681	3							0.168051	0.160917	1.04434
Circle (Diameter)	2	7.06858	0.420838	0.620967	3							0.160061	0.160779	0.995537
Circle (Diameter)	2	7.06858	0.460147	0.787783	3							0.183712	0.183726	0.999925
Circle (Diameter)	2	7.06858	0.315325	0.398886	3							0.21457	0.253804	0.845418
Circle (Diameter)	2	7.06858	0.321935	0.418583	3							0.434705	0.790558	0.549871	0.623525
Circle (Diameter)	2	7.06858	0.423212	0.677613	3							0.397625	0.606321	0.655799
Name	Z-Position	Area	Channel_1_FITC2-T1.Intensity Mean Value	Channel_2_FITC-T2.Intensity Mean Value	Diameter							0.53564	0.944785	0.566943
		µm²			µm							0.447889	0.791638	0.565775
Circle (Diameter)	2	29.025	36.9561	87.4746	6.07912							0.753104	1.57334	0.478665
091225_(R-E)+20uM probe_0.2% DMSO+2.8% MeCN_9_2um scale												0.556014	1.15673	0.480677
Name	Z-Position	Area	Channel_1_FITC2-T1.Intensity Mean Value	Channel_2_FITC-T2.Intensity Mean Value	Diameter							0.435884	0.717238	0.607725
		µm²			µm							0.36467	0.560054	0.651133
Circle (Diameter)	3	27.2554	36.674	90.0074	5.89089							0.319075	0.43433	0.734639
Circle (Diameter)	3	7.06858	0.56598	1.07964	3							0.234248	0.312298	0.750077
Circle (Diameter)	3	7.06858	0.443768	0.796266	3							0.294475	0.385237	0.764398
Circle (Diameter)	3	7.06858	0.623397	1.25494	3							0.375126	0.607166	0.617831
Circle (Diameter)	3	7.06858	0.761942	1.57048	3							0.289815	0.431231	0.672065
Circle (Diameter)	3	7.06858	0.571434	1.08057	3							0.402435	0.634998	0.633757
Circle (Diameter)	3	7.06858	0.450953	0.717942	3							0.375614	0.490616	0.765598	0.747493
Circle (Diameter)	3	7.06858	0.396822	0.494428	3							0.37366	0.477873	0.781923
Circle (Diameter)	3	7.06858	0.449187	0.685309	3							0.320767	0.372602	0.860885
Circle (Diameter)	3	7.06858	0.328639	0.377286	3							0.473215	0.761986	0.621028
Circle (Diameter)	3	7.06858	0.305806	0.329222	3							0.524392	0.899025	0.58329
Circle (Diameter)	3	7.06858	0.341592	0.386398	3							0.745972	1.48104	0.503679
Circle (Diameter)	3	7.06858	0.276864	0.291734	3							0.653941	1.22891	0.532132
Circle (Diameter)	3	7.06858	0.304684	0.384496	3							0.351666	0.44629	0.787976
Circle (Diameter)	3	7.06858	0.300211	0.300817	3							0.343351	0.42784	0.802522
Circle (Diameter)	3	7.06858	0.345404	0.458827	3							0.309901	0.347719	0.891239
Circle (Diameter)	3	7.06858	0.305423	0.367928	3							0.336497	0.411882	0.816973
Circle (Diameter)	3	7.06858	0.279798	0.298187	3							0.272365	0.273827	0.994659
												0.376249	0.515619	0.729703
												0.354487	0.417864	0.84833
091225_(R-E)+20uM probe_0.2% DMSO+2.8% MeCN_8_2um scale												0.358526	0.517764	0.692451
Name	Z-Position	Area	Channel_1_FITC2-T1.Intensity Mean Value	Channel_2_FITC-T2.Intensity Mean Value	Diameter							0.609576	1.13199	0.538502	0.841486
		µm²			µm							0.50236	0.946128	0.530964
Circle (Diameter)	3	30.9212	33.7538	77.966	6.27456							0.3823	0.578209	0.66118
Circle (Diameter)	3	7.06858	0.363387	0.569679	3							0.306022	0.442963	0.690853
Circle (Diameter)	3	7.06858	0.3716	0.576491	3							0.250576	0.34866	0.718682
Circle (Diameter)	3	7.06858	0.478763	0.942241	3							0.227374	0.232148	0.979438
Circle (Diameter)	3	7.06858	0.744604	1.81588	3							0.227258	0.272273	0.834668
Circle (Diameter)	3	7.06858	0.540456	1.20227	3							0.297473	0.402946	0.738246
Circle (Diameter)	3	7.06858	0.460223	0.943861	3							0.412196	0.747415	0.551495
Circle (Diameter)	3	7.06858	0.325674	0.501152	3							0.463988	0.828305	0.560165
Circle (Diameter)	3	7.06858	0.312782	0.519399	3							0.204057	0.243593	0.837695
Circle (Diameter)	3	7.06858	0.354157	0.622702	3							0.205611	0.220184	0.933814
Circle (Diameter)	3	7.06858	0.34293	0.532539	3							0.195297	0.184097	1.06084
Circle (Diameter)	3	7.06858	0.374284	0.543359	3							0.196629	0.18041	1.0899
Circle (Diameter)	3	7.06858	0.30064	0.434466	3							0.180986	0.169055	1.07057
Circle (Diameter)	3	7.06858	0.274498	0.38241	3							0.178153	0.164083	1.08575
Circle (Diameter)	3	7.06858	0.277984	0.434175	3							0.186703	0.163037	1.14515
Circle (Diameter)	3	7.06858	0.302735	0.484186	3							0.192853	0.17237	1.11883
Circle (Diameter)	3	7.06858	0.236463	0.316586	3							0.258795	0.27624	0.936847	0.947157
Circle (Diameter)	3	7.06858	0.239783	0.257864	3							0.236116	0.23893	0.988222
Circle (Diameter)	3	7.06858	0.247249	0.301042	3							0.228397	0.215818	1.05829
												0.223133	0.216967	1.02842
												0.255063	0.282752	0.902074
												0.26826	0.325957	0.822992
091225_(R-E)+20uM probe_0.2% DMSO+2.8% MeCN_7um size_2um scale												0.22529	0.221592	1.01669
Name	Z-Position	Area	Channel_1_FITC2-T1.Intensity Mean Value	Channel_2_FITC-T2.Intensity Mean Value	Diameter							0.226033	0.23503	0.961717
		µm²			µm							0.243262	0.257517	0.944644
Circle (Diameter)	8	32.0385	29.789	61.0556	6.38691							0.24721	0.291826	0.847114
Circle (Diameter)	8	7.06858	0.234998	0.282036	3							0.243669	0.287501	0.847541
Circle (Diameter)	8	7.06858	0.321758	0.487376	3							0.23096	0.23957	0.964064
Circle (Diameter)	8	7.06858	0.200866	0.217554	3							0.231007	0.218637	1.05658
Circle (Diameter)	8	7.06858	0.17586	0.155297	3							0.229775	0.193543	1.18721
Circle (Diameter)	8	7.06858	0.209575	0.260706	3							0.237	0.209705	1.13016
Circle (Diameter)	8	7.06858	0.21349	0.269997	3							0.232729	0.246071	0.945781
Circle (Diameter)	8	7.06858	0.325019	0.490743	3							0.212577	0.214122	0.992782
Circle (Diameter)	8	7.06858	0.195363	0.184793	3							0.237773	0.238297	0.997801
Circle (Diameter)	8	7.06858	0.184651	0.159482	3							0.390601	0.628911	0.621075
Circle (Diameter)	8	7.06858	0.16941	0.150204	3							0.332023	0.512253	0.648162
Circle (Diameter)	8	7.06858	0.17175	0.147275	3							0.28396	0.376138	0.754934
Circle (Diameter)	8	7.06858	0.149432	0.145968	3							0.218338	0.207669	1.05138
Circle (Diameter)	8	7.06858	0.175947	0.16614	3							0.207039	0.191677	1.08015
Circle (Diameter)	8	7.06858	0.189859	0.177348	3							0.412173	0.706535	0.583372	0.678254
Circle (Diameter)	8	7.06858	0.155766	0.1457	3							0.359411	0.518951	0.692572
Circle (Diameter)	8	7.06858	0.169325	0.141256	3							0.312958	0.450954	0.693992
Circle (Diameter)	8	7.06858	0.17097	0.131946	3							0.282641	0.381153	0.741542
Circle (Diameter)	8	7.06858	0.159093	0.144227	3							0.402527	0.640829	0.628135
Circle (Diameter)	8	7.06858	0.155094	0.150308	3							0.508336	0.992258	0.512302
Circle (Diameter)	8	7.06858	0.169719	0.1601	3							0.432376	0.73904	0.585051
Circle (Diameter)	8	7.06858	0.168051	0.160917	3							0.308081	0.456548	0.674804
Circle (Diameter)	8	7.06858	0.160061	0.160779	3							0.308125	0.430493	0.71575
Circle (Diameter)	8	7.06858	0.183712	0.183726	3							0.279271	0.419306	0.66603
Circle (Diameter)	8	7.06858	0.21457	0.253804	3							0.326859	0.481156	0.67932
												0.297134	0.433215	0.685882
091225_(R-E)+20uM probe_0.2% DMSO+2.8% MeCN_7_2um scale												0.295632	0.390558	0.756948
Name	Z-Position	Area	Channel_1_FITC2-T1.Intensity Mean Value	Channel_2_FITC-T2.Intensity Mean Value	Diameter							0.277666	0.388509	0.714696
		µm²			µm							0.272772	0.348602	0.782474
Circle (Diameter)	4	23.0846	32.3254	72.1127	5.42146							0.276315	0.37381	0.739187
Circle (Diameter)	4	7.06858	0.434705	0.790558	3							0.376996	0.528286	0.713621	1.06783
Circle (Diameter)	4	7.06858	0.397625	0.606321	3							0.203325	0.186506	1.09018
Circle (Diameter)	4	7.06858	0.53564	0.944785	3							0.303575	0.426265	0.712173
Circle (Diameter)	4	7.06858	0.447889	0.791638	3							0.209996	0.195042	1.07667
Circle (Diameter)	4	7.06858	0.753104	1.57334	3							0.178812	0.175626	1.01814
Circle (Diameter)	4	7.06858	0.556014	1.15673	3							0.214148	0.181387	1.18061
Circle (Diameter)	4	7.06858	0.435884	0.717238	3							0.196247	0.21435	0.915546
Circle (Diameter)	4	7.06858	0.36467	0.560054	3							0.262767	0.316582	0.830014
Circle (Diameter)	4	7.06858	0.319075	0.43433	3							0.186448	0.169278	1.10144
Circle (Diameter)	4	7.06858	0.234248	0.312298	3							0.179373	0.149422	1.20044
Circle (Diameter)	4	7.06858	0.294475	0.385237	3							0.208979	0.200271	1.04348
Circle (Diameter)	4	7.06858	0.375126	0.607166	3							0.267227	0.33234	0.804075
Circle (Diameter)	4	7.06858	0.289815	0.431231	3							0.207966	0.183247	1.13489
Circle (Diameter)	4	7.06858	0.402435	0.634998	3							0.182897	0.165234	1.1069
												0.184329	0.143433	1.28512
091225_(R-E)+20uM probe_0.2% DMSO+2.8% MeCN_7.5_2um scaleName	Z-Position	Area	Channel_1_FITC2-T1.Intensity Mean Value	Channel_2_FITC-T2.Intensity Mean Value	Diameter							0.189225	0.190908	0.991183
		µm²			µm							0.181966	0.140218	1.29774
Circle (Diameter)	4	34.0172	38.715	95.4861	6.58119							0.183556	0.14912	1.23093
Circle (Diameter)	4	7.06858	0.375614	0.490616	3							0.191705	0.153033	1.25271
Circle (Diameter)	4	7.06858	0.37366	0.477873	3							0.185851	0.151115	1.22987
Circle (Diameter)	4	7.06858	0.320767	0.372602	3							0.163643	0.15618	1.04779
Circle (Diameter)	4	7.06858	0.473215	0.761986	3							0.181054	0.171755	1.05414
Circle (Diameter)	4	7.06858	0.524392	0.899025	3							0.183169	0.162278	1.12874
Circle (Diameter)	4	7.06858	0.745972	1.48104	3							0.190938	0.162097	1.17793
Circle (Diameter)	4	7.06858	0.653941	1.22891	3							0.217727	0.228325	0.953584
Circle (Diameter)	4	7.06858	0.351666	0.44629	3							0.20555	0.17336	1.18569
Circle (Diameter)	4	7.06858	0.343351	0.42784	3							0.313383	0.531567	0.589545	0.721969
Circle (Diameter)	4	7.06858	0.309901	0.347719	3							0.283901	0.479745	0.591775
Circle (Diameter)	4	7.06858	0.336497	0.411882	3							0.320463	0.507254	0.631759
Circle (Diameter)	4	7.06858	0.272365	0.273827	3							0.381133	0.57586	0.661851
Circle (Diameter)	4	7.06858	0.376249	0.515619	3							0.293584	0.444765	0.660089
Circle (Diameter)	4	7.06858	0.354487	0.417864	3							0.22278	0.300797	0.740632
Circle (Diameter)	4	7.06858	0.358526	0.517764	3							0.313099	0.466391	0.671323
												0.235768	0.32054	0.735533
												0.23895	0.347841	0.686952
091225_(R-E)+20uM probe_0.2% DMSO+2.8% MeCN_6_2um scaLE												0.276526	0.383637	0.720801
Name	Z-Position	Area	Channel_1_FITC2-T1.Intensity Mean Value	Channel_2_FITC-T2.Intensity Mean Value	Diameter							0.272509	0.393592	0.692364
		µm²			µm							0.229572	0.302198	0.759673
Circle (Diameter)	4	24.3525	28.1355	60.026	5.56835							0.22027	0.31838	0.691848
Circle (Diameter)	4	7.06858	0.609576	1.13199	3							0.221974	0.233583	0.950298
Circle (Diameter)	4	7.06858	0.50236	0.946128	3							0.221044	0.236132	0.936102
Circle (Diameter)	4	7.06858	0.3823	0.578209	3							0.19685	0.236896	0.830956
Circle (Diameter)	4	7.06858	0.306022	0.442963	3							0.234417	0.290869	0.805921	0.879541
Circle (Diameter)	4	7.06858	0.250576	0.34866	3							0.280373	0.385545	0.727211
Circle (Diameter)	4	7.06858	0.227374	0.232148	3							0.228523	0.245815	0.929653
Circle (Diameter)	4	7.06858	0.227258	0.272273	3							0.237032	0.300742	0.788155
Circle (Diameter)	4	7.06858	0.297473	0.402946	3							0.2089	0.218087	0.957875
Circle (Diameter)	4	7.06858	0.412196	0.747415	3							0.212796	0.216133	0.98456
Circle (Diameter)	4	7.06858	0.463988	0.828305	3							0.206528	0.198692	1.03944
Circle (Diameter)	4	7.06858	0.204057	0.243593	3							0.21432	0.214003	1.00148
Circle (Diameter)	4	7.06858	0.205611	0.220184	3							0.223211	0.26367	0.846552
Circle (Diameter)	4	7.06858	0.195297	0.184097	3							0.209711	0.197659	1.06097
Circle (Diameter)	4	7.06858	0.196629	0.18041	3							0.209064	0.219381	0.952974
Circle (Diameter)	4	7.06858	0.180986	0.169055	3							0.256031	0.345798	0.740407
Circle (Diameter)	4	7.06858	0.178153	0.164083	3							0.21367	0.237943	0.897988
Circle (Diameter)	4	7.06858	0.186703	0.163037	3							0.262661	0.332717	0.789443
Circle (Diameter)	4	7.06858	0.192853	0.17237	3							0.29845	0.436368	0.683943
												0.221675	0.245008	0.904767
091225_(R-E)+20uM probe_0.2% DMSO+2.8% MeCN_5_2um scale												0.250876	0.358284	0.700216
Name	Z-Position	Area	Channel_1_FITC2-T1.Intensity Mean Value	Channel_2_FITC-T2.Intensity Mean Value	Diameter							0.206886	0.196706	1.05175
		µm²			µm							0.228883	0.251387	0.910483
Circle (Diameter)	2	26.8072	34.5606	75.3483	5.84226							0.245452	0.285131	0.860837
Circle (Diameter)	2	7.06858	0.258795	0.27624	3							0.304509	0.407599	0.74708
Circle (Diameter)	2	7.06858	0.236116	0.23893	3							0.210337	0.217246	0.968199
Circle (Diameter)	2	7.06858	0.228397	0.215818	3							0.379724	0.565386	0.671618	0.793814
Circle (Diameter)	2	7.06858	0.223133	0.216967	3							0.327648	0.539309	0.607533
Circle (Diameter)	2	7.06858	0.255063	0.282752	3							0.216706	0.243038	0.891657
Circle (Diameter)	2	7.06858	0.26826	0.325957	3							0.157089	0.193244	0.812906
Circle (Diameter)	2	7.06858	0.22529	0.221592	3							0.304713	0.425412	0.716278
Circle (Diameter)	2	7.06858	0.226033	0.23503	3							0.18447	0.225144	0.819341
Circle (Diameter)	2	7.06858	0.243262	0.257517	3							0.237369	0.322066	0.73702
Circle (Diameter)	2	7.06858	0.24721	0.291826	3							0.225947	0.289932	0.77931
Circle (Diameter)	2	7.06858	0.243669	0.287501	3							0.190599	0.221025	0.86234
Circle (Diameter)	2	7.06858	0.23096	0.23957	3							0.176759	0.216542	0.816282
Circle (Diameter)	2	7.06858	0.231007	0.218637	3							0.170734	0.183903	0.928395
Circle (Diameter)	2	7.06858	0.229775	0.193543	3							0.214655	0.315366	0.680655
Circle (Diameter)	2	7.06858	0.237	0.209705	3							0.171598	0.192664	0.890663
Circle (Diameter)	2	7.06858	0.232729	0.246071	3							0.262033	0.414646	0.631945
Circle (Diameter)	2	7.06858	0.212577	0.214122	3							0.234665	0.340482	0.689215
Circle (Diameter)	2	7.06858	0.237773	0.238297	3							0.17025	0.185034	0.920101
Circle (Diameter)	2	7.06858	0.390601	0.628911	3							0.175802	0.169109	1.03958
Circle (Diameter)	2	7.06858	0.332023	0.512253	3							0.309344	0.460331	0.672003	0.764817
Circle (Diameter)	2	7.06858	0.28396	0.376138	3							0.398959	0.694421	0.574521
Circle (Diameter)	2	7.06858	0.218338	0.207669	3							0.343506	0.540598	0.635419
Circle (Diameter)	2	7.06858	0.207039	0.191677	3							0.381447	0.603384	0.63218
												0.546371	0.973347	0.561332
												0.273165	0.431754	0.632687
091225_(R-E)+20uM probe_0.2% DMSO+2.8% MeCN_5.7um size_coalescence later_2um scale												0.346228	0.548715	0.630978
Name	Z-Position	Area	Channel_1_FITC2-T1.Intensity Mean Value	Channel_2_FITC-T2.Intensity Mean Value	Diameter							0.375986	0.598825	0.627874
		µm²			µm							0.221054	0.314526	0.702817
Circle (Diameter)	4	28.8009	30.6229	70.7126	6.05562							0.176889	0.19177	0.922401
Circle (Diameter)	4	7.06858	0.412173	0.706535	3							0.220794	0.315943	0.698844
Circle (Diameter)	4	7.06858	0.359411	0.518951	3							0.179179	0.23714	0.755581
Circle (Diameter)	4	7.06858	0.312958	0.450954	3							0.21907	0.328328	0.667227
Circle (Diameter)	4	7.06858	0.282641	0.381153	3							0.183181	0.219764	0.833532
Circle (Diameter)	4	7.06858	0.402527	0.640829	3							0.169711	0.198936	0.853094
Circle (Diameter)	4	7.06858	0.508336	0.992258	3							0.162461	0.154413	1.05212
Circle (Diameter)	4	7.06858	0.432376	0.73904	3							0.149831	0.158169	0.947281
Circle (Diameter)	4	7.06858	0.308081	0.456548	3							0.126231	0.141062	0.894866
Circle (Diameter)	4	7.06858	0.308125	0.430493	3							0.151098	0.163071	0.926578
Circle (Diameter)	4	7.06858	0.279271	0.419306	3							0.174399	0.250821	0.695315
Circle (Diameter)	4	7.06858	0.326859	0.481156	3							0.164907	0.203515	0.810295
Circle (Diameter)	4	7.06858	0.297134	0.433215	3							0.143563	0.130625	1.09904
Circle (Diameter)	4	7.06858	0.295632	0.390558	3							0.162086	0.139804	1.15938	1.1097
Circle (Diameter)	4	7.06858	0.277666	0.388509	3							0.0935401	0.063882	1.46426
Circle (Diameter)	4	7.06858	0.272772	0.348602	3							0.148224	0.122573	1.20927
Circle (Diameter)	4	7.06858	0.276315	0.37381	3							0.114194	0.0928058	1.23046
												0.174703	0.2056	0.849721
091225_(R-E)+20uM probe_0.2% DMSO+2.8% MeCN_5.7um size_2um scale												0.173865	0.182208	0.954212
Name	Z-Position	Area	Channel_1_FITC2-T1.Intensity Mean Value	Channel_2_FITC-T2.Intensity Mean Value	Diameter							0.132301	0.120876	1.09452
		µm²			µm							0.103784	0.0824783	1.25832
Circle (Diameter)	5	23.2953	29.766	63.377	5.44615							0.094148	0.0632805	1.48779
Circle (Diameter)	5	7.06858	0.376996	0.528286	3							0.122558	0.122862	0.99753
Circle (Diameter)	5	7.06858	0.203325	0.186506	3							0.0984928	0.0648015	1.51991
Circle (Diameter)	5	7.06858	0.303575	0.426265	3							0.129258	0.115889	1.11536
Circle (Diameter)	5	7.06858	0.209996	0.195042	3							0.242334	0.345403	0.701597
Circle (Diameter)	5	7.06858	0.178812	0.175626	3							0.0988614	0.0787523	1.25535
Circle (Diameter)	5	7.06858	0.214148	0.181387	3							0.11045	0.113693	0.971481
Circle (Diameter)	5	7.06858	0.196247	0.21435	3							0.171494	0.166361	1.03086
Circle (Diameter)	5	7.06858	0.262767	0.316582	3							0.136755	0.170944	0.8
Circle (Diameter)	5	7.06858	0.186448	0.169278	3							0.143669	0.164278	0.874549
Circle (Diameter)	5	7.06858	0.179373	0.149422	3							0.396253	0.582393	0.680388	0.755257
Circle (Diameter)	5	7.06858	0.208979	0.200271	3							0.244612	0.31291	0.781732
Circle (Diameter)	5	7.06858	0.267227	0.33234	3							0.278151	0.351404	0.791541
Circle (Diameter)	5	7.06858	0.207966	0.183247	3							0.302695	0.44637	0.678125
Circle (Diameter)	5	7.06858	0.182897	0.165234	3							0.569449	0.889778	0.63999
Circle (Diameter)	5	7.06858	0.184329	0.143433	3							0.218878	0.257428	0.850249
Circle (Diameter)	5	7.06858	0.189225	0.190908	3							0.249762	0.278365	0.897245
Circle (Diameter)	5	7.06858	0.181966	0.140218	3							0.388818	0.548371	0.709041
Circle (Diameter)	5	7.06858	0.183556	0.14912	3							0.221626	0.267788	0.827616
Circle (Diameter)	5	7.06858	0.191705	0.153033	3							0.229258	0.27695	0.827796
Circle (Diameter)	5	7.06858	0.185851	0.151115	3							0.442543	0.653479	0.677211
Circle (Diameter)	5	7.06858	0.163643	0.15618	3							0.347291	0.49461	0.702151
Circle (Diameter)	5	7.06858	0.181054	0.171755	3							0.17051	0.146634	1.16283	1.06893
Circle (Diameter)	5	7.06858	0.183169	0.162278	3							0.296433	0.366074	0.809762
Circle (Diameter)	5	7.06858	0.190938	0.162097	3							0.26252	0.269253	0.974995
Circle (Diameter)	5	7.06858	0.217727	0.228325	3							0.196792	0.187876	1.04746
Circle (Diameter)	5	7.06858	0.20555	0.17336	3							0.3201	0.377022	0.849023
												0.206104	0.223404	0.922559
091225_(R-E)+20uM probe_0.2% DMSO+2.8% MeCN_4_2um scale												0.233037	0.213625	1.09087
Name	Z-Position	Area	Channel_1_FITC2-T1.Intensity Mean Value	Channel_2_FITC-T2.Intensity Mean Value	Diameter							0.188131	0.179068	1.05061
		µm²			µm							0.186956	0.167915	1.11339
Circle (Diameter)	4	25.7529	28.7935	59.569	5.72622							0.184192	0.169755	1.08505
Circle (Diameter)	4	7.06858	0.313383	0.531567	3							0.171677	0.135825	1.26395
Circle (Diameter)	4	7.06858	0.283901	0.479745	3							0.190072	0.169628	1.12052
Circle (Diameter)	4	7.06858	0.320463	0.507254	3							0.191269	0.173221	1.10419
Circle (Diameter)	4	7.06858	0.381133	0.57586	3							0.16708	0.130561	1.27971
Circle (Diameter)	4	7.06858	0.293584	0.444765	3							0.18414	0.178673	1.0306
Circle (Diameter)	4	7.06858	0.22278	0.300797	3							0.196182	0.210537	0.931817
Circle (Diameter)	4	7.06858	0.313099	0.466391	3							0.169831	0.140445	1.20923
Circle (Diameter)	4	7.06858	0.235768	0.32054	3							0.176836	0.152549	1.15921
Circle (Diameter)	4	7.06858	0.23895	0.347841	3							0.18809	0.171695	1.09549
Circle (Diameter)	4	7.06858	0.276526	0.383637	3							0.158737	0.14734	1.07736
Circle (Diameter)	4	7.06858	0.272509	0.393592	3							0.323801	0.428607	0.755474	0.693314
Circle (Diameter)	4	7.06858	0.229572	0.302198	3							0.405604	0.588295	0.689456
Circle (Diameter)	4	7.06858	0.22027	0.31838	3							0.378764	0.535629	0.707139
Circle (Diameter)	4	7.06858	0.221974	0.233583	3							0.317147	0.381972	0.830287
Circle (Diameter)	4	7.06858	0.221044	0.236132	3							0.317954	0.399004	0.796869
Circle (Diameter)	4	7.06858	0.19685	0.236896	3							0.481496	0.858511	0.560851
												0.369605	0.552517	0.668948
091225_(R-E)+20uM probe_0.2% DMSO+2.8% MeCN_3_2um scale												0.446076	0.79818	0.558867
Name	Z-Position	Area	Channel_1_FITC2-T1.Intensity Mean Value	Channel_2_FITC-T2.Intensity Mean Value	Diameter							0.362291	0.655472	0.552717
		µm²			µm							0.280281	0.357784	0.78338
Circle (Diameter)	2	26.9081	30.6157	64.1837	5.85324							0.308302	0.434984	0.708768
Circle (Diameter)	2	7.06858	0.234417	0.290869	3							0.326005	0.456765	0.713725
Circle (Diameter)	2	7.06858	0.280373	0.385545	3							0.299834	0.408747	0.733545
Circle (Diameter)	2	7.06858	0.228523	0.245815	3							0.323658	0.420448	0.769794
Circle (Diameter)	2	7.06858	0.237032	0.300742	3							0.255925	0.346778	0.738009
Circle (Diameter)	2	7.06858	0.2089	0.218087	3							0.254371	0.305033	0.833914
Circle (Diameter)	2	7.06858	0.212796	0.216133	3							0.318704	0.46397	0.686907
Circle (Diameter)	2	7.06858	0.206528	0.198692	3							0.280021	0.368702	0.759478
Circle (Diameter)	2	7.06858	0.21432	0.214003	3							0.28588	0.393161	0.727132
Circle (Diameter)	2	7.06858	0.223211	0.26367	3							0.264368	0.350454	0.75436
Circle (Diameter)	2	7.06858	0.209711	0.197659	3							0.286716	0.374643	0.765304
Circle (Diameter)	2	7.06858	0.209064	0.219381	3							0.481477	0.90096	0.534405
Circle (Diameter)	2	7.06858	0.256031	0.345798	3							0.322345	0.459362	0.701723
Circle (Diameter)	2	7.06858	0.21367	0.237943	3							0.519066	1.07977	0.48072
Circle (Diameter)	2	7.06858	0.262661	0.332717	3							0.448237	0.860191	0.52109
Circle (Diameter)	2	7.06858	0.29845	0.436368	3
Circle (Diameter)	2	7.06858	0.221675	0.245008	3
Circle (Diameter)	2	7.06858	0.250876	0.358284	3
Circle (Diameter)	2	7.06858	0.206886	0.196706	3
Circle (Diameter)	2	7.06858	0.228883	0.251387	3
Circle (Diameter)	2	7.06858	0.245452	0.285131	3
Circle (Diameter)	2	7.06858	0.304509	0.407599	3
Circle (Diameter)	2	7.06858	0.210337	0.217246	3
091225_(R-E)+20uM probe_0.2% DMSO+2.8% MeCN_2-two droplets_2um scale
Name	Z-Position	Area	Channel_1_FITC2-T1.Intensity Mean Value	Channel_2_FITC-T2.Intensity Mean Value	Diameter
		µm²			µm
Circle (Diameter)	5	29.4557	24.7796	49.4036	6.12406
Circle (Diameter)	5	30.6396	24.6991	49.7768	6.24592
Circle (Diameter)	5	7.06858	0.379724	0.565386	3
Circle (Diameter)	5	7.06858	0.327648	0.539309	3
Circle (Diameter)	5	7.06858	0.216706	0.243038	3
Circle (Diameter)	5	7.06858	0.157089	0.193244	3
Circle (Diameter)	5	7.06858	0.304713	0.425412	3
Circle (Diameter)	5	7.06858	0.18447	0.225144	3
Circle (Diameter)	5	7.06858	0.237369	0.322066	3
Circle (Diameter)	5	7.06858	0.225947	0.289932	3
Circle (Diameter)	5	7.06858	0.190599	0.221025	3
Circle (Diameter)	5	7.06858	0.176759	0.216542	3
Circle (Diameter)	5	7.06858	0.170734	0.183903	3
Circle (Diameter)	5	7.06858	0.214655	0.315366	3
Circle (Diameter)	5	7.06858	0.171598	0.192664	3
Circle (Diameter)	5	7.06858	0.262033	0.414646	3
Circle (Diameter)	5	7.06858	0.234665	0.340482	3
Circle (Diameter)	5	7.06858	0.17025	0.185034	3
Circle (Diameter)	5	7.06858	0.175802	0.169109	3
091225_(R-E)+20uM probe_0.2% DMSO+2.8% MeCN_1_2um scale
Name	Z-Position	Area	Channel_1_FITC2-T1.Intensity Mean Value	Channel_2_FITC-T2.Intensity Mean Value	Diameter
		µm²			µm
Circle (Diameter)	7	26.8627	19.8468	34.3122	5.8483
Circle (Diameter)	7	7.06858	0.309344	0.460331	3
Circle (Diameter)	7	7.06858	0.398959	0.694421	3
Circle (Diameter)	7	7.06858	0.343506	0.540598	3
Circle (Diameter)	7	7.06858	0.381447	0.603384	3
Circle (Diameter)	7	7.06858	0.546371	0.973347	3
Circle (Diameter)	7	7.06858	0.273165	0.431754	3
Circle (Diameter)	7	7.06858	0.346228	0.548715	3
Circle (Diameter)	7	7.06858	0.375986	0.598825	3
Circle (Diameter)	7	7.06858	0.221054	0.314526	3
Circle (Diameter)	7	7.06858	0.176889	0.19177	3
Circle (Diameter)	7	7.06858	0.220794	0.315943	3
Circle (Diameter)	7	7.06858	0.179179	0.23714	3
Circle (Diameter)	7	7.06858	0.21907	0.328328	3
Circle (Diameter)	7	7.06858	0.183181	0.219764	3
Circle (Diameter)	7	7.06858	0.169711	0.198936	3
Circle (Diameter)	7	7.06858	0.162461	0.154413	3
Circle (Diameter)	7	7.06858	0.149831	0.158169	3
Circle (Diameter)	7	7.06858	0.126231	0.141062	3
Circle (Diameter)	7	7.06858	0.151098	0.163071	3
Circle (Diameter)	7	7.06858	0.174399	0.250821	3
Circle (Diameter)	7	7.06858	0.164907	0.203515	3
Circle (Diameter)	7	7.06858	0.143563	0.130625	3
161225_(R-E)+20uM probe_0.2% DMSO+2.8% MeCN_1
Name	Z-Position	Area	Channel_1_FITC2-T1.Intensity Mean Value	Channel_2_FITC-T2.Intensity Mean Value	Diameter
		µm²			µm
Circle (Diameter)	4	20.3144	14.3058	22.4619	5.08577
Circle (Diameter)	4	22.4497	14.5847	22.8242	5.34638
Circle (Diameter)3	4	7.06858	0.162086	0.139804	3
Circle (Diameter)3	4	7.06858	0.0935401	0.063882	3
Circle (Diameter)3	4	7.06858	0.148224	0.122573	3
Circle (Diameter)3	4	7.06858	0.114194	0.0928058	3
Circle (Diameter)3	4	7.06858	0.174703	0.2056	3
Circle (Diameter)3	4	7.06858	0.173865	0.182208	3
Circle (Diameter)3	4	7.06858	0.132301	0.120876	3
Circle (Diameter)3	4	7.06858	0.103784	0.0824783	3
Circle (Diameter)3	4	7.06858	0.094148	0.0632805	3
Circle (Diameter)3	4	7.06858	0.122558	0.122862	3
Circle (Diameter)3	4	7.06858	0.0984928	0.0648015	3
Circle (Diameter)3	4	7.06858	0.129258	0.115889	3
Circle (Diameter)3	4	7.06858	0.242334	0.345403	3
Circle (Diameter)3	4	7.06858	0.0988614	0.0787523	3
Circle (Diameter)3	4	7.06858	0.11045	0.113693	3
Circle (Diameter)3	4	7.06858	0.171494	0.166361	3
Circle (Diameter)3	4	7.06858	0.136755	0.170944	3
Circle (Diameter)3	4	7.06858	0.143669	0.164278	3
161225_(R-E)+20uM probe_0.2% DMSO+2.8% MeCN_4
Name	Z-Position	Area	Channel_1_FITC2-T1.Intensity Mean Value	Channel_2_FITC-T2.Intensity Mean Value	Diameter
		µm²			µm
Circle (Diameter)	3	37.7252	24.8241	45.3804	6.9306
Circle (Diameter)3	3	7.06858	0.396253	0.582393	3
Circle (Diameter)3	3	7.06858	0.244612	0.31291	3
Circle (Diameter)3	3	7.06858	0.278151	0.351404	3
Circle (Diameter)3	3	7.06858	0.302695	0.44637	3
Circle (Diameter)3	3	7.06858	0.569449	0.889778	3
Circle (Diameter)3	3	7.06858	0.218878	0.257428	3
Circle (Diameter)3	3	7.06858	0.249762	0.278365	3
Circle (Diameter)3	3	7.06858	0.388818	0.548371	3
Circle (Diameter)3	3	7.06858	0.221626	0.267788	3
Circle (Diameter)3	3	7.06858	0.229258	0.27695	3
Circle (Diameter)3	3	7.06858	0.442543	0.653479	3
Circle (Diameter)3	3	7.06858	0.347291	0.49461	3
161225_(R-E)+20uM probe_0.2% DMSO+2.8% MeCN_5
Name	Z-Position	Area	Channel_1_FITC2-T1.Intensity Mean Value	Channel_2_FITC-T2.Intensity Mean Value	Diameter
		µm²			µm
Circle (Diameter)	3	29.0899	30.2248	59.5083	6.08592
Circle (Diameter)3	3	7.06858	0.17051	0.146634	3
Circle (Diameter)3	3	7.06858	0.296433	0.366074	3
Circle (Diameter)3	3	7.06858	0.26252	0.269253	3
Circle (Diameter)3	3	7.06858	0.196792	0.187876	3
Circle (Diameter)3	3	7.06858	0.3201	0.377022	3
Circle (Diameter)3	3	7.06858	0.206104	0.223404	3
Circle (Diameter)3	3	7.06858	0.233037	0.213625	3
Circle (Diameter)3	3	7.06858	0.188131	0.179068	3
Circle (Diameter)3	3	7.06858	0.186956	0.167915	3
Circle (Diameter)3	3	7.06858	0.184192	0.169755	3
Circle (Diameter)3	3	7.06858	0.171677	0.135825	3
Circle (Diameter)3	3	7.06858	0.190072	0.169628	3
Circle (Diameter)3	3	7.06858	0.191269	0.173221	3
Circle (Diameter)3	3	7.06858	0.16708	0.130561	3
Circle (Diameter)3	3	7.06858	0.18414	0.178673	3
Circle (Diameter)3	3	7.06858	0.196182	0.210537	3
Circle (Diameter)3	3	7.06858	0.169831	0.140445	3
Circle (Diameter)3	3	7.06858	0.176836	0.152549	3
Circle (Diameter)3	3	7.06858	0.18809	0.171695	3
Circle (Diameter)3	3	7.06858	0.158737	0.14734	3
161225_(R-E)+20uM probe_0.2% DMSO+2.8% MeCN_9
Name	Z-Position	Area	Channel_1_FITC2-T1.Intensity Mean Value	Channel_2_FITC-T2.Intensity Mean Value	Diameter
		µm²			µm
Circle (Diameter)	2	33.9843	34.5274	73.0784	6.57801
Circle (Diameter)3	2	7.06858	0.323801	0.428607	3
Circle (Diameter)3	2	7.06858	0.405604	0.588295	3
Circle (Diameter)3	2	7.06858	0.378764	0.535629	3
Circle (Diameter)3	2	7.06858	0.317147	0.381972	3
Circle (Diameter)3	2	7.06858	0.317954	0.399004	3
Circle (Diameter)3	2	7.06858	0.481496	0.858511	3
Circle (Diameter)3	2	7.06858	0.369605	0.552517	3
Circle (Diameter)3	2	7.06858	0.446076	0.79818	3
Circle (Diameter)3	2	7.06858	0.362291	0.655472	3
Circle (Diameter)3	2	7.06858	0.280281	0.357784	3
Circle (Diameter)3	2	7.06858	0.308302	0.434984	3
Circle (Diameter)3	2	7.06858	0.326005	0.456765	3
Circle (Diameter)3	2	7.06858	0.299834	0.408747	3
Circle (Diameter)3	2	7.06858	0.323658	0.420448	3
Circle (Diameter)3	2	7.06858	0.255925	0.346778	3
Circle (Diameter)3	2	7.06858	0.254371	0.305033	3
Circle (Diameter)3	2	7.06858	0.318704	0.46397	3
Circle (Diameter)3	2	7.06858	0.280021	0.368702	3
Circle (Diameter)3	2	7.06858	0.28588	0.393161	3
Circle (Diameter)3	2	7.06858	0.264368	0.350454	3
Circle (Diameter)3	2	7.06858	0.286716	0.374643	3
Circle (Diameter)3	2	7.06858	0.481477	0.90096	3
Circle (Diameter)3	2	7.06858	0.322345	0.459362	3
Circle (Diameter)3	2	7.06858	0.519066	1.07977	3
Circle (Diameter)3	2	7.06858	0.448237	0.860191	3

## Sheet: size calculations
R2H/E size [µm]	R/E size [µm]
5.83103	5.94544	6.01713
6.16538	5.74103		5.73244	5.08577
6.27821	6.11447		6.42386	6.9306
5.94309	6.08423
5.87786	6.32764
6.00488	6.14482
5.92877	5.89089
6.19598	6.27456
6.42386	6.38691
5.74833	5.42146
6.00166	6.58119
5.73244	5.56835
	5.84226
	6.05562
	5.44615
	5.72622
	5.85324
	6.12406
	6.24592
	5.8483
	5.08577
	5.34638
	6.9306
	6.08592
	6.57801
	6.1854
	6.33051
	6.34782
	5.99556
	6.07912
