# Supplementary material for: Metal-dependent and metal-free mechanisms of peptide condensate catalysts
Source: Nat Commun. 2026 Mar 28;17:4548. doi: 10.1038/s41467-026-71117-4 (PMC13194831; doi:10.1038/s41467-026-71117-4)
Supplement: Supplementary file 10 — Source data [file 41467_2026_71117_MOESM10_ESM.zip › Source data_Fig 5h-i.xlsx]

## Sheet: FRAP R-E
Rep1_con1				Rep1_con2				Rep1_con3				Rep1_con4				Rep1_con5				Rep1_con6				Rep1_con7				Rep2_con1				Rep2_con2				Rep2_con3				Rep2_con4				Rep2_con5				Rep2_con6
Relative Time	Channel1_R1	Channel1_R2	Channel1_R3	Time	Channel1_R1_IntensityMean::RhodB_R1_IntensityMean!!R	Channel1_R2_IntensityMean::RhodB_R2_IntensityMean!!R	Channel1_R3	Time	Channel1_R1	Channel1_R2	Channel1_R3	Time	Channel1_R1	Channel1_R2	Channel1_R3	Time	Channel1_R1	Channel1_R2	Channel1_R3	Time	Channel1_R1	Channel1_R2	Channel1_R3	Time	Channel1_R1	Channel1_R2	Channel1_R3	Time	Channel1_R1	Channel1_R2	Channel1_R3	Time	Channel1_R1	Channel1_R2	Channel1_R3	Time	Channel1_R1	Channel1_R2	Channel1_R3	Time	Channel1_R1	Channel1_R2	Channel1_R3	Time	Channel1_R1	Channel1_R2	Channel1_R3	Time	Channel1_R1
ms				ms				ms				ms				ms				ms				ms				ms				ms				ms				ms				ms				ms
0	73.4414	67.5629	3.63371	0	70.9347	65.0114	3.3906	0	73.2948	66.5251	3.40887	0	72.2296	65.1742	3.41842	0	69.7044	63.9578	3.32372	0	68.9574	64.3264	3.504	0	71.5032	66.8525	3.44444	0	88.7472	80.3964	2.95455	0	88.3641	81.6006	3.20976	0	86.1848	78.3528	3.43831	0	84.0832	75.1864	3.45141	0	81.7945	74.8714	3.32846	0	78.8422
234.486	73.443	67.5758	3.62561	164.486	71	65.6683	3.37925	237.487	74.1205	65.5057	3.38035	212.486	72.8697	66.3548	3.33764	229.486	71.8465	62.7979	3.37981	166.486	70.7279	64.8901	3.392	228.486	71.6472	67.0891	3.58776	242.486	88.4412	81.746	2.96104	236.486	89.335	82.496	3.26504	236.486	86.2164	79.157	3.48052	241.486	84.3376	73.9692	3.69122	241.486	83.9401	74.0177	3.27805	235.486	80.6715
468.973	73.8257	67.5387	3.72123	401.973	73.4427	66.3691	3.46677	469.973	72.316	65.4263	3.27734	446.973	73.0472	66.4565	3.32633	391.973	71.1502	64.4842	3.35897	405.973	72.1049	63.2086	3.3888	463.973	71.6812	66.4959	3.61192	472.973	89.3752	79.1262	2.83604	470.973	89.1764	81.2367	3.27642	471.973	86.4692	80.5793	3.38961	479.973	84.3888	76.3906	3.45925	473.973	81.4369	75.4405	3.2065	471.973	82.2013
704.459	73.5896	67.6629	3.72771	637.459	71.3981	64.7528	3.45543	701.459	73.3176	66.6937	3.30269	684.459	71.3388	66.0823	3.3441	627.459	71.5234	64.9457	3.39103	643.459	69.4049	64.6895	3.4656	700.459	72.212	66.3517	3.55556	707.459	90.6715	81.2799	3.00325	704.459	90.1327	82.2013	3.26992	706.459	89.1785	81.5485	3.42208	712.459	83.8816	74.987	3.54859	707.459	83.0922	75.8039	3.27642	707.459	81.124
941.946	73.7248	67.9887	3.58185	871.945	72.2357	65.2374	3.41005	943.946	73.8827	65.859	3.36133	919.945	72.7182	66.2161	3.32149	866.946	71.3683	64.7014	3.35417	881.946	69.1033	65.5939	3.4496	933.945	71.1392	64.7682	3.56522	945.945	88.5588	80.5469	2.89935	937.946	88.4984	82.4992	3.26829	947.946	88.0821	80.6456	3.37987	950.945	85.8288	77.1831	3.61129	943.946	84.0647	76.1897	3.30569	943.946	80.6908
1557.92	13.4381	66.8629	3.75689	1477.92	13.1513	63.6715	3.47326	1614.92	13.3274	64.1118	3.36767	1523.92	13.3518	65.3452	3.43457	1477.92	12.8288	64.2956	3.3125	1499.92	12.3033	62.922	3.464	1577.92	13.1149	63.9287	3.52013	1592.92	14.5878	77.9482	3.08604	1532.92	15.7686	80.8728	3.22114	1617.92	16.1201	79.6861	3.36201	1589.92	15.2512	73.9125	3.60658	1543.92	15.6456	74.6592	3.3252	1588.92	13.9227
1817.4	15.1564	67.6435	3.61912	1714.4	15.1895	63.9886	3.60454	1857.4	15.2932	65.577	3.25515	1760.4	15.0782	65.3435	3.50565	1713.4	14.1874	63.4736	3.30288	1734.4	14.3852	62.3455	3.5424	1741.4	14.9094	63.5867	3.562	1824.4	17.0548	79.9045	2.95779	1790.4	17.4579	81.9984	3.20325	1783.4	16.9258	78.8641	3.51786	1829.4	16.5088	75.8865	3.41693	1785.4	17.6036	74.7717	3.27805	1829.4	15.5652
2054.89	16.8485	65.8355	3.57861	1948.89	16.5669	66.0179	3.40357	2090.89	17.5098	62.8768	3.24723	2067.89	17.9658	63.8306	3.40226	1874.89	14.5057	63.3379	3.22276	1969.89	15.377	61.8169	3.384	1975.89	17.11	64.2836	3.59098	2055.89	18.409	78.6246	2.99838	1972.89	18.8155	80.3994	3.33496	2014.89	18.049	79.5437	3.44481	2063.89	17.648	73.0648	3.54702	2047.89	18.3608	74.2765	3.17398	2060.89	16.4074
2290.38	19.1792	68.6016	3.73582	2195.38	18.4857	65.5854	3.46515	2324.38	19.4218	64.2707	3.30428	2297.38	18.5733	63.1419	3.51535	2107.38	16.6914	63.6456	3.28686	2206.38	17.5311	61.3264	3.408	2213.38	19.2055	64.5689	3.58132	2291.38	19.43	78.4239	3.06006	2211.38	19.7945	79.9726	3.14146	2253.38	20.872	78.1424	3.40422	2312.38	19.0496	76.0438	3.48276	2296.38	20.445	74.6672	3.31545	2309.38	18.4605
2536.86	20.4902	66.9226	3.64182	2357.86	19.7532	64.6309	3.37277	2569.86	21.1287	63.141	3.41204	2537.86	21.1336	64.571	3.27141	2342.86	18.7722	62.4404	3.40865	2450.86	19.3016	61.3296	3.5664	2465.86	19.3932	65.7083	3.65378	2538.86	20.9034	78.8479	3.04383	2444.86	20.1197	80.7649	3.23415	2494.86	21.3444	80.3608	3.35065	2476.86	19.2896	75.3614	3.48589	2456.86	20.4773	74.8071	3.28455	2547.86	19.2866
2699.35	21.8941	67.4355	3.73744	2593.35	22.0717	64.4683	3.46515	2801.35	23.4023	65.4003	3.26624	2767.35	22.9707	65.5919	3.45396	2574.35	20.2827	63.9804	3.31731	2614.35	20.8393	62.4268	3.5008	2698.35	21.7476	64.6759	3.59903	2776.35	22.1562	79.3495	2.94643	2675.35	22.3608	80.4605	3.22439	2728.35	21.6777	78.7039	3.31331	2712.35	21.208	74.1912	3.47022	2688.35	21.966	73.4566	3.2439	2780.35	21.1836
2934.84	23.3257	67.1371	3.55754	2828.84	22.3503	66.3415	3.42626	3037.84	24.2313	64.3938	3.28843	3004.84	23.4137	63.0387	3.34572	2832.84	22.3506	62.5596	3.28686	2852.84	22.3869	61.3025	3.512	2936.84	22.3414	64.5851	3.53462	3012.84	23.0016	77.8528	2.90097	2909.84	23.1294	78.7585	3.30244	2960.84	23.4423	80.1117	3.49675	2948.84	23.0032	74.4733	3.59091	2925.84	23.1958	74.8489	3.23577	3016.84	22.0338
3166.32	25.2362	66.579	3.71961	3065.32	24.3599	63.8553	3.44733	3271.32	25.7248	64.6791	3.33756	3238.32	25.9349	63.3935	3.31502	3060.32	23.853	62.2021	3.35096	3090.32	23.4279	62.3854	3.5088	3172.32	24.5421	63.1848	3.60709	3246.32	24.8663	78.7055	2.91071	3147.32	24.1796	80.5604	3.28943	3195.32	25.2133	79.2282	3.44156	3181.32	23.7168	73.9951	3.42163	3159.32	24.6392	74.7042	3.3626	3251.32	23.3333
3404.81	26.6629	67.5806	3.62399	3226.81	25.4029	64.6439	3.44895	3509.81	27.8355	67.1783	3.27417	3475.81	26.1645	62.4726	3.41519	3219.81	25.6333	61.2941	3.37179	3324.81	25.2787	61.8264	3.5184	3405.81	26.3673	63.7861	3.48148	3484.81	25.3784	79.0534	2.8961	3385.81	25.0615	80.1159	3.2813	3425.81	25.7235	77.4369	3.53409	3416.81	25.144	74.3047	3.53918	3391.81	25.144	73.6077	3.20813	3487.81	23.3881
3639.3	27.7964	67.0903	3.67099	3463.3	27.7468	66.0732	3.35656	3741.3	27.9984	64.363	3.2504	3709.3	28.5831	62.4887	3.39095	3451.3	26.273	62.0332	3.28205	3562.3	25.8836	60.3344	3.5472	3566.3	27.0712	63.9044	3.56361	3719.3	26.0451	78.9029	2.97078	3621.3	26.5032	79.9308	3.38862	3657.3	27.6382	77.0372	3.47078	3652.3	25.1088	76.0583	3.52508	3626.3	26.4838	73.4582	3.30894	3721.3	24.8696
3876.78	28.7866	66.1919	3.52512	3695.78	28.2659	63.6244	3.51053	3978.78	30.0033	64.6078	3.31379	3943.78	29.6384	63.4161	3.39095	3686.78	27.9095	62.2428	3.38462	3796.78	26.9557	62.551	3.4656	3803.78	28.5032	63.3485	3.53945	3948.78	27.1981	77.0793	2.99675	3857.78	27.2087	81.8438	3.21626	3892.78	29.0537	76.9482	3.3474	3888.78	26.9952	74.8509	3.63793	3858.78	26.5	73.574	3.35772	3958.78	26.4219
4110.27	29.7541	66.9516	3.73906	3932.27	30.4299	64.8862	3.45381	4217.27	31.3518	64.47	3.14105	4184.27	30.5342	62.7935	3.36187	3921.27	28.5412	61.2006	3.26122	4032.27	28.8197	61.0748	3.5712	4039.27	29.1294	64.8817	3.46538	4185.27	28.5813	78.7961	3.01623	4094.27	29	81.124	3.32358	4127.27	28.5656	77.5712	3.39286	4129.27	27.2144	73.6353	3.59404	4092.27	28.7314	72.1704	3.29268	4194.27	27.8841
4269.75	30.9511	68.821	3.6483	4165.75	31.4538	64.1252	3.41653	4452.75	33.5244	63.893	3.187	4416.75	31.4365	63.7694	3.40226	4152.75	30.168	61.0845	3.33814	4268.75	30.282	60.6831	3.6016	4198.75	29.6214	65.3306	3.50564	4422.75	30.9984	77.4531	3.00162	4331.75	29.5065	79.5443	3.22764	4361.75	30.3712	77.0275	3.45292	4365.75	29.4352	73.1329	3.5674	4326.75	28.6278	73.6206	3.33821	4427.75	28.7842
4505.24	32.4495	66.9548	3.68882	4405.24	31.5318	65.4715	3.52836	4688.24	34.8192	64.3306	3.271	4656.24	33.1873	62.5677	3.18901	4391.24	31.2876	60.3092	3.29006	4503.24	30.6279	59.9761	3.408	4433.24	31.1197	63.4668	3.56039	4659.24	30.8438	78.3916	2.90747	4571.24	30.5178	82.2818	3.19187	4600.24	30.8578	76.2994	3.42695	4602.24	30.784	74.4408	3.54075	4562.24	30.4563	73.291	3.31382	4661.24	29.3092
4741.73	33.9039	66.6677	3.71151	4637.73	32.8567	63.9415	3.41977	4922.73	35.9365	63.3841	3.30903	4891.73	33.2345	62.9129	3.30533	4626.73	31.9111	61.1478	3.33814	4740.73	32.5885	60.492	3.5008	4668.73	32.8754	62.7893	3.73591	4891.73	32.1127	76.4434	2.93831	4803.73	31.7524	81.9098	3.29919	4826.73	32.7346	77.4385	3.47403	4837.73	31.5904	74.8833	3.63636	4799.73	32.3447	72.7315	3.32358	4895.73	30.4138
4977.21	34.9528	65.3581	3.77147	4874.21	34.414	63.1561	3.44246	5158.21	36.2345	63.7358	3.32964	5128.21	34.5489	64.0097	3.31341	4861.21	32.9208	60.9985	3.23397	4975.21	32.8361	60.9538	3.5216	4906.21	33.1634	62.5203	3.70692	5130.21	33.0322	77.6958	2.93019	5039.21	33.3544	80.781	3.28455	5058.21	34.3207	77.6197	3.47078	5070.21	31.2256	71.9692	3.5094	5037.21	33.4903	72.7862	3.30244	5134.21	31.0853
5210.7	36.9088	66.1032	3.7342	5108.7	35.2197	63.7886	3.50243	5396.7	36.1775	65.5624	3.27258	5362.7	35.6792	61.0113	3.27625	5019.7	34.2165	61.1478	3.27724	5209.7	34.0541	59.8137	3.4224	5143.7	34.2346	62.9368	3.35427	5366.7	33.5185	77.4644	3.01461	5277.7	33.466	79.5089	3.34797	5293.7	33.5703	77.3981	3.43669	5305.7	32.8688	72.4554	3.52665	5266.7	34.6634	73.1077	3.30081	5373.7	31.6409
5443.19	37.0098	66.7887	3.71151	5345.19	36.1561	63.574	3.4765	5629.19	37.329	64.6418	3.3851	5597.19	35.6352	63.6532	3.35057	5255.19	35.4136	63.4223	3.3141	5446.19	34.823	59.4013	3.5024	5378.19	34.767	64.8233	3.60386	5603.19	35.1916	77.9806	3.04058	5514.19	34.5243	79.4992	3.23577	5529.19	36.1311	78.8803	3.38474	5544.19	34.1392	72.6742	3.55329	5503.19	34.0874	72.9904	3.25854	5608.19	32.5523
5679.67	37.4935	66.4403	3.48947	5579.67	37.2325	62.8114	3.42464	5857.67	40.7964	63.1378	3.35658	5845.67	36.8094	62.4194	3.34895	5489.67	34.5541	62.19	3.29327	5683.67	37.7639	59.5478	3.5376	5614.67	36.2055	62.3776	3.48309	5835.67	35.7295	77.4401	2.98377	5746.67	36.4822	79.1755	3.3561	5763.67	35.8973	77.2006	3.41071	5775.67	35.6448	72.7601	3.57837	5736.67	36.1683	72.2251	3.17724	5844.67	33.2947
5914.16	38.9007	66.8258	3.63047	5812.16	37.9904	64.0976	3.44084	6087.16	39.4007	63.6872	3.39937	6080.16	37.5212	61.8129	3.3538	5720.16	36.4378	61.0528	3.30128	5919.16	37.3557	59.0478	3.4176	5849.16	35.212	62.8525	3.72464	6072.16	37.2834	78.2233	2.95617	5983.16	36.6926	78.4283	3.26667	6000.16	38.2338	79.233	3.3539	6012.16	35.9568	73.1426	3.43417	5971.16	37.1877	72.7299	3.17724	6082.16	35.2528
6149.65	39.285	66.2	3.76013	6050.65	38.6338	61.7593	3.34522	6323.65	41.127	62.9092	3.2504	6315.65	38.0147	60.8597	3.23586	5956.65	36.8078	60.4012	3.35577	6164.65	39.1213	60.8153	3.496	6084.65	37.6909	63.3258	3.438	6234.65	38.1304	77.9417	2.96591	6219.65	37.9871	80.4815	3.30569	6233.65	37.4471	77.1845	3.34253	6248.65	36.5328	71.8266	3.52665	6204.65	38.1602	71.9582	3.30569	6315.65	34.868
6385.13	40.3094	66.2113	3.72771	6287.13	38.9443	63.5496	3.5624	6558.13	41.8713	63.3663	3.29477	6551.13	40.4007	62.1274	3.33926	6190.13	37.4766	59.7617	3.4391	6329.13	38.6623	60.1433	3.4976	6319.13	37.8058	62.3144	3.48953	6464.13	38.037	76.7767	2.98052	6473.13	37.3285	79.4622	3.40488	6470.13	39.3412	78.1667	3.40747	6485.13	37.3088	72.6256	3.60031	6443.13	38.3754	71.5418	3.27805	6597.13	36.1675
6618.62	39.886	65.1113	3.64506	6530.62	40.9268	63.1024	3.50729	6811.62	42.873	63.2561	3.27258	6789.62	40.3599	61.2258	3.45234	6426.62	38.0404	61.0377	3.34455	6563.62	40.1148	60.9522	3.52	6553.62	39.3091	62.3776	3.58776	6622.62	38.6329	76.7443	2.99188	6708.62	39.1392	80.5749	3.33008	6705.62	39.3934	77.5809	3.30357	6725.62	38.0288	72.3371	3.63323	6686.62	38.712	72.1125	3.33659	6762.62	37.4219
6863.1	42.7541	66.5984	3.73258	6694.1	40.992	62.0098	3.3436	7049.1	41.6482	63.3371	3.28209	7025.1	39.9674	61.1452	3.36349	6662.1	38.378	61.6893	3.30769	6799.1	40.0967	59.7182	3.448	6789.1	39.6456	62.8947	3.54428	6859.1	38.8052	77.212	2.96266	6942.1	40.2023	80.4831	3.29919	6963.1	40.7615	77.9725	3.48052	6967.1	38.832	73.0519	3.57053	6851.1	38.5049	72.8601	3.27317	6996.1	38.3156
7026.59	42.9283	66.6065	3.71961	6928.59	41.3153	62.4146	3.51216	7286.59	42.855	62.8136	3.2599	7259.59	42.0733	61.6968	3.38288	6900.59	40.0129	60.6953	3.30929	7034.59	39.359	58.8583	3.4432	7035.59	41.5097	63.7618	3.52979	7095.59	41.3671	75.4806	2.99838	7202.59	41.6375	80.2673	3.21626	7130.59	42.346	78.2379	3.46429	7202.59	39.6832	73.6434	3.51254	7084.59	40.055	73.0547	3.28943	7232.59	38.4686
7262.08	42.1743	64.5177	3.65802	7162.08	41.1831	62.1366	3.42626	7520.08	43.6205	63.2026	3.22345	7496.08	43.2964	61.4306	3.31179	7149.08	40.8336	61.1071	3.29487	7267.08	41.2426	60.4841	3.592	7198.08	40.6586	62.5478	3.63607	7332.08	40.9549	77.8673	3.05195	7368.08	41.932	78.2158	3.38699	7365.08	42.6761	77.9887	3.45942	7435.08	39.9312	71.7131	3.48433	7323.08	40.6796	70.7894	3.26992	7468.08	38.5974
7498.56	44.0814	65.3	3.63857	7395.56	42.6194	61.1707	3.42139	7757.56	44.0651	62.8412	3.22979	7731.56	43.1189	62.15	3.33441	7385.56	42.4249	60.2428	3.36218	7499.56	41.2475	59.1194	3.4672	7432.56	41.8236	63.5997	3.60709	7566.56	41.8293	76.2055	2.99838	7604.56	41.8964	78.7118	3.23252	7602.56	43.1675	79.0388	3.36039	7668.56	40.2768	70.9968	3.51097	7555.56	41	73.627	3.24065	7703.56	40.8422
7733.05	44.1547	67.5113	3.67261	7631.05	43.742	62.2228	3.5316	7991.05	44.5309	63.7326	3.25198	7988.05	42.6808	61.271	3.33118	7619.05	42.3635	60.2247	3.26763	7730.05	42.3557	59.4936	3.5056	7668.05	41.8948	62.0259	3.49436	7726.05	43.1787	76.2557	2.97565	7841.05	42.2832	81.475	3.29919	7837.05	44.9542	79.3172	3.43669	7905.05	41.1824	72.3306	3.59875	7792.05	42.1586	71.0659	3.29756	7939.05	40.0902
7968.54	44.4528	65.8871	3.7423	7865.54	43.1194	62.1024	3.51378	8229.54	45.9674	64.2739	3.35658	8221.54	43.5375	61.1581	3.39257	7853.54	42.9709	59.4238	3.36058	7965.54	41.6164	59.1656	3.4368	7903.54	42.4773	63.4781	3.44122	7961.54	43.0145	75.267	2.89935	8076.54	44.322	80.4654	3.25041	8074.54	44.7267	77.1796	3.49675	8138.54	41.312	71.6856	3.56897	8028.54	41.767	72.3601	3.28943	8175.54	41.2335
8203.02	45.4137	66.8129	3.74392	8103.02	44.5334	63.0195	3.5316	8463.02	45.6368	64.6791	3.30586	8461.02	44.342	62.1581	3.32149	8088.02	43.6139	58.6893	3.25962	8201.02	42.8295	58.8551	3.4224	8135.02	43.6456	61.6402	3.44928	8200.02	43.9871	76.2621	3.08929	8313.02	45.2055	79.2303	3.19512	8309.02	45.2006	75.835	3.32468	8372.02	42.4976	71.0292	3.44357	8263.02	42.9676	70.9678	3.34797	8415.02	41.7375
8434.51	46.7883	64.0984	3.62885	8338.51	44.8965	62.5024	3.48622	8695.51	46.2068	62.2674	3.23138	8697.51	45.0782	60.6548	3.27787	8326.51	43.6559	59.6817	3.25	8437.51	43.3836	59.9268	3.5168	8294.51	44.5583	61.483	3.52174	8434.51	44.2963	75.733	2.98377	8546.51	43.8738	79.2367	3.29756	8541.51	45.94	78.5906	3.45455	8605.51	43.7264	71.6969	3.46865	8496.51	43.4628	71.6559	3.21301	8646.51	42.7166
8670	46.4967	65.9742	3.54943	8572	46.1911	61.8829	3.45381	8928	46.2394	63.7293	3.23138	8931	45.342	60.7565	3.40226	8559	43.3586	59.9653	3.3109	8671	44.2836	59.3869	3.5344	8534	45.3252	62.0438	3.55717	8668	44.7246	75.1181	3.09578	8782	44.4272	78.8148	3.18049	8778	45.248	76.254	3.32305	8840	43.768	72.6094	3.55799	8735	43.8803	72.574	3.1935	8880	42.628
8902.48	45.9169	65.6371	3.72771	8803.48	45.2277	61.7268	3.44733	9164.48	46.4072	63.7326	3.22662	9088.48	47.4479	59.8565	3.28271	8795.48	45.315	59.7421	3.25481	8903.48	45.3295	59.7022	3.496	8769.48	45.7168	61.6596	3.40902	8900.48	46.8084	74.6294	3.02435	9019.48	46.2379	79.8824	3.17398	9015.48	45.91	76.0744	3.36364	9076.48	43.8992	73.1945	3.54545	8965.48	43.9838	72.1141	3.30732	9113.48	44.0451
9135.97	47.443	65.521	3.54133	9040.97	47.4729	61.1285	3.34684	9397.97	48.2329	62.1216	3.28209	9326.97	46.8322	61.471	3.38772	9029.97	46.2213	60.6531	3.27724	9137.97	45.2492	59.3185	3.5248	9006.97	45.432	61.8006	3.5314	9134.97	45.8341	74.877	2.96591	9254.97	46.4903	78.5233	3.27317	9249.97	47.0174	76.5032	3.30519	9308.97	44.264	72.3274	3.49843	9202.97	45.8398	71.5531	3.27642	9347.97	43.6441
9373.45	48.3632	66.0806	3.65478	9276.45	47.965	61.5285	3.42139	9635.45	48.8518	62.5883	3.29002	9564.45	47.0114	60.0855	3.40065	9266.45	46.0468	59.6968	3.27244	9371.45	46.1	60.0318	3.472	9240.45	45.7395	62.2188	3.56039	9372.45	46.5153	75.7686	2.94805	9486.45	47.356	77.8792	3.26016	9486.45	48.613	76.5987	3.43506	9541.45	45.1152	70.2528	3.51254	9438.45	45.9337	71.709	3.35772	9585.45	45.1047
9607.94	49.2134	65.2194	3.70502	9511.94	48.4825	61.7431	3.48947	9868.94	47.6906	63.8298	3.2599	9793.94	47.4316	59.5726	3.37318	9499.94	45.5784	58.2443	3.25	9608.94	45.4098	57.9443	3.5136	9474.94	46.1408	62.2334	3.5314	9607.94	47.9614	75.4951	3.02922	9716.94	47.8544	78.1159	3.13821	9720.94	47.6698	77.1278	3.44805	9776.94	46.7456	72.4408	3.5674	9672.94	45.6877	71.3617	3.33333	9819.94	44.4815
9841.43	49.4283	65.1581	3.84279	9749.43	47.3742	61.5805	3.38574	10107.4	48.355	64.7974	3.3233	10023.4	48.1384	60.1452	3.36511	9740.43	45.7076	59.7722	3.44551	9841.43	47.0672	59.3487	3.568	9714.43	45.8625	61.7131	3.48953	9843.43	48.2093	74.0388	2.99675	9951.43	48.6602	77.7971	3.22764	10001.4	48.2212	76.6861	3.4237	10008.4	46.376	72.2609	3.39185	9911.43	46.2767	72.0466	3.33008	10054.4	45.6731
10073.9	50.3844	67.6113	3.62399	9983.91	47.8248	62	3.4846	10341.9	49.855	62.9076	3.26624	10259.9	48.5651	60.4339	3.29725	9974.91	47.7124	59.991	3.34615	10076.9	47.423	59.7054	3.4864	9950.91	46.6667	62.3177	3.4525	10079.9	47.9952	74.4482	2.9789	10202.9	48.8042	78.8374	3.29756	10252.9	49.7457	77.1278	3.36851	10243.9	47.4576	71.3987	3.49843	10143.9	47.1893	72.0965	3.25203	10287.9	46.2045
10309.4	50.4853	65.7855	3.54295	10219.4	49.6194	62.626	3.37601	10579.4	50.2492	62.1378	3.22662	10493.4	47.8013	61.2419	3.40549	10212.4	47.7851	60.175	3.29647	10234.4	46.3656	59.8344	3.424	10185.4	46.356	62.4878	3.39614	10310.4	49.5878	75.6715	2.97727	10438.4	49.5583	77.8696	3.36585	10491.4	50.5466	77.5728	3.43994	10478.4	47.384	71.436	3.55172	10392.4	48.4369	70.8537	3.25528	10524.4	45.9839
10545.9	50.2248	64.95	3.72447	10452.9	49.6449	59.8488	3.41329	10814.9	50.4316	62.7277	3.33756	10726.9	50.5668	62.5742	3.3748	10450.9	48.9354	59.9231	3.25321	10478.9	47.6721	58.6306	3.5408	10418.9	48.3058	61.5494	3.55395	10545.9	49.8808	74.11	3.01623	10675.9	50.7896	78.2512	3.2374	10728.9	49.0616	76.7961	3.23052	10712.9	46.7408	73.3128	3.5094	10556.9	48.8883	71.5096	3.33659	10775.9	47.3414
10778.4	50.1515	65.3677	3.64019	10687.4	50.0446	61.0764	3.48298	11050.4	51.1547	63.7391	3.20761	10958.4	49.7427	61.0823	3.45557	10683.4	48.7173	60.1222	3.29006	10639.4	47.7098	58.4459	3.4272	10653.4	48.1699	61.9611	3.48953	10781.4	50.5314	75.2913	2.92695	10907.4	49.9903	77.058	3.22927	10965.4	51.3365	76.7508	3.52597	10949.4	48.1904	71.2399	3.43103	10794.4	48.7427	72.0804	3.24878	11014.4	48.2287
11016.9	50.0749	65.6355	3.67099	10922.9	50.543	62.7951	3.43112	11284.9	50.1889	64.0972	3.23296	11195.9	50.4397	60.771	3.31018	10913.9	48.5299	60.1071	3.33333	10870.9	47.2393	59.3758	3.3776	10890.9	48.2411	62.0194	3.4219	11017.9	51.058	76.0599	2.98052	11145.9	51.7621	75.6023	3.26992	11200.9	52.3949	77.0291	3.33766	11200.9	48.5808	72.2399	3.6348	11026.9	49.7557	72.7074	3.23252	11249.9	49.0725
11257.3	52.4902	63.979	3.76013	11165.3	52.0096	61.6894	3.51702	11578.3	52.3827	62.564	3.41997	11429.3	51.0765	61.3629	3.41519	11150.3	48.9515	59.7707	3.35577	11110.3	48.8852	58.1274	3.4048	11121.3	49.246	61.5737	3.59259	11262.3	51.1546	75.0243	2.90584	11383.3	51.2233	77.5507	3.25854	11435.3	53.0016	75.1893	3.33766	11432.3	49.4032	72.5429	3.59718	11262.3	50.4353	70.9807	3.22602	11487.3	48.4734
11420.8	49.9039	63.7839	3.70502	11329.8	50.1895	61.4423	3.42464	11806.8	51.9511	63.5219	3.24406	11662.8	50.3339	61.071	3.45719	11387.8	50.7884	59.2941	3.28365	11342.8	48.1672	60.2627	3.4464	11357.8	49.466	59.7407	3.48792	11424.8	50.4187	72.9903	3.01299	11618.8	50.911	77.9565	3.18211	11672.8	52.2259	78.0275	3.4237	11667.8	50.0608	72.3355	3.51411	11500.8	50.9078	71.1318	3.28943	11724.8	49.599
11654.3	51.9218	65.3742	3.65316	11564.3	51.5844	61.3675	3.49595	12039.3	52.5065	62.4473	3.24723	11895.3	50.6075	60.2016	3.3958	11636.3	49.8433	58.5958	3.43429	11577.3	49.4197	58.1608	3.5392	11596.3	49.2767	62.2075	3.41063	11657.3	52.2979	75.9126	3.19481	11855.3	53.4207	78.0032	3.32358	11909.3	53.5008	78.1133	3.41071	11904.3	50.2496	72.0146	3.47492	11735.3	50.4159	69.7733	3.26179	11960.3	48.6232
11891.8	53.1091	65.671	3.64506	11798.8	51.8885	62.1675	3.47812	12274.8	52.2622	62.2042	3.2599	12132.8	51.3355	60.4952	3.37318	11870.8	51.2553	60.1373	3.28526	11811.8	50.0426	58.043	3.3872	11763.8	50.3528	60.6386	3.51691	11889.8	51.9195	74.3964	2.85227	12096.8	52.8641	77.0773	3.26179	12147.8	52.6983	76.3317	3.29708	12138.8	50.4128	71.6094	3.56897	11970.8	51.7395	70.9486	3.30732	12193.8	50.6087
12126.3	51.7687	64.3081	3.61912	12033.3	53.0971	61.7008	3.47974	12509.3	51.2606	63.3047	3.16323	12365.3	51.9593	60.7516	3.31502	12109.3	50.9273	59.5777	3.35737	12045.3	49.2131	58.9188	3.4976	11998.3	49.9628	62.2204	3.48792	12124.3	52.8164	74.4887	3.03247	12331.3	52.7217	77.3881	3.28455	12381.3	53.6635	76.9951	3.2289	12372.3	50.7968	69.9352	3.59091	12205.3	52.3964	71.8151	3.32358	12428.3	50.0161
12360.8	53.8941	65.9484	3.64344	12268.8	52.2882	61.9236	3.49757	12746.8	53.7427	62.846	3.23138	12602.8	52.1547	59.8306	3.32956	12346.8	50.315	59.4691	3.32692	12278.8	51.1869	57.5939	3.424	12234.8	50.7945	61.7439	3.5942	12357.8	54.401	75.6214	3.05844	12566.8	53.0825	77.351	3.29919	12620.8	54.9858	76.4515	3.40097	12609.8	51.8112	69.9562	3.55172	12442.8	50.835	72.4244	3.32683	12660.8	49.9179
12595.3	54.1792	63.7065	3.67423	12502.3	51.3376	59.7675	3.40519	12980.3	54.702	62.4797	3.24089	12837.3	52.2215	60.3806	3.34895	12583.3	51.3861	58.4525	3.41186	12515.3	50.3361	59.3312	3.3728	12471.3	51.1133	60.4797	3.52496	12593.3	53.3205	74.6214	2.94156	12801.3	54.9353	77.1369	3.31707	12853.3	55.2859	76.5065	3.375	12845.3	51.472	70.846	3.60972	12679.3	51.3592	71.7669	3.28943	12900.3	50.2383
12827.8	52.6775	64.1661	3.53323	12739.8	53.5541	60.4894	3.33387	13217.8	54.1156	63.1053	3.37084	13077.7	53.2378	61.5371	3.38934	12819.8	51.6139	59.5988	3.32692	12749.8	50.5525	58.051	3.5136	12707.8	51.212	60.4522	3.37198	12830.8	55.7279	72.8447	3.06818	13034.8	55.0146	76.3124	3.31545	13088.8	55.4992	75.6052	3.31818	13081.8	51.368	70.2253	3.61442	12958.8	53.61	71.0547	3.27805	13138.8	51.0998
13064.2	53.2964	64.1468	3.49433	12972.2	54.4172	61.1138	3.43598	13451.2	54.4332	62.671	3.21395	13310.2	53.3046	60.4516	3.33441	13055.2	51.5089	58.7044	3.29006	12982.2	51.6361	58.7564	3.512	12942.2	52.2006	62.1799	3.47504	13064.2	55.2206	74.2913	3.04383	13268.2	55.3479	77.2721	3.2813	13325.2	55.4692	74.801	3.4237	13318.2	52.0544	71.6224	3.45298	13194.2	53.1505	69.7524	3.18862	13375.2	51.7987
13298.7	54.1971	63.6032	3.5624	13210.7	54.3646	62.213	3.48298	13685.7	54.5179	62.4068	3.25198	13545.7	52.5163	60.3871	3.31987	13289.7	52.3522	59.5038	3.32372	13218.7	52.5279	57.9825	3.4976	13177.7	50.9806	61.2901	3.55233	13298.7	54.4992	72.8608	2.96916	13509.7	55.3835	76.5926	3.30894	13558.7	55.7125	76.6327	3.42857	13554.7	52.28	71.3938	3.55799	13429.7	52.1117	70.336	3.28293	13610.7	53.124
13533.2	54.5114	64.6516	3.56726	13446.2	53.6927	62.9089	3.49433	13921.2	54.6694	62.06	3.30428	13780.2	52.5407	60.3581	3.32795	13523.2	53.0372	59.1554	3.27564	13455.2	51.7213	58.7102	3.64	13411.2	53.9773	61.9238	3.4686	13533.2	55.4477	73.1117	2.9724	13744.2	55.4676	76.6264	3.25366	13793.2	56.5577	75.7799	3.28734	13790.2	53.5536	70.4619	3.53292	13669.2	52.9498	71.4148	3.24553	13845.2	53.3172
13767.7	55.7101	64.0742	3.63209	13682.7	53.8471	62.1317	3.41329	14156.7	54.6645	60.8331	3.33439	14027.7	54.3013	60.2694	3.47658	13756.7	55.1195	58.4827	3.26122	13687.7	51.9328	59.0685	3.4528	13644.7	52.9547	62.8266	3.62158	13768.7	55.2593	74.0049	2.92695	13979.7	55.233	77.211	3.33008	14027.7	56.9731	76.3155	3.40422	14025.7	53.5136	70.3533	3.54545	13904.7	53.9854	69.7444	3.23577	14078.7	51.5314
14005.2	56.057	64.4661	3.59806	13917.2	52.2866	61.5837	3.45057	14390.2	54.6971	61.2869	3.34073	14191.2	52.7883	61.4839	3.31179	13992.2	52.7577	58.2805	3.22115	13922.2	52.1934	58.535	3.5008	13882.2	53.9725	60.0162	3.49275	14004.2	55.5684	75.0307	2.99513	14228.2	56.0615	76.1626	3.29593	14263.2	57.2954	77.4515	3.33929	14262.2	54.344	69.7828	3.54389	14156.2	54.2184	71.1318	3.34472	14313.2	52.1916
14239.7	55.7182	63.6661	3.69854	14152.7	54.1672	60.7789	3.4376	14625.7	55.5847	60.9238	3.29952	14419.7	55.0016	60.2387	3.37803	14224.7	52.5703	58.9351	3.33333	14159.7	52.8951	58.3169	3.5632	14117.7	53.8803	62.3549	3.50081	14235.7	57.058	72.0631	3.0763	14470.7	56.9612	77.1208	3.29431	14498.7	57.4423	76.5259	3.31818	14495.7	54.1056	70.9303	3.43417	14391.7	53.0049	70.5949	3.21789	14557.7	53.6216
14477.2	55.1808	64.1742	3.63695	14385.2	55.0892	61.2341	3.38412	14860.2	56.0342	62.8947	3.29794	14655.2	53.9495	60.9387	3.50242	14463.2	54.7577	57.9502	3.36538	14394.2	52.7787	58.5494	3.4688	14353.2	54.4984	61.5543	3.46055	14470.2	55.723	71.8269	3.0211	14702.2	55.4919	79.2158	3.23415	14732.2	57.3602	77.301	3.40909	14733.2	54.9456	70.4165	3.47492	14623.2	53.4498	69.963	3.33821	14723.2	53.5282
14714.6	56.9756	62.95	3.70016	14619.6	54.8583	61.3675	3.39222	15095.6	54.6645	62.4408	3.2504	14888.6	54.8941	60.7726	3.26979	14694.6	55.0081	58.2986	3.30449	14631.6	53.2721	59.3344	3.5552	14590.6	53.335	61.0924	3.46216	14705.6	56.7311	74.788	2.91396	14937.6	57.4434	77.1224	3.18374	14974.6	58.6793	76.3188	3.37013	14965.6	56.0544	70.5381	3.53448	14861.6	55.1942	70.2395	3.26504	14959.6	52.6457
14950.1	56.7427	64.8323	3.6013	14856.1	54.8248	61.2911	3.5154	15340.1	56.7068	63.201	3.1775	15125.1	55.5879	60.8726	3.45073	15005.1	54.5089	59.2036	3.26282	14875.1	54.0836	58.3185	3.4608	14824.1	54.8058	60.06	3.50564	14940.1	58.0193	73.1553	2.88474	15175.1	56.7346	77.5507	3.28618	15188.1	58.9368	74.7783	3.49675	15202.1	55.9232	69.9157	3.48903	15099.1	54.7702	68.9759	3.29431	15195.1	54.2609
15184.6	55.2541	63.5645	3.55267	15091.6	55.8917	61.265	3.46029	15499.6	55.7638	62.3452	3.22029	15356.6	54.4202	60.8742	3.3538	15239.6	54.2407	58.7949	3.26442	15105.6	54.1852	57.0637	3.4624	15057.6	54.6343	60.859	3.30918	15173.6	57.3349	73.9676	3.06818	15415.6	59.0016	77.1465	3.34146	15422.6	57.5656	74.2006	3.3961	15436.6	56.0192	70.9238	3.5047	15336.6	55.8981	72.1608	3.33821	15429.6	54.4605
15415.1	56.1743	63.6645	3.50891	15330.1	56.0557	62.6878	3.47488	15733.1	58.2134	62.7877	3.29477	15591.1	55.6824	60.2935	3.30048	15476.1	55.7577	58.5083	3.32532	15343.1	54.6295	59.0525	3.464	15291.1	55.1699	60.3566	3.46538	15409.1	58.5829	73.1311	2.875	15651.1	58.4741	76.7037	3.22602	15657.1	59.2148	75.712	3.51786	15675.1	56.416	70.9935	3.52038	15568.1	55.2767	70.619	3.25691	15663.1	54.0998
15667.6	57.2997	65.2984	3.70016	15562.6	55.422	62.6309	3.39384	15970.6	56.9235	63.7747	3.38193	15825.6	56.8697	60.9774	3.44426	15709.6	55.1599	60.4359	3.22115	15578.6	54.6574	58.0764	3.4592	15529.6	56.0761	61.2982	3.61192	15643.6	58.0837	73.4644	3.01786	15886.6	59.411	77.6715	3.30894	15888.6	59.0853	78.1861	3.28247	15920.6	57.1824	69.9627	3.47806	15804.6	55.6958	70.2363	3.29431	15897.6	54.6087
15900.1	57.4218	62.579	3.64182	15803.1	55.5159	61.4894	3.49271	16205.1	56.5993	62.1605	3.23772	16059.1	55.2231	59.2387	3.44103	15945.1	54.3489	58.4977	3.33173	15816.1	54.723	59.0191	3.544	15763.1	55.4498	62.3193	3.46216	15889.1	57.9179	73.8042	2.88474	16119.1	58.4078	75.4396	3.34634	16128.1	60.2543	75.5518	3.34091	16160.1	57.9136	71.06	3.60188	16044.1	55.3544	70.6415	3.33496	16131.1	54.789
16135.6	56.3909	64.2274	3.71151	15963.6	56.2707	61.265	3.51702	16441.6	58.7622	61.59	3.29794	16292.6	54.658	59.2048	3.38611	16190.6	55.2262	59.0965	3.35577	16050.6	53.2295	58.7596	3.5584	15999.6	54.4191	61.5705	3.58937	16051.6	59.4638	73.8188	2.92045	16356.6	59.1634	75.9903	3.26179	16363.6	59.9795	76.3657	3.4237	16394.6	58.5856	68.4684	3.49843	16303.6	57.8447	70.5531	3.21463	16367.6	56.3333
16368	57.6922	65.0468	3.67747	16196	55.4045	60.9398	3.48136	16674	57.07	61.3695	3.29635	16455	55.6368	59.6581	3.37157	16353	55.6204	58.8808	3.39423	16288	53.5213	58.6162	3.3984	16254	55.0291	61.671	3.43317	16288	60.2126	73.4984	2.96429	16593	59.2735	75.095	3.28618	16600	60.2543	77.4191	3.40909	16635	58.2688	71.1588	3.44201	16530	56.6408	70.3376	3.25366	16604	54.9678
16603.5	57.9381	65.2581	3.66288	16432.5	56.9092	61.0959	3.42464	16910.5	57.3893	62.7245	3.27417	16713.5	55.7573	60.1081	3.36511	16589.5	56.7286	57.825	3.3125	16520.5	54.882	59.4713	3.368	16495.5	55.534	61.6548	3.39936	16521.5	59.9646	75.4045	3.06169	16831.5	59.9304	75.839	3.33008	16831.5	60.534	76.4919	3.35877	16870.5	57.7216	71.9011	3.55956	16763.5	58.1489	69.8135	3.3626	16840.5	56.5217
16837	57.2997	65.8129	3.65964	16668	57.7978	60.7187	3.46677	17146	56.9577	62.0843	3.3122	16878	55.3143	59.971	3.39418	16826	56.2116	58.2911	3.28686	16754	54.5475	59.293	3.4272	16727	55.199	61.8687	3.54428	16756	60.6586	72.432	3.02435	17067	59.9417	74.9372	3.28618	17069	60.9352	76.3754	3.4237	17104	57.7328	70.8784	3.51881	17001	58.7152	71.7154	3.36585	17074	56.8052
17069.5	58.3567	65.2048	3.71961	16901.5	57.2611	60.8846	3.49271	17381.5	56.355	62.3258	3.24089	17111.5	56.4691	59.9855	3.4378	17055.5	56.2149	58.5732	3.26442	16988.5	55.3869	57.6608	3.4352	16962.5	56.6472	61.7018	3.49275	16989.5	61.0918	73.466	3.05032	17301.5	61.0712	76.1417	3.18374	17300.5	61.0727	76.4498	3.47727	17341.5	58.8192	71.1394	3.53918	17235.5	57.5097	70.3006	3.28455	17310.5	56.2705
17302	58.8257	63.9032	3.50081	17141	57.0685	63.078	3.40843	17616	57.4088	60.4182	3.30269	17345	56.4788	60.6871	3.38449	17292	56	58.5566	3.34776	17149	55.723	58.7882	3.4528	17199	56.5356	61.8768	3.52013	17222	59.8116	73.788	2.97565	17536	59.7395	77.8663	3.18374	17536	61.5987	77.0534	3.30682	17580	57.3504	70.2739	3.55799	17469	57.343	70.7846	3.26179	17547	56.3559
17535.5	59.2476	63.4387	3.68071	17376.5	58.5048	61.4098	3.54457	17852.5	57.2068	60.8687	3.28843	17588.5	55.2801	58.5548	3.45073	17598.5	56.483	59.0437	3.32372	17388.5	54.4344	58.035	3.4368	17432.5	56.2508	60.906	3.39614	17458.5	61.0242	73.3576	2.97565	17773.5	60.2686	78.3076	3.22602	17769.5	61.4092	75.0324	3.42857	17818.5	59.8592	70.4246	3.60815	17703.5	58.4984	70.6752	3.2813	17780.5	57.7069
17770	58.8013	62.4629	3.70827	17610	58.6162	61.1285	3.33874	18090	57.8143	61.0632	3.17274	17750	57.0309	59.429	3.38126	17830	56.937	58.8643	3.24679	17620	56.2557	58.7389	3.4528	17668	57.2055	61.3744	3.50725	17694	62.7858	73.3366	3.11201	18034	60.4385	77.1369	3.22114	18009	61.9889	77.8172	3.43831	18056	59.0576	71.6548	3.44984	17949	59.4498	70.9389	3.3187	18017	58.9034
18007.5	58.6482	63.8113	3.69368	17845.5	59.1529	61.2341	3.52026	18327.5	56.7736	62.141	3.22345	17985.4	57.6319	60.7726	3.34249	18063.5	55.6252	59.4329	3.30929	17856.5	55.5492	59.6258	3.4368	17905.5	57.3333	60.9384	3.58937	17928.5	60.9002	73.7945	2.9789	18197.5	62.0227	76.7295	3.13821	18246.5	61.9779	77.0793	3.3539	18292.5	59.5088	70.6094	3.5721	18113.5	58.0502	69.3489	3.31545	18251.5	58.0113
18240.9	58.1466	63.0177	3.58023	18079.9	57.5446	61.5382	3.50729	18558.9	58.3241	61.4652	3.31854	18215.9	56.9381	60.8516	3.3958	18298.9	56.2746	59.7511	3.28686	18014.9	57.118	58.9666	3.4464	18139.9	57.0356	60.7229	3.62319	18164.9	62.2593	72.0162	2.87013	18431.9	62.0227	75.1948	3.2	18482.9	61.5956	74.3447	3.41234	18528.9	59.1408	70.8136	3.37147	18351.9	58.7411	70.4598	3.37561	18486.9	58.8454
18478.4	58.658	63.1452	3.64344	18315.4	58.7739	60.2732	3.49109	18794.4	59.3274	62.4571	3.25832	18453.4	56.0179	59.6774	3.42003	18530.4	56.3748	59.3077	3.24038	18251.4	55.8869	58.8455	3.504	18377.4	56.5129	60.9984	3.38808	18394.4	62.9452	74.9676	3.06006	18668.4	60.8544	78.0161	3.18049	18728.4	63.4186	75.3042	3.45779	18762.4	60.832	70.8671	3.42947	18585.4	60.2249	70.0048	3.35447	18722.4	58.5105
18712.9	59.0586	64.8274	3.62399	18550.9	58.4538	60.7756	3.54457	19028.9	59.8029	62.0778	3.23455	18688.9	57.6417	60.5452	3.41357	18767.9	56.9693	59.3152	3.26603	18488.9	55.9475	58.2022	3.504	18612.9	57.7654	61.2415	3.50564	18629.9	63.7504	72.0922	3.05844	18904.9	60.843	75.934	3.25041	18893.9	63.6398	76.9029	3.29383	18999.9	59.9376	71.389	3.53605	18820.9	58.0939	69.7524	3.27967	18959.9	58.9469
18950.4	58.6336	64.2048	3.62399	18785.4	58.7182	62.5252	3.51378	19265.4	59.8078	61.3517	3.32488	18928.4	57.7752	60.6694	3.45719	19003.4	57.567	58.813	3.28686	18722.4	56.6492	59.1863	3.4352	18847.4	57.2039	62.0535	3.54589	18865.4	64.1272	73.1537	3.01948	19141.4	63.4935	75.4718	3.3252	19128.4	63.3744	75.2799	3.32955	19236.4	60.2336	71.5251	3.65047	19056.4	59.6586	70.9646	3.29593	19204.4	58.5282
19184.9	58.3681	63.5774	3.6013	19016.9	59.2564	61.1805	3.49595	19500.9	58.6221	61.8801	3.26783	19163.9	57.4544	59.3677	3.42165	19235.9	57.2504	59.9321	3.20833	18958.9	58.418	59.8503	3.4896	19082.9	57.5469	60.8509	3.48148	19099.9	63.6345	71.2686	2.95942	19376.9	61.2023	76.2045	3.21301	19360.9	63.0679	75.7977	3.35714	19471.9	60.5552	70.2869	3.66144	19292.9	59.3139	69.4952	3.2878	19365.9	59.5185
19418.4	59.6629	65.1742	3.66451	19253.4	58.5478	61.2407	3.48298	19736.4	59.386	61.6921	3.26941	19400.4	57.9707	59.5145	3.3748	19473.4	57.6478	58.267	3.32212	19197.4	58.3295	59.7197	3.4704	19317.4	57.9207	61.3177	3.45411	19333.4	63.3913	72.377	2.91396	19613.4	60.5243	76.8583	3.25854	19594.4	63.5924	75	3.39123	19703.4	61.8576	71.5511	3.48589	19563.4	59.5599	71.5289	3.33008	19601.4	58.9372
19650.9	59.9023	64.5839	3.7812	19486.9	58.8901	60.4114	3.41815	19973.9	60.3599	61.0454	3.3122	19635.9	58.8616	59.5194	3.41195	19709.9	57.5719	58.6817	3.33494	19441.9	57.5541	57.9634	3.4672	19551.9	57.7136	59.9822	3.45733	19568.9	65.0032	73.4547	3.0276	19844.9	61.3155	75.9726	3.3252	19830.9	64.4202	74.3738	3.31818	19939.9	61.4608	70.7099	3.48276	19801.9	60.0566	68.4437	3.23252	19836.9	59.2319
19886.3	59.4739	64.1306	3.61912	19724.3	58.3885	60.6894	3.43274	20209.3	61.0586	61.5041	3.2393	19870.3	59.0945	60.5274	3.24233	19944.3	58.5073	58.8311	3.26442	19606.3	58.359	60.1146	3.5344	19789.3	58.1634	60.4976	3.55072	19801.3	63.1047	72.0631	3.09091	20078.3	63.0663	75.5121	3.32358	20064.3	65.4992	75.5518	3.36526	20175.3	62.064	69.4392	3.47492	20038.3	59.144	70.0161	3.29431	20070.3	59.4831
20122.8	60.114	63.6532	3.62075	19959.8	60.2118	60.9154	3.4765	20443.8	60.0472	61.9741	3.21078	20107.8	58.2573	60.4161	3.33603	20180.8	58.5347	59.5928	3.33494	19838.8	58.4852	59.922	3.5392	20026.8	57.843	60.436	3.5781	20034.8	64.913	72.2961	2.92208	20316.8	63.8333	75.5523	3.22439	20299.8	65.3254	74.5728	3.42532	20410.8	61.3328	72.3695	3.49843	20274.8	60.5049	69.6093	3.34797	20302.8	60.2512
20366.3	60.3893	65.2839	3.54943	20194.3	60.0159	60.8065	3.34846	20680.3	61.9658	62.8395	3.29002	20340.3	58.9137	59.9387	3.3748	20417.3	57.769	58.3725	3.29487	20001.3	56.8656	60.0557	3.512	20263.3	59.3673	62.389	3.45411	20270.3	64.8245	72.1553	3.11851	20557.3	62.9515	75.7262	3.21789	20532.3	65.5829	76.1537	3.37662	20646.3	61.3024	72.1621	3.5627	20506.3	61.5647	70.3569	3.32195	20535.3	59.9163
20528.8	60.7752	65.5839	3.69854	20439.8	60.1959	61.787	3.53323	20917.8	60.4153	61.1994	3.21395	20573.8	59.5521	59.779	3.31018	20667.8	58.4669	58.2459	3.24359	20237.8	57.6164	58.2229	3.4976	20496.8	59.2492	61.5316	3.3591	20514.8	64.6039	73.1343	2.96753	20791.8	62.7961	76.6473	3.23252	20769.8	65.0016	74.61	3.31981	20878.8	62.096	70.5786	3.46708	20740.8	60.4482	71.1093	3.2439	20769.8	60.4799
20766.3	59.9055	64.5	3.52674	20598.3	60.0892	62.6862	3.38574	21152.3	60.6238	61.1264	3.2599	20808.3	58.9723	59.7694	3.47819	20904.3	58.8708	60.454	3.2516	20472.3	58.3754	59.4841	3.5488	20730.3	60.2961	61.4733	3.55556	20741.3	65.8229	72.6165	3.02597	21031.3	63.8495	76.6892	3.20976	21006.3	64.5166	74.7152	3.42208	21116.3	62.0608	70.5608	3.51881	20972.3	61.1828	69.1158	3.35935	21008.3	60.6538
20999.8	60.1775	64.5097	3.57212	20832.8	59.6815	62.8862	3.43922	21390.8	60.0472	62.517	3.29319	21040.8	59.9593	60.4161	3.38449	21142.8	57.6187	59.6998	3.3141	20710.8	58.0787	59.3153	3.4816	20975.8	59.1003	60.2917	3.54589	20974.8	66.0499	73.4822	3.03896	21264.8	63.1165	74.43	3.30732	21239.8	65.2259	75.8673	3.39123	21351.8	62.376	70.8574	3.73041	21210.8	62.1667	69.2251	3.26992	21244.8	58.6425
21235.3	60.4316	65.1419	3.62075	21068.3	61.0207	61.1626	3.43922	21623.3	61.5277	62.0049	3.35182	21276.3	58.3485	60.9032	3.48788	21376.3	59.37	59.905	3.28365	20944.3	58.9557	59.2293	3.4464	21139.3	59.9239	60.3598	3.52496	21212.3	65.1079	73.0858	3.02435	21500.3	65.3528	76.8132	3.3187	21477.3	64.8894	75.8252	3.33279	21587.3	63.8832	71.2674	3.42006	21445.3	62.5388	71.3199	3.25528	21479.3	60.9179
21471.7	62.0733	63.9355	3.60454	21303.7	61.2197	62.3902	3.5154	21859.7	61.2541	62.3274	3.27575	21512.7	59.2622	60.9065	3.46688	21613.7	59.1761	58.5189	3.25481	21176.7	59.6967	60.5717	3.4768	21371.7	58.8204	60.3371	3.55878	21447.7	65.401	71.6764	3.11364	21740.7	64.9968	74.8132	3.24553	21714.7	65.4597	74.8835	3.37662	21820.7	63.2864	69.8833	3.55799	21681.7	62.7654	69.1752	3.26504	21714.7	61.3752
21706.2	59.9414	63.5258	3.56402	21539.2	60.8838	61.8797	3.39708	22094.2	60.9691	61.5008	3.33281	21747.2	58.4479	60.5016	3.39095	21850.2	58.4637	59.6184	3.33974	21410.2	59.0016	60.6242	3.4032	21605.2	58.3592	61.4376	3.42351	21682.2	65.7134	72.4741	2.97403	21971.2	65.7152	76.9018	3.26504	21950.2	66.4818	75.7832	3.49188	22057.2	64.8992	70.3323	3.52351	21928.2	61.432	69.3167	3.17724	21949.2	61.0757
21941.7	61.4055	64.4597	3.50243	21774.7	60.7723	61.4618	3.44084	22331.7	63.6857	62.2237	3.30745	21979.7	60.6873	60.3016	3.34572	22083.7	59.2456	60.4042	3.23397	21643.7	59.9508	60.672	3.5072	21840.7	59.4223	61.2318	3.34783	21917.7	66.5926	73.2249	2.96429	22205.7	63.5453	75.8889	3.30569	22185.7	64.9494	76.7492	3.31818	22288.7	64.064	72.1491	3.47806	22092.7	61.4288	68.6174	3.26016	22188.7	60.8841
22179.2	61.9625	64.4371	3.58347	22013.2	61.8917	61.8894	3.40519	22568.2	62.4577	61.013	3.23772	22226.2	58.7932	60.5597	3.38934	22324.2	58.2375	60.6169	3.29167	21881.2	58.859	59.6624	3.4864	22079.2	60.7071	60.7974	3.52979	22153.2	65.8052	72.754	2.95292	22440.2	65.2961	75.9936	3.34146	22420.2	65.3412	75.2896	3.53571	22524.2	64.392	71.9433	3.67555	22325.2	60.1812	70.0514	3.29268	22420.2	60.5443
22414.7	62.5879	65.0065	3.71799	22247.7	61.0764	61.3577	3.46191	22804.7	62.2459	62.2253	3.32805	22386.7	59.7883	59.8274	3.44426	22563.7	59.6914	59.46	3.23718	22118.7	58.3213	58.3328	3.5184	22312.7	59.7605	60.8136	3.52818	22390.7	67.0435	73.7249	3.01136	22677.7	64.8754	75.5185	3.2439	22657.7	66.0221	75.6845	3.44805	22755.7	63.0528	71.0146	3.5094	22561.7	62.5987	70.1994	3.34797	22657.7	62.9324
22650.2	63.0081	65.2516	3.51053	22482.2	61.258	63.7626	3.60292	23039.2	62.4674	60.8995	3.26307	22618.2	60.6759	60.05	3.3958	22799.2	59.6042	60.6923	3.28846	22352.2	59.8951	60.1306	3.3424	22549.2	58.4935	61.342	3.42995	22624.2	66.9662	73.6068	3.02435	22911.2	65.7913	76.5395	3.32846	22894.2	65.5055	75.4919	3.37013	22991.2	65.2304	70.4263	3.46865	22796.2	63.3252	68.2058	3.19024	22892.2	61.8277
22882.7	63.2036	64.7516	3.67261	22715.7	60.8822	61.335	3.54133	23276.7	61.6173	61.4733	3.24723	22776.7	61.4544	60.9823	3.31179	23035.7	60.2359	60.4555	3.18269	22588.7	59.6246	58.9634	3.4576	22784.7	59.9773	60.8331	3.53784	22858.7	66.2576	72.5129	2.89448	23148.7	65.9806	76.7198	3.2748	23128.7	68.0648	75.8188	3.28409	23228.7	63.4048	70.2204	3.53448	23033.7	61.7006	70.2251	3.28618	23130.7	60.7198
23116.2	62.2345	64.6468	3.75041	22949.2	62.3025	62.9398	3.42788	23509.2	61.456	60.5348	3.34865	23011.1	61.5016	60.4339	3.36995	23271.2	60.0258	59.3741	3.32051	22823.2	59.5492	59.9506	3.3488	23022.2	60.335	61.6045	3.46055	23096.2	66.8116	73.2654	2.97403	23384.2	64.3511	75.5105	3.31545	23376.2	67.2117	76.7605	3.39286	23463.2	63.6224	70.7083	3.54389	23269.2	63.7751	70.6785	3.2748	23365.2	61.0467
23351.6	63.8388	64.5403	3.56888	23180.6	62.2436	62.5463	3.50405	23741.6	63.4625	61.919	3.3122	23249.6	60.684	58.9903	3.40226	23508.6	60.5412	59.1674	3.25481	23059.6	59.4836	58.3089	3.36	23258.6	61.0744	61.7455	3.49436	23331.6	67.7746	73.8689	2.96916	23616.6	64.4725	74.5121	3.26667	23617.6	66.5261	77.2346	3.28409	23699.6	65.3872	71.7472	3.53918	23504.6	64.7265	69.5675	3.18862	23601.6	61.0515
23588.1	63.0554	64.7177	3.58185	23414.1	62.2452	62.4439	3.44571	23978.1	61.6661	61.4619	3.24723	23487.1	61.6515	61.1371	3.39418	23739.1	58.9903	59.8507	3.27564	23294.1	59.4738	58.2229	3.5072	23493.1	60.2686	60.8509	3.45411	23568.1	66.9098	72.1343	2.9789	23853.1	65.5647	75.9952	3.30569	23853.1	67.0885	76.0113	3.44968	23936.1	65.6048	71.2577	3.5674	23741.1	63.0922	68.7717	3.28293	23841.1	61.3575
23822.6	62.741	66.1371	3.54457	23652.6	61.6242	61.2049	3.42464	24211.6	62.9104	62.1977	3.26941	23723.6	60.7883	58.5565	3.26494	23977.6	60.042	59.1448	3.45833	23530.6	59.9918	59.0462	3.5312	23727.6	62.1942	61.3047	3.47504	23802.6	68.3333	72.5518	2.93182	24088.6	64.5291	75.2415	3.23252	24088.6	67.921	74.7767	3.38961	24170.6	66.4752	72.1086	3.59404	23976.6	64.1246	69.1929	3.38374	24005.6	62.9807
24059.1	62.8746	65.7726	3.57536	23886.1	60.4156	61.3772	3.33712	24449.1	62.0619	61.9887	3.28685	23956.1	60.2834	60.6565	3.33279	24212.1	59.9887	58.9095	3.21795	23766.1	59.3361	59.0892	3.4848	23966.1	60.8867	61.8768	3.43478	24037.1	67.2496	73.0858	2.94318	24323.1	66.3236	77.8196	3.24553	24326.1	65.3081	75.9725	3.42857	24405.1	65.5072	71.9822	3.58307	24207.1	64.8528	68.7138	3.26179	24241.1	62.2593
24293.6	63.1531	64.8548	3.49433	24120.6	61.2627	61.2049	3.42788	24684.6	64.886	61.9611	3.25832	24191.6	60.6938	60.3323	3.35057	24449.6	60.5913	60.1991	3.3141	24006.6	58.782	59.1115	3.5424	24198.6	60.2961	60.4927	3.54428	24270.6	68.0886	74.3269	3.03571	24563.6	68.3786	75.0902	3.27317	24561.6	68.3144	74.7395	3.45617	24638.6	66.1168	71.7164	3.40439	24440.6	63.7023	69.4389	3.18862	24478.6	63.6151
24528.1	62.3485	64.8097	3.56888	24358.1	62.9363	60.6927	3.48298	24923.1	63.1873	61.684	3.32488	24426.1	61.873	60.6339	3.45073	24679.1	59.9257	58.4178	3.29327	24170.1	58.9934	60.1354	3.3536	24434.1	60.3333	60.778	3.44767	24500.1	67.5507	71.7783	2.98701	24800.1	66.3673	75.7424	3.20488	24797.1	67	76.377	3.42695	24872.1	65.7184	71.8201	3.49216	24676.1	63.7395	69.5852	3.31545	24714.1	62.0225
24763.6	63.6547	64.5758	3.69206	24592.6	62.5589	61.1366	3.32415	25156.6	62.8697	60.6694	3.26941	24665.6	61.259	61.7145	3.4378	24916.6	60.0048	59.8084	3.30609	24405.6	59.9836	60.4697	3.5984	24668.6	61.4466	61.1556	3.45572	24735.6	68.2029	72.0647	3.11039	25077.6	66.8673	75.6651	3.22439	25031.6	68.9621	76.3819	3.43506	25106.6	64.7664	71.7245	3.55799	24913.6	64.8382	68.9791	3.28293	24950.6	63.6039
25008	64.741	64.1758	3.71961	24831	63.3997	62.6455	3.33063	25390	63.7427	60.0648	3.22979	24901	61.6743	61.1403	3.32795	25161	61.1922	58.7149	3.3109	24645	61.0426	59.4156	3.4704	24917	61.4353	61.2707	3.49436	24971	68.1562	71.7686	3.00649	25242	67.3673	75.0419	3.18211	25266	67.9874	75.1424	3.33117	25356	67.1264	70.2026	3.55329	25144	64.2023	69.2026	3.27967	25189	63.4734
25170.5	64.5684	65.7645	3.55754	25072.5	63.1067	61.9024	3.43922	25627.5	63.4691	60.047	3.28526	25137.5	61.2818	60.9194	3.40711	25327.5	60.567	59.537	3.32051	24878.5	60.2689	58.6226	3.432	25083.5	61.2994	61.3387	3.49114	25217.5	68.5201	72.9838	2.87987	25474.5	68.1731	75.7069	3.25854	25504.5	67.1295	76.2411	3.4513	25595.5	67.1392	71.2188	3.58934	25381.5	65.5372	70.6624	3.24715	25424.5	64.3623
25408	65.4055	64.4758	3.51053	25235	63.5287	61.1333	3.49433	25865	63.329	60.6078	3.24723	25372	59.6433	61.4048	3.40711	25561	60.9273	59.0633	3.26923	25113	59.8574	60.2102	3.528	25318	62.254	60.8331	3.54911	25378	68.4831	73.1958	2.98864	25713	67.5874	75.7375	3.27317	25736	68.763	76.4515	3.42857	25832	65.8544	69.1248	3.48589	25627	63.3528	68.9582	3.28943	25661	63.1031
25642.5	64.5831	64.571	3.59157	25474.5	62.7659	62.974	3.40357	26100.5	63.9625	61.8898	3.30111	25605.5	62.2736	60.4048	3.40711	25797.5	60.7916	59.997	3.32212	25345.5	60.741	60.2389	3.4896	25493.5	60.301	61.872	3.57166	25538.5	69.5008	71.8544	2.89286	25946.5	67.7735	75.8116	3.17724	25974.5	68.7946	76.0081	3.4724	26066.5	67.8	71.9481	3.31818	25790.5	65.0437	70.0064	3.23902	25895.5	65.1481
25878	63.7899	65.2161	3.49595	25711	62.2548	61.187	3.72934	26338	63.114	61.1767	3.24089	25838	61.5879	60.0871	3.40549	26034	59.3086	59.0241	3.43429	25583	60.9574	58.6752	3.4784	25728	61.254	62.1248	3.48792	25769	68.6087	73.8155	2.92532	26178	67.7621	74.9887	3.21951	26211	68.9258	75.3398	3.35877	26304	66.6144	71.5478	3.54859	26031	64.6667	69.9727	3.18699	26130	65.3237
26113.5	65.5081	64.6677	3.67585	25943.5	63.5303	63.3447	3.5154	26573.5	63.9446	59.705	3.24881	26091.5	60.3534	60.2113	3.33764	26269.5	62.126	60.7813	3.34615	25818.5	61.359	60.1513	3.5584	25964.5	61.0162	61.5981	3.33172	26003.5	69.4783	71.2411	3.06331	26409.5	68.4741	76.599	3.23252	26449.5	68.4992	75.356	3.30519	26536.5	67.1456	70.5673	3.48119	26269.5	64.8074	69.2621	3.26829	26362.5	62.8535
26349	63.5993	64.6242	3.58995	26182	62.8933	61.7463	3.50243	26811	63.614	60.1961	3.23613	26324	62.1743	60.9806	3.43457	26505	60.6656	60.0814	3.32532	26053	61.1836	58.6672	3.3696	26200	60.9595	61.6807	3.61675	26162	69.087	71.3722	2.98539	26647	67.7298	76.657	3.31057	26682	68.5118	76.8301	3.35877	26773	68.3696	71.8736	3.46708	26506	65.3188	70.0707	3.32195	26597	64.8084
26585.4	65.513	65.0258	3.80227	26417.4	63.9666	62.5805	3.41491	27043.4	64.8355	61.5186	3.25832	26562.4	60.5733	60.9774	3.39418	26739.4	63.1551	61.0452	3.32051	26288.4	61.182	60.8487	3.488	26433.4	62.1602	61.3971	3.52013	26396.4	70.3575	73.3544	3.10877	26884.4	68.5194	75.8953	3.24228	26917.4	68.9779	75.4935	3.46591	27005.4	66.8704	70.9141	3.37461	26788.4	65.6537	70.4469	3.25041	26836.4	66.7375
26818.9	63.7052	65.3403	3.64668	26651.9	64.422	61.7106	3.47812	27275.9	63.6368	60.7131	3.30586	26795.9	60.7378	60.0581	3.52342	26975.9	62.3279	60.2142	3.34295	26521.9	61.4689	59.9777	3.4784	26672.9	61.3188	61.5916	3.44605	26632.9	69.8905	73.6586	3.1039	27116.9	69.3204	75.789	3.18862	27152.9	68.9068	74.4337	3.3263	27243.9	66.5712	70.2415	3.40439	27025.9	66.6019	69.3103	3.23577	27073.9	64.8325
27051.4	64.2785	65.0806	3.49595	26884.4	64.336	63.1854	3.30146	27508.4	62.7476	60.6872	3.3122	27031.4	62.1352	59.721	3.27625	27212.4	60.9467	60.5701	3.3125	26754.4	60.859	59.7006	3.4032	26907.4	61.7621	62.4344	3.50081	26866.4	69.2673	72.8107	2.95617	27351.4	70.7071	75.4106	3.33171	27391.4	70.7093	75.1602	3.38961	27477.4	68.0144	72.128	3.55016	27260.4	66.1521	67.9743	3.21789	27307.4	64.5684
27284.9	65.0293	65.5387	3.73906	27117.9	64.3678	63.0683	3.45705	27746.9	64.5586	60.2058	3.29002	27267.9	63.5586	59.2048	3.32633	27445.9	61.0889	59.7662	3.28846	26984.9	61.2377	60.3726	3.608	27139.9	62.1424	62.2366	3.50886	27100.9	70.2689	72.7492	2.94318	27583.9	68.5955	76.8969	3.1626	27624.9	69.2227	74.5971	3.25325	27713.9	67.8016	71.7828	3.44044	27422.9	66.2832	68.8521	3.31545	27544.9	65.2963
27521.4	65.329	65.3129	3.4846	27354.4	63.9347	62.5984	3.41167	27981.4	64.1156	63.2318	3.3122	27504.4	62.6091	60.3742	3.33926	27605.4	62.7916	60.4721	3.22596	27220.4	61.8984	59.9825	3.472	27377.4	62.6489	61.4263	3.55717	27334.4	69.5878	72.966	2.99838	27821.4	69.432	75.3076	3.1935	27861.4	70.7899	75.5259	3.3474	27947.4	68.7952	72.2123	3.40596	27656.4	66.4159	68.791	3.2439	27780.4	64.4783
27755.9	64.943	66.8452	3.71961	27592.9	63.7357	62.1496	3.42626	28214.9	63.2655	61.1394	3.32171	27738.9	64.0147	60.5371	3.41519	27843.9	62.3619	59.7225	3.27083	27452.9	62.5803	60.4347	3.5776	27613.9	62.2832	62.7326	3.49758	27567.9	69.6345	73.2282	2.97727	28052.9	68.945	76.7665	3.23577	28108.9	68.2496	74.7168	3.30357	28184.9	68.1968	71.0357	3.49687	27894.9	68.0065	70.3392	3.28293	28013.9	64.409
27992.4	64.4739	65.3194	3.49433	27828.4	64.672	62.5642	3.44246	28452.4	64.1694	62.5608	3.34231	27973.4	62.5831	60.2645	3.40065	28079.4	62.0388	60.6214	3.28846	27689.4	61.5738	58.7436	3.3856	27849.4	61.5485	62.705	3.57649	27803.4	70.2931	72.4272	2.94968	28285.4	68.6489	76.942	3.25691	28346.4	68.4629	75.5663	3.37338	28415.4	68.7312	71.953	3.53135	28126.4	66.5518	70.9116	3.25203	28249.4	63.4138
28226.8	65.5928	65.7419	3.52836	28062.8	63.922	60.6358	3.42464	28615.9	63.6775	62.0049	3.33597	28206.8	62.1417	61.6935	3.42973	28314.8	62.622	59.5822	3.30769	27922.8	62.5213	60.8535	3.4368	28080.8	62.3091	62.1572	3.41546	28035.8	71.1127	72.979	2.94156	28520.8	69.7265	77.2995	3.2439	28577.8	69.5087	76.3204	3.37987	28652.8	69.6096	72.4506	3.52821	28361.8	65.7994	70.4662	3.33496	28492.8	66.211
28460.3	64.5977	64.7919	3.55592	28296.3	63.3678	61.8309	3.40194	28850.3	65.298	60.3955	3.26307	28368.3	62.6922	61.1952	3.3958	28552.3	61.7997	61.2127	3.27404	28155.3	61.7508	61.6704	3.56	28315.3	62.1246	63.376	3.52335	28271.3	70.4525	73.2605	3.02597	28756.3	69.6052	77.3543	3.30407	28814.3	70.6082	76.877	3.39123	28885.3	69.7424	71.8963	3.5674	28599.3	66.644	69.1994	3.3935	28657.3	64.5411
28695.8	65.101	65.6774	3.63695	28534.8	63.8694	62.7691	3.47002	29085.8	64.8632	61.6629	3.24406	28600.8	62.684	61.7097	3.50404	28787.8	61.9822	59.9804	3.36218	28389.8	60.7262	58.7691	3.4752	28551.8	61.8932	62.3712	3.48953	28508.8	71.6248	73.5162	2.97565	28988.8	71.7476	76.6184	3.33171	29050.8	69.188	75.2395	3.33929	29117.8	67.8208	71.7715	3.47649	28835.8	67.212	71.3392	3.34797	28889.8	65.5733
28932.3	66.1726	66.1032	3.60292	28766.3	66.1306	62.7317	3.52188	29322.3	64.3893	62.6694	3.24247	28836.3	62.114	60.2032	3.30048	29021.3	62.1616	59.9819	3.29808	28631.3	60.8885	58.9761	3.4208	28785.3	63.788	62.7893	3.5153	28742.3	71.8921	73.0777	3.13312	29223.3	70.8722	76.686	3.31545	29287.3	71.1912	75.9045	3.37662	29354.3	70.4912	71.1053	3.45925	29069.3	67.021	68.9566	3.29268	29126.3	65.4235
29165.8	65.4202	65.6629	3.6953	29003.8	64.3694	62.678	3.43598	29557.8	64.8469	62.1394	3.31537	29069.8	64.614	61.3371	3.40711	29254.8	61.2649	61.2971	3.20032	28857.8	60.7934	60.6959	3.4944	29018.8	64.89	62.8185	3.33011	28976.8	70.5539	73.8883	2.89448	29458.8	70.5097	78.3366	3.30081	29518.8	69.2101	77.246	3.45455	29589.8	67.5552	72.0519	3.48276	29314.8	66.4595	69.0418	3.32683	29359.8	65.1804
29399.3	65.9495	64.4355	3.51702	29237.3	63.9777	62.4276	3.41167	29792.3	63.5098	62.8703	3.32013	29306.3	61.943	61.1371	3.29887	29506.3	63.2229	58.9668	3.31891	29017.3	62.2361	60.0892	3.3984	29254.3	63.4741	62.4327	3.47504	29209.3	71.3333	71.5566	3.03409	29705.3	71.6246	77.5878	3.21951	29803.3	70.2085	76.0275	3.48701	29827.3	69.9424	70.5511	3.51881	29478.3	67.4078	67.5048	3.30081	29593.3	66.3253
29645.8	67.4153	66.9613	3.63371	29476.8	64.9299	63.1805	3.41815	30027.8	64.9381	62.1021	3.27258	29538.8	63.6124	61.0452	3.37641	29666.8	62.1179	60.7919	3.35897	29249.8	63.382	58.1831	3.5216	29491.8	64.3479	63.1394	3.5314	29444.8	70.8245	70.9822	3.14123	29942.8	72.6731	77.3671	3.19512	30042.8	70.8942	74.7152	3.39286	30074.8	69.016	71.175	3.38558	29714.8	67.6828	68.9855	3.2878	29827.8	65.9758
29807.3	64.9414	64.7565	3.61426	29720.3	65.4857	61.561	3.44084	30263.3	64.6694	62.4441	3.27734	29774.3	61.9381	60.0984	3.4475	29904.3	62.3263	60.8416	3.27404	29411.3	62.3787	60.3583	3.5584	29724.3	63.1748	62.6548	3.43639	29695.3	72.2126	70.534	3.00974	30179.3	70.5275	77.0757	3.20325	30276.3	70.9273	75.8528	3.3539	30313.3	70.136	71.1961	3.52821	29951.3	65.7168	71.4534	3.24878	30064.3	65.7713
30043.7	65.2801	65.0032	3.71637	29883.7	64.1768	62.722	3.50081	30496.7	65.43	62.2593	3.30428	30005.7	64.9853	60.9306	3.4378	30138.7	63.1583	61.1554	3.29167	29644.7	62.0721	59.1226	3.5312	29972.7	63.7605	63.8947	3.56361	29929.7	70.533	71.6974	2.99838	30415.7	70.8447	78.5443	3.21138	30511.7	71.1153	75.1909	3.26623	30551.7	70.7424	71.0989	3.47492	30186.7	68.4498	70.1479	3.26504	30299.7	66.9581
30278.2	67.5847	66.4452	3.63857	30119.2	65.086	62.4114	3.48298	30733.2	65.7101	63.6029	3.30903	30242.2	64.5195	60.3935	3.46527	30373.2	63.2956	62.6531	3.21955	29878.2	62.4607	60.3089	3.456	30210.2	63.4951	62.2609	3.47021	30164.2	72.1659	72.767	3.06981	30651.2	71.5485	76.3172	3.27317	30747.2	72.2243	75.9595	3.36039	30786.2	69.2496	71.5008	3.53762	30422.2	67.2848	70.836	3.19512	30536.2	66.3623
30515.7	66.3909	66.7677	3.58509	30353.7	67.1099	64.1675	3.45381	30968.7	64.9332	62.6532	3.29002	30477.7	63.0293	60.8839	3.44103	30608.7	62.5137	60.1735	3.27724	30113.7	62.7492	59.6927	3.48	30447.7	63.2767	63.0357	3.51852	30398.7	71.2721	71.2929	2.96591	30887.7	70.8738	75.6312	3.25691	30985.7	72.0995	77.3706	3.31818	31022.7	69.6	71.8428	3.38715	30657.7	67.1505	67.2605	3.30081	30772.7	67.1095
30749.2	65.9821	66.5855	3.52674	30588.2	64.3392	62.9203	3.47488	31203.2	66.1482	62.0778	3.28685	30721.2	64.0016	61.0839	3.43457	30845.2	61.5687	61.2428	3.27244	30352.2	61.4574	58.1083	3.416	30680.2	63.2945	63.5348	3.46216	30632.2	72.256	71.6311	2.98864	31122.2	72.5502	77.3575	3.20813	31218.2	71.5482	77.0356	3.32468	31257.2	70.6448	71.5721	3.42163	30895.2	68.6683	69.045	3.28943	31009.2	67.5797
30985.7	64.8681	66.0774	3.55105	30822.7	65.0573	62.2943	3.47974	31441.7	65.3583	63.6013	3.31062	30951.7	61.5537	61.0855	3.42649	31076.7	63.5057	61.1991	3.27724	30585.7	62.7525	60.5127	3.536	30913.7	63.7201	62.7391	3.29147	30867.7	70.9662	72.0841	3.08442	31357.7	73.0534	77.6006	3.25203	31454.7	72.3302	76.4741	3.34416	31493.7	70.6208	71.8541	3.51724	31131.7	66.4061	69.8826	3.22927	31246.7	66.0966
31221.2	65.5912	66.8806	3.59481	31057.2	65.2787	63	3.3128	31678.2	65.8844	62.7585	3.26941	31186.2	63.5033	60.5081	3.45557	31312.2	63.8918	60.822	3.38942	30746.2	64.0656	60.3185	3.536	31147.2	62.9951	62.5008	3.51852	31100.2	72.1095	72.5647	2.90422	31591.2	72.4013	76.1208	3.25854	31686.2	71.8784	74.6149	3.3961	31729.2	70.3568	71.5122	3.48276	31368.2	68.0227	69.2556	3.30894	31482.2	65.4928
31456.7	66.5098	65.3597	3.58995	31290.7	65.5446	63.3577	3.50729	31915.7	66.6287	62.4457	3.28368	31423.7	63.9381	60.5048	3.44588	31547.7	64.1212	61.0498	3.2516	30977.7	62.177	60.3185	3.488	31381.7	62.1246	61.6353	3.53623	31335.7	74.219	71.9871	2.96429	31828.7	72.1618	77.0676	3.2374	31930.7	70.733	75.8608	3.40909	31966.7	69.296	70.2966	3.45611	31605.7	67.3608	68.7846	3.25203	31716.7	66.6393
31614.1	66.5765	66.5806	3.50243	31524.1	65.25	62.4325	3.41653	32151.1	67.2394	64.4246	3.24564	31661.1	62.2785	60.1048	3.35864	31785.1	63.1551	59.7541	3.29167	31215.1	62.5279	61.7914	3.5456	31615.1	63.6084	61.8428	3.46699	31570.1	73.6361	72.7314	2.95779	32060.1	72.411	76.496	3.18537	32170.1	72.5182	76.9159	3.51136	32200.1	69.1456	71.7796	3.45768	31843.1	67.5421	70.4775	3.29593	31951.1	66.3301
31851.6	65.228	65.5419	3.6094	31759.6	65.1051	62.213	3.54457	32388.6	66.0195	61.2204	3.29952	31898.6	63.7313	60.3887	3.45073	32020.6	63.1745	61.4299	3.34455	31447.6	61.1311	60.5255	3.3872	31851.6	63.3058	63.1718	3.42351	31803.6	72.8261	73.301	3.08117	32296.6	71.9887	75.351	3.22602	32404.6	70.4471	76.5453	3.37175	32435.6	69.8144	71.5721	3.41379	32077.6	68.3576	70.6945	3.25203	32187.6	65.4976
32083.1	65.4609	66.0968	3.65964	31995.1	67.4363	63.5935	3.39708	32623.1	66.4397	62.4457	3.32171	32134.1	63.9316	61.2468	3.38772	32256.1	63.3279	60.9291	3.30449	31685.1	63.2098	59.6576	3.6672	32088.1	64.4822	62.8298	3.44283	32038.1	72.1594	72.9207	2.9789	32530.1	72.1117	76.7472	3.30894	32640.1	71.6777	75.7071	3.41396	32670.1	69.32	72.765	3.51881	32309.1	67.8592	69.7074	3.34472	32423.1	66.6602
32317.6	67.3013	64.8097	3.6483	32230.6	64.6083	63.4309	3.43274	32856.6	65.1629	62.4765	3.2916	32371.6	62.9935	62.1177	3.4168	32492.6	63.1777	60.3982	3.23558	31917.6	64.218	60.7548	3.4624	32325.6	64.3382	64.0243	3.43639	32271.6	73.2383	73.6796	2.90909	32764.6	71.5631	75.8986	3.19512	32872.6	72.1074	75.1699	3.41396	32903.6	70.0896	72.7293	3.37461	32546.6	67.9579	69.0305	3.30569	32654.6	67.8502
32556.1	67.8485	66.3403	3.5624	32463.1	66.3678	62.7203	3.38574	33093.1	65.2932	62.9773	3.29635	32609.1	63.1124	60.3565	3.45234	32727.1	63.9435	60.6546	3.22276	32154.1	64.3262	61.7038	3.424	32557.1	64.8689	62.4895	3.51208	32507.1	72.5298	72.7282	2.96916	32999.1	71.6828	76.9388	3.2065	33109.1	72.7267	75.8786	3.39286	33137.1	71.416	71.0405	3.56113	32784.1	69.1165	69.4855	3.21301	32893.1	68.5781
32793.6	67.5765	66.9355	3.70502	32698.6	65.9554	63.348	3.41005	33328.6	65.9495	62.389	3.2504	32844.6	64.0375	60.4935	3.38772	32962.6	64.8304	59.6878	3.30769	32388.6	64.1885	61.5685	3.4688	32794.6	63.1214	62.0486	3.43156	32740.6	73.1481	74.377	3.0211	33281.6	74.0502	76.248	3.2748	33342.6	72.7409	77.377	3.30844	33371.6	70.7824	72.9287	3.41223	33017.6	68.8997	68.7942	3.26504	33135.6	69.1208
33029.1	68.0342	67.1887	3.61588	32932.1	66.3344	63.5707	3.43436	33561.1	65.7313	62.0843	3.36767	33079.1	64.386	59.25	3.30533	33196.1	63.6317	61.3379	3.3141	32625.1	64.0311	60.4411	3.4608	33028.1	63.2476	62.2415	3.41707	32977.1	73.7504	72.4531	3.00162	33519.1	73.5566	76.0403	3.22114	33578.1	72.0806	77.7783	3.40422	33605.1	70.8704	72.4587	3.47492	33253.1	68.0388	70.635	3.33171	33301.1	66.0161
33263.6	68.8111	65.9403	3.40032	33168.6	66.9411	62.987	3.5316	33797.6	65.9283	62.7034	3.30586	33316.6	62.6547	60.7581	3.40065	33429.6	62.5994	60.7587	3.3125	32858.6	63.9492	61.0191	3.648	33261.6	65.6926	63.7488	3.40419	33212.6	74.2029	72.3463	2.96916	33762.6	70.3479	76.905	3.20976	33812.6	72.7378	76.7589	3.29708	33840.6	69.6816	70.5057	3.49216	33489.6	69.1294	70.7749	3.25041	33535.6	67.868
33500	67.1091	67.479	3.61102	33402	66.7436	63.0439	3.48298	34041	67.4283	62.5235	3.21236	33559	63.5358	60.2274	3.45396	33668	65.4023	59.9804	3.32212	33047	63.8902	60.3105	3.4016	33496	63.1828	63.3387	3.37198	33446	74.0483	74.3641	2.96429	33926	72.5728	76.0193	3.26179	34047	72.9479	76.3786	3.33442	34074	72.3408	72.7407	3.5	33726	68.8916	69.6061	3.26504	33773	68.0531
33737.5	67.3909	66.3823	3.5154	33639.5	66.715	63.2537	3.32415	34202.5	65.2313	63.5105	3.2599	33793.5	64.855	60.3339	3.51696	33914.5	63.4669	60.448	3.26122	33211.5	66.2098	61.5876	3.5456	33734.5	64.4773	63.2593	3.46055	33678.5	74.6602	72.6845	3.01948	34163.5	73.0599	77.9646	3.25528	34276.5	73.8515	76.9676	3.31981	34307.5	70.7392	71.9951	3.51567	33966.5	69.7767	71.3312	3.32683	34008.5	68.9452
33971	67.6368	64.9113	3.56402	33874	66.2771	62.4894	3.47326	34430	66.2997	62.6564	3.33756	34032	64.1889	61.7274	3.49758	34078	65.9628	61.0241	3.22115	33446	64.0574	59.922	3.4048	33970	65.165	63.3112	3.42029	33912	73.19	72.9757	2.95455	34399	72.3544	77.6441	3.18862	34514	72.861	75.3479	3.3474	34541	72.9152	72.8947	3.49373	34128	68.8576	72.0273	3.30244	34246	68.9549
34219.5	67.8599	65.8403	3.50081	34111.5	65.5478	64.0829	3.46191	34668.5	65.6433	62.9903	3.23138	34261.5	63.8322	60.7694	3.44103	34312.5	65.7512	61.1176	3.31571	33678.5	63.7016	61.7118	3.4656	34208.5	63.4142	63.0405	3.49436	34148.5	75.1014	73.9693	3.02435	34636.5	73.3576	78.3543	3.26504	34749.5	73.2259	73.5922	3.30357	34790.5	70.9248	71.0908	3.46395	34363.5	70.1877	69.5514	3.28455	34481.5	69.4122
34381	67.1352	65.9548	3.65154	34353	67.1847	62.4667	3.43922	34903	66.298	61.9433	3.24089	34424	63.4414	60.1645	3.30695	34549	64.8934	62.3409	3.21955	33917	64.8738	61.1975	3.5552	34442	64.4013	63.5203	3.41224	34400	74.1031	73.9757	3.08117	34873	73.1472	76.3349	3.19837	34984	75.1769	76.1262	3.34253	35031	70.6816	71.9546	3.50157	34596	70.0534	70.4277	3.23252	34717	69.3076
34616.5	70.3941	66.6613	3.58023	34581.5	65.5589	63.2618	3.47002	35138.5	64.0179	62.0259	3.32805	34656.5	65.4658	61.2097	3.47496	34781.5	64.3877	61.368	3.26122	34151.5	64.7082	61.2484	3.5008	34686.5	64.4417	64.8298	3.49919	34559.5	75.0097	72.5469	3.09091	35112.5	73.6084	78.8454	3.1626	35221.5	74.2654	75.0777	3.41234	35261.5	71.0048	71.0162	3.48433	34832.5	71.0146	69.8119	3.28943	34949.5	67.7118
34853	68.6303	66.6645	3.51864	34816	65.5366	62.8602	3.53485	35372	65.1303	62.7196	3.271	34890	63.7932	61.0016	3.31987	35015	64.2149	60.9517	3.28686	34387	64.2	59.836	3.5616	34852	65.0744	62.9465	3.47343	34794	75.2351	71.4175	2.98377	35349	73.6974	76.1063	3.27805	35455	72.5071	74.7783	3.32305	35495	71.5024	70.0178	3.58464	35065	69.5599	70.217	3.28455	35187	67.6763
35087.4	66.8958	65.8274	3.65316	35053.4	67.5573	64.0098	3.45867	35606.4	67.2557	62.8655	3.33281	35126.4	64.4593	62.7839	3.42811	35247.4	64.5493	62.46	3.30128	34623.4	64.1377	60.9729	3.3824	35088.4	66.377	64.6564	3.45411	35027.4	75.9147	73.123	3.08442	35581.4	74.1343	75.9726	3.21626	35689.4	75.425	76.7735	3.29545	35730.4	71.7264	72.8687	3.48433	35298.4	69.5809	69.1141	3.24065	35424.4	68.4638
35317.9	68.2313	66.979	3.53647	35286.9	65.8121	62.7431	3.35981	35844.9	66.1808	63.4408	3.33756	35374.9	65.4316	60.9613	3.42326	35485.9	65.2197	60.7014	3.28045	34860.9	65.6902	62.1704	3.4496	35320.9	66.1149	63.2415	3.50403	35260.9	74.5443	72.5599	3.00974	35857.9	72.2249	77.2673	3.22602	35924.9	73.6904	77.0987	3.44481	35965.9	71.4752	72.2318	3.46552	35536.9	69.8074	69.8312	3.33496	35656.9	69.3575
35551.4	68.627	65.4919	3.63371	35523.4	68.4124	62.7561	3.36953	36080.4	65.1515	62.4003	3.29477	35539.4	65.3029	61.0065	3.36834	35718.4	63.9855	60.4766	3.26442	35095.4	63.8902	61.3121	3.3456	35554.4	65.4175	62.5916	3.47504	35495.4	74.7472	73.979	2.99188	36022.4	72.5696	77.1272	3.17724	36163.4	73.3555	75.0534	3.32468	36198.4	70.4192	71.6353	3.59091	35771.4	69.699	68.8505	3.29268	35893.4	68.7021
35786.9	67.7834	67.0097	3.6013	35758.9	68.3822	63.9756	3.40519	36316.9	66.316	62.8412	3.22504	35771.9	63.8697	60.4677	3.37318	35956.9	64.8401	61.3318	3.33654	35255.9	64.2197	61.586	3.4	35789.9	64.3398	63.7731	3.4847	35731.9	74.4605	73.4191	2.97727	36254.9	72.0485	75.8535	3.26341	36398.9	74.7472	75.1683	3.34903	36437.9	73.0032	71.4506	3.59091	36007.9	70.8333	70.3682	3.19837	36128.9	67.789
36023.4	68.1661	67.8387	3.59643	35995.4	67.9777	62.265	3.34522	36553.4	66.5472	63.5575	3.32964	36006.4	63.9381	60.9032	3.42488	36190.4	64.4976	61.3846	3.27885	35492.4	64.9033	61.2532	3.4928	36027.4	65.0227	64.1848	3.55395	35970.4	74.9533	71.644	2.9513	36494.4	73.0987	77.7021	3.15285	36645.4	74.9905	77.1748	3.32792	36674.4	72.5776	72.2431	3.52821	36241.4	71.1262	70.2653	3.40325	36365.4	68.7697
36262.9	67.3208	66.8823	3.59806	36227.9	66.6895	64.7236	3.41005	36787.9	66.3827	62.9141	3.271	36241.9	63.0309	61.4677	3.46688	36425.9	64.4637	60.2217	3.375	35728.9	64.7902	60.3742	3.5552	36260.9	65.5032	63.4911	3.43478	36200.9	74.3092	73.3301	3.21104	36726.9	72.8738	76.7971	3.21789	36805.9	73.9542	76.5388	3.29058	36904.9	72.8448	71.7536	3.40752	36476.9	70.8317	68.7701	3.35122	36600.9	68.7955
36498.4	68.2997	67.7081	3.50243	36464.4	69.5414	63.548	3.42464	37023.4	67.013	63.4263	3.26941	36476.4	64.6173	60.4403	3.41842	36657.4	64.5283	61.4857	3.29167	35964.4	64.9361	60.8901	3.4432	36497.4	65.7152	63.8055	3.44122	36437.4	75.5797	73.6197	2.93831	36964.4	72.5437	76.2673	3.18862	37038.4	72.7077	74.7136	3.37987	37141.4	73.1936	72.235	3.47962	36712.4	70.178	70.209	3.29431	36836.4	69.0886
36730.8	68.8078	67.8613	3.4765	36698.8	68.1417	63.8211	3.3128	37258.8	66.5309	62.6645	3.2504	36714.8	66.3616	60.7355	3.44426	36891.8	66.5073	60.3469	3.22917	36200.8	63.482	60.9124	3.4032	36660.8	65.8042	62.2593	3.47021	36672.8	76.2448	72.3576	2.94481	37199.8	74.5243	78.0564	3.20488	37269.8	75.3712	77.1634	3.31169	37380.8	72.3056	73.3809	3.45141	36947.8	69.3495	69.7572	3.25366	37074.8	68.9839
36967.3	68.9349	66.3516	3.50567	36933.3	69.0032	63.8943	3.46191	37492.3	66.2785	62.2075	3.30903	36951.3	63.9397	59.4371	3.46688	37131.3	65.6607	61.7195	3.27083	36438.3	65.2492	61.8439	3.432	36895.3	66.0987	63.2318	3.38969	36909.3	75.9501	73.8835	3.04545	37438.3	74.1343	76.3027	3.27967	37509.3	74.6761	75.4612	3.31494	37615.3	71.472	73.2058	3.54545	37184.3	70.4628	69.5257	3.25528	37308.3	68.182
37201.8	66.829	65.6726	3.49109	37169.8	68.0111	62.6488	3.59319	37728.8	66.1678	62.5575	3.30586	37186.8	65.2883	61.3629	3.42811	37413.8	65.7803	60.5686	3.21795	36673.8	64.7016	61.7803	3.552	37130.8	66.5728	62.6937	3.42834	37144.8	75.4654	72.5065	3.01299	37680.8	76.335	76.5926	3.26992	37745.8	74.6209	77.9013	3.46429	37852.8	71.7904	72.8331	3.58621	37416.8	69.8058	69.4469	3.25854	37546.8	69.6876
37437.3	67.7427	66.6355	3.45705	37405.3	68.5494	65.5528	3.5316	37963.3	67.8274	63.3079	3.23772	37423.3	65.9544	60.1113	3.3958	37660.3	65.9919	61.0302	3.26282	36909.3	64.4098	61.9156	3.384	37366.3	66.6392	63.2042	3.52979	37381.3	75.6232	73.9272	2.92857	37843.3	72.6942	77.7778	3.26179	37982.3	75.9431	78.1472	3.43182	38087.3	72.2176	72.6434	3.45141	37651.3	70.0032	70.1833	3.29431	37787.3	70.3317
37672.8	69.5651	66.0613	3.64182	37644.8	68.6178	62.6065	3.36305	38197.8	66.9821	62.9238	3.35341	37656.8	65.9805	59.5355	3.4378	37826.8	65.9903	61.6968	3.28526	37146.8	64.977	62.1369	3.4192	37602.8	65.0388	63.5608	3.39291	37613.8	75.7907	74.6731	3.07143	38078.8	72.4256	78.1095	3.29106	38219.8	75.7314	77.1052	3.39448	38321.8	73.8864	71.859	3.48746	37883.8	71.2718	70.8023	3.33821	37950.8	70.2641
37907.3	66.987	67.1581	3.58023	37878.3	68.7675	62.3285	3.41653	38434.3	67.0212	63.1572	3.26466	37891.3	65.9609	60.6161	3.42003	38061.3	65.5089	60.6471	3.28526	37377.3	64.2705	60.7564	3.4784	37840.3	64.9547	63.8363	3.43961	37849.3	77.5314	72.322	3.07305	38313.3	74.0113	76.8357	3.31057	38456.3	76.346	76.2443	3.36851	38558.3	72.2544	71.9562	3.61599	38118.3	70.254	69.6977	3.25366	38185.3	69.3462
38146.8	67.3225	68.1758	3.61264	38113.8	66.8296	64.1593	3.3825	38683.8	68.3078	63.5235	3.29002	38127.8	65.0391	61.629	3.3958	38295.8	66.8126	59.1916	3.43429	37621.8	64.182	61.0462	3.472	38074.8	66.1311	63.6921	3.49597	38087.8	76.1385	74.2832	2.97565	38590.8	75.3333	76.3704	3.25528	38693.8	75.7125	75.8722	3.33442	38793.8	73.4544	72.705	3.47649	38353.8	69.4709	69.045	3.33171	38423.8	68.5121
38381.2	69.5261	67.2919	3.52836	38343.2	67.2516	64.7577	3.44408	38923.3	67.7134	63.1264	3.30269	38287.2	65.9544	60.1742	3.37964	38530.2	65.8885	60.0468	3.26122	37786.2	66.4426	60.1799	3.4352	38310.2	65.2913	63.3274	3.46055	38322.2	75.8599	73.5324	3.08442	38756.2	73.9353	77.2383	3.25203	38928.2	74.387	77.2751	3.36039	39027.2	74.2336	72.034	3.4373	38601.2	70.7411	70.8473	3.21301	38662.2	70.8341
38617.7	68.93	66.5581	3.62723	38576.7	68.3376	63.0992	3.39546	39159.7	66.9886	62.966	3.23455	38520.7	65.0261	61.6452	3.40549	38767.7	67.5234	62.276	3.37981	38020.7	63.2705	62.0701	3.4816	38544.7	66.1149	63.7569	3.36715	38557.7	77.38	72.4385	2.93831	38988.7	76.2087	77.4122	3.10244	39162.7	75.4613	78.8948	3.39448	39263.7	72.6656	72.7958	3.47022	38762.7	69.7039	70.7428	3.25691	38898.7	69.9452
38853.2	66.9169	68.6935	3.5624	38815.2	66.8503	63.5008	3.45057	39398.2	67.9951	62.1361	3.26307	38756.2	64.3094	60.4081	3.37318	39003.2	66.538	61.6621	3.25481	38258.2	65.682	62.0685	3.5472	38778.2	66.0955	62.9222	3.38164	38795.2	77.7166	75.6893	3.02435	39224.2	74.6375	75.1111	3.31382	39398.2	74.3902	76.9644	3.40584	39514.2	73.768	71.8039	3.4326	38997.2	69.301	69.8392	3.24553	39134.2	69.649
39087.7	68.9169	66.0016	3.70178	39056.7	68.7994	63.626	3.43922	39634.7	68.1743	64.201	3.28843	38989.7	66.1775	61.4339	3.55574	39238.7	67.5057	61.9321	3.28846	38494.7	64.5967	61.2341	3.488	39010.7	66.9919	65.0859	3.47665	39042.7	76.694	74.089	3.05519	39458.7	75.9401	76.3671	3.25041	39632.7	73.8468	77.0032	3.30844	39751.7	72.9328	72.1248	3.48276	39230.7	69.1764	70.2219	3.17561	39370.7	70.0628
39326.2	68.9186	66.2952	3.68882	39220.2	67.8041	62.8341	3.44733	39874.2	67.4039	63.3809	3.26149	39226.2	65.4674	59.8952	3.40711	39524.2	66.5218	62.9457	3.30769	38727.2	65.0459	61.9554	3.608	39257.2	67.5922	64.0049	3.47182	39206.2	78.8325	73.1375	2.99188	39697.2	75.233	76.9742	3.23252	39868.2	75.4771	75.5728	3.36851	39984.2	73.9184	73.6613	3.42006	39467.2	70.801	71.1849	3.32846	39606.2	70.3784
39564.7	67.7997	67.2532	3.49757	39454.7	66.9013	63.5252	3.50081	40106.7	66.4365	63.4554	3.20602	39463.7	66.3518	60.4952	3.36026	39763.7	65.8288	62.0995	3.17628	38963.7	63.2344	63.0175	3.4672	39418.7	67.1489	64.3582	3.45572	39439.7	77.5395	72.8835	3.17532	39933.7	74.3414	76.3559	3.33333	40104.7	76.3791	77.254	3.39448	40220.7	74.4368	72.872	3.52978	39701.7	70.7702	70.9373	3.40325	39841.7	71.7134
39801.2	69.8371	68.1548	3.67747	39693.2	67.3185	63.0439	3.52674	40342.2	67.798	63.1621	3.187	39700.2	66.4788	62.9258	3.49435	40000.2	66.2827	61.4012	3.22917	39198.2	65.1885	62.3089	3.416	39651.2	66.9175	63.1994	3.48953	39673.2	78.7697	73.7508	3.03409	40171.2	75.377	77.8502	3.25691	40340.2	76.0047	78.1537	3.31656	40455.2	74.8848	71.9076	3.48746	39936.2	72.3269	70.6945	3.33821	40078.2	68.9871
40040.7	69.9463	66.3855	3.51702	39924.7	66.9172	63.8846	3.45219	40501.7	68.3306	64.094	3.32488	39945.7	65.4039	62.329	3.40388	40236.7	66.6107	61.2443	3.26122	39434.7	63.6033	61.0414	3.5184	39885.7	66.7249	64.7682	3.50242	39907.7	78.3929	74.212	3.07792	40405.7	75.1537	77.7391	3.21789	40572.7	76.4234	77.4968	3.41558	40687.7	73.7152	71.9092	3.4373	40194.7	71.8738	71.127	3.2439	40314.7	70.3945
40275.1	68.8469	67.4887	3.50405	40163.1	66.9634	64.3138	3.45219	40739.1	67.2427	64.7326	3.28526	40107.1	64.5961	62.2097	3.50889	40476.1	65.0711	60.5158	3.3125	39670.1	65.4672	60.7404	3.4144	40124.1	65.5696	63.7699	3.44767	40145.1	76.7681	72.4353	3.06981	40639.1	73.9531	77.7166	3.18049	40808.1	76.1912	75.5761	3.3961	40923.1	72.9792	72.1199	3.44514	40424.1	70.6683	69.7283	3.27805	40549.1	71.3575
40511.6	68.5375	68.5952	3.43598	40398.6	67.7834	62.5024	3.40843	40972.6	65.9365	64.3987	3.30428	40339.6	65.3046	60.8581	3.44426	40707.6	66.7076	62.5415	3.36699	39906.6	65.3459	62.1401	3.4896	40361.6	65.3641	64.6467	3.44122	40378.6	79.7005	72.4628	3.03409	40875.6	75.7136	78.8245	3.21951	41043.6	79.7962	76.432	3.38799	41157.6	75.2	71.5316	3.45925	40657.6	70.7184	71.1318	3.34959	40783.6	70.4589
40746.1	69.7329	66.2855	3.54295	40634.1	67.6752	63.4016	3.5624	41209.1	67.7215	63.47	3.28526	40573.1	65.7932	60.7129	3.38611	40941.1	66.9289	61.3635	3.3141	40142.1	66.1	60.8455	3.416	40597.1	66.6731	65.9417	3.59903	40611.1	78.8229	74.2977	3.00325	41111.1	76.8981	77.0451	3.21626	41289.1	76.8025	76.2314	3.44318	41395.1	74.128	72.8152	3.57053	40895.1	70.7136	70.492	3.34797	41020.1	69.8277
40981.6	69.6384	66.671	3.59643	40869.6	65.9522	65.3041	3.38412	41444.6	69.101	65.1961	3.26149	40810.6	66.1417	60.9145	3.43457	41179.6	65.4653	61.5415	3.32532	40377.6	66.2738	62.2691	3.4112	40755.6	66.9579	65.4652	3.55556	40844.6	78.3994	72.4013	2.86201	41349.6	76.3867	76.6715	3.19512	41449.6	76.5118	77.9628	3.33929	41627.6	73.7488	71.0519	3.60345	41128.6	70.7087	71.1431	3.29106	41254.6	70.4815
41218.1	70.7883	67.7242	3.63209	41104.1	69.4634	63.3593	3.42788	41684.1	67.456	63.6823	3.2916	41044.1	66.3876	62.7645	3.40388	41417.1	65.7383	60.8115	3.3141	40610.1	64.6738	62.3981	3.4992	40990.1	68.356	65.6759	3.37681	41080.1	78.5056	72.7314	2.97078	41595.1	75.1909	77.2254	3.13984	41682.1	76.3144	77.8398	3.39286	41861.1	72.5904	72.9708	3.54389	41361.1	70.3269	71.2235	3.18374	41487.1	71.6522
41450.6	69.3241	67.0016	3.58185	41340.6	68.4713	63.1642	3.35981	41920.6	67.2915	64.5948	3.31062	41280.6	65.3111	62.0419	3.37318	41660.6	67.0808	61.8371	3.25481	40843.6	65.8443	62.7309	3.4256	41148.6	66.521	65.8055	3.48148	41316.6	77.8164	72.9838	3.00162	41753.6	76.3285	76.8567	3.19187	41917.6	74.6209	77.9434	3.30357	42094.6	73.5136	72.4635	3.56897	41594.6	71.3916	69.1704	3.2878	41722.6	70.0757
41686.1	68.0326	68.1984	3.64668	41577.1	68.1465	63.4976	3.50081	42154.1	69.4495	63.9611	3.20444	41516.1	65.2231	61.1242	3.49758	41891.1	66.042	61.3816	3.2484	41075.1	65.3754	62.1306	3.464	41382.1	66.678	65.7164	3.6248	41552.1	76.8728	73.9951	3.0211	41990.1	77.0388	77.591	3.11057	42154.1	77.4123	76.0906	3.30844	42334.1	73.24	71.342	3.52821	41832.1	73.3916	71.1431	3.25041	41958.1	70.4187
41921.5	69.943	67.4242	3.49919	41810.5	67.086	63.3415	3.5154	42388.5	67.5342	63.3468	3.28051	41748.5	64.7769	61.6323	3.37803	42125.5	65.937	62.0935	3.31571	41310.5	66.7279	62.7723	3.5264	41541.5	67.5	66.7634	3.3752	41786.5	79.9839	73.6327	2.94156	42220.5	75.9903	77.3865	3.1252	42387.5	77.9415	77.4579	3.26623	42571.5	73.2992	71.637	3.50313	42067.5	72.2945	72.0161	3.22439	42193.5	68.9436
42160	69.1319	66.2161	3.48622	42044	66.8583	63.7821	3.41491	42623	66.8094	63.8088	3.31062	41988	65.658	61.2968	3.29725	42359	65.9386	60.8854	3.26763	41543	64.9672	61.6354	3.5296	41777	66.9725	65.235	3.4219	42020	77.4235	73.4935	3.04058	42455	75.0485	75.9694	3.24553	42621	76.842	76.432	3.36364	42807	74.1248	72.4441	3.52665	42310	72.4547	71.7042	3.2439	42436	70.0467
42399.5	69.342	67.2145	3.43436	42278.5	69.2787	64.1463	3.47812	42858.5	68.0114	63.4684	3.32647	42222.5	66.9821	59.8548	3.38288	42594.5	66.2003	61.552	3.31571	41780.5	64.2328	61.6672	3.4576	41939.5	68.2379	66.7115	3.31884	42253.5	78.2206	73.0405	3.04708	42690.5	75.6861	77.1787	3.28618	42857.5	76.9605	76.8269	3.30519	43044.5	73.6544	71.3533	3.50313	42473.5	71.89	71.9566	3.29756	42602.5	70.3092
42633	70.4121	66.8452	3.55429	42514	68.4745	62.5415	3.46353	43092	68.943	63.6856	3.28209	42459	64.7557	61.2581	3.33764	42828	64.7932	61.6878	3.25	42012	66.1197	62.7707	3.4384	42175	67.4871	65.3015	3.51208	42490	79.0419	71.11	3.05682	42927	75.8091	76.3704	3.27317	43094	76.5513	77.589	3.24351	43279	75.3584	72.6126	3.36207	42709	72.0437	71.8457	3.27642	42838	70.8808
42870.5	69.8485	68.6548	3.55105	42749.5	68.2404	64.039	3.59643	43336.5	68.127	63.7942	3.28685	42694.5	66.6775	59.8548	3.45396	43062.5	66.5897	61.3544	3.29968	42260.5	66.2361	61.5334	3.4896	42410.5	67.1553	65.5186	3.50403	42724.5	78.715	73.6877	3.07143	43161.5	75.8948	78.3414	3.19675	43329.5	78.3065	77.0453	3.31818	43513.5	74.8928	72.175	3.53762	42943.5	71.9369	70.918	3.17724	43076.5	69.8245
43104	69.9739	68.3645	3.62399	42983	68.8471	64.2862	3.28525	43563	67.4137	63.7731	3.21395	42931	67.4479	60.4952	3.38934	43298	66.7205	61.5505	3.28365	42422	66.7836	63.8822	3.3936	42644	67.568	64.5867	3.4219	42959	78.1353	72.068	2.99513	43399	76.0469	76.8792	3.24878	43565	77.6888	76.5906	3.32305	43751	72.5536	71.7601	3.44984	43176	70.9709	71.1141	3.23089	43314	71.7762
43337.5	70.8062	66.4097	3.77796	43219.5	69.7532	64.7301	3.44408	43795.5	70.1515	63.6451	3.3233	43164.5	67.2655	60.9597	3.36187	43530.5	66.8611	61.8567	3.29808	42655.5	67.5377	62.6338	3.4688	42877.5	67.8528	65.5235	3.39614	43191.5	79.2383	73.5858	2.97727	43635.5	75.0841	75.6103	3.29268	43799.5	78.0758	79.9854	3.2289	43988.5	74.2768	72.6742	3.38715	43409.5	71.9563	71.4534	3.24553	43549.5	71.6151
43579.9	70.6922	66.9565	3.42626	43453.9	68.4634	64.0488	3.48136	44034.9	69.8111	63.0227	3.26307	43397.9	67.298	59.6403	3.42973	43766.9	65.5622	62.4962	3.31891	42892.9	66.2656	60.5573	3.4976	43111.9	67.4239	65.9417	3.41868	43425.9	79.401	70.9337	3.03571	43870.9	76.5227	77.2238	3.24065	44033.9	76.2006	77.5825	3.25162	44230.9	73.1872	72.2026	3.5768	43640.9	71.7929	69.9711	3.30732	43785.9	71.1787
43742.4	70.285	65.9226	3.57374	43701.4	68.1959	64.8748	3.41815	44270.4	68.0293	63.4489	3.25674	43635.4	66.3436	61.3	3.42973	44000.4	66.399	62.362	3.38462	43126.4	65.6672	62.2882	3.4848	43343.4	69.0194	64.7212	3.41868	43661.4	78.2496	73.1715	3.0211	44106.4	77.1181	77.2721	3.2	44268.4	77.2259	77.3252	3.38474	44394.4	74.2656	73.175	3.48903	43803.4	73.1845	70.7412	3.18374	44021.4	70.1465
43978.9	70.0684	66.6048	3.56078	43867.9	68.2532	63.3837	3.45381	44505.9	69.8322	64.4878	3.25674	43869.9	66.5114	61.2468	3.47819	44235.9	67.7383	61.6425	3.26442	43358.9	66.1574	61.6736	3.3648	43589.9	69.1278	65.8282	3.39452	43895.9	77.6087	72.8301	3.12013	44344.9	78.3107	77.6184	3.30569	44501.9	78.3965	77.288	3.31494	44626.9	73.7984	73.0243	3.41223	44032.9	73.534	70.3232	3.28293	44255.9	70.9936
44214.4	70.0375	69.1806	3.4295	44101.4	68.5637	62.6309	3.36629	44740.4	68.5945	62.7439	3.23455	44110.4	66.0717	61.6952	3.43134	44473.4	66.0743	62.2745	3.30128	43593.4	64.7459	63.1099	3.4224	43752.4	66.9434	65.1475	3.55395	44134.4	79.5459	72.3252	3.10877	44576.4	77.5955	76.3881	3.22114	44734.4	76.6445	76.2282	3.33279	44866.4	74.4368	72.8606	3.54075	44268.4	73.3981	70.5852	3.27154	44492.4	72.504
44447.9	70.6954	67.2323	3.55916	44335.9	68.6354	62.4049	3.49271	44978.9	68.645	63.8363	3.21078	44344.9	67.5847	61.9871	3.42973	44708.9	66.8288	61.7994	3.3141	43823.9	65.0328	64.0382	3.536	43984.9	68.2136	64.1378	3.47826	44367.9	80.3768	73.3333	3.06656	44808.9	76.0939	79.7536	3.28455	44968.9	77.4803	76.979	3.42857	45100.9	74.6672	72.222	3.57367	44503.9	73.0065	71.1672	3.23577	44727.9	71.1643
44687.4	72.1173	67.4484	3.68558	44569.4	68.551	63.6	3.34846	45211.4	68.329	62.7034	3.25515	44594.4	67.07	61.8581	3.48142	44940.4	66.8352	62.1192	3.34615	44057.4	65.859	62.9029	3.5152	44220.4	67.8269	65.9984	3.37842	44602.4	79.2593	73.1262	3.03571	45046.4	77.5097	77.7633	3.25691	45204.4	76.9321	77.1003	3.25812	45337.4	74.1152	73.5997	3.35266	44738.4	74.2152	71.5322	3.20976	44963.4	73.3349
44917.9	72.1107	67.4048	3.50243	44805.9	67.6306	64.4016	3.46029	45445.9	69.4577	63.1086	3.30586	44754.9	67.7362	61.4839	3.40549	45177.9	66.4491	61.6395	3.22115	44290.9	65.4902	61.758	3.5744	44455.9	68.1521	65.9627	3.45894	44833.9	79.2077	72.5922	3.00162	45282.9	77.911	77.4573	3.23577	45436.9	77.7109	76.2492	3.36364	45570.9	74.9584	73.1637	3.46238	44972.9	71.8382	70.7412	3.24553	45196.9	71.4799
45155.4	71.6075	67.8823	3.57374	45042.4	68.6592	64.3642	3.4684	45682.4	69.2264	63.5073	3.24564	44994.4	66.7394	62.7839	3.54927	45415.4	67.2342	63.641	3.34455	44525.4	66.9197	62.3662	3.5296	44691.4	67.877	66.4003	3.37037	45080.4	78.9758	73.2638	3.05195	45515.4	77.2217	77.1256	3.2439	45669.4	78.4534	76.9725	3.25487	45806.4	73.5856	73.8509	3.48119	45205.4	72.8786	71.336	3.26016	45433.4	71.4283
45388.8	70.3062	68.5435	3.49433	45278.8	67.9936	65.1675	3.5235	45918.8	69.5668	64.0648	3.31062	45229.8	66.6954	62.2323	3.41519	45652.8	65.9305	61.9367	3.24359	44759.8	65.3361	62.4188	3.6224	44926.8	68.2735	65.9352	3.47987	45243.8	78.2142	72.8544	3.09091	45747.8	77.0324	76.963	3.17073	45918.8	77.1643	77.835	3.3961	46043.8	76.36	72.7488	3.44984	45441.8	74.2249	70.1174	3.27317	45668.8	73.4879
45621.3	71.3534	67.7145	3.48947	45511.3	70.3105	65.5854	3.52188	46153.3	69.2492	64.0259	3.24881	45464.3	67.4055	61.8355	3.43942	45884.3	66.1276	61.7632	3.22115	44994.3	66.0984	62.8328	3.5136	45163.3	68.212	65.0308	3.31401	45479.3	78.6812	73.2071	3.05844	45997.3	77.1683	77.2013	3.18862	46152.3	77.7141	77.1634	3.41396	46278.3	74.2336	72.8006	3.55799	45674.3	72.2977	70.1093	3.29106	45905.3	72.0193
45855.8	71.614	67.2742	3.57861	45745.8	68.9522	64.1463	3.44408	46386.8	69.0749	64.0648	3.16957	45700.8	67.0065	61.0952	3.34572	46137.8	66.6494	63.0452	3.2484	45226.8	66.9787	62.922	3.6048	45399.8	66.9239	66.2917	3.51208	45712.8	79.0725	74.6036	3.05195	46235.8	75.712	78.475	3.32683	46381.8	77.8831	77.4142	3.25812	46513.8	74.8896	72.6515	3.42163	45911.8	72.788	70.836	3.43089	46137.8	71.5507
46093.3	70.5749	67.8935	3.58347	45980.3	67.215	64.1398	3.48136	46620.3	69.6466	64.6288	3.22029	45935.3	68.3713	62.5468	3.39742	46372.3	66.2859	62.0618	3.32212	45463.3	66.1639	62.9076	3.5952	45637.3	67.3576	66.2075	3.49758	45948.3	79.8454	73.7913	3.00487	46471.3	77.767	78.781	3.20813	46616.3	76.7694	78.0599	3.43831	46749.3	75.8496	72.9368	3.5768	46144.3	72.8366	69.9019	3.28293	46373.3	71.1498
46326.8	70.3127	68.8871	3.51702	46215.8	69.1783	63.9496	3.43922	46858.8	69.7345	64.7099	3.27417	46171.8	67.3143	62.4419	3.31664	46609.8	67.0194	61.73	3.29487	45695.8	65.5033	61.8392	3.5008	45873.8	68.4887	66.4992	3.4686	46184.8	80.3221	73.9256	3.14773	46702.8	76.9385	78.2657	3.26179	46850.8	77.7694	80.0372	3.3539	46985.8	74.3056	72.2366	3.41223	46378.8	74.123	70.0852	3.34797	46608.8	70.7246
46561.3	70.3567	68.9355	3.49109	46451.3	69.2213	64.8829	3.47488	47094.3	68.3176	63.7731	3.29952	46405.3	67.8485	62.5935	3.33603	46842.3	68.0501	62.8597	3.24199	45932.3	65.923	63.0191	3.3952	46111.3	69.0372	65.2107	3.4058	46420.3	80.2496	73.7557	2.99513	46938.3	77.9239	77.7746	3.29756	47085.3	77.7662	79.7087	3.30195	47222.3	76.8912	73.1572	3.52821	46607.3	72.5987	71.1704	3.24878	46847.3	73.4734
46796.8	70.2752	67.7242	3.68233	46686.8	69.7611	64.6325	3.54295	47326.8	68.5977	63.1216	3.33439	46643.8	68.4674	63	3.33603	47080.8	66.391	62.3982	3.26603	46163.8	66.5098	62.3742	3.5584	46345.8	67.4935	65.1831	3.47021	46655.8	80.1932	73.6278	3.02922	47171.8	77.8641	77.6441	3.33008	47320.8	78.3412	78.0955	3.32792	47458.8	74.0784	72.6321	3.52194	46851.8	73.6683	70.1495	3.25854	47092.8	72.5443
47032.2	71.0863	68.6806	3.48784	46926.2	67.7325	63.774	3.50081	47563.2	68.7915	63.3728	3.30586	46878.2	68.2818	61.571	3.3748	47314.2	66.7254	61.2956	3.25	46403.2	66.2131	63.0287	3.384	46582.2	67.843	64.8687	3.36715	46890.2	80.1997	73.5405	3.02922	47403.2	77.8301	77.4428	3.25691	47553.2	78.0869	77.445	3.36688	47692.2	76.2192	72.3533	3.47806	47014.2	73.7282	72.0209	3.21789	47253.2	71.5378
47264.7	71.2704	66.8306	3.56888	47161.7	67.5764	63.2585	3.49595	47800.7	69.0668	62.8412	3.37401	47115.7	67.2899	61.2548	3.31664	47551.7	66.6753	61.5611	3.28686	46635.7	66.7475	61.4952	3.4752	46815.7	67.2767	66.2917	3.38486	47126.7	79.5217	74.0113	2.98701	47636.7	77.3592	78.1997	3.30894	47790.7	77.8878	78.1812	3.41234	47928.7	75.4752	72.7455	3.54859	47246.7	72.7427	70.9084	3.29106	47486.7	72.1594
47500.2	71.3078	67.0081	3.66126	47395.2	68.7516	64.9935	3.48784	48038.2	70.8713	63.4538	3.22821	47350.2	67.2231	63.1532	3.3958	47789.2	67.8174	61.9382	3.25481	46876.2	66.059	62.6369	3.552	47050.2	67.5663	64.9757	3.28341	47381.2	78.533	74.1359	2.94318	47873.2	78.4709	76.905	3.29593	48025.2	78.455	77.7476	3.3474	48166.2	75.8064	73.812	3.57053	47409.2	74.199	70.791	3.42114	47724.2	73.3913
47734.7	71.3339	68.9	3.42788	47631.7	69.0955	63.9122	3.47974	48282.7	69.5635	64.2334	3.24406	47588.7	66.0326	62.9226	3.49111	48025.7	67.3425	62.2036	3.32212	47110.7	67.9689	61.0271	3.4352	47284.7	69.6214	64.7277	3.44122	47612.7	80.6216	73.9741	3.06169	48109.7	78.3657	77.591	3.22114	48256.7	77.3349	77.246	3.27597	48399.7	75.7648	72.2058	3.49687	47636.7	71.4434	70.7588	3.24228	47958.7	71.277
47974.2	72.5814	68.6306	3.59806	47868.2	69.6433	63.8748	3.40357	48451.2	71.7427	63.8055	3.22662	47822.2	65.3925	63.4435	3.40549	48258.2	67.4685	62.5581	3.29647	47270.2	65.9295	63.0653	3.5136	47445.2	68.9029	66.2869	3.34461	47848.2	78.3527	74.1828	2.90747	48342.2	78.2994	78.3945	3.30081	48494.2	78.6177	78.2524	3.43831	48633.2	75.5696	74.1394	3.41223	47875.2	74.3948	71.6383	3.25366	48193.2	70.8502
48216.7	70.4707	66.9903	3.47164	48104.7	69.0685	63.0472	3.43922	48727.7	69.3436	64.2139	3.29477	48060.7	67.3306	62.9871	3.42326	48497.7	67.1309	62.9774	3.35897	47506.7	66.2508	63.0748	3.4384	47607.7	67.4595	67.2253	3.49758	48085.7	79.9646	74.0356	2.91071	48577.7	76.9595	77.5056	3.29431	48727.7	78.6698	77.7848	3.37175	48880.7	75.0288	73.6677	3.47649	48109.7	74.9644	70.8505	3.27642	48425.7	72.43
48379.2	72.7378	69.3806	3.62885	48349.2	68.0175	63	3.43112	48892.2	70.1042	63.4554	3.21712	48294.2	67.0749	63.6129	3.36995	48733.2	66.8239	61.7647	3.30288	47745.2	66.1787	62.4108	3.4768	47896.2	68.5502	65.8541	3.34461	48322.2	79.7617	73.9935	3	48817.2	77.3026	77.8969	3.30407	48960.2	79.2338	77.8123	3.24026	49118.2	76.8528	74.6791	3.44201	48345.2	72.6165	71.6077	3.38374	48663.2	73.2818
48613.7	72.0717	69.7968	3.55916	48512.7	69.3185	64.6033	3.40843	49122.7	69.6547	64.9724	3.32013	48528.6	67.8632	62.7403	3.41842	48969.7	66.5897	62.2127	3.28526	47980.7	66.8279	61.699	3.512	48059.7	67.8689	65.6969	3.38003	48553.7	79.8422	74.5081	2.9026	49054.7	77.6683	77.5475	3.26179	49193.7	77.1975	78.1246	3.38961	49351.7	76.3312	71.6499	3.46708	48578.7	73.0631	71.1109	3.25041	48894.7	71.8567
48849.1	71.6857	70.05	3.52026	48746.1	69.8678	64.2	3.54943	49360.1	69.0749	65.0502	3.22662	48764.1	67.9251	62.4548	3.4588	49206.1	67.6591	62.8024	3.28205	48218.1	66.141	61.9634	3.5168	48295.1	68.9887	66.9417	3.37198	48787.1	81.6425	73.6084	2.93994	49285.1	76.8625	78.0612	3.22927	49430.1	76.0363	79.3851	3.21753	49587.1	77.76	74.5689	3.54075	48809.1	72.8107	72.4984	3.24553	49126.1	72.3736
49080.6	71.4137	68.9177	3.49595	48982.6	69.8901	62.9431	3.46353	49594.6	70.2736	63.2658	3.33439	49001.6	67.044	63.0274	3.41034	49445.6	67.5186	63.3997	3.26923	48453.6	67.2246	62.0207	3.528	48528.6	68.2104	65.3452	3.4686	49021.6	79.81	73.4903	3.00812	49522.6	78.6019	76.5362	3.29106	49664.6	78.0664	76.5097	3.38149	49823.6	75.8208	72.765	3.4279	49044.6	74.6408	71.336	3.34797	49361.6	74.3043
49313.1	71.9316	67.2145	3.52026	49213.1	70.4299	64.7967	3.34846	49829.1	68.6042	65.4733	3.27575	49243.1	67.5798	62.1758	3.32472	49679.1	68.1858	62.6259	3.26442	48691.1	66.9115	62.9475	3.5392	48764.1	68.7896	66.1945	3.43317	49259.1	81.0177	73.7896	2.9513	49758.1	79.4126	78.6586	3.22439	49901.1	78.4502	79.2379	3.31331	50055.1	76.4256	72.4652	3.48276	49277.1	74.7686	71.91	3.19512	49597.1	73.2254
49549.6	71.4446	69.2	3.4684	49447.6	69.1162	62.4472	3.51216	50065.6	69.7899	64.363	3.20602	49405.6	67.5733	63.0516	3.37803	49916.6	68.391	60.6063	3.19712	48923.6	67.5131	62.8869	3.6144	49000.6	68.9256	65.1475	3.47987	49491.6	80.8357	73.9773	3.01786	49991.6	78.4757	76.9324	3.3252	50132.6	78.5529	79.2362	3.26623	50290.6	76.0032	73.846	3.44671	49512.6	74.6796	70.7026	3.23089	49833.6	72.0644
49787.1	71.158	69.6677	3.49919	49683.1	68.7118	64.8911	3.48136	50301.1	69.7378	64.1361	3.22662	49644.1	68.1091	62.2677	3.35057	50153.1	67.4895	62.2971	3.24359	49159.1	67.0754	62.0908	3.464	49235.1	67.7508	66.7618	3.36715	49726.1	79.3333	73.411	2.96266	50228.1	78.7492	77.0499	3.1935	50368.1	78.7599	77.6359	3.34416	50524.1	76.496	74.8006	3.49843	49745.1	75.5728	71.8023	3.30081	50068.1	73.3366
50020.6	70.513	68.0129	3.47164	49917.6	69.5621	64.1951	3.57374	50537.6	70.5961	65.0146	3.25832	49879.6	66.9577	63.0823	3.41519	50384.6	67.3199	62.2956	3.28686	49394.6	67.4836	63.7882	3.6368	49468.6	68.2314	65.8509	3.53301	49959.6	80.9179	73.9207	2.99838	50475.6	78.5825	78.1514	3.27317	50625.6	79.188	78.2314	3.35714	50758.6	76.4704	74.7407	3.39655	49978.6	74.3981	71.4196	3.31707	50305.6	72.5137
50256.1	72.4267	67.6581	3.57536	50151.1	69.3758	62.9984	3.4295	50771.1	71.5619	64.5494	3.271	50111.1	68.0603	64.5935	3.47173	50631.1	68.3215	62.7979	3.15705	49631.1	66.9311	62.043	3.4608	49714.1	67.9482	64.2626	3.50403	50196.1	80.4203	74.0324	3.0763	50716.1	79.466	76.029	3.20163	50860.1	79.7741	79.5016	3.32143	50991.1	77.7472	74.8574	3.51724	50214.1	74.7686	71.2331	3.27967	50541.1	73.4412
50492.5	72.0375	69.1048	3.59481	50386.5	68.9857	63.5951	3.39384	50929.5	70.4739	64.2836	3.29319	50348.5	68.9332	62.3968	3.40549	50796.5	68.58	62.644	3.25801	49790.5	65.2459	64.2022	3.4192	49945.5	69.2994	65.4911	3.43961	50427.5	80.3527	74.665	2.93994	50953.5	78.4142	78.211	3.24553	51095.5	79.2196	77.2816	3.34903	51229.5	76.3168	72.9514	3.53605	50445.5	75.2702	70.8601	3.28618	50775.5	72.8341
50730	72.1873	69.9387	3.52998	50620	68.5494	63.5675	3.48622	51163	70.5033	64.1507	3.24406	50581	66.0928	60.779	3.37803	51028	68.4637	62.5611	3.39103	49950	67.1738	63.535	3.4896	50183	68.5275	66.7715	3.49275	50662	79.1192	75.9417	2.97078	51187	79.788	76.8824	3.24878	51331	78.7488	76.788	3.26948	51467	77.1952	73.4878	3.46708	50684	74.5712	72.7492	3.20813	51013	75.4267
50963.5	71.7785	67.9774	3.62075	50855.5	68.9873	61.7268	3.41167	51397.5	69.6971	62.6677	3.41204	50819.5	68.9788	64.0952	3.33764	51260.5	65.9208	64.0845	3.33494	50184.5	66.7787	62.1847	3.3952	50419.5	69.1586	65.8266	3.39291	50897.5	81.6779	74.0275	3.03409	51420.5	80.5065	77.2432	3.16585	51565.5	78.4013	78.4191	3.34903	51704.5	76.9088	72.6353	3.44514	50919.5	75.5566	72.2299	3.29756	51247.5	73.9275
51199	72.0619	69.6548	3.4765	51088	71.0318	62.8439	3.55429	51633	70.2932	64.906	3.26941	51052	67.9805	63.6887	3.49111	51494	67.8901	63.6048	3.30128	50423	67.2016	63.1656	3.392	50653	66.699	65.1718	3.42029	51131	81.4283	74.9029	2.9513	51659	80.0291	77.3205	3.19675	51800	78.9052	78.0421	3.32468					51157	74.4515	71.246	3.24878	51480	72.0548
51432.5	71.6368	68.7968	3.48298	51323.5	68.5621	64.1772	3.32415					51292.5	66.9967	63.0855	3.24071					50656.5	69.8361	63.2643	3.4224	50888.5	67.6893	66.718	3.59903	51364.5	80.5733	73.6003	2.99838													51402.5	74.8495	71.0707	3.26667	51729.5	73.2995
51671	72.7166	69.8887	3.51053	51563	68.4586	63.6439	3.37277					51527	67.8974	63.8194	3.52181					50894	68.382	62.8025	3.5728	51121	69.4531	65.59	3.45572	51599	80.0306	73.8204	2.94805													51566	75.9045	72.0595	3.31057
																				51131.5	66.9541	62.6656	3.344	51356.5	67.0421	65.94	3.33816
																				51373.9	67.1656	62.4459	3.464	51589.9	67.7961	65.4619	3.48631
																				51540.4	69.2016	62.7213	3.5728
[truncated: 68 more columns]

## Sheet: R-E_times
Rep1_con1		Rep1_con2		Rep1_con3		Rep1_con4		Rep1_con5		Rep1_con6		Rep1_con7		Rep2_con1		Rep2_con2		Rep2_con3		Rep2_con4		Rep2_con5		Rep2_con6			Rep1_con1		Rep1_con2		Rep1_con3		Rep1_con4		Rep1_con5		Rep1_con6		Rep1_con7		Rep2_con1		Rep2_con2		Rep2_con3		Rep2_con4		Rep2_con5
0	0	0	0	0	0	0	0	0	0	0	0	0	0	0	0	0	0	0	0	0	0	0	0	0	0		0	0	0	0	0	0	0	0	0	0	0	0	0	0	0	0	0	0	0	0	0	0	0
0.259486	2.8517	0.236486	3.29859	0.242486	3.06063	0.236486	2.8627	0.235486	2.59281	0.234486	3.79282	0.163486	3.26227	0.231486	3.09125	0.257486	2.08084	0.165486	1.1651	0.239486	1.56674	0.241486	2.9646	0.240486	2.65467		1.14143	14.0125	1.11543	15.3058	1.18643	16.7838	1.01395	13.9335	1.09643	12.9	1.11443	15.4544	1.12043	14.9337	1.18343	10.2243	1.14243	9.28109	1.11043	8.25018	1.12243	8.88255	1.14443
0.496973	6.35907	0.470973	5.24833	0.475973	7.88539	0.543973	8.58265	0.396973	3.30183	0.469973	6.00649	0.397972	6.90101	0.462973	5.24193	0.439973	4.23156	0.396973	2.67192	0.473973	3.8802	0.503973	4.38114	0.471973	3.94048		2.08138	24.1647	2.21786	26.6387	2.12638	25.2623	2.18538	28.258	2.20886	27.1976	2.06238	25.9738	2.22586	27.9172	2.12638	15.7087	2.08838	15.1204	2.03938	17.4165	2.06238	13.758	2.08238
0.732459	9.01329	0.717459	8.59824	0.709459	10.5251	0.773459	9.80735	0.629459	6.89093	0.706459	10.1043	0.635459	10.5116	0.698459	6.64691	0.678459	5.94069	0.635459	7.18481	0.722459	5.09964	0.752459	7.21937	0.720459	7.24744		3.18381	34.7213	3.15981	34.5524	3.07332	36.9736	3.13232	36.6394	3.14881	35.2936	3.00332	35.3001	3.09081	36.1286	3.06632	22.6319	3.03832	19.8072	3.20881	24.6582	3.01232	22.7962	3.01832
0.978945	12.0118	0.879946	11.315	0.954945	13.9056	1.01395	13.9335	0.864945	10.8748	0.950945	13.1365	0.887945	10.2365	0.945945	8.56971	0.911945	6.0531	0.876945	7.17767	0.886945	5.65662	0.912945	7.25273	0.958945	9.14939		4.12175	41.1713	4.10175	43.3489	4.01427	40.8989	4.07327	39.8438	4.01175	39.1039	4.18375	49.0885	4.03675	42.8409	4.01027	28.7932	4.21375	29.6509	4.14575	29.4782	4.18575	31.061	4.19275
1.14143	14.0125	1.11543	15.3058	1.18643	16.7838	1.24343	16.3437	1.09643	12.9	1.11443	15.4544	1.12043	14.9337	1.18343	10.2243	1.14243	9.28109	1.11043	8.25018	1.12243	8.88255	1.14443	10.0679	1.19143	11.698		5.0607	46.4343	5.0527	49.5684	5.1967	52.017	5.02721	49.9374	5.18419	46.4019	5.0637	51.8601	5.21119	48.5272	5.0297	34.463	5.1757	32.5233	5.0877	34.4025	5.1357	34.9322	5.1427
1.37692	16.7672	1.35092	14.8578	1.42292	18.7397	1.48092	18.6905	1.35492	17.2788	1.35292	18.8902	1.35892	16.1118	1.41992	11.9761	1.37692	10.8962	1.34292	10.0576	1.35892	11.2864	1.38192	11.3618	1.42792	12.6635		6.17513	51.174	6.15313	55.6407	6.14265	54.6206	6.20765	54.8229	6.14113	55.3449	6.23013	57.8813	6.09013	53.6871	6.13313	41.298	6.07165	37.7645	6.21913	41.0153	6.07865	39.5368	6.01165
1.6084	20.1073	1.5874	19.6755	1.6564	21.0697	1.7144	22.9722	1.5824	20.0696	1.5904	20.1334	1.5944	20.7909	1.6534	14.2231	1.6144	11.7133	1.5774	12.9656	1.5914	12.7158	1.6154	13.4534	1.6624	16.0015		7.11208	56.9069	7.09408	60.5558	7.08059	59.1204	7.17359	60.355	7.08108	57.4809	7.17108	61.6696	7.19156	61.2713	7.07508	44.3695	7.01359	40.1424	7.16008	44.0068	7.01559	44.2552	7.19108
1.84689	22.016	1.74889	21.0089	1.89489	23.1019	1.95189	23.8963	1.74189	23.8224	1.82489	23.8358	1.82789	23.8264	1.89189	14.802	1.85289	13.1261	1.80789	14.3661	1.82689	14.5642	1.84789	14.8849	1.89889	15.2476		8.05002	62.4228	8.03402	64.8986	8.02054	63.3549	8.04054	64.6914	8.02202	64.0351	8.10902	65.9299	8.13651	61.4284	8.01502	48.7656	8.18402	46.8268	8.10302	46.7409	8.18702	48.1004	8.12902
2.08138	24.1647	1.98538	24.2074	2.12638	25.2623	2.18538	28.258	1.97338	24.5523	2.06238	25.9738	1.98838	24.9144	2.12638	15.7087	2.08838	15.1204	2.03938	17.4165	2.06238	13.758	2.08238	16.8971	2.13238	17.9373		9.22045	63.8804	9.20945	68.7281	9.19997	65.9348	9.20297	67.6453	9.20545	67.1279	9.13945	69.6612	9.07545	65.356	9.18845	52.7178	9.14297	50.8676	9.11097	49.2027	9.12297	47.309	9.01297
2.31886	26.5809	2.21786	26.6387	2.36386	28.4571	2.41986	29.4257	2.20886	27.1976	2.29686	26.4226	2.22586	27.9172	2.35586	18.0926	2.32486	15.4602	2.27486	19.6567	2.29886	16.9302	2.31486	16.8136	2.36986	20.4836		10.0964	66.9199	10.0864	71.1155	10.1919	67.5159	10.1389	69.394	10.1584	71.5114	10.0774	73.3877	10.0184	67.077	10.0644	54.5382	10.0859	51.3406	10.0549	52.5656	10.0779	53.2535	10.1914
2.55235	27.4793	2.45435	29.5367	2.60235	31.0313	2.66035	31.542	2.44335	29.2471	2.53235	30.8296	2.46135	27.9689	2.59235	19.2092	2.56135	18.1406	2.50935	18.5868	2.53935	17.894	2.54835	21.0735	2.60535	22.6962		11.0373	73.2274	11.0243	73.1828	11.1319	71.6306	11.0789	74.7578	11.1053	74.6718	11.0153	73.3117	11.1298	73.3438	11.0003	57.4215	11.0339	54.9992	11.0029	58.1785	11.0199	58.5099	11.1353
2.71184	28.2653	2.68784	31.947	2.83784	35.1983	2.89284	32.3059	2.67484	32.2001	2.76884	33.8373	2.62084	28.4594	2.82984	23.2535	2.79884	19.6817	2.74384	21.4483	2.77584	21.5032	2.78284	20.055	2.83884	23.4813		12.2098	75.3906	12.2048	74.0823	12.0708	73.6583	12.0218	74.5383	12.0453	76.6437	12.1878	76.7558	12.0668	72.8191	12.1758	60.9173	12.2113	59.237	12.1753	61.2748	12.2003	60.6599	12.1253
2.94732	32.0623	2.92732	30.9124	3.07332	36.9736	3.13232	36.6394	2.91332	34.9554	3.00332	35.3001	2.85532	32.5221	3.06632	22.6319	3.03832	19.8072	2.98232	22.588	3.01232	22.7962	3.01832	23.0612	3.07232	24.9198		13.1567	79.3876	13.1417	77.1399	13.0107	77.9253	13.1312	76.2625	13.2167	81.8252	13.1317	78.8387	13.0127	76.2887	13.1127	62.2245	13.1692	56.6676	13.1142	60.7672	13.1432	62.9039	13.0792
3.18381	34.7213	3.15981	34.5524	3.30781	39.7444	3.36781	36.3104	3.14881	35.2936	3.24081	38.4001	3.09081	36.1286	3.29881	25.4348	3.27081	21.5785	3.20881	24.6582	3.24781	23.6414	3.25581	26.3031	3.30681	26.3122		14.1097	76.2985	14.0847	76.1402	14.1182	79.5779	14.0672	80.593	14.2317	78.4464	14.0787	83.7307	14.1852	78.2206	14.0507	65.6644	14.1182	63.5746	14.0392	65.2309	14.0852	64.4744	14.0242
3.4193	37.566	3.3963	37.978	3.5433	39.9138	3.6043	37.6394	3.3833	37.3461	3.4753	38.4032	3.3283	36.9281	3.5373	26.0323	3.5063	24.3854	3.4403	26.8656	3.4803	24.9448	3.4933	28.054	3.5453	27.4294		15.0456	77.4709	15.1901	83.64	15.0591	79.8769	15.1896	81.0425	15.1116	85.9703	15.0206	81.6923	15.1491	78.4753	15.1631	70.7567	15.0601	66.5651	15.2136	66.3434	15.0451	67.1539	15.2196
3.65278	40.292	3.63078	38.7679	3.78178	38.1871	3.83878	42.5898	3.54178	39.5061	3.70978	41.8831	3.56578	38.8102	3.77378	26.7753	3.74478	25.1864	3.67578	25.9341	3.71578	27.1172	3.72278	29.6421	3.78478	29.2555		16.212	83.4876	16.132	84.4409	16.0011	82.1146	16.0646	82.8741	16.1206	83.2735	16.12	85.6083	16.09	83.0439	16.101	72.7834	16.0031	64.1538	16.1516	69.3598	16.2286	70.5142	16.1596
3.88527	39.865	3.86727	40.6422	4.01427	40.8989	4.07327	39.8438	3.77727	39.4435	3.94627	43.6993	3.80027	37.8126	4.01027	28.7932	3.98127	26.782	3.91127	28.776	3.95427	28.8701	3.95927	28.8735	4.01927	31.2301		17.155	80.0879	17.073	84.749	17.1795	82.0959	17.165	83.7881	17.0525	82.6104	17.2225	85.5452	17.035	84.3217	17.037	75.858	17.1355	65.5962	17.1105	72.0397	17.1725	71.4861	17.0415
4.12175	41.1713	4.10175	43.3489	4.24275	48.4627	4.32175	43.1438	4.01175	39.1039	4.18375	49.0885	4.03675	42.8409	4.24275	29.9196	4.21375	29.6509	4.14575	29.4782	4.18575	31.061	4.19275	32.6993	4.25575	33.1127		18.0929	81.9253	18.0089	86.2215	18.1214	83.5001	18.1119	87.94	18.2319	85.9766	18.1064	87.0823	18.2114	86.3969	18.2084	74.912	18.0804	66.3926	18.2129	74.7758	18.1135	72.1525	18.0194
4.35624	43.0817	4.33424	43.3817	4.47224	45.4097	4.55624	45.0569	4.24224	43.5915	4.41924	48.9817	4.27124	40.3488	4.47924	31.6213	4.45024	30.4923	4.38224	31.5743	4.42224	31.3783	4.42724	33.8985	4.49324	35.2628		19.2084	82.1003	19.1204	84.4067	19.0654	86.0997	19.0499	88.7583	19.1899	88.4885	19.2109	88.0251	19.1524	88.6279	19.1484	78.2851	19.0244	71.3193	19.1519	75.3481	19.0564	70.4955	19.1969
4.59173	44.2348	4.57273	47.0445	4.70873	49.3648	4.79173	47.0835	4.47873	44.9097	4.66473	50.1979	4.50673	44.6054	4.64173	32.9741	4.68673	30.9943	4.61573	31.8098	4.65873	33.1197	4.66073	35.9034	4.72673	34.4276		20.1483	83.7581	20.0613	87.2468	20.0083	86.7849	20.2233	85.3662	20.1358	89.3102	20.1438	89.037	20.0273	85.0931	20.0893	78.3213	20.2078	75.5217	20.0968	75.6709	20.2308	76.6312	20.1378
4.82721	45.9929	4.80921	45.5285	4.94321	50.129	5.02721	49.9374	4.71221	46.7798	4.82921	50.1193	4.74121	45.8375	4.87121	33.605	4.94021	30.633	4.85221	33.8392	4.89521	33.6512	4.89921	36.5946	5.00821	37.5428		21.0923	86.2536	21.0043	84.636	21.1898	87.6745	21.0943	90.3583	21.0858	88.4987	21.0887	91.6409	21.2067	89.2098	21.0313	78.6552	21.1448	74.4344	21.0398	75.4581	21.1658	74.7042	21.0178
5.0607	46.4343	5.0527	49.5684	5.1967	52.017	5.2657	50.8305	4.9487	46.4725	5.0637	51.8601	4.9757	48.4554	5.0297	34.463	5.1757	32.5233	5.0877	34.4025	5.1357	34.9322	5.1427	36.6175	5.1737	38.8223		22.0302	87.2272	22.1747	89.8239	22.1267	90.3986	22.1997	93.4716	22.0307	90.6332	22.0307	92.1845	22.1497	92.4831	22.2097	82.1569	22.0837	75.1176	22.2352	76.6229	22.1097	77.2797	22.1972
5.30519	49.7453	5.21619	51.0376	5.43419	49.7801	5.50119	50.2628	5.18419	46.4019	5.29919	53.3588	5.21119	48.5272	5.26619	34.4087	5.40919	34.0892	5.34519	35.9773	5.37719	35.6476	5.30719	35.7536	5.40719	40.8606		23.2056	88.5113	23.1146	91.6645	23.0697	92.8607	23.1416	88.3549	23.2012	90.9237	23.1451	93.4636	23.0906	91.367	23.1426	82.6365	23.0307	80.2291	23.1791	76.0215	23.0487	78.4552	23.1322
5.46867	50.0402	5.45067	51.0431	5.67167	52.5072	5.73567	53.4485	5.42267	50.4594	5.53467	53.0217	5.45767	50.9334	5.50267	39.2834	5.66967	36.3	5.51267	38.0846	5.61267	36.5092	5.54067	37.9715	5.64367	41.9483		24.0846	90.1429	24.2331	91.0258	24.0126	93.9574	24.0816	92.6669	24.0831	91.5554	24.0831	94.7656	24.1501	89.219	24.1761	80.8126	24.1801	78.1809	24.1181	78.5314	24.0056	80.7124	24.0831
5.70416	51.0396	5.68416	51.1823	5.90516	53.4143	5.97216	56.0497	5.67116	51.4748	5.76716	54.4725	5.62016	50.7045	5.73916	36.9063	5.83516	38.073	5.74716	38.7539	5.84516	38.4307	5.77916	40.8727	5.87916	41.8917		25.0275	90.9689	25.174	93.9947	25.196	93.9278	25.0385	88.4398	25.027	89.1432	25.022	93.178	25.095	90.3158	25.04	82.9082	25.114	77.1856	25.064	77.6754	25.183	81.6613	25.2445
5.94065	53.4898	5.91765	54.9661	6.14265	54.6206	6.20765	54.8229	5.90765	55.3804	5.99965	56.2851	5.85465	51.631	5.97365	39.3954	6.07165	37.7645	5.98465	38.7334	6.07865	39.5368	6.01165	38.9863	6.11465	45.7337		26.198	86.914	26.115	91.9199	26.132	95.6545	26.215	95.6503	26.1275	92.2974	26.1894	95.8035	26.036	90.0032	26.2104	85.2806	26.051	78.1685	26.007	81.765	26.124	80.9282	26.1125
6.17513	51.174	6.15313	55.6407	6.37613	54.3575	6.46413	55.1116	6.14113	55.3449	6.23013	57.8813	6.09013	53.6871	6.13313	41.298	6.30813	36.3025	6.21913	41.0153	6.31513	39.7476	6.24813	42.9499	6.35013	43.4742		27.1379	89.1327	27.0569	91.0228	27.0009	90.6263	27.0769	90.9628	27.0744	89.1265	27.1314	94.0306	27.2074	92.6416	27.1494	86.72	27.2234	79.0236	27.1964	80.6881	27.0629	82.7044	27.0554
6.41062	53.4051	6.38762	54.6725	6.61462	56.1364	6.69762	56.7913	6.37562	57.4446	6.46562	56.9467	6.32562	53.0542	6.36862	41.8941	6.54362	39.8825	6.45662	42.3555	6.54862	40.5066	6.48462	41.196	6.58662	46.4057		28.0878	90.885	28.2423	96.2194	28.1774	88.7633	28.0149	93.9126	28.0284	96.0504	28.1448	96.0087	28.1463	91.7705	28.1023	91.0913	28.1724	81.6581	28.1854	81.2375	28.2374	86.0557	28.1708
6.6451	54.0024	6.6251	56.0787	6.8481	55.1137	6.9371	57.0283	6.6101	59.6879	6.7011	59.6859	6.5571	57.434	6.6071	42.3747	6.7801	42.1011	6.6911	44.2938	6.7821	42.9832	6.7191	44.2874	6.8261	46.0661		29.1913	89.1031	29.1103	91.5866	29.1183	91.3012	29.1973	94.5599	29.1308	92.3615	29.0858	94.5493	29.1023	90.3904	29.0393	89.4442	29.1183	83.2627	29.1293	84.3426	29.1963	83.5485	29.1138
6.87659	59.6484	6.86059	57.3976	7.08059	59.1204	7.17359	60.355	6.84859	58.4343	6.93759	59.2436	6.71659	59.2946	6.84159	43.311	7.01359	40.1424	6.92359	42.9909	7.01559	44.2552	6.95259	44.5189	7.05759	47.3851		30.0562	90.1148	30.0462	94.1198	30.0633	93.1458	30.1372	93.2529	30.0697	93.6145	30.1852	97.1112	30.0372	94.0881	30.2107	87.7851	30.0583	84.7959	30.0683	85.7485	30.1393	85.2316	30.0617
7.11208	56.9069	7.09408	60.5558	7.31308	57.3329	7.40708	60.6439	7.08108	57.4809	7.17108	61.6696	6.95608	59.9585	7.07508	44.3695	7.24908	41.329	7.16008	44.0068	7.25008	43.4497	7.19108	44.3423	7.29108	47.1199		31.2357	91.201	31.2207	93.67	31.0082	94.719	31.0852	94.3283	31.0147	93.1433	31.1251	97.0648	31.2167	92.7984	31.1477	86.6916	31.2317	83.8715	31.0222	83.8798	31.0802	81.8149	31.0027
7.34456	56.213	7.32556	59.0127	7.54956	57.6219	7.56456	65.8926	7.31756	61.417	7.40356	63.2301	7.19156	61.2713	7.30756	47.8685	7.48656	43.0579	7.39756	45.1171	7.48656	43.1439	7.42156	44.8503	7.52456	50.6226		32.1796	91.8297	32.1616	95.1826	32.1826	93.3291	32.0351	95.3735	32.1901	98.0552	32.1786	94.0029	32.1566	93.0216	32.0856	91.4575	32.2296	80.7113	32.1946	83.9877	32.0151	84.6017	32.1821
7.57805	59.072	7.56305	63.976	7.78305	62.8945	7.80305	62.4204	7.55205	61.8212	7.63805	63.6067	7.42905	60.4917	7.54205	46.2649	7.72205	44.4488	7.63205	46.4158	7.71905	44.4876	7.65905	48.3044	7.75905	48.0009		33.0586	96.4212	33.1035	93.1306	33.0536	92.2915	33.1326	97.0137	33.0711	92.5745	33.1235	96.21	33.1086	90.1392	33.201	94.3249	33.1036	83.1272	33.1316	89.3334	33.2006	86.7466	33.0521
7.81554	59.9087	7.79854	64.2846	8.02054	63.3549	8.04054	64.6914	7.78854	62.8244	7.87154	64.2273	7.66254	60.4892	7.77954	46.4902	7.95354	46.2402	7.86854	48.6085	7.95154	47.7282	7.89454	48.2511	7.99654	53.0122		34.229	91.4207	34.0455	99.1607	34.23	92.4164	34.0155	97.1012	34.008	96.2806	34.229	98.6269	34.212	91.8373	34.139	90.038	34.0485	87.5725	34.0715	87.9151	34.1405	85.2858	34.2275
8.05002	62.4228	8.03402	64.8986	8.25402	59.7064	8.27002	66.2431	8.02202	64.0351	8.10902	65.9299	7.89702	61.223	8.01502	48.7656	8.18402	46.8268	8.10302	46.7409	8.18702	48.1004	8.12902	48.2189	8.23102	51.2476		35.1729	91.6867	35.2209	96.6309	35.173	93.734	35.1909	99.6137	35.1794	93.5252	35.1739	95.7024	35.0829	97.3329	35.0799	94.3474	35.194	84.5511	35.0275	86.7034	35.0845	87.5101	35.1684
8.28351	62.8125	8.27151	63.1498	8.49251	59.6004	8.49951	66.7288	8.26251	62.0124	8.34151	67.0029	8.13651	61.4284	8.25051	50.4777	8.41851	48.2131	8.38351	47.9582	8.41851	47.8107	8.36751	48.4744	8.46551	54.5437		36.1149	96.0974	36.1669	99.821	36.1139	94.0248	36.1329	101.386	36.1824	97.0323	36.1218	96.1582	36.0249	93.4748	36.0209	90.1241	36.1479	89.9152	36.1279	85.1391	36.0254	84.4071	36.1074
8.516	61.4621	8.506	63.3482	8.727	64.6967	8.736	67.1254	8.497	65.4492	8.577	67.1833	8.373	62.115	8.487	49.7927	8.67	47.4758	8.635	49.8252	8.654	50.2366	8.6	49.8923	8.699	55.4751		37.0598	94.134	37.0988	98.3642	37.0688	95.9639	37.2323	96.4493	37.0523	98.8045	37.2273	95.9992	37.2003	96.5768	37.2023	91.4092	37.0578	88.7661	37.0758	89.6584	37.2038	88.1312	37.0573
8.75148	63.954	8.74148	65.7597	8.96448	66.4835	8.96948	64.5061	8.73448	65.338	8.73448	65.0294	8.60748	61.3465	8.71748	50.976	8.90548	49.3693	8.87348	50.5454	8.88848	50.0577	8.84848	53.1261	8.93548	55.3843		38.0068	91.0342	38.2153	96.675	38.0198	94.4754	38.1763	95.5338	38.0463	94.3266	38.1702	99.1295	38.0733	97.5458	38.0802	95.9128	38.1643	87.7506	38.0148	85.2728	38.1618	88.2299	38.1578
8.98797	64.519	8.97497	69.8679	9.19997	65.9348	9.20297	67.6453	8.97297	67.8362	8.97897	69.2593	8.84097	66.1664	8.95297	52.8589	9.14297	50.8676	9.11097	49.2027	9.12297	47.309	9.01297	53.1042	9.18697	57.7049		39.1882	95.9709	39.1562	96.6321	39.1242	91.9198	39.0492	98.5961	39.2297	95.4161	39.1102	94.4779	39.0192	92.0893	39.0182	95.1285	39.1062	84.8558	39.1902	90.8158	39.0977	89.7527	39.1137
9.22045	63.8804	9.20945	68.7281	9.43545	65.8449	9.43445	68.2881	9.20545	67.1279	9.13945	69.6612	9.07545	65.356	9.18845	52.7178	9.37445	50.8093	9.34745	52.4335	9.35945	51.5582	9.25045	52.329	9.42545	59.0447		40.1281	89.8483	40.0991	97.2762	40.0692	94.188	40.2246	94.9176	40.1827	97.4098	40.0431	96.4635	40.1991	93.8573	40.1936	97.886	40.0622	87.3361	40.0642	87.6843	40.0377	91.1719	40.0507
9.45894	63.3892	9.44494	67.1531	9.66994	63.6838	9.67194	70.0914	9.43594	66.7897	9.37094	67.3687	9.31294	65.4345	9.42494	52.7215	9.61294	54.798	9.58294	53.8134	9.61094	51.043	9.48294	53.2608	9.66094	59.6548		41.0751	96.1211	41.0361	99.7106	41.0081	92.837	41.1706	102.031	41.1166	96.3984	41.1555	99.1753	41.0661	96.0851	41.1316	95.9357	41.1576	88.1181	41.0031	90.5016	41.2171	89.5454	41.1651
9.69943	69.8122	9.68743	71.3966	9.96343	69.5928	9.90543	70.3341	9.67243	68.0564	9.61043	72.4471	9.54343	67.8658	9.66943	53.8863	9.85043	52.1287	9.81743	56.5646	9.84243	52.0061	9.71843	56.1684	9.89843	60.5815		42.022	96.3814	42.2235	94.7881	42.1805	98.9444	42.1115	98.4405	42.0525	96.9871	42.0935	93.2861	42.012	96.5287	42.0685	96.0608	42.1025	89.51	42.1815	87.2106	42.1611	88.2137	42.097
9.86291	65.528	9.85191	68.4726	10.1919	67.5159	10.1389	69.394	9.90991	72.2221	9.84291	67.7764	9.77991	71.1012	9.83191	54.767	10.0859	51.3406	10.0549	52.5656	10.0779	53.2535	9.95691	56.7181	10.1359	62.2049		43.1295	97.9165	43.0915	97.7733	43.1255	97.9434	43.0705	98.6665	43.231	97.0429	43.0254	98.592	43.1134	93.352	43.0095	97.641	43.0435	92.0708	43.1165	90.5126	43.037	88.162	43.1945
10.0964	66.9199	10.0864	71.1155	10.4244	70.0357	10.3714	71.2492	10.1584	71.5114	10.0774	73.3877	10.0184	67.077	10.0644	54.5382	10.3224	54.8431	10.2914	54.3331	10.3144	53.8903	10.1914	57.4753	10.3714	59.88		44.0634	96.1532	44.0334	97.1327	44.0674	97.5861	44.1769	100.056	44.1749	95.1701	44.1959	97.0438	44.0594	92.8027	44.1199	95.0225	44.2149	90.3949	44.0514	92.0644	44.2164	86.6094	44.1304
10.3339	68.5623	10.3209	70.4689	10.6599	69.9572	10.6089	72.1562	10.3929	71.7661	10.3119	74.8371	10.1859	71.3801	10.2969	55.6439	10.5639	54.9668	10.5299	54.9679	10.5489	54.5184	10.4269	58.2314	10.6049	62.8345		45.0034	92.4335	45.2088	97.9624	45.0054	96.2031	45.1198	98.9166	45.1319	97.5149	45.1358	99.9863	45.0043	96.0441	45.0628	98.2155	45.1699	88.3879	45.2329	86.7038	45.1594	91.3815	45.0634
10.5684	68.1268	10.5554	73.3728	10.8944	66.6452	10.8414	72.9287	10.6314	72.0128	10.5454	71.7852	10.4204	68.2884	10.5314	56.781	10.7984	54.4455	10.7634	55.7559	10.7824	56.9228	10.6614	58.2813	10.8394	64.035		46.1768	94.0791	46.1538	98.1553	45.9483	97.0942	46.0648	94.7422	46.0738	97.2273	46.0068	96.0298	46.0298	91.2193	46.0198	98.2935	46.1038	89.085	46.1728	89.4724	46.1023	92.8552	46.0928
10.8029	69.5261	10.7909	71.554	11.1319	71.6306	11.0789	74.7578	10.8689	71.0543	10.7789	77.8202	10.6569	70.4916	10.7649	57.9157	11.0339	54.9992	11.0029	58.1785	11.0199	58.5099	10.8989	55.1805	11.0719	62.4028		47.0557	93.7778	47.0347	97.2302	47.1128	96.4646	47.0047	98.3559	47.0198	95.3392	47.1912	97.4597	47.1862	95.287	47.1942	100.379	47.0448	89.5011	47.1098	91.1798	47.0433	89.111	47.0347
11.0373	73.2274	11.0243	73.1828	11.3653	73.8747	11.3133	73.9923	11.1053	74.6718	11.0153	73.3117	10.8933	73.066	11.0003	57.4215	11.2683	57.9036	11.2353	58.5755	11.2553	56.9564	11.1353	56.7271	11.3113	63.0624		48.2292	92.5193	48.2052	95.6559	48.2142	92.9146	48.1202	99.714	48.2012	97.843	48.1311	99.2342	48.1361	97.372	48.1332	97.2818	48.2252	91.3701	48.0467	92.1936	48.2337	91.598	48.2012
11.2698	69.9513	11.2618	76.1779	11.6028	71.8622	11.5538	74.0279	11.3418	73.2616	11.2498	75.7803	11.1298	73.3438	11.2378	62.8437	11.5018	58.8719	11.4708	59.8739	11.4918	57.4832	11.4148	61.0824	11.5498	65.1758		49.1721	93.7262	49.1421	97.8527	49.1561	99.6335	49.0571	99.016	49.1531	97.7338	49.1566	102.034	49.0751	93.4927	49.0691	93.0449	49.1831	95.3762	49.0076	91.275	49.1686	89.5306	49.1401
11.5063	71.078	11.4943	76.7336	11.8363	73.1143	11.7863	75.8968	11.5773	74.519	11.4823	76.6938	11.3643	72.4683	11.4713	60.5059	11.7353	58.3822	11.7073	60.662	11.7283	57.071	11.6503	61.9367	11.7863	67.4061		50.1131	94.657	50.0851	97.5306	50.0181	96.7997	50.0031	96.3673	50.0161	95.4848	50.0405	102.007	50.012	94.889	50.0061	97.6539	50.1261	94.2291	50.1821	91.1429	50.1146	93.4428	50.0221
11.7408	73.4446	11.7328	74.8734	12.0708	73.6583	12.0218	74.5383	11.8118	74.7853	11.7188	79.7485	11.5998	71.5432	11.7058	61.0237	11.9768	59.1252	11.9408	59.0494	11.9648	57.6219	11.8858	59.5384	12.0218	68.4384
11.9753	72.4502	11.9683	72.5937	12.3063	74.4523	12.2563	74.6283	12.0453	76.6437	11.9553	76.9039	11.8333	76.1446	11.9403	62.1606	12.2113	59.237	12.1753	61.2748	12.2003	60.6599	12.1253	59.6371	12.2563	67.7022
12.2098	75.3906	12.2048	74.0823	12.5418	76.3919	12.5038	78.0255	12.2788	81.7139	12.1878	76.7558	12.0668	72.8191	12.1758	60.9173	12.4468	58.2564	12.4098	61.2613	12.4358	60.7192	12.3608	63.273	12.4898	66.7074
12.4473	75.4149	12.4393	72.0833	12.7753	75.7167	12.6673	73.3108	12.5143	77.6018	12.4223	78.1437	12.3043	79.2776	12.4113	60.2436	12.6953	60.5844	12.6453	60.5403	12.6723	62.6988	12.6123	61.9267	12.7243	69.8904
12.6817	76.0129	12.6748	76.8185	13.0107	77.9253	12.8958	79.404	12.7468	76.1236	12.6598	79.8643	12.5397	75.2751	12.6427	65.7505	12.9377	60.8854	12.8808	61.7589	12.9057	61.0104	12.8477	60.6876	12.9688	69.3167
12.9192	74.3071	12.9072	77.7822	13.2452	75.5709	13.1312	76.2625	12.9852	81.9658	12.8942	79.2543	12.7752	77.7084	12.8772	64.0211	13.1692	56.6676	13.1142	60.7672	13.1432	62.9039	13.0792	62.104	13.1342	69.2798
13.1567	79.3876	13.1417	77.1399	13.4807	73.866	13.3647	78.3287	13.2167	81.8252	13.1317	78.8387	13.0127	76.2887	13.1127	62.2245	13.4047	61.63	13.3567	63.7957	13.3757	64.4625	13.3177	64.5916	13.3707	70.918
13.3922	76.0576	13.3782	77.1777	13.7252	76.2964	13.6012	79.4116	13.5272	79.3115	13.3752	82.1811	13.2462	80.7914	13.3472	65.9712	13.6422	60.1068	13.5702	65.9079	13.6122	65.0378	13.5552	65.4879	13.6062	71.7661
13.6267	75.3801	13.6137	79.1899	13.8847	75.9694	13.8327	77.2695	13.7617	79.511	13.6057	84.6755	13.4797	79.144	13.5807	63.9638	13.8827	63.8167	13.8047	64.5365	13.8467	63.9504	13.7927	63.3424	13.8407	70.8293
13.8572	76.8668	13.8522	77.1687	14.1182	79.5779	14.0672	80.593	13.9982	82.8677	13.8432	81.9295	13.7132	80.9788	13.8162	66.8415	14.1182	63.5746	14.0392	65.2309	14.0852	64.4744	14.0242	64.2578	14.0742	71.9297
14.1097	76.2985	14.0847	76.1402	14.3557	75.7459	14.3017	81.6029	14.2317	78.4464	14.0787	83.7307	13.9517	81.0481	14.0507	65.6644	14.3537	63.8478	14.2707	62.3711	14.3307	66.9581	14.2607	65.3882	14.3087	71.7503
14.3422	80.8068	14.3252	78.1244	14.5902	77.7444	14.5352	81.5425	14.4672	80.2213	14.3162	82.1551	14.1852	78.2206	14.2962	65.0711	14.5862	64.8507	14.5102	67.0299	14.5702	66.6815	14.5002	64.3255	14.5422	71.8968
14.5776	76.3366	14.4856	79.8766	14.8266	82.5527	14.7686	80.5346	14.7126	80.8234	14.5506	79.7414	14.4216	77.5051	14.4586	67.3224	14.8236	65.3765	14.7456	65.6479	14.8046	71.1412	14.7596	68.4415	14.7786	74.9971
14.8101	77.3643	14.7181	78.8312	15.0591	79.8769	14.9311	81.5981	14.8751	81.9372	14.7881	80.5811	14.6761	78.5085	14.6951	68.798	15.0601	66.5651	14.9821	64.8624	15.0451	67.1539	14.9861	66.7855	15.0151	71.0215
15.0456	77.4709	14.9546	81.3504	15.2956	78.2305	15.1896	81.0425	15.1116	85.9703	15.0206	81.6923	14.9176	79.478	14.9286	66.1771	15.2986	66.665	15.2136	66.3434	15.2806	65.3679	15.2196	69.8548	15.2516	74.4592
15.2791	75.5407	15.1901	83.64	15.5311	78.494	15.3541	80.4444	15.3481	84.1241	15.2541	81.3588	15.1491	78.4753	15.1631	70.7567	15.5341	67.7545	15.4511	67.0509	15.5141	66.653	15.4571	68.2831	15.4851	73.988
15.5116	78.2651	15.4236	82.3544	15.7666	77.0448	15.5876	82.5812	15.5776	83.6197	15.4886	85.9245	15.3846	81.4468	15.3966	70.1184	15.7686	68.0475	15.6826	67.1506	15.7516	67.9987	15.6916	68.2122	15.7216	74.446
15.7441	81.1732	15.6631	78.3667	16.0011	82.1146	15.8211	81.3861	15.8141	83.2369	15.6491	84.4957	15.6211	80.9401	15.6291	67.8557	16.0031	64.1538	15.9181	67.2759	15.9901	66.8038	15.9251	67.333	15.9581	71.8219
15.9776	82.6556	15.8986	83.7267	16.2376	80.9713	16.0646	82.8741	16.1206	83.2735	15.8886	83.3754	15.8546	82.0825	15.8656	70.1702	16.2406	64.4188	16.1516	69.3598	16.2286	70.5142	16.1596	69.3035	16.1916	79.0929
16.212	83.4876	16.132	84.4409	16.475	81.7549	16.226	84.6413	16.352	84.4531	16.12	85.6083	16.09	83.0439	16.101	72.7834	16.501	65.9639	16.391	66.9261	16.466	67.7437	16.405	70.4584	16.428	77.0271
16.4495	80.9793	16.3675	85.2272	16.7125	78.0882	16.4615	83.3776	16.5855	80.9894	16.3565	82.6743	16.3275	84.0351	16.3355	69.4543	16.6645	68.7712	16.6285	67.7866	16.7025	69.7361	16.5695	70.3298	16.6625	77.865
16.683	81.3975	16.602	81.7512	16.944	81.9752	16.692	81.9517	16.821	81.6442	16.515	86.8418	16.562	83.85	16.572	73.7387	16.899	70.5895	16.865	70.4956	16.939	68.955	16.808	69.946	16.898	76.6089
16.9205	82.0939	16.8375	86.252	17.1795	82.0959	16.9295	82.2771	17.0525	82.6104	16.7515	84.7009	16.7995	82.4159	16.8015	71.0112	17.1355	65.5962	17.1105	72.0397	17.1725	71.4861	17.0415	72.942	17.1335	75.9577
17.155	80.0879	17.073	84.749	17.414	83.5852	17.165	83.7881	17.29	83.7015	16.989	86.0004	17.035	84.3217	17.037	75.858	17.372	67.9332	17.276	70.4473	17.41	69.4046	17.277	69.8708	17.371	78.1478
17.3925	80.3319	17.3075	82.2081	17.6505	84.8487	17.4045	83.8131	17.5255	85.7277	17.2225	85.5452	17.2695	81.8728	17.2725	75.0355	17.6085	72.4132	17.5105	72.0355	17.6465	69.6558	17.5125	70.7614	17.6155	74.8824
17.627	80.8756	17.539	85.5143	17.886	81.8111	17.64	85.5532	17.758	83.1357	17.459	87.6785	17.505	84.6042	17.507	76.8071	17.844	68.1584	17.743	70.9282	17.882	71.7718	17.749	72.187	17.777	80.2646
17.8605	80.5835	17.7754	84.1064	18.1214	83.5001	17.8765	86.2647	17.9955	86.8933	17.6974	87.7525	17.7395	84.4838	17.7404	74.9669	18.0804	66.3926	17.9764	72.7009	18.1135	72.1525	18.0194	69.8586	18.0125	76.9182
18.0929	81.9253	18.0089	86.2215	18.3589	86.3932	18.1119	87.94	18.2319	85.9766	17.9419	89.579	17.9739	86.489	17.9759	75.9451	18.3119	68.5653	18.2129	74.7758	18.3499	72.6566	18.2579	74.8841	18.2479	76.5493
18.3284	81.9296	18.2464	84.7896	18.5944	86.8364	18.3464	86.5286	18.4664	87.4611	18.1064	87.0823	18.2114	86.3969	18.2084	74.912	18.5454	71.7262	18.4464	74.8646	18.5854	75.3441	18.4944	71.2044	18.4814	80.3511
18.5649	83.8458	18.4819	87.7539	18.8289	84.2006	18.5839	85.1687	18.7029	86.1066	18.3389	87.6712	18.4489	85.8985	18.4419	77.3649	18.7839	72.8441	18.6819	75.8667	18.8209	70.2925	18.7309	73.9422	18.7139	79.5114
18.8084	81.6816	18.7164	87.5938	19.0654	86.0997	18.8164	87.2606	18.9394	86.9256	18.5014	84.3869	18.6854	85.2866	18.6774	77.3896	19.0244	71.3193	18.9144	74.218	19.0564	70.4955	18.9624	74.6114	18.9464	80.3208
18.9709	81.8501	18.9619	86.1555	19.3029	86.2204	19.0499	88.7583	19.1899	88.4885	18.7379	89.1997	18.9189	86.5861	18.9219	75.7809	19.2589	69.9745	19.1519	75.3481	19.2889	73.8228	19.1969	71.8319	19.1809	80.5447
19.2084	82.1003	19.1204	84.4067	19.5374	86.7272	19.2844	87.6814	19.4264	85.1809	18.9724	88.2722	19.1524	88.6279	19.1484	78.2851	19.4984	71.475	19.3884	74.4552	19.5264	73.7821	19.4284	75.7387	19.4194	82.7001
19.4419	82.5538	19.3549	83.3335	19.7759	83.2663	19.5169	88.3344	19.6649	84.2177	19.2109	88.0251	19.3979	88.5555	19.3819	77.4608	19.7319	73.1625	19.6219	74.0478	19.7619	73.8278	19.6669	77.1988	19.6559	76.6454
19.6773	81.9712	19.5903	88.793	20.0083	86.7849	19.7523	84.4599	19.8983	87.0831	19.4443	89.8557	19.5613	89.9944	19.6193	76.5864	19.9673	73.4999	19.8593	73.6129	19.9973	75.6538	19.9013	74.8416	19.8903	82.1037
19.9138	86.8359	19.8258	86.9442	20.2448	85.7325	19.9888	86.1451	20.1358	89.3102	19.6768	88.7495	19.7938	87.9381	19.8548	78.9224	20.2078	75.5217	20.0968	75.6709	20.2308	76.6312	20.1378	78.2456	20.1258	81.3611
20.1483	83.7581	20.0613	87.2468	20.4793	86.6795	20.2233	85.3662	20.3723	85.928	19.9103	87.366	20.0273	85.0931	20.0893	78.3213	20.4383	73.9329	20.3323	76.0081	20.4673	78.5227	20.3843	75.8917	20.3603	82.1157
20.3838	84.7881	20.2968	87.7928	20.7168	90.239	20.4558	89.9042	20.6058	85.9543	20.1438	89.037	20.2628	87.4472	20.3248	78.6225	20.6728	71.9787	20.5678	72.5512	20.6988	74.7257	20.5488	76.8804	20.5998	80.1104
20.6213	85.7929	20.5353	89.058	20.9533	90.2589	20.7023	85.9037	20.8463	83.7378	20.3813	88.858	20.5013	90.6522	20.5603	78.0834	20.9073	74.4362	20.8023	74.9307	20.9343	75.4686	20.7813	72.8225	20.8313	82.414
20.8568	85.921	20.7698	88.5383	21.1898	87.6745	20.8628	89.1113	21.0858	88.4987	20.6188	90.354	20.7348	88.8375	20.7978	78.6131	21.1448	74.4344	21.0398	75.4581	21.1658	74.7042	21.0178	76.4832	21.0688	85.6603
21.0923	86.2536	21.0043	84.636	21.4243	90.4894	21.0943	90.3583	21.3213	86.0911	20.8523	89.9361	20.9713	85.5117	21.0313	78.6552	21.3783	74.4826	21.2763	74.9502	21.4013	78.911	21.2523	80.6233	21.3033	81.495
21.3247	87.4237	21.2377	88.2225	21.6617	87.897	21.2527	90.0545	21.5577	87.669	21.0887	91.6409	21.2067	89.2098	21.2657	79.0977	21.6157	74.5462	21.5107	78.3573	21.6387	76.3453	21.4897	75.02	21.5417	80.1933
21.5582	85.9049	21.4712	87.9175	21.8942	89.3263	21.4872	91.1722	21.7932	89.2826	21.3232	89.6233	21.4442	88.4648	21.5032	78.8924	21.8512	73.6468	21.7582	75.8477	21.8732	76.0016	21.7252	77.6918	21.7762	83.5264
21.7937	88.8969	21.7027	88.5098	22.1267	90.3986	21.7257	92.4208	22.0307	90.6332	21.5597	92.6457	21.6807	89.5785	21.7387	79.5048	22.0837	75.1176	21.9997	74.2657	22.1097	77.2797	21.9607	80.8524	22.0127	80.524
22.0302	87.2272	21.9362	88.6965	22.3632	88.0055	21.9632	90.1311	22.2612	86.4822	21.7942	92.8031	21.9152	89.727	21.9752	80.5933	22.3202	74.84	22.2352	76.6229	22.3462	78.2945	22.1972	79.3739	22.2522	82.2417
22.2647	84.346	22.1747	89.8239	22.5967	88.9055	22.1997	93.4716	22.4997	89.7505	22.0307	92.1845	22.1497	92.4831	22.2097	82.1569	22.5557	74.2722	22.4707	79.5301	22.5807	78.429	22.4327	80.4145	22.4167	85.7552
22.5012	85.1617	22.4082	87.2957	22.8342	87.7685	22.4322	88.4939	22.7342	90.0913	22.2662	90.8476	22.3882	88.9932	22.4442	79.7927	22.7902	73.6917	22.7082	74.0283	22.8152	77.1315	22.6632	82.3464	22.6522	84.8931
22.7357	87.1694	22.6427	89.1601	23.0697	92.8607	22.6677	89.8589	22.9717	88.7886	22.5067	89.7468	22.6207	90.4497	22.6777	79.3431	23.0307	80.2291	22.9437	80.167	23.0487	78.4552	22.8967	79.3883	22.8897	87.4528
22.9702	85.8436	22.8802	93.2154	23.3082	90.3381	22.9022	91.4862	23.2012	90.9237	22.6702	88.2414	22.8562	89.985	22.9072	82.0667	23.2672	76.3745	23.1791	76.0215	23.2822	77.6909	23.1322	79.2146	23.1252	83.1746
23.2056	88.5113	23.1146	91.6645	23.5416	91.6561	23.1416	88.3549	23.4386	88.4319	22.9056	89.4688	23.0906	91.367	23.1426	82.6365	23.5446	77.2142	23.4136	78.917	23.5166	76.3588	23.3696	81.9133	23.3616	86.5937
23.4501	91.117	23.3531	90.403	23.7751	94.4211	23.3771	90.1659	23.6831	92.7352	23.1451	93.4636	23.3391	91.13	23.3781	82.9994	23.7091	78.7918	23.6481	79.1413	23.7661	82.1898	23.6001	80.5393	23.6001	85.1428
23.6126	88.0749	23.5946	91.2396	24.0126	93.9574	23.6136	89.8542	23.8496	89.9813	23.3786	93.5428	23.5056	90.7489	23.6246	81.8349	23.9416	79.0945	23.8866	76.3846	24.0056	80.7124	23.8376	80.5208	23.8356	83.8358
23.8501	91.7452	23.7571	93.4637	24.2501	92.6107	23.8481	85.9597	24.0831	91.5554	23.6131	89.7155	23.7401	93.5007	23.7851	81.4738	24.1801	78.1809	24.1181	78.5314	24.2421	81.8072	24.0831	79.5202	24.0721	83.4033
24.0846	90.1429	23.9966	88.6832	24.4856	91.3462	24.0816	92.6669	24.3196	89.5323	23.8456	91.3156	23.9156	87.9129	23.9456	84.9238	24.4136	78.3754	24.3566	79.1618	24.4766	80.7	24.2466	80.7025	24.3066	87.5633
24.3201	87.6618	24.2331	91.0258	24.7231	91.143	24.3141	91.997	24.5561	88.6031	24.0831	94.7656	24.1501	89.219	24.1761	80.8126	24.6451	79.4495	24.5931	80.2778	24.7141	79.4374	24.4871	80.1538	24.5411	87.0311
24.5556	91.5886	24.4656	89.3829	24.9586	95.5096	24.5676	89.4505	24.7916	90.5124	24.3186	92.6418	24.3866	89.7441	24.4106	85.7887	24.8766	78.3669	24.8316	79.6239	24.9466	81.6841	24.7256	81.4343	24.7736	82.7934
24.791	88.3343	24.704	91.1435	25.196	93.9278	24.8	91.3878	25.027	89.1432	24.553	95.2072	24.622	89.4814	24.569	84.9984	25.114	77.1856	25.064	77.6754	25.183	81.6613	24.962	81.0387	25.008	88.2771
25.0275	90.9689	24.9395	91.5398	25.4285	93.6056	25.0385	88.4398	25.2615	91.8833	24.7885	90.993	24.8555	92.246	24.8035	84.0315	25.3515	79.3601	25.2995	80.1318	25.4155	80.7595	25.2445	81.0237	25.2475	89.8105
25.261	87.3004	25.174	93.9947	25.661	92.9764	25.272	90.4619	25.498	91.9478	25.022	93.178	25.095	90.3158	25.04	82.9082	25.584	80.6979	25.535	81.5064	25.654	81.2764	25.482	84.2758	25.485	86.4414
25.4935	88.7352	25.4065	91.0927	25.8935	91.4021	25.5075	93.7272	25.7345	88.7555	25.2545	92.5606	25.3295	89.5908	25.2735	83.1886	25.8185	83.2659	25.7735	83.2021	25.8875	80.7477	25.7165	85.6531	25.7185	86.831
25.727	89.2443	25.64	91.3671	26.132	95.6545	25.744	97.4594	25.968	90.513	25.485	91.9941	25.562	90.6491	25.508	84.7772	26.051	78.1685	26.007	81.765	26.124	80.9282	25.879	84.4678	25.956	88.0097
25.9635	90.1495	25.8765	91.4497	26.3665	89.184	25.9805	93.3464	26.1275	92.2974	25.7205	93.9754	25.7995	93.1035	25.7415	83.4439	26.2885	81.519	26.2435	82.8136	26.3575	81.824	26.1125	84.7853	26.1915	86.9179
26.198	86.914	26.115	91.9199	26.6	91.4924	26.215	95.6503	26.366	92.9482	25.953	94.3824	26.036	90.0032	25.975	83.1436	26.52	78.8379	26.491	80.121	26.595	82.6196	26.351	84.9405	26.425	86.3135
26.4344	88.6661	26.3504	92.8369	26.8374	90.4852	26.4494	93.5151	26.6014	90.649	26.1894	95.8035	26.2714	88.7106	26.2104	85.2806	26.7524	78.1726	26.7284	79.2753	26.8254	82.0925	26.5824	81.7626	26.6604	82.8016
26.6689	89.8666	26.5849	95.149	27.0009	90.6263	26.6829	90.0019	26.8369	93.706	26.4229	93.4599	26.5029	91.1015	26.4429	85.7062	26.9879	79.2805	26.9599	79.8159	27.0629	82.7044	26.8179	81.218	26.9039	88.6809
26.9024	89.7841	26.8184	91.8451	27.2354	96.6329	26.8444	91.9356	27.0744	89.1265	26.6554	90.5232	26.7374	88.5649	26.6784	84.312	27.2234	79.0236	27.1964	80.6881	27.2954	83.7156	27.0554	84.5071	27.0684	85.422
27.1379	89.1327	27.0569	91.0228	27.4709	93.3803	27.0769	90.9628	27.3099	91.7588	26.8899	94.1337	26.9739	89.946	26.9159	85.6888	27.4559	83.1359	27.4329	80.8113	27.5279	80.9706	27.2919	82.1629	27.3009	86.5792
27.3744	90.24	27.2884	95.1452	27.7074	90.6715	27.3124	92.7511	27.5434	92.0819	27.1314	94.0306	27.2074	92.6416	27.1494	86.72	27.6904	81.7599	27.6694	82.8814	27.7644	86.0558	27.5254	85.5097	27.5374	85.7327
27.6079	89.7048	27.5259	92.0834	27.9429	92.4626	27.5459	95.1922	27.7769	88.0114	27.3579	90.5574	27.4409	94.5822	27.3839	83.5815	27.9259	79.06	27.9009	78.1415	27.9999	80.1644	27.7709	84.4574	27.7709	88.7157
27.8414	92.7675	27.7594	91.8409	28.1774	88.7633	27.7824	90.6648	28.0284	96.0504	27.5174	94.3965	27.6764	92.7295	27.6164	88.1515	28.1724	81.6581	28.1854	81.2375	28.2374	86.0557	27.9344	88.5071	28.0044	87.6061
28.0878	90.885	27.9989	92.1602	28.4129	92.6911	28.0149	93.9126	28.1888	90.4786	27.7498	100.473	27.9139	93.0115	27.8518	88.2491	28.4098	83.478	28.4248	84.1132	28.4848	83.6815	28.1708	86.5439	28.2388	89.4277
28.2493	90.4437	28.2423	96.2194	28.6483	91.5803	28.2503	92.6338	28.4263	90.7605	27.9113	94.1524	28.1463	91.7705	28.1023	91.0913	28.6463	80.7473	28.6583	82.5629	28.7233	85.3689	28.4073	79.6543	28.4753	89.2656
28.4858	90.6027	28.4058	91.6606	28.8818	93.2753	28.4818	96.6746	28.6608	91.6814	28.1448	96.0087	28.3948	90.5823	28.3368	86.72	28.8828	79.2862	28.8938	83.7797	28.9618	86.4528	28.6428	85.9479	28.7108	90.817
28.7203	92.0532	28.6413	93.8701	29.1183	91.3012	28.7183	96.8819	28.8953	89.1974	28.3783	94.3941	28.6323	93.0891	28.5713	87.5904	29.1183	83.2627	29.1293	84.3426	29.1963	83.5485	28.8783	83.042	28.9473	87.7686
28.9578	89.4868	28.8758	94.1965	29.3538	91.6639	28.9538	93.1514	29.1308	92.3615	28.6138	96.1485	28.8698	91.2597	28.8058	88.4605	29.3548	83.2143	29.3678	82.213	29.4328	83.5862	29.1138	88.4848	29.1838	91.0269
29.1913	89.1031	29.1103	91.5866	29.5883	94.8953	29.1973	94.5599	29.3673	88.6557	28.8523	96.8769	29.1023	90.3904	29.0393	89.4442	29.5893	83.3113	29.6003	81.8605	29.6673	85.5836	29.3513	88.055	29.4203	90.3016
29.4278	88.0628	29.3448	94.0389	29.8268	90.6926	29.4278	90.0475	29.5988	92.2247	29.0858	94.5493	29.3358	92.6041	29.2748	86.7981	29.8248	83.7068	29.8368	83.7796	29.9038	85.1206	29.5878	83.0788	29.6578	87.873
29.6633	87.9528	29.5793	93.1049	30.0633	93.1458	29.6623	94.7603	29.8343	93.6468	29.2463	97.3817	29.5693	91.7273	29.5073	87.8089	30.0583	84.7959	30.0683	85.7485	30.1393	85.2316	29.8243	86.6652	29.8933	85.0962
29.8987	92.1038	29.8127	92.9311	30.3007	95.0492	29.8997	95.575	30.0697	93.6145	29.4777	93.8481	29.8037	91.7316	29.7427	91.8732	30.2957	83.1375	30.3127	82.2566	30.3767	85.4415	30.0617	86.3405	30.1277	88.8593
30.0562	90.1148	30.0462	94.1198	30.5362	92.4606	30.1372	93.2529	30.3072	94.3548	29.7152	91.7185	30.0372	94.0881	29.9772	89.8479	30.5272	84.2926	30.5522	83.4294	30.6102	82.9825	30.2992	83.9859	30.3622	92.645
30.2937	89.5822	30.2817	94.2848	30.7737	96.3232	30.3747	95.4193	30.5427	91.2035	29.9477	91.5016	30.2737	91.0646	30.2107	87.7851	30.7637	85.273	30.7867	80.9005	30.8457	84.3134	30.5337	84.9552	30.5987	88.4521
30.5252	89.0376	30.5172	95.8279	31.0082	94.719	30.6102	94.1129	30.7782	92.4133	30.1852	97.1112	30.5102	93.8266	30.4452	87.3541	30.9972	83.4957	31.0222	83.8798	31.0802	81.8149	30.7652	85.6841	30.8342	89.2778
30.7597	94.4585	30.7527	91.1362	31.2417	92.3957	30.8477	90.7694	31.0147	93.1433	30.4177	96.7934	30.7477	91.3817	30.6787	87.8402	31.2317	83.8715	31.2547	85.2893	31.3137	83.0337	31.0027	86.9199	31.0657	92.0463
30.9982	92.6792	30.9852	95.577	31.4782	91.7054	31.0852	94.3283	31.2492	94.045	30.6542	95.1531	30.9792	95.1786	30.9142	88.1949	31.4662	82.6166	31.4912	85.2024	31.5472	87.5827	31.2402	88.0723	31.3042	95.4292
31.2357	91.201	31.2207	93.67	31.7137	93.9489	31.3207	95.7755	31.4847	97.5875	30.8887	95.1636	31.2167	92.7984	31.1477	86.6916	31.7487	87.05	31.7247	83.1399	31.7817	83.7831	31.4737	88.8416	31.5467	94.8144
31.4711	91.5375	31.4541	93.9305	31.9461	94.1486	31.5551	98.9344	31.7181	92.1945	31.1251	97.0648	31.4501	92.6691	31.3841	90.4453	31.9861	86.6204	31.9601	81.6269	32.0151	84.6017	31.7091	84.5346	31.7121	91.7953
31.7056	95.0082	31.6906	96.1109	32.1826	93.3291	31.7926	92.6967	31.9516	91.4129	31.3586	95.798	31.6836	94.3003	31.6196	91.2903	32.2296	80.7113	32.1946	83.9877	32.2506	85.7202	31.9456	86.0573	31.9466	91.4883
31.9421	89.5052	31.9241	95.6453	32.4261	96.3064	32.0351	95.3735	32.1901	98.0552	31.5471	97.0538	31.9181	90.5417	31.8531	88.0298	32.3931	85.1921	32.4291	84.8263	32.4841	86.4003	32.1821	87.5147	32.1841	90.6678
32.1796	91.8297	32.1616	95.1826	32.5876	90.6315	32.2696	97.6356	32.4366	93.5781	31.7116	98.8303	32.1566	93.0216	32.0856	91.4575	32.6306	83.2233	32.6586	85.329	32.7176	85.0901	32.4226	86.2191	32.4196	94.356
32.4131	94.8512	32.3961	95.8642	32.8151	94.0759	32.5081	93.6742	32.6001	96.9852	31.9461	98.1439	32.3921	94.1646	32.3191	88.8122	32.8661	82.6423	32.8961	86.1678	32.9511	87.0334	32.5841	83.7257	32.6571	92.5422
32.6616	93.5705	32.6336	91.618	33.0536	92.2915	32.7376	94.8588	32.8346	96.4344	32.1786	94.0029	32.6306	91.5	32.5556	90.1608	33.1036	83.1272	33.1316	89.3334	33.2006	86.7466	32.8196	89.6982	32.8926	93.487
32.8231	92.1385	32.8751	97.5355	33.2881	95.4141	32.9001	95.3054	33.0711	92.5745	32.4171	97.1468	32.8641	92.405	32.8071	88.68	33.3401	85.5996	33.3661	88.4882	33.4411	85.0633	33.0521	88.0721	33.1281	93.7057
33.0586	96.4212	33.1035	93.1306	33.5235	91.1951	33.1326	97.0137	33.3036	93.4922	32.6516	96.7364	33.1086	90.1392	32.9666	92.1995	33.5796	82.8414	33.6036	88.6726	33.6716	86.9849	33.2886	90.6068	33.3606	92.5896
33.295	93.4357	33.338	93.8412	33.757	91.8885	33.366	94.3245	33.537	93.9743	32.887	98.6087	33.274	94.6856	33.201	94.3249	33.816	86.7314	33.837	86.4652	33.905	89.3327	33.521	87.6167	33.598	89.6751
33.5295	91.9509	33.5755	95.2708	33.9915	95.368	33.6025	92.1826	33.7695	91.7545	33.1235	96.21	33.5105	93.8579	33.4345	92.6597	34.0485	87.5725	34.0715	87.9151	34.1405	85.2858	33.7545	89.4285	33.8355	92.3572
33.76	92.2229	33.809	94.5379	34.23	92.4164	33.851	97.4358	34.008	96.2806	33.361	96.7395	33.743	96.0159	33.668	91.4754	34.325	82.9592	34.307	84.9011	34.376	85.8553	33.993	88.6308	34.068	94.4596
33.9935	95.517	34.0455	99.1607	34.4655	92.517	34.0155	97.1012	34.2405	94.4692	33.5955	95.0977	33.9765	95.9837	33.9025	89.6237	34.4895	83.6562	34.5455	87.3409	34.6085	85.1388	34.2275	90.0564	34.3045	93.6213
34.229	91.4207	34.281	96.7737	34.702	93.7476	34.248	95.5127	34.479	94.3817	33.756	95.1813	34.212	91.8373	34.139	90.038	34.722	84.6485	34.781	89.2632	34.848	89.3883	34.464	89.4113	34.54	90.8317
34.4655	90.6643	34.5175	99.3423	34.9385	92.8412	34.4825	94.7923	34.7125	93.6598	33.9925	97.0848	34.4495	92.3145	34.3775	93.5292	34.9615	83.6434	35.0275	86.7034	35.0845	87.5101	34.6975	90.0492	34.7765	91.4382
34.705	90.8595	34.75	92.4562	35.173	93.734	34.718	92.0472	34.948	95.8561	34.229	98.6269	34.683	94.4399	34.608	89.9521	35.194	84.5511	35.188	86.0873	35.315	88.6672	34.933	92.0468	35.012	92.7685
34.9404	91.1026	34.9864	99.6318	35.4084	93.8878	34.9524	96.9641	35.1794	93.5252	34.4644	97.8529	34.9194	94.2382	34.8444	91.3915	35.4314	84.8061	35.4204	86.8608	35.5514	88.4563	35.1684	88.6194	35.2474	92.3753
35.1729	91.6867	35.2209	96.6309	35.6439	94.4593	35.1909	99.6137	35.4139	99.3241	34.7009	95.1195	35.0829	97.3329	35.0799	94.3474	35.6669	85.2116	35.6519	87.2766	35.7909	85.3991	35.4039	88.012	35.4859	90.9484
35.4094	94.4974	35.4554	98.0245	35.8774	94.8832	35.4274	97.7282	35.6534	95.1059	34.9384	96.565	35.3174	95.9951	35.3164	91.5425	35.9054	87.0955	35.8914	88.7215	36.0254	84.4071	35.6404	90.1846	35.7194	93.0964
35.6439	92.1015	35.6919	98.6892	36.1139	94.0248	35.6629	96.3804	35.9359	97.5521	35.1739	95.7024	35.5529	97.8895	35.5519	92.944	36.1479	89.9152	36.1279	85.1391	36.2629	85.4324	35.8729	89.2502	35.9579	93.5715
35.8794	91.9873	35.9274	94.1807	36.3484	95.5243	35.8994	100.126	36.1824	97.0323	35.4094	94.9	35.7884	97.0374	35.7884	90.9898	36.3104	82.9464	36.3644	86.7118	36.4974	86.3607	36.1074	88.3806	36.1984	94.7575
36.1149	96.0974	36.1669	99.821	36.5829	94.779	36.1329	101.386	36.3489	95.7396	35.6469	95.511	36.0249	93.4748	36.0209	90.1241	36.5459	82.112	36.6019	87.8844	36.7319	90.0945	36.3399	89.4151	36.3619	94.727
36.3494	89.8353	36.4004	100.652	36.8194	94.4005	36.3674	99.1087	36.5834	96.9139	35.8774	96.8893	36.2624	92.8217	36.2564	96.3576	36.7804	86.1565	36.8384	90.0465	36.9684	87.4574	36.5744	89.5664	36.5964	92.8449
36.5888	88.7148	36.6358	93.716	37.0688	95.9639	36.6038	95.4038	36.8178	102.332	36.1218	96.1582	36.4968	95.1972	36.4948	91.2126	37.0578	88.7661	37.0758	89.6584	37.2038	88.1312	36.8098	89.3637	36.8348	90.1635
36.8233	93.8516	36.8653	93.3699	37.3083	95.6751	36.7633	99.9931	37.0523	98.8045	36.2863	102.093	36.7323	94.3643	36.7293	91.9466	37.2233	85.4856	37.3103	85.6786	37.4373	90.346	37.0573	88.5008	37.0733	95.6851
37.0598	94.134	37.0988	98.3642	37.5448	94.6972	36.9968	95.3499	37.2898	97.3666	36.5208	92.5514	36.9668	95.0383	36.9648	95.9262	37.4558	88.5494	37.5448	84.9873	37.6738	86.8067	37.2188	87.0191	37.3098	94.8761
37.2953	87.218	37.3373	94.9727	37.7833	98.0698	37.2323	96.4493	37.5253	96.7806	36.7583	96.9312	37.2003	96.5768	37.2023	91.4092	37.6913	89.5832	37.7803	86.1187	37.9243	89.9979	37.4533	87.8028	37.5453	95.6097
37.5298	95.1032	37.5788	98.1748	38.0198	94.4754	37.4658	97.8888	37.7608	97.987	36.9948	96.558	37.4328	94.1627	37.4498	92.3266	37.9258	89.6646	38.0148	85.2728	38.1618	88.2299	37.6868	86.9978	37.7818	96.3642
37.7683	94.5825	37.7423	97.9343	38.2593	94.6524	37.7023	99.6608	38.0463	94.3266	37.2273	95.9992	37.6793	97.2211	37.6133	96.9809	38.1643	87.7506	38.2503	89.7529	38.3943	87.3842	37.9233	88.0627	38.0173	94.4475
38.0068	91.0342	37.9768	95.0222	38.4918	92.8243	37.9398	100.071	38.2858	94.6736	37.4638	90.7629	37.8408	95.7699	37.8468	95.4757	38.4008	87.3226	38.4868	88.6174	38.6308	89.3556	38.1578	88.4039	38.2528	96.5002
38.2433	92.8992	38.2153	96.675	38.7272	95.7405	38.1763	95.5338	38.5222	96.826	37.6983	95.5669	38.0733	97.5458	38.0802	95.9128	38.6382	86.7228	38.7223	86.7965	38.8653	91.5397	38.3922	91.2665	38.4892	90.3496
38.4827	96.1511	38.4467	94.3789	38.8867	94.9458	38.4217	94.7267	38.7587	97.727	37.9347	95.1042	38.3077	94.2708	38.3147	94.6375	38.8727	86.5572	38.9547	88.332	39.0977	89.7527	38.6507	89.8482	38.7257	92.8
38.7172	92.3814	38.6852	93.6734	39.1242	91.9198	38.5832	93.5024	38.9982	96.3791	38.1702	99.1295	38.5462	94.0438	38.5522	95.0232	39.1062	84.8558	39.1902	90.8158	39.3332	88.3072	38.8802	90.1852	38.9602	94.5722
38.9537	90.0275	38.9207	98.5368	39.3577	90.2762	38.8157	97.4096	39.2297	95.4161	38.4067	96.1788	38.7837	92.088	38.7857	99.3918	39.3427	85.8623	39.4257	94.8673	39.5677	92.6217	39.1137	88.0154	39.1947	92.279
39.1882	95.9709	39.1562	96.6321	39.5942	95.0426	39.0492	98.5961	39.4632	98.0739	38.6422	100.089	39.0192	92.0893	39.0182	95.1285	39.5782	90.0791	39.6712	90.7429	39.8052	88.9793	39.3512	89.0229	39.4312	90.2763
39.4237	95.13	39.3917	90.1646	39.8297	94.2468	39.2867	98.8425	39.7017	95.1026	38.8777	97.5992	39.1777	93.4258	39.2517	97.5106	39.8167	89.8762	39.8317	87.7973	40.0377	91.1719	39.5847	87.983	39.6657	95.5345
39.6602	95.211	39.6262	99.8615	40.0692	94.188	39.5202	95.6668	39.9392	97.011	39.1102	94.4779	39.4122	95.4674	39.4872	97.1465	40.0622	87.3361	40.0642	87.6843	40.2712	86.4311	39.8172	87.2567	39.8982	95.1648
39.8927	94.0202	39.8627	98.4705	40.3057	92.2504	39.7567	95.1025	40.1827	97.4098	39.3437	95.9493	39.5707	92.062	39.7237	95.7123	40.2207	89.5214	40.2997	85.0912	40.5047	88.5918	40.0507	92.2826	40.1337	92.216
40.1281	89.8483	40.0991	97.2762	40.5391	97.107	39.9921	96.7387	40.4131	96.435	39.5751	96.2479	39.8041	92.4946	39.9591	92.7314	40.4571	89.4952	40.5361	91.8561	40.7441	89.921	40.2881	92.2187	40.3691	92.4111
40.3636	94.3163	40.3326	95.6955	40.7736	94.9453	40.2246	94.9176	40.6476	94.8929	39.8106	97.464	39.9636	92.0771	40.1936	97.886	40.6876	88.2688	40.7696	90.5996	40.9816	89.5464	40.5236	89.1029	40.6046	91.0512
40.6021	95.0699	40.5661	94.4611	41.0081	92.837	40.4641	97.1704	40.8811	97.2213	40.0431	96.4635	40.1991	93.8573	40.4271	94.3245	40.9221	88.9299	41.0031	90.5016	41.2171	89.5454	40.7661	89.8441	40.8471	90.2784
40.8416	93.6727	40.8006	98.0307	41.2436	95.556	40.6986	102.588	41.1166	96.3984	40.2806	95.0552	40.3616	93.4221	40.6606	96.2303	41.1576	88.1181	41.2396	90.0922	41.4546	90.5388	40.9296	88.5651	41.0136	92.9852
41.0751	96.1211	41.0361	99.7106	41.4771	96.7615	40.9351	95.5979	41.3501	93.6146	40.5121	96.3683	40.5971	94.6415	40.8971	100.679	41.3941	89.4666	41.4761	88.3895	41.6891	91.1369	41.1651	88.9786	41.2491	92.2957
41.3126	92.0736	41.2716	96.4299	41.7216	95.1442	41.1706	102.031	41.5846	97.4795	40.7606	98.9771	40.8326	93.672	41.1316	95.9357	41.6286	86.7872	41.7116	91.7424	41.9236	91.1313	41.3996	90.2812	41.4876	93.9583
41.5461	92.7681	41.5051	96.9878	41.9481	93.9394	41.4071	102.115	41.8201	97.3284	40.9221	95.4683	41.0661	96.0851	41.3661	97.6763	41.8661	89.0762	41.9471	91.5138	42.1611	88.2137	41.6321	88.4429	41.7251	93.9395
41.7795	97.5944	41.7415	97.7511	42.1805	98.9444	41.6405	100.811	42.0525	96.9871	41.1555	99.1753	41.2995	94.8704	41.5985	96.8624	42.1025	89.51	42.1815	87.2106	42.3985	89.4143	41.8655	89.4594	41.9605	95.0676
42.022	96.3814	41.976	96.7882	42.42	99.5453	41.874	103.652	42.289	93.4757	41.393	100.996	41.534	93.3822	41.833	101.531	42.338	89.2729	42.416	87.8893	42.641	88.4985	42.097	91.5982	42.197	92.4149
42.1845	97.5701	42.2235	94.7881	42.6555	95.6145	42.1115	98.4405	42.5225	95.2122	41.6265	96.4764	41.7655	98.3928	42.0685	96.0608	42.5735	90.0697	42.6505	89.751	42.8045	88.6343	42.2595	92.5454	42.4325	92.9272
42.421	95.9702	42.39	97.6758	42.891	96.7871	42.346	98.8631	42.758	98.9656	41.859	98.5396	42.012	96.5287	42.303	95.6595	42.812	91.2969	42.884	91.5135	43.037	88.162	42.489	93.8024	42.667	93.0254
42.6565	91.509	42.6235	99.6766	43.1255	97.9434	42.5865	97.162	42.9955	94.793	42.0935	93.2861	42.1745	93.9705	42.5415	99.3995	43.0435	92.0708	43.1165	90.5126	43.2765	89.3734	42.7245	93.1479	42.9035	93.8921
42.89	95.9117	42.858	100.276	43.364	95.9522	42.821	99.3365	43.231	97.0429	42.324	92.1214	42.407	98.0772	42.775	98.9728	43.276	85.1393	43.351	90.6317	43.511	90.7165	42.96	91.571	43.139	93.2115
43.1295	97.9165	43.0915	97.7733	43.5965	97.5573	43.0705	98.6665	43.4625	96.4427	42.5575	95.6605	42.6425	93.9751	43.0095	97.641	43.5135	89.9271	43.5865	89.65	43.7475	87.7677	43.1945	92.8781	43.3745	96.9087
43.3599	97.9612	43.3279	94.6762	43.8309	98.7667	43.2309	100.617	43.6999	96.6606	42.7909	97.1858	42.8779	94.6044	43.2409	98.4316	43.7499	90.9519	43.8189	92.0607	43.9809	89.6874	43.429	90.4111	43.6079	93.5333
43.5974	96.2883	43.5644	96.5381	44.0674	97.5861	43.4704	96.2766	43.9374	94.2879	43.0254	98.592	43.1134	93.352	43.4874	96.9984	43.9824	90.4336	44.0514	92.0644	44.2164	86.6094	43.6614	91.0978	43.8444	93.395
43.8309	93.0063	43.8009	93.9188	44.3039	97.1308	43.7059	97.2435	44.1749	95.1701	43.2599	95.6435	43.3489	94.8648	43.6509	96.5251	44.2149	90.3949	44.3009	88.9235	44.4539	92.4362	43.8979	95.2553	44.0799	98.1263
44.0634	96.1532	44.0334	97.1327	44.5384	96.6465	43.9404	99.3145	44.4064	95.8489	43.4944	96.2203	43.5854	96.3878	43.8864	96.6512	44.4644	90.2456	44.5344	90.7019	44.6884	89.1604	44.1304	92.1794	44.3164	96.0132
44.2979	97.3748	44.2679	97.455	44.7719	96.2621	44.1769	100.056	44.6599	94.359	43.7269	97.6365	43.8219	91.9097	44.1199	95.0225	44.7029	86.3338	44.7639	90.5784	44.9239	90.3734	44.3679	91.773	44.5489	93.5457
44.5354	94.5602	44.5024	94.4334	45.0054	96.2031	44.4114	99.6424	44.8944	95.5735	43.9634	96.2044	44.0594	92.8027	44.3554	97.4346	44.9384	88.8486	44.9984	88.0293	45.1594	91.3815	44.6004	93.3905	44.7844	91.7886
44.7689	92.4433	44.7379	98.2232	45.2439	96.2111	44.6479	97.9365	45.1319	97.5149	44.1959	97.0438	44.2959	94.2304	44.5919	97.9414	45.1699	88.3879	45.2329	86.7038	45.3959	90.1371	44.8349	95.1538	45.0199	94.5698
45.0034	92.4335	44.9734	96.5507	45.4794	95.5152	44.8814	98.6026	45.3644	97.1542	44.4324	95.5465	44.5334	97.5072	44.8274	98.0877	45.4054	90.5096	45.4674	87.1518	45.6324	92.5943	45.0634	90.9229	45.2584	96.9914
45.2388	94.3622	45.2088	97.9624	45.7118	97.2391	45.1198	98.9166	45.6028	95.1154	44.6638	97.8408	44.7678	94.8646	45.0628	98.2155	45.6388	90.6123	45.7028	90.2508	45.8688	89.1847	45.3078	94.3073	45.5038	93.5498
45.4743	94.05	45.4483	96.023	45.9483	97.0942	45.3543	101.431	45.8363	97.8307	44.9033	96.0441	45.0043	96.0441	45.2973	98.3667	45.8703	90.8558	45.9353	90.8313	46.1023	92.8552	45.4703	91.3286	45.6643	94.1734
45.7068	97.5926	45.6838	96.7206	46.1858	98.6119	45.5918	100.247	46.0738	97.2273	45.1358	99.9863	45.2378	92.513	45.5338	96.6042	46.1038	89.085	46.1728	89.4724	46.3388	91.1158	45.7028	91.5767	45.8978	93.6727
45.9423	97.3474	45.9173	95.5376	46.4233	100.548	45.8263	96.4178	46.3113	98.524	45.3763	96.5247	45.4723	95.3565	45.7883	94.9499	46.3403	92.5846	46.4073	90.9223	46.5763	89.9632	45.8653	94.091	46.1353	96.2659
46.1768	94.0791	46.1538	98.1553	46.6678	96.7989	46.0648	94.7422	46.5478	97.1766	45.6108	103.172	45.7068	99.4438	46.0198	98.2935	46.5768	91.4155	46.6388	90.0258	46.8098	92.4036	46.0928	89.7557	46.3698	94.9309
46.4163	96.5889	46.3903	99.1763	46.8363	101.372	46.2983	92.6324	46.7803	96.7159	45.7703	95.4821	45.8673	95.31	46.2553	94.609	46.8093	90.1571	46.8763	90.423	47.0433	89.111	46.3313	92.9895	46.6043	89.3384
46.6588	95.9546	46.6268	99.7729	47.1128	96.4646	46.5368	96.9291	47.0198	95.3392	46.0068	96.0298	46.0298	91.2193	46.4928	97.208	47.0448	89.5011	47.1098	91.1798	47.2908	89.0244	46.5658	95.1943	46.8368	95.0926
46.8212	95.557	46.8712	97.9918	47.2772	99.2078	46.7702	95.2879	47.2552	97.0998	46.2452	97.1633	46.3182	95.4792	46.7292	96.9873	47.2842	89.4355	47.3422	91.9535	47.5282	90.1842	46.8012	90.2539	47.0742	96.7402
47.0557	93.7778	47.0347	97.2302	47.5077	95.5988	47.0047	98.3559	47.4917	95.8203	46.4807	99.7335	46.4817	94.5857	46.9607	96.2809	47.5217	90.4687	47.5757	88.557	47.7617	94.1616	47.0347	91.7524	47.3057	92.1774
47.2912	92.739	47.2682	98.9702	47.7452	94.4618	47.2402	99.0318	47.7282	96.5842	46.7182	97.9642	46.7172	94.2992	47.1942	100.379	47.7522	88.5684	47.8122	85.1504	47.9972	91.6872	47.2652	89.1524	47.5372	95.9944
47.5227	94.1831	47.5047	101.448	47.9797	99.895	47.4777	96.3398	47.9677	95.2173	46.9537	99.8208	46.9507	95.8219	47.4287	97.8671	47.9897	93.3309	48.0467	92.1936	48.2337	91.598	47.5007	93.8789	47.7727	97.2589
47.7552	98.0055	47.7352	98.7817	48.2142	92.9146	47.7192	98.9365	48.2012	97.843	47.1912	97.4597	47.1862	95.287	47.6662	99.1607	48.2252	91.3701	48.2832	88.7763	48.4652	92.989	47.7332	93.128	48.0082	96.0717
47.9917	93.7569	47.9697	101.062	48.4507	96.9395	47.8817	97.2319	48.4387	102.219	47.4237	98.6618	47.4227	97.4373	47.8987	98.5978	48.4587	92.5517	48.5147	88.9251	48.7007	90.1976	47.9687	94.9867	48.2447	95.8683
48.2292	92.5193	48.2052	95.6559	48.6862	97.2781	48.1202	99.714	48.6752	97.2446	47.6592	99.4022	47.6572	92.5069	48.1332	97.2818	48.6952	92.7714	48.7502	91.529	48.9342	89.4818	48.2012	94.5687	48.4792	97.5701
48.4627	94.2454	48.4397	98.4484	48.9226	97.1118	48.3557	96.0825	48.9066	96.9542	47.8946	96.8981	47.8907	94.9468	48.3666	98.8076	48.9427	90.9137	49.0076	91.275	49.1686	89.5306	48.4347	93.3566	48.7167	93.3224
48.6981	98.0433	48.6731	100.414	49.1561	99.6335	48.5871	95.2083	49.1531	97.7338	48.1311	99.2342	48.1361	97.372	48.6031	97.905	49.1831	95.3762	49.2421	90.2821	49.4011	91.2263	48.6701	94.2455	48.9521	98.7054
48.9346	94.8872	48.9086	98.5555	49.3146	98.2771	48.8246	100.952	49.3186	98.4998	48.2906	92.1991	48.3676	97.4489	48.8346	96.7832	49.4206	90.5856	49.4776	92.7255	49.6396	92.0579	48.9016	95.6641	49.1866	95.8874
49.1721	93.7262	49.1421	97.8527	49.5481	98.5709	49.0571	99.016	49.5501	98.479	48.4501	96.8094	48.6051	93.8187	49.0691	93.0449	49.6541	94.5433	49.7131	92.7748	49.8771	92.5234	49.1401	91.4773	49.4241	100.247
49.4056	96.4092	49.3776	102.265	49.7826	100.073	49.2956	97.7211	49.7826	91.2236	48.6846	98.6718	48.8416	96.5847	49.3046	99.7594	49.8876	95.0379	49.9476	89.8704	50.1146	93.4428	49.3756	93.8417	49.6586	95.4151
49.6411	93.9937	49.6101	103.708	50.0181	96.7997	49.5281	96.7563	50.0161	95.4848	48.9231	97.5443	49.0751	93.4927	49.5381	97.9746	50.1261	94.2291	50.1821	91.1429			49.6131	93.7217	49.8911	95.2024
49.8746	94.7506	49.8456	96.7			49.7686	96.1257			49.1566	102.034	49.3106	92.484	49.7716	98.8186							49.8586	94.6424	50.1406	94.7543
50.1131	94.657	50.0851	97.5306			50.0031	96.3673			49.3941	100.376	49.5431	97.5354	50.0061	97.6539							50.0221	94.6636
										49.6315	98.0507	49.7785	92.7231
										49.874	98.871	50.012	94.889
										50.0405	102.007
[truncated: 6 more columns]

## Sheet: FRAP R2H-E
Rep1_con1				Rep1_con2				Rep1_con3				Rep1_con4				Rep1_con5				Rep1_con6				Rep2_con1				Rep2_con2				Rep2_con3				Rep2_con4				Rep2_con5				Rep2_con6				Rep2_con7
Relative Time	Channel1_R1	Channel1_R2	Channel1_R3	Time	Channel1_R1_IntensityMean::RhodB_R1_IntensityMean!!R	Channel1_R2_IntensityMean::RhodB_R2_IntensityMean!!R	Channel1_R3	Time	Channel1_R1	Channel1_R2	Channel1_R3	Time	Channel1_R1	Channel1_R2	Channel1_R3	Time	Channel1_R1	Channel1_R2	Channel1_R3	Time	Channel1_R1	Channel1_R2	Channel1_R3	Time	Channel1_R1	Channel1_R2	Channel1_R3	Time	Channel1_R1	Channel1_R2	Channel1_R3	Time	Channel1_R1	Channel1_R2	Channel1_R3	Time	Channel1_R1	Channel1_R2	Channel1_R3	Time	Channel1_R1	Channel1_R2	Channel1_R3	Time	Channel1_R1	Channel1_R2	Channel1_R3	Time	Channel1_R1
ms				ms				ms				ms				ms				ms				s				ms				ms				ms				ms				ms				ms
0	81.8766	77.3263	5.4336	0	95.2477	88.8778	3.79206	0	86.8307	81.0945	5.87399	0	86.6023	79.3876	6.46743	0	85.2359	78.1466	6.71589	0	85.1345	81.1752	6.14035	0	92.6698	82.6136	4.02889	0	81.7614	76.919	3.89822	0	88.3697	82.508	3.67915	0	88.0433	81.7971	4.20359	0	81.2029	78.9207	4.99186	0	83.1479	77.7074	4.4992	0	82.5673
236.486	81.2938	77.3958	5.6192	235.486	96.1386	88.9196	3.66825	169.486	89.5639	82.6287	6.11955	236.486	86.744	81.0586	6.54886	237.486	85.4297	78.4837	6.98395	163.486	86.7018	80.8312	6.10207	0.253486	92.8673	82.7597	3.92135	166.486	80.1899	77.3413	3.83683	232.486	90.9007	82.4375	3.78502	237.486	88.366	81.9776	4.08683	163.486	80.2987	78.0583	5.10912	238.486	81.8103	78.7363	4.53589	236.486	80.1053
473.973	82.4107	77.6963	5.6208	472.973	95.5826	91.9421	3.83175	405.973	87.3514	81.1287	5.89015	477.973	87.562	79.2997	6.71336	472.973	84.6591	77.0358	6.47191	413.973	85.5932	80.3264	6.6874	0.489973	93.1137	82.9821	3.88764	402.973	82.8588	78.0444	3.96607	470.973	87.8941	82.7115	4.06026	478.973	87.9085	83.6597	4.08982	401.973	80.7636	78.4612	4.91368	475.973	82.7637	78.3344	4.25518	470.973	82.4635
711.459	81.9269	79.1276	5.344	710.459	96.9315	90.5161	3.78571	641.459	86.7684	82.4593	5.84976	711.459	85.5862	79.5407	6.56026	709.459	85.1809	80.0375	6.55698	650.459	86.9903	82.1527	6.32376	0.726459	93.0995	82.5049	3.89567	637.459	80.8523	77.5238	3.9273	705.459	89.7296	83.6843	3.84853	711.459	87.4157	82.3738	4.18114	631.459	82.246	80.4854	4.98697	709.459	81.2749	78.836	4.38118	707.459	83.3193
949.945	82.8003	76.7706	5.3776	946.945	97.5685	89.2379	3.67778	878.946	87.5096	81.285	6.47011	947.945	88.2866	80.329	6.67101	944.946	85.748	78.5554	6.64045	888.946	85.9562	79.881	6.55343	0.963945	93.5308	82.9659	3.92937	874.946	81.3101	78.8762	3.88691	940.946	87.9772	80.7644	3.94625	944.945	87.8716	82.1597	4.11228	867.946	79.4026	79.8608	4.8013	944.946	84.0193	77.5145	4.50877	942.946	82.8331
1568.92	29.4951	73.4087	5.5712	1580.92	31.729	87.1688	3.79524	1481.92	28.9489	80.1612	6.13893	1577.92	31.0692	79.7085	6.62704	1578.92	30.6753	76.8518	6.76244	1524.92	30.0178	80.1897	6.25518	1.61692	26.763	80.6786	3.9679	1544.92	21.8864	72.3444	3.7496	1567.92	23.5619	79.3045	3.96906	1587.92	23.5538	80.4888	4.20509	1461.92	21.5	76.3819	4.97883	1629.92	22.5788	78.0884	4.62679	1578.92	26.2755
1810.4	37.2094	72.6737	5.5552	1818.4	42	86.5466	3.71587	1720.4	37.8195	79.1889	5.86107	1817.4	40.2641	78.4332	6.7443	1818.4	38.601	76.5977	6.31942	1761.4	39.2723	80.201	6.08453	1.8534	34.3665	79.9951	4.12199	1784.4	26.6883	71.9032	3.8853	1800.4	30.0847	80.2147	3.94951	1821.4	32.618	79.9345	4.13024	1698.4	28.2268	73.8835	5.00651	1856.4	27.2894	77.4228	4.65391	1817.4	33.3598
2043.89	42.776	71.9919	5.576	2053.89	48.9252	85.6334	3.80952	1956.89	44.7109	79.4674	5.87561	2050.89	46.5733	77.6319	6.26384	2055.89	44.5848	75.2459	6.76083	1996.89	44.2512	80.3103	6.14833	2.09089	39.5624	80.1234	3.83628	2019.89	32.4026	71.4683	3.91276	2032.89	36.4528	78.2276	3.70684	2056.89	37.9968	78.1725	4.24401	1931.89	32.3482	75.5647	5.06189	2089.89	31.1592	77.082	4.43381	2051.89	37.6985
2202.38	46.3669	72.4184	5.376	2213.38	53.1994	83.9807	3.59683	2191.38	50.7125	79.6124	5.88853	2286.38	49.9758	76.9316	6.62541	2292.38	51.2714	74.2182	6.72873	2230.38	49.6159	79.6334	6.41148	2.32938	46.4076	78.2906	3.89727	2256.38	35.7695	72.4746	4.05008	2266.38	41.8762	77.4856	3.91368	2293.38	44.2055	76.8227	4.16766	2178.38	38.0319	75.3544	5.1645	2326.38	34.4968	76.7026	4.44019	2294.38	42.2885
2441.86	49.6136	71.3554	5.6736	2447.86	57.9408	83.6222	3.81429	2427.86	55.0495	76.1417	6.21002	2522.86	54.9195	76.5293	6.40228	2531.86	53.378	73.2704	6.83628	2466.86	54.5786	79.8006	6.1547	2.57286	50.4297	78.5584	3.8122	2492.86	39.5438	71.5556	3.85784	2498.86	46.658	77.5817	3.9658	2529.86	47.6228	77.6645	4.14222	2341.86	39.1565	75.1861	5.0456	2570.86	40.3264	78.1431	4.51037	2459.86	45.5138
2679.35	53.6607	70.0937	5.3632	2683.35	61.9548	82.8006	3.69683	2666.35	58.3259	77.1254	5.86268	2761.35	57.9597	76.5879	6.35831	2769.35	56.2294	74.316	6.29856	2703.35	57.4506	78.3264	6.40351	2.73635	51.7599	77.6558	3.86677	2742.35	43.6153	71.681	3.86914	2735.35	48.5358	76.391	3.93485	2761.35	50.3451	78.2141	4.13623	2575.35	43.9121	74.5631	4.97557	2810.35	41.4341	76.6222	4.38915	2687.35	48.6337
2916.84	55.526	70.6204	5.6368	2934.84	65.9097	81.9051	3.81587	2902.84	60.2188	77.6091	6.29402	3009.84	60.9791	75.8827	6.47557	3007.84	58.7205	72.0717	6.41734	2940.84	60.295	78.8682	6.30144	2.96984	55.8025	74.9968	3.88122	2980.84	45.1396	68.627	3.88207	2970.84	50.9756	77.3686	4.03583	3012.84	53.2392	76.9026	4.0015	2812.84	45.722	75.0761	5.02769	3041.84	44.8585	76.2685	4.55821	2920.84	50.2982
3163.32	58.5942	70.6026	5.4944	3173.32	66.8022	83.5852	3.64444	3152.32	61.5048	74.8616	6.11632	3251.32	63.0692	76.7215	6.41368	3260.32	61.7964	71.0554	6.84109	3176.32	62.4684	78.8119	6.11005	3.20432	56.8689	75.625	3.87961	3215.32	48.9269	70.6857	3.95153	3216.32	55.2687	74.7788	3.79479	3254.32	55.5008	76.6406	4.18862	3047.32	48.7556	74.3916	4.94463	3277.32	46.1881	74.5868	4.51037	3155.32	51.9287
3326.81	59.8961	69.7609	5.3456	3409.81	71.3879	83.2363	3.76032	3314.81	61.7764	75.6189	6.07593	3485.81	64.1288	75.0016	6.16775	3494.81	63.0178	71.1515	6.67576	3413.81	64.4506	77.1527	6.30941	3.43981	59.5403	76.0893	3.8122	3447.81	50.4269	69.3635	3.86753	3454.81	56.5749	74.4551	3.89251	3487.81	58.8684	75.1885	3.96856	3282.81	49.0527	73.0162	4.83062	3511.81	48.0627	74.4952	4.56938	3391.81	54.6386
3562.3	62.4416	69.601	5.6128	3646.3	71.1386	81.3842	3.73651	3550.3	65.7524	75.0065	6.15024	3721.3	65.4203	75.3876	6.50977	3731.3	64.3393	73.0326	6.54896	3650.3	65.7099	77.8103	6.15789	3.6743	61.4755	75.1607	4.00642	3684.3	53.0682	69.5238	4.01777	3690.3	60.0423	76.1394	3.85668	3720.3	61.6581	75.0719	4.24102	3517.3	53.1374	73.7832	4.99511	3752.3	51.2428	74.4839	4.35566	3621.3	56.282
3795.78	62.3523	69.6721	5.368	3882.78	74.8318	82.1158	3.80635	3785.78	65.6917	74.7101	5.70436	3956.78	67.4686	73.8534	6.61889	3893.78	65.3005	72.4463	6.63403	3888.78	67.8963	78.7749	6.14514	3.91078	63.6272	73.8231	3.86356	3921.78	51.5519	69.1937	4.00969	3923.78	62.2899	74.891	3.93811	3958.78	62.8218	73.5895	4.27246	3750.78	54.524	72.267	5.00977	3986.78	52.3553	73.0048	4.563	3856.78	57.0389
4034.27	64.013	70.2536	5.408	4116.27	75.1184	81.1608	3.83492	4021.27	69.7508	75.329	5.90145	4215.27	68.6828	73.9837	6.4544	4178.27	68.231	72.2524	6.44623	4125.27	68.5446	78.0707	5.70335	4.14227	64.8531	75.5747	3.86677	4155.27	54.6932	69.6683	4.01939	4161.27	63.2003	75.1218	3.96743	4196.27	63.6035	74.1933	4.05838	3991.27	56.4361	73.4369	5.07492	4224.27	55.0177	74.3055	4.44498	4096.27	59.0486
4270.75	65.224	68.0145	5.5968	4354.75	77.447	82.2572	3.77937	4277.75	69.9185	73.3599	6.20032	4376.75	69.686	74.2134	6.59609	4413.75	68.7496	72.215	6.687	4360.75	69.6143	76.701	6.10686	4.37875	67.8199	74.7711	4.0931	4389.75	55.3961	68.2905	3.91761	4391.75	62.9316	73.7516	3.86319	4428.75	66.5907	75.7636	4.12425	4226.75	56.5112	71.5356	5.08306	4455.75	56.0884	74.4598	4.42424	4331.75	59.6013
4507.24	65.5065	69.6607	5.5184	4590.24	78.419	80.4759	3.72222	4514.24	69.9089	74.2866	5.94184	4609.24	70.7955	74.614	6.6645	4653.24	70.5864	71.8322	6.73034	4596.24	69.081	76.4968	6.04944	4.61124	67.842	74.6688	4.02087	4625.24	55.9513	69.0635	3.78837	4624.24	65.8469	73.7452	3.93485	4665.24	66.8266	74.2652	4.28743	4462.24	56.3674	72.4968	4.91857	4695.24	56.6109	73.9968	4.46093	4562.24	61.6645
4744.73	67.1997	69.0032	5.4192	4828.73	79.1916	81.709	3.80635	4750.73	71.599	74.9593	5.91438	4847.73	72.0725	74.9495	6.54235	4888.73	69.9435	72.4121	6.72552	4829.73	71.5624	75.8875	6.15789	4.84573	70.0427	76.0942	3.85875	4859.73	58.2744	69.7	3.97738	4855.73	66.2231	73.7708	3.96254	4899.73	68.2022	75.4585	4.27695	4699.73	60.3834	72.9757	4.86156	4928.73	57.4116	73.3296	4.57895	4796.73	61.7018
4982.21	67.8052	71.0129	5.5728	5062.21	80.0919	81.8473	3.65079	4988.21	71.6677	74.044	6.32472	5085.21	71.715	73.3404	6.21661	5121.21	69.3538	71.6303	6.60353	5061.21	71.0972	76.4936	6.25837	5.08321	70.2354	74.2938	3.98395	5092.21	60.336	68.9841	3.95961	5090.21	68.702	73.7997	4.00814	5137.21	68.8973	74.0879	4.16916	4936.21	59.893	72.3058	4.77036	5163.21	58.791	73.9309	4.41308	5032.21	63
5214.7	67.8896	70.2003	5.424	5298.7	82.4268	82.4421	3.54762	5223.7	72.9601	73.0847	6.17609	5323.7	73.2383	75.7394	6.48208	5358.7	70.1745	71.0228	6.47673	5297.7	72.222	76.4936	6	5.3177	71.9179	76.7435	3.86517	5325.7	60.1315	66.9619	4.14378	5324.7	68.5619	73.5465	3.85831	5371.7	68.931	75.8738	4.03144	5173.7	62.9537	73.8689	5.01954	5402.7	60.7186	74.1109	4.42903	5267.7	64.0081
5450.19	69.0308	70.5864	5.4288	5502.19	80.9875	80.9373	3.74127	5386.19	73.6294	75.4821	6.16155	5553.19	73.8647	73.4723	6.64332	5599.19	71.3425	71.2248	6.36116	5534.19	73.1345	77.791	6.36842	5.54819	72.2875	75.5276	3.91332	5559.19	61.4383	68.9952	3.89176	5561.19	70.2671	75.4327	3.92834	5605.19	69.923	74.6502	4.26497	5407.19	63.6534	70.8883	5.08632	5637.19	60.1286	72.2669	4.33812	5504.19	66.1702
5682.67	69.1623	69.9305	5.3344	5739.67	82.3723	82.5531	3.84444	5618.67	72.8722	74.5912	5.98223	5790.67	72.9002	75.0179	6.76221	5829.67	72.4491	71.5375	6.58266	5772.67	73.9319	75.5949	6.66826	5.78367	73.7883	74.487	3.98716	5794.67	62.7256	69.5968	3.86268	5792.67	70.4772	72.992	3.70195	5842.67	70.0835	75.3866	4.02994	5644.67	63.5623	73.9013	5.21498	5873.67	62.2572	74.3907	4.45774	5738.67	66.1799
5919.16	71.2808	69.7641	5.4544	5972.16	82.4315	81.8891	3.66667	5863.16	74.4089	75.8322	5.83522	6025.16	73.628	74.886	6.58958	6065.16	71.1616	71.6889	6.74478	6006.16	73.7715	76.7315	6.19936	6.01816	74.0964	75.7451	3.94543	6031.16	62.5633	69.2286	3.90953	6029.16	71.9251	74.7099	3.90717	6078.16	71.2697	74.1661	4.19461	5880.16	64.8594	71.5841	5.04072	6109.16	62.8039	72.1495	4.50877	5972.16	65.5754
6154.65	69.3393	70.8805	5.592	6207.65	83.6589	84.0611	3.68571	6104.65	74.5479	75.4739	6.00323	6287.65	73.6361	74.0928	6.35179	6302.65	74.2488	71.8192	6.75923	6166.65	75.3841	76.1238	5.95215	6.25365	74.4629	75.2419	3.94543	6263.65	63.3052	69.2587	3.88207	6264.65	72.8469	74.3157	3.96417	6311.65	72.6196	74.5958	4.12126	6115.65	64.3962	72.6505	4.99511	6344.65	62.91	73.59	4.45136	6209.65	67.8525
6390.13	72.5666	70.454	5.1984	6457.13	82.7928	81.2958	3.81111	6271.13	74.508	76.4055	6.04362	6525.13	74.8132	75.8192	6.77199	6542.13	72.6866	71.7964	6.626	6400.13	74.6305	76.1768	6.36523	6.49113	75.8499	76.2808	3.72552	6501.13	65.0146	68.7143	3.92246	6504.13	71.7313	74.5929	3.88925	6547.13	72.3419	76.2588	4.04192	6368.13	63.655	70.9159	4.82248	6579.13	63.7186	73.0997	4.4673	6443.13	67.5008
6627.62	72.7744	70.3958	5.4384	6695.62	85.4283	82.6222	3.6873	6506.62	75.4553	77.5293	5.76252	6758.62	74.9678	73.487	6.53583	6788.62	75.8304	71.9951	6.77207	6637.62	76.1734	76.627	6.18182	6.74562	77.2212	75.2419	3.88443	6741.62	64.2143	69.8571	3.88691	6751.62	71.5831	73.4263	3.83876	6781.62	74.5297	76.1214	4.14371	6598.62	66.3323	71.1618	5.14169	6823.62	64.828	73.9293	4.37161	6686.62	68.0113
6867.1	71.086	71.4491	5.3152	6931.1	84.9128	81.7894	3.7873	6743.1	75.2396	75.9935	6.2391	6992.1	76.2834	76.4365	6.55375	7029.1	73.9031	71.2427	6.7512	6869.1	76.1605	76.7267	5.93939	6.9801	76.2828	77.6737	3.91814	6975.1	65.2078	69.5206	3.85784	6914.1	73.7085	73.2837	3.92671	7021.1	73.6067	74.2428	4.12575	6838.1	66.5958	72.712	5.057	7033.1	65.2412	74.1592	4.29187	6918.1	69.0097
7102.59	71.6607	71.5493	5.3664	7170.59	85.0436	82.426	3.59841	6974.59	77.0128	75.1498	6.07593	7225.59	75.5539	73.8893	6.70847	7254.59	74.7415	73.1547	6.41734	7108.59	76.7715	76.7138	6.00957	7.21559	78.2496	74.4188	3.98716	7222.59	65.2565	70.9111	3.79321	7149.59	75.1498	73.2756	4.08469	7182.59	75.7817	74.8706	4.0509	7070.59	67.6358	71.8689	4.92671	7272.59	66.7605	73.7701	4.34131	7154.59	69.846
7338.08	72.9205	72.5848	5.2208	7403.08	85.3037	82.164	3.69048	7211.08	78.5319	74.7997	5.68013	7460.08	75.2142	76.4511	6.59121	7480.08	73.6704	72.1466	6.77528	7343.08	77.8136	77.9437	6.18341	7.44808	77.7994	74.75	4.00482	7389.08	66.0406	70.4968	3.9273	7387.08	73.8388	74.5385	3.98208	7429.08	74.4189	76.1597	4.13473	7304.08	67.6773	71.6683	5.02769	7506.08	67.0675	72.1511	4.35247	7389.08	68.9595
7588.56	73.2727	70.8417	5.1152	7641.56	86.0872	80.7508	3.74603	7444.56	77.1118	75.6368	5.97577	7698.56	76.8148	75.5928	6.88762	7717.56	76.4863	73.2866	6.48957	7636.56	75.1815	77.2508	6.09888	7.68256	77.9621	76.9789	3.91814	7622.56	67.6234	69.7365	4.0937	7622.56	73.5472	73.1891	3.96906	7595.56	74.1204	74.4457	4.27096	7537.56	69.1006	72.0922	4.90391	7741.56	66.9662	73.508	4.37959	7625.56	68.9335
7825.05	72.586	72.4346	5.1216	7880.05	87.4299	82.8264	3.71111	7682.05	76.4026	74.9967	5.79968	7935.05	75.8374	75.1906	6.47231	7953.05	73.8174	71.3469	6.56822	7803.05	77.1135	77.8296	6.19458	7.84305	78.6351	76.5146	3.89085	7858.05	67.8084	70.1111	3.88853	7857.05	75.456	73.7756	3.98371	7830.05	75.9406	75.0799	4.0479	7776.05	68.1294	73.0146	5.11238	7978.05	67.7814	74.7428	4.55024	7863.05	71.4846
8063.54	73.2256	72.9128	5.6496	8116.54	87.9143	82.6254	3.81746	7915.54	78.6022	75.0684	5.83037	8170.54	78.1079	75.285	6.25407	8188.54	74.9968	72.3664	6.65169	8035.54	76.6499	77.4839	6.18022	8.08154	80.0979	77.0714	3.84109	8096.54	66.7614	69.6873	3.8643	8090.54	76.1515	75.1554	4.01792	8065.54	76.9502	75.6581	4.32635	8010.54	69.8163	72.5129	4.88436	8214.54	68.8424	76.0852	4.30941	8101.54	71.8282
8297.02	74.5227	72.6963	5.2352	8352.02	87.9766	83.3473	3.69841	8076.02	77.0623	74.5717	6.01454	8408.02	77.8438	74.9349	6.67101	8424.02	74.9241	73.0928	6.80257	8275.02	78.7455	77.1592	6.25678	8.31202	79.6414	77.1071	3.79775	8329.02	69.3669	69.1143	3.8546	8328.02	77.2443	75.524	3.84039	8296.02	77.3066	76.3578	4.27246	8246.02	69.0527	73.5	4.92671	8447.02	68.6994	73.6913	4.51037	8334.02	69.3485
8535.51	73.8782	71.4055	5.4896	8589.51	86.7196	83.9759	3.61905	8311.51	78.9888	74.798	6.17771	8644.51	77.7874	75.5228	6.52769	8665.51	76.1147	72.5391	6.69181	8508.51	76.5267	77.1463	6.14514	8.54951	79.5608	75.5877	3.99679	8563.51	70.5276	68.8397	3.86107	8562.51	74.7606	74.8542	3.90717	8531.51	78.8909	76.7843	4.12126	8477.51	68.2556	71.8641	4.78664	8680.51	69.5241	74.4871	4.52153	8568.51	72.2593
8771	73.2744	71.9176	5.1856	8824	88.2695	82.5884	3.7619	8549	80.4665	75.9446	5.88207	8881	78.9034	75.8257	6.64984	8901	75.8288	72.3909	6.98395	8744	77.5203	76.963	6.32695	8.784	80.7788	76.5828	3.98234	8798	69.2305	70.2206	4.0517	8797	77.0586	75.274	3.96091	8766	77.2905	76.2652	4.15719	8716	69.016	72.055	5.09283	8916	68.4582	74.6463	4.55024	8802	71.1945
9009.48	74.3799	72.2246	5.368	8985.48	87.1371	83.1013	3.60476	8784.48	79.7188	76.0977	6.1454	9115.48	80.0032	76.0651	6.6873	9137.48	78.7237	72.9365	6.49759	8980.48	77.6451	77.2572	6.32536	9.02148	80.6288	77.349	3.80417	9032.48	69.6088	69.3095	3.96769	9030.48	77.2883	75.3542	3.9316	8997.48	77.6372	77.1182	4.14671	8952.48	70.3339	72.6197	4.99511	9154.48	69.2942	73.5402	4.33014	9035.48	72.7634
9245.97	74.6396	72.1373	5.3728	9221.97	88.6978	83.8714	3.77302	9020.97	78.6661	75.8404	5.93215	9350.97	79.3478	75.1612	6.61075	9369.97	76.5428	75.487	6.41573	9216.97	78.5964	78.3569	6.27911	9.25297	82.1991	77.4188	4.04013	9267.97	70.5227	70.919	3.83845	9263.97	77.057	75.0321	3.93974	9229.97	78.923	74.8626	4.13174	9190.97	68.2029	73.5097	4.79805	9388.97	69.5675	73.8473	4.39394	9267.97	71.4846
9481.45	74.8766	72.4378	5.3872	9457.45	88.609	83.0916	3.80794	9258.45	79.8994	76.1726	5.83683	9513.45	78.5298	75.0212	6.52606	9607.45	77.4233	72.8388	6.48957	9450.45	77.9789	76.9051	5.92823	9.49145	81.4234	77.3734	3.86677	9503.45	70.8571	71.8349	4.02423	9495.45	78.3909	75.2885	3.85016	9466.45	77	76.0847	4.26347	9427.45	70.8626	71.835	4.8355	9621.45	69.2428	73.3408	4.59968	9550.45	71.5964
9760.94	74.9756	72.5945	5.4528	9692.94	88.5514	86.2315	3.73016	9496.94	81.2796	76.9463	5.85622	9746.94	79.9163	74.7752	6.87948	9841.94	79.5525	74.4528	6.53612	9688.94	79.6078	78.6447	6.24402	9.72694	81.8104	78.2711	3.76886	9740.94	71.1981	71.6556	3.90953	9729.94	77.5537	74.5401	3.8241	9698.94	78.5538	77.778	4.06437	9662.94	70.1358	72.9498	4.79805	9856.94	71.4293	73.4051	4.18182	9787.94	73.2545
9927.43	75.9399	73.4184	5.2672	9930.43	89.5156	85.635	3.65873	9729.43	79.4712	76.4821	5.68336	9983.43	79.3446	76.0537	6.48534	10077.4	76.2633	73.0277	6.29695	9922.43	78.8606	75.4952	6.05901	9.96243	82.4107	79.2127	3.85554	9974.43	71.4075	72.0032	3.99031	9962.43	78.0651	76.3734	3.87459	9932.43	78.1942	76.3195	4.1991	9898.43	71.0895	72.9741	4.88111	10095.4	72.5193	74.7878	4.49282	10022.4	72.389
10157.9	75.3377	73.8094	5.3248	10163.9	89.9019	83.9389	3.67302	9965.91	80.008	76.6303	6.021	10219.9	81.5427	74.7345	6.61726	10310.9	78.3764	73.9463	6.70144	10160.9	76.8347	75.7138	6.14354	10.1989	82.6888	76.7565	3.99839	10207.9	71.2403	72.3683	3.96931	10199.9	79.6694	76.7372	3.87785	10167.9	80.3981	76.2109	4.21407	10181.9	71.9936	73.9078	4.95277	10327.9	71.8167	72.5338	4.6555	10255.9	72.7536
10391.4	76.914	73.0291	5.3456	10396.4	89.4751	84.4662	3.92698	10197.4	78.3898	77.9772	5.96931	10469.4	80.1755	75.3208	6.43811	10555.4	76.5493	74.4935	6.90369	10395.4	78.4538	77.0418	6.15789	10.4324	84.1406	77.8182	3.8748	10447.4	71.8166	69.281	4.03877	10435.4	78.0375	75.2099	3.79642	10402.4	80.4286	76.5895	4.10629	10430.4	71.2077	73.3932	5.03094	10571.4	72.9711	73.7058	4.29665	10512.4	72.4327
10550.9	75.0633	72.441	5.528	10627.9	90.553	83.9035	3.80635	10432.9	79.9425	77.057	6.03393	10707.9	80.2963	76.8306	6.52443	10722.9	78.2633	74.2964	6.81541	10631.9	80.8639	77.5482	6.32536	10.6679	83.7204	78.2679	4.02729	10680.9	71.3117	73.1159	4.13086	10669.9	80.0179	75.1763	3.72476	10636.9	81.1814	77.0304	4.17964	10593.9	70.7157	74.7767	4.98046	10731.9	71.6077	73.9373	4.47528	10745.9	73.0243
10785.4	74.5633	74.2197	5.4928	10876.4	88.9143	85.3891	3.71587	10677.4	80.8738	76.4235	5.50404	10942.4	79.2818	74.0977	6.79479	10958.4	78.1712	74.8632	6.45586	10867.4	80.7407	77.2331	6.04625	10.9024	83.0695	79.7224	3.92135	10915.4	72.5276	69.6746	3.93861	10907.4	80.1873	76.4519	3.9316	10872.4	81.5152	76.8546	4.27545	10831.4	71.8147	73.2168	4.90391	10964.4	71.4003	74.4277	4.35726	10984.4	73.9109
11015.9	78.3425	73.6058	5.3472	11038.9	90.8411	86.0289	3.63016	10839.9	81.8546	78.1954	5.83683	11173.9	82.5089	76.329	6.49349	11192.9	77.9144	72.1808	6.79133	11106.9	82.1896	79.0804	6.2504	11.1389	84.1232	78.3604	3.76726	11149.9	72.1591	69.8683	4.07593	11139.9	80.0798	77.3846	3.72476	11106.9	80.7111	78.0064	4.12874	11067.9	74.1502	73.1683	4.70847	11200.9	72.1511	74.3633	4.36045	11215.9	71.9692
11261.3	77.2744	74.4879	5.4944	11274.3	88.4112	86.6254	3.51746	11076.3	81.6502	77.1515	5.98223	11404.3	78.6747	75.3632	6.4316	11429.3	79.8708	74.2997	6.99358	11341.3	81.9968	79.1334	5.98086	11.3823	83.1106	77.4123	4.01926	11386.3	72.086	72.2587	3.82391	11385.3	80.2345	76.1074	3.93974	11341.3	81.0803	78.9505	3.96407	11301.3	71.647	73.7832	4.73616	11433.3	72.5096	74.836	4.46252	11453.3	73.4506
11428.8	77.3669	73.7738	5.3472	11507.8	90.715	86.3232	3.79048	11311.8	80.2492	76.8599	5.92407	11640.8	80.9919	75.5814	6.29642	11665.8	79.063	72.7801	6.79133	11586.8	80.859	80.2042	6.28868	11.5498	86.2938	79.0162	3.83307	11618.8	73.5584	70.7635	3.99515	11546.8	80.0912	77.2628	3.88925	11576.8	81.6388	77.6198	3.9521	11534.8	74.0431	73.911	5.21498	11667.8	73.8585	75.4309	4.33014	11688.8	74.1702
11666.3	76.8718	73.9241	5.224	11748.3	91.5748	85.9244	3.71587	11547.3	80.3275	76.8632	5.88853	11876.3	81.913	75.3078	6.60098	11904.3	80.5864	73.829	6.6244	11746.3	81.3582	78.799	6.09091	11.7863	84.6603	80.0308	3.98555	11864.3	72.4286	72.7492	3.89338	11779.3	80.3208	76.0577	3.83713	11807.3	80.1669	77.9313	4.0494	11767.3	73.6837	75.1828	5.21824	11903.3	73.0338	75.4727	4.42743	11922.3	74.6467
11901.8	78.625	72.9855	5.3968	11979.8	92.405	88.4389	3.65079	11784.8	81.6805	77.9153	5.91115	12113.8	81.7375	75.8225	6.78827	12141.8	79.7835	74.5798	6.54735	11982.8	81.3938	78.3762	6.03987	12.0208	84.7694	79.7013	4.11396	12029.8	75.3393	71.9048	3.8126	12015.8	80.4805	76.9391	4.12378	12053.8	81.2921	77.3083	4.27994	12003.8	73.2955	74.3447	4.83713	12138.8	72.7894	75.8907	4.33493	12157.8	75.4668
12138.3	78.5211	74.3263	5.0816	12216.3	91.8738	86.5707	3.70159	12020.3	82.3834	77.943	5.82229	12350.3	80.599	75.5277	6.78176	12381.3	78.8126	75.6417	6.67897	12218.3	81.3258	77.582	6.20096	12.2593	85.5024	80.039	3.93579	12265.3	72.763	73.6032	3.99192	12251.3	82	78.149	3.85668	12293.3	82.7994	76.845	3.91467	12242.3	74.0431	73.7136	4.60423	12373.3	74.3601	76.6592	4.35726	12393.3	73.8574
12372.8	76.2435	75.6656	5.3872	12449.8	91.2975	87.7797	3.5619	12257.8	82.2652	78.6759	5.73183	12585.8	80.0966	76.4853	6.71661	12616.8	79.1179	72.4609	6.63563	12378.8	79.6856	79.6447	6.21372	12.4968	86.6145	78.3653	3.89246	12501.8	73.526	70.2746	3.89661	12531.8	81.1417	78.8029	4.04723	12527.8	81.5987	77.3898	4.09281	12476.8	73.9249	75.157	5.14495	12605.8	73.2621	76.7219	4.45455	12626.8	74.8444
12608.3	76.8166	73.6252	5.2976	12684.3	93.3146	85.4855	3.8	12495.3	80.9393	77.9723	5.958	12821.3	81.4895	76.7948	6.7671	12854.3	81.9645	74.5684	6.76726	12614.3	82.2853	77.3939	6.03509	12.7313	86.654	80.2987	3.92616	12737.3	73.9756	73.0095	3.83845	12766.3	81.7345	75.8253	3.81922	12764.3	82.1621	78.2716	4.15419	12715.3	73.7045	74.4304	4.8355	12836.3	74.2363	75.4952	4.29825	12866.3	76.3452
12892.8	79.0568	75.412	5.2704	12960.8	91.595	88.0643	3.8254	12731.8	82.2907	79.0668	6.09208	13056.8	81.6119	76.5961	6.56189	13086.8	81.4766	73.6678	6.84109	12851.8	82.8509	77.7701	6.126	12.9667	86.2701	79.8425	3.70626	12974.8	72.9919	71.1333	3.84814	13001.8	81.3046	76.7981	3.87296	12997.7	82.6517	77.5064	4.06587	12948.8	74.0639	74.0388	4.89739	13071.8	74.6977	75.41	4.2807	13101.8	75.2626
13129.2	76.7549	73.727	5.5952	13121.2	91.31	87.7524	3.72857	12968.2	80.8882	78.9528	5.88368	13288.2	81.8052	76.8909	6.49837	13322.2	80.9871	73.4853	6.51846	13090.2	82.6775	79.6431	6.24402	13.2012	85.1785	80.6997	3.86196	13212.2	74.862	70.5952	3.87237	13240.2	80.9479	76.3782	3.95114	13233.2	81.1717	78.6789	4.21856	13184.2	74.4601	76.2168	4.83225	13307.2	74.4469	76.1559	4.70813	13337.2	74.8687
13365.7	78.7159	76.2294	5.7664	13356.7	91.9751	85.2138	3.67302	13205.7	82.778	78.6498	6.17932	13523.7	82.4396	76.6401	6.64984	13553.7	80.9305	75.8583	6.52809	13324.7	82.6191	77.9791	6.12121	13.4367	86.5324	81.1396	4.07223	13448.7	75.0779	71.8937	3.92084	13474.7	81.8632	78.3173	3.81759	13465.7	83.7592	77.7556	4.29641	13417.7	73.9026	74.9029	4.7443	13541.7	74.7781	76.2428	4.36045	13572.7	75.201
13600.2	80.3263	75.6527	5.512	13592.2	93.8863	85.1318	3.69841	13439.2	81.7636	79.1792	5.88853	13757.2	82.3285	76.3958	6.54235	13790.2	80.3409	77.0537	6.88443	13560.2	84.6856	78.3794	6.13397	13.6742	85.2401	80.1445	3.91172	13684.2	75.2906	70.7413	4.01454	13710.2	84.1808	78.8878	3.96091	13701.2	84.2392	78.5815	4.26048	13655.2	76.5064	74.8414	4.87785	13780.2	76.3232	77.2685	4.3429	13808.2	75.6515
13836.7	80.1153	74.6074	5.5424	13825.7	92.2523	86.119	3.66349	13670.7	82.1869	78.342	5.91761	13991.7	82.6055	76.5081	6.49674	14021.7	78.9515	75.228	6.62119	13799.7	81.3598	80.8248	6.2823	13.9067	85.3934	80.5049	3.7817	13917.7	75.1997	71.3444	3.89822	13945.7	82.5456	76.9824	3.92182	13931.7	82.9518	78.8115	4.1482	13887.7	75.4073	75.8155	4.63192	14015.7	74.9855	74.8907	4.48166	14046.7	75.9303
14072.2	76.3198	76.4103	5.2672	14062.2	92.0358	88.0514	3.62063	13904.2	82.9601	79.8453	5.97415	14229.2	82.9179	75.9951	6.39088	14258.2	79.6817	75.6059	6.65971	14033.2	81.953	79.0177	6.17065	14.1442	87.0806	80.8117	3.94222	14156.2	73.8101	71.9619	4.05816	14176.2	83.5	76.3189	3.93811	14165.2	84.0305	79.984	4.02395	14124.2	76.8243	75.7006	4.943	14253.2	74.9566	77.5354	4.42265	14283.2	75.671
14305.7	78.3685	75.3021	5.3104	14321.7	92.7134	88.1077	3.82063	14140.7	82.7444	78.5472	5.90468	14465.7	80.8663	76.2671	6.61075	14492.7	79.7076	75.5	6.85875	14269.7	82.8039	80.1109	6.01116	14.3757	86.1343	80.5162	3.90209	14391.7	76.0893	71.5254	3.87237	14416.7	82.9446	78.1202	4.04723	14397.7	82.2488	78.2812	4.08683	14354.7	75.6613	74.267	4.64984	14489.7	75.828	76.0209	4.02552	14515.7	76.9546
14543.2	80.112	76.0937	5.2848	14554.2	93.1231	87.6463	3.63175	14375.2	83.5415	79.2818	5.68821	14699.2	83.2383	77.1156	6.52117	14728.2	79.0162	74.2362	6.69021	14504.2	82.4684	78.2846	5.9378	14.6092	86.5545	80.9188	3.89085	14629.2	75.7646	71.8746	3.96123	14648.2	85.2573	77.6538	3.86971	14634.2	83.2456	80.5463	3.92365	14590.2	73.9297	74.3576	5.34365	14728.2	76.8167	76.4003	4.39713	14750.2	77.6434
14777.6	77.9237	74.6721	5.3056	14789.6	91.8692	87.4775	3.69048	14610.6	81.4121	79.8127	5.86591	14936.6	81.7907	77.3046	6.85993	14961.6	80.0097	75.5293	6.60193	14737.6	84.1459	79.299	6.22967	14.8446	86.387	81.237	3.95185	14861.6	75.2597	70.1143	3.73667	14882.6	82.9544	77.6795	3.80782	14869.6	84.4013	78.5575	4.27096	14835.6	77.4553	73.9984	5.07818	14960.6	76.5354	76.9984	4.3445	14998.6	76.8558
15016.1	78.4659	74.6284	5.2144	15025.1	93.3053	88.3473	3.64286	14847.1	83.3291	77.8062	6.28595	15189.1	83.5314	76.5195	6.45603	15205.1	81.7528	76.2508	6.63724	14973.1	80.7488	78.8971	6.0925	15.0821	87.4708	80.5422	3.9069	15099.1	74.8847	72.3508	3.9273	15118.1	81.2166	76.6154	3.80945	15103.1	82.4944	79.9089	4.3503	14997.1	76.2939	76.3576	4.9658	15205.1	75.5579	77.5707	4.16427	15238.1	77.5446
15255.6	79.2078	74.5396	5.4944	15265.6	92.8785	88.41	3.78413	15081.6	82.8546	80.4283	5.90792	15423.6	81.3607	76.5277	6.4658	15370.6	81.9273	75.7313	6.79133	15207.6	81.4392	79.4984	6.04306	15.3186	87.8831	81.0828	3.73676	15332.6	76.1786	72.3778	3.89338	15368.6	83.9235	77.7196	3.88762	15339.6	83.8571	79.1038	4.09281	15232.6	75.8227	75.6764	4.78339	15373.6	77.635	76.3698	4.30303	15473.6	75.966
15417.1	78.7987	74.9128	5.3008	15502.1	93.824	87.2958	3.69365	15323.1	82.6454	79.2199	5.70598	15659.1	82.1739	76.8648	6.50977	15608.1	81.0339	75.8746	6.61477	15441.1	82.2107	78.1415	6.07177	15.5541	88.3539	80.4205	3.77528	15570.1	76.5958	72.7714	3.95638	15604.1	84.0717	77.7083	3.8013	15579.1	84.0963	78.7684	4.07784	15466.1	75.4042	77.356	5.02932	15609.1	76.1576	77.9486	4.27592	15706.1	74.8703
15652.6	78.6023	76.8352	5.4624	15736.6	94.134	87.6399	3.7254	15487.6	83.7987	79.5326	5.57189	15895.6	83.0612	78.6205	6.50814	15845.6	81.8174	75.8893	6.4061	15674.6	83.9028	78.6286	6.07656	15.7866	87.8468	80.5747	3.86517	15805.6	76.5162	72.2333	3.99192	15843.6	83.5749	76.9038	4.0114	15813.6	85.0385	79.7572	4.2979	15699.6	75.2444	77.1489	5.07655	15843.6	76.6222	75.9293	4.26954	15944.6	76.3809
15887.1	78.7679	74.685	5.1392	15973.1	93.0374	87.1447	3.83492	15723.1	84.8802	78.8111	5.91438	16134.1	82.9469	78.5228	6.38436	16080.1	79.8627	76.6287	6.88443	15911.1	83.2123	78.9244	5.97927	16.0321	89.3175	81.4821	3.89567	16041.1	75.8782	72.727	4.07916	16076.1	85.6384	79.2147	3.86645	16050.1	84.2616	79.9553	4.46856	15937.1	75.4313	77.6068	5.01954	16078.1	75.7122	75.9148	4.26156	16180.1	77.5624
16119.6	79.4708	74.832	5.3248	16210.6	91.9579	86.7878	3.82857	15960.6	83.4201	78.8355	5.86914	16369.6	82.0821	77.5879	6.41042	16319.6	81.433	76.6156	6.79294	16154.6	81.8622	76.6447	6.2488	16.1936	88.2385	82.2451	3.80417	16278.6	73.7484	72.2397	3.89984	16311.6	82.4821	79.3462	3.83388	16290.6	83.4446	78.6198	4.14072	16172.6	75.8099	76.0275	4.86319	16313.6	77.2765	79.2653	4.27432	16415.6	77.0859
16356	79.9903	76.5622	5.3184	16443	92.3972	87.7508	3.71587	16198	84.0831	78.873	5.86753	16607	82.1111	76.9756	6.28827	16556	80.1616	77.2068	6.46549	16318	80.9708	78.9035	6.11483	16.429	89.4913	81.7192	4.00161	16527	77.1623	73.6952	3.85299	16544	84.3876	78.2276	4.00814	16526	83.8539	78.9026	4.0988	16409	74.6006	76.1359	4.99674	16549	79.0659	77.5064	4.44817	16650	75.872
16586.5	79.3019	75.1389	5.1136	16676.5	93.7368	87.9486	3.51905	16435.5	83.7524	79.1596	6.06139	16843.5	83.0209	76.6954	6.54723	16794.5	81.7011	76.627	6.56501	16552.5	84.7536	78.3553	5.9681	16.6655	89.4313	81.5552	3.7817	16764.5	75.3409	73.4476	3.97415	16782.5	85.5961	80.3734	3.82899	16771.5	84.7994	80.1805	4.16916	16646.5	76.4233	76.1812	4.9658	16783.5	76.5241	77.8199	4.16427	16882.5	78.3906
16820	79.4627	76.6947	4.9856	16911	91.1698	88.0289	3.75079	16675	84.7859	78.487	5.78352	17079	83.1401	78.5033	6.50489	17033	81.9903	75.3958	6.98234	16785	82.363	79.635	6.2201	16.899	88.1659	80.6607	3.90209	17000	77.4886	72.5317	3.80937	17017	85.2329	79.476	3.8355	16929	83.5329	80.2572	4.17964	16881	76.5895	77.7994	4.96417	16943	77.4855	78.881	4.42584	17117	76.6872
17048.5	79.6607	75.7189	5.2688	17149.5	93.3178	88.0289	3.7	16909.5	84.4457	81.0961	6.20517	17316.5	82.7907	77.3664	6.53746	17271.5	81.7722	76.4088	6.64205	17019.5	84.1718	79.8585	6.00159	17.1315	87.5134	80.4805	3.88122	17236.5	76.5844	73.5603	3.81583	17253.5	85.298	77.8654	4.09446	17164.5	83.6902	81.2332	4.1512	17114.5	76.8307	75.3447	4.72964	17175.5	77.5338	78.9871	4.33014	17354.5	77.5186
17285	80.2841	75.8336	5.1632	17380	93.2134	87.9984	3.75873	17146	84.1118	80.215	5.70436	17553	83.5024	79.101	6.96091	17503	82.315	79.1303	6.68539	17255	83.3501	79.9871	6.37959	17.369	88.4913	83.1981	3.88122	17474	75.836	73.6349	4.11309	17486	86.9886	79.7452	3.88925	17404	86.1172	80.9361	4.09281	17352	76.8067	77.2427	4.86808	17412	78.4727	77.8698	4.39713	17595	75.8882
17519.5	79.7175	76.475	5.5056	17613.5	94.0779	87.5707	3.72063	17383.5	84.2827	80.7427	5.67044	17789.5	83.8293	77.4691	6.81759	17736.5	81.1002	76.0114	7.21348	17492.5	83.8687	80.8215	6.13716	17.6055	89.1295	81.7808	3.94222	17709.5	77.263	71.2571	3.96123	17721.5	84.0391	78.766	3.84528	17641.5	84.0241	79.647	4.13024	17586.5	76.7236	76.8544	4.86156	17647.5	77.963	78.1865	4.20255	17831.5	76.859
17759	79.4838	77.4669	5.432	17850	93.028	88.5	3.7254	17618	85.6597	80.2085	5.7609	18026	81.6232	77.1726	6.58143	17974	82.3586	76.9397	6.6565	17727	82.4878	78.8457	5.82775	17.843	89.5292	82.0032	3.73836	17945	76.3588	73.4794	3.7706	17959	85.3876	80.0112	3.99023	17876	84.3291	82.0799	4.07335	17823	76.8514	77.2848	5.0228	17883	77.8441	80.4421	4.17225	18066	76.3339
17993.5	81.276	76.3845	5.1744	18084.5	93.1994	88.0016	3.69524	17855.5	84.3546	79.1759	5.57835	18261.5	82.3269	77.671	6.60261	18210.5	82.3926	75.0765	6.63242	17961.5	83.4749	78.5498	6.14195	18.0815	89.0379	82.9318	3.82022	18181.5	75.5016	74.0159	3.88853	18194.5	84.7638	80.3958	4.00326	18109.5	84.8395	81.0942	4.16018	18056.5	76.4696	77.5518	4.98046	18118.5	78.1479	77.3698	4.2807	18302.5	77.6434
18229.9	79.6867	78.2278	5.1712	18317.9	93.0421	89.291	3.66984	18087.9	83.4792	79.9544	5.80452	18497.9	84.3172	77.0928	6.53746	18446.9	83.7173	76.4186	6.67095	18194.9	83.4846	79.3232	6.29346	18.3169	89.4313	81.1104	3.92777	18419.9	77.1948	73.346	4.09208	18428.9	85.0961	79.7644	3.9772	18344.9	86.2103	80.4872	4.1003	18291.9	77.9888	77.4256	4.90717	18358.9	78.537	79.635	4.4992	18535.9	76.8687
18463.4	79.9513	77.1745	5.1472	18553.4	95.9829	87.9807	3.6873	18328.4	85.8898	79.6743	5.68982	18734.4	84.0354	79.0065	6.37296	18680.4	82.399	78.5456	6.65008	18429.4	83.9157	80.5016	6.24242	18.5524	88.3096	82.0519	3.98716	18652.4	78.4805	75.8	3.94507	18662.4	87.1645	80.3654	4.12866	18578.4	85.695	80.6022	4.13024	18522.4	77.5256	77.5388	4.88111	18590.4	77.1045	79.7621	4.30622	18787.4	78.2642
18698.9	81.0032	75.9628	5.328	18802.9	94.3505	89.0434	3.6254	18562.9	84.2204	79.3404	5.84006	18969.9	83.9485	76.5358	6.53746	18916.9	82.6155	78.7166	6.64848	18662.9	82.2836	80.0965	6.02552	18.7849	90.6114	81.7029	4.02087	18888.9	77.2987	75.7746	3.99354	18901.9	85.9853	79.133	3.81107	18812.9	85.4687	80.3738	4.28743	18754.9	75.9409	76.3722	4.85016	18823.9	76.9839	78.7347	4.31419	19024.9	79.3679
18934.4	81.6656	76.9677	5.1552	19040.4	92.9798	87.3601	3.76032	18798.4	84.9728	80.9739	5.91438	19206.4	85.6393	77.101	6.57003	19153.4	80.853	76.8306	6.30979	18899.4	82.9919	81.2331	6.0622	19.0204	90.1106	83.1445	3.78491	19120.4	78.4286	75.1794	4.04523	19136.4	86.6645	80.5337	3.87459	19045.4	85.1027	79.7891	4.47305	18990.4	79.2444	76.9223	4.97557	18982.4	78.5241	77.2122	4.20415	19259.4	78.9433
19169.9	80.2841	74.5751	5.4128	19273.9	94.2134	89.41	3.77937	19034.9	84.3546	80.842	6.0937	19443.9	85.029	78.4625	6.4772	19391.9	81.412	76.6629	6.36276	19133.9	83.1442	80.7572	5.82616	19.2569	89.9716	82.1282	3.85233	19359.9	79.1607	75.0635	3.8546	19371.9	86.1954	81.1458	4.07818	19278.9	84.9535	80.4728	4.0988	19242.9	77.2236	77.1958	4.77687	19215.9	78.9904	80.2267	4.47209	19493.9	79.0308
19406.4	79.7451	76.8821	5.3168	19509.4	95.2757	89.0338	3.71905	19269.4	84.607	80.4593	5.85784	19679.4	84.5201	76.816	6.5798	19627.4	83.1212	78.6075	6.60835	19368.4	81.9968	81.8392	6.04625	19.4944	89.7014	82.0032	3.89085	19592.4	77.3718	74.8206	3.81583	19604.4	85.6124	80.8478	3.93648	19512.4	85.0546	80.3179	4.16467	19475.4	78.4473	77.8511	4.6645	19446.4	76.6399	78.6608	4.13557	19728.4	76.9968
19638.9	80.5747	78.1745	5.0592	19745.9	93.6542	87.426	3.76032	19503.9	84.9936	79.7997	5.82068	19931.9	83.8245	77.3893	6.38436	19872.9	82.4701	77.7622	6.36758	19604.9	82.4068	79.2733	6.07974	19.7289	90.5166	81.1169	3.87319	19828.9	79.4513	75.6063	3.97092	19854.9	86.2296	79.8478	3.81596	19670.9	86.122	81.0511	4.17216	19710.9	78.2013	77.665	4.7785	19689.9	78.8489	78.3585	4.20096	19961.9	77.9352
19875.3	81.2955	75.9968	5.0064	19981.3	93.2134	87.9727	3.7381	19739.3	84.3626	81.8762	5.87237	20170.3	82.7359	78.2231	6.33388	20032.3	81.9015	78.8241	6.70626	19839.3	83.611	80.9003	6.11483	19.9653	90.3823	82.9269	3.91332	20067.3	78.0568	73.419	3.72859	20094.3	87.2003	78.8429	4.04723	19905.3	85.8716	80.9281	4.2979	19945.3	78.262	75.9757	5.00489	19854.3	78.4373	79.9566	4.24242	20197.3	78.0891
20112.8	80.5828	77.3069	5.1296	20215.8	96.1106	88.6961	3.80476	19984.8	85.1853	80.1987	5.76252	20403.8	83.9066	78.4511	6.62052	20268.8	81.937	78.2769	6.42376	20072.8	85.2707	80.9019	6.03987	20.2018	91.0521	83.6396	3.90851	20303.8	79.5032	72.5698	3.94992	20325.8	87.0521	80.5849	4.0342	20142.8	85.5811	81.2748	4.24251	20180.8	77.2907	78.3463	4.78013	20087.8	78.5257	77.9582	4.39394	20432.8	78.8671
20349.3	81.836	77.6478	5.0896	20449.3	94.9766	88.7588	3.65079	20148.3	83.369	81.0993	6.07754	20640.3	84.6699	78.5603	6.58469	20505.3	81.8966	78.013	6.55056	20306.3	82.8509	80.7058	6.04147	20.4383	91.4439	83.9464	3.76886	20536.3	78.8279	75.373	3.79806	20562.3	87.7313	80.9712	3.95603	20377.3	86.8989	80.0224	3.92964	20416.3	78.7013	76.9563	4.86645	20325.3	79.0257	79.8794	4.14354	20666.3	76.872
20584.8	82.3994	78.2246	5.04	20686.8	95.204	90.0916	3.76825	20382.8	84.0719	81.6042	5.72052	20878.8	84.525	79.3013	6.72476	20739.8	83.5961	77.4332	6.45425	20541.8	84.718	80.836	5.97767	20.6808	90.3823	82.6088	3.83307	20775.8	78.5974	74.8984	3.96607	20795.8	87.0228	79.8622	3.81759	20612.8	86.7079	81.3706	3.93862	20651.8	77.4329	76.9676	4.80619	20559.8	78.9373	77.4148	4.46252	20901.8	77.3533
20820.3	80.6477	77.8578	4.952	20922.3	94.972	90.5338	3.6746	20618.3	85.7684	81.298	5.92407	21113.3	84.4895	77.6189	6.62215	20975.3	82.6187	79.158	6.5313	20789.3	85.2496	79.1399	5.94099	20.8453	91.2164	81.7516	3.78812	21010.3	79.3847	75.4984	4.05331	21029.3	87.7638	80.6474	3.76547	20849.3	86.4848	79.9696	4.28443	20884.3	77.6709	78.5858	5.14169	20796.3	77.7219	78.8987	4.34928	21140.3	77.0421
21054.8	80.849	75.9822	5.192	21155.8	93.6791	87.9196	3.83175	20851.8	84.9617	78.5945	6.26494	21346.8	85.1562	79.702	6.68078	21212.8	83.3796	78.9055	6.53612	20948.8	83.8703	80.5113	6.0638	21.0808	91.436	81.4935	3.9695	21256.8	79.3685	75.7635	3.97577	21265.8	88.4577	80.8702	3.80456	21087.8	86.2504	81.1502	3.97305	21120.8	76.4073	78.4288	4.6645	21030.8	78.1029	79.5595	4.34928	21376.8	79.0081
21289.3	82.6201	78.8982	5.1808	21391.3	93.7181	88.6785	4.0619	21088.3	85.1693	81.5033	5.98869	21583.3	86.5604	78.5635	6.01466	21446.3	82.4136	78.3029	6.64045	21183.3	84.5138	80.3633	5.85965	21.3183	91.872	82.5958	3.93579	21418.3	78.0568	73.673	3.90953	21501.3	86.7296	80.0304	3.83713	21330.3	87.2937	81.2748	4.11377	21356.3	79.4185	77.843	4.66612	21264.3	80.3215	79.9405	4.41467	21611.3	78.3015
21518.7	80.8458	77.1551	5.0416	21626.7	94.5218	89.6945	3.68254	21322.7	85.8371	81.9593	6.35218	21819.7	86.8052	77.5147	6.42345	21682.7	82.6688	79.2068	6.59069	21420.7	84.4327	78.6447	6.03828	21.5517	91.0632	83.0292	3.7801	21652.7	78.3961	75.2921	3.90307	21738.7	87.943	80.0721	3.94463	21497.7	88.1316	80.4665	4.20509	21588.7	78.6949	77.9612	5.00489	21500.7	77.9341	78.8441	4.31419	21844.7	78.5867
21756.2	80.6818	80.1276	4.8816	21862.2	95.0919	89.2444	3.7	21558.2	85.5831	80.399	6.08724	22055.2	86.7375	78.7671	6.49837	21920.2	83.0097	77.3844	6.42055	21655.2	84.0827	79.8215	6.24561	21.7852	92.0916	80.7792	3.79936	21886.2	78.1899	73.7619	3.94992	21971.2	87.4837	80.524	3.95928	21736.2	86.8587	81.0591	4.1482	21821.2	78.8307	78.0388	5.0342	21761.2	77.9277	78.3103	4.22967	22079.2	78.9125
21989.7	80.3231	77.4426	5.1872	22098.7	95.3614	90.1704	3.75397	21791.7	86.2412	79.2296	5.64943	22290.7	86.6876	78.1938	6.17264	22156.7	83.7044	76.7182	6.59551	21892.7	84.1216	81.9421	6.06061	22.0157	92.7267	83.7256	3.97111	22120.7	80.2841	75.227	3.97738	22205.7	87.4169	80.9022	3.96417	21969.7	86.2921	81.0719	4.1991	22056.7	80.3962	78.6877	4.91531	21923.7	79.9389	79.1158	4.26954	22312.7	78.1507
22225.2	80.9221	78.5606	5.4704	22332.2	94.4922	89.3376	3.80159	22024.2	86.1262	81.8844	5.92569	22525.2	84.1224	79.2785	6.14658	22391.2	82.8255	77.9267	6.58587	22127.2	83.7861	79.0788	6.01595	22.2532	91.5261	84.6153	3.73355	22354.2	79.8506	74.4587	3.80775	22438.2	86.8974	80.4615	4.04723	22208.2	86.2648	81.1629	4.24401	22289.2	77.9856	78.5712	4.99186	22156.2	81.7621	80.2106	4.3748	22548.2	78.0438
22459.7	81.7192	78.3344	5.1536	22565.7	95.6464	90.0096	3.68254	22256.7	86.6661	80.816	6.05493	22762.7	84.9066	80.1189	6.32899	22625.7	83.4863	79.0814	6.82825	22363.7	84.5737	80.4534	5.97448	22.4857	92.0332	81.8588	3.92295	22589.7	80.8133	74.2857	4.10339	22676.7	87.9935	79.9519	4.06189	22444.7	86.3339	80.599	4.07186	22524.7	78.6134	77.7654	4.92508	22393.7	79.9486	78.0788	4.21053	22783.7	80.0665
22694.2	81.3312	77.7496	5.272	22800.2	94.2695	89.9614	3.69365	22493.2	84.7173	81.2215	5.78191	23001.2	86.0048	78.1107	6.69055	22865.2	82.0662	77.5961	6.65329	22598.2	83.6661	80.2653	6.09729	22.7192	91.4471	83.5406	3.82183	22825.2	79.3068	74.3397	4.00808	22911.2	86.3469	79.3526	3.75733	22681.2	86.4799	80.8562	4.08084	22759.2	78.6901	81.0485	4.9544	22633.2	78.9871	79.2203	4.12759	23018.2	80.9676
22930.7	81.3377	77.979	4.7856	23034.7	96.1729	89.7524	3.76667	22726.7	85.024	82.4837	6.12763	23233.7	83.818	80.6775	6.57003	23096.7	84.7835	77.1971	6.56661	22832.7	87.0405	79.4405	5.83094	22.9527	90.7204	83.9497	3.72873	23061.7	78.3458	74.7175	3.63328	23146.7	88.5195	79.8686	3.80293	22914.7	85.9936	81.1294	4.30389	22997.7	78.1262	77.9951	4.87785	22867.7	79.9228	79.0707	4.18501	23265.7	78.0762
23166.2	82.375	79.811	4.832	23283.2	96.0296	89.5064	3.94444	22964.2	85.1629	81.0586	5.73021	23471.2	85.3736	78.7443	6.42834	23331.2	84.3069	78.1287	6.67737	23069.2	85.8865	81.3778	5.79266	23.1912	91.2528	84.6169	3.98555	23300.2	79.1023	76.0937	3.89822	23383.2	87.614	81.0016	3.84528	23152.2	87.5201	81.3834	4.32485	23233.2	80.0974	78.7136	4.87622	23101.2	79.3682	79.0949	4.19777	23427.2	78.1783
23402.6	80.2662	79.315	4.912	23520.6	96.785	89.9212	3.69206	23197.6	85.2987	82.0033	5.94023	23705.6	85.4332	79.5993	6.557	23568.6	84.6107	78.2752	6.72392	23304.6	85.2642	80.0595	6.30303	23.4226	92.5972	84.276	3.73194	23537.6	78.7808	76.0603	3.77221	23628.6	85.2834	81.8269	3.8013	23387.6	87.5329	82.0335	4.24401	23471.6	78.6454	78.5906	4.90717	23346.6	80.5595	78.8633	4.18979	23666.6	77.5948
23638.1	81.6737	76.9855	5.1792	23755.1	97.2477	88.828	3.6127	23434.1	85.1917	79.8485	5.85784	23941.1	85.6296	80.5814	6.44137	23808.1	82.5994	78.6547	6.48796	23539.1	85.8655	78.8441	6.07018	23.6551	90.7757	82.5731	3.70465	23774.1	79.6185	74.3476	4.03554	23789.1	86.6059	79.5994	4.06678	23624.1	87.1862	81.5847	4.06138	23707.1	80.1054	78.2799	5.04886	23517.1	78.8569	78.5016	4.29665	23902.1	80.6823
23797.6	81.1218	78.483	5.1952	23989.6	95.9798	89.4936	3.70794	23664.6	84.8626	79.4739	6.02423	24174.6	84.4928	78.8176	6.36645	24042.6	85.0824	77.1515	6.32745	23774.6	84.906	80.2524	6.04466	23.8886	92.0284	83.9205	3.92616	24009.6	81.1299	76.1444	4.05816	24022.6	88.1352	80.8494	3.87459	23855.6	87.5136	80.2045	4.33084	23949.6	78.8946	77.9126	4.61564	23751.6	79.8167	78.3489	4.20255	24139.6	79.1102
24042.1	82.039	77.8546	5.136	24225.1	95.0467	90.7653	3.70476	23902.1	85.8099	81.4511	5.85299	24410.1	84.9275	79.9349	7.02932	24278.1	84.0194	79.6124	6.90048	24009.1	84.9222	81.0064	5.87879	24.1261	92.8246	85.0682	3.89888	24245.1	80.4659	76.9032	3.8853	24261.1	87.0814	81.0256	3.89902	24017.1	90.2809	81.4952	4.37275	24114.1	78.5751	77.4806	4.83388	23986.1	78.6463	79.91	4.26954	24372.1	77.9271
24202.6	79.9968	77.8304	5.112	24457.6	97.028	89.1559	3.67302	24135.6	84.7891	81.7182	6.05977	24659.6	85.4976	80.4528	6.36156	24523.6	84.3215	77.5586	6.5923	24243.6	84.6467	80.3055	5.87081	24.3596	92.406	84.4545	3.84912	24481.6	80.6445	75.9937	3.95153	24495.6	87.7736	81.3686	3.88436	24252.6	87.2055	81.5176	4.14072	24352.6	79.385	79.2783	4.9772	24223.6	79.5852	80.0563	4.30144	24608.6	80.3857
24439.1	81.5455	78.1632	5.0608	24694.1	93.8349	89.135	3.62381	24374.1	84.6645	80.4088	6.15024	24896.1	86.6071	80.4039	6.2785	24688.1	85.1454	78.627	6.64205	24478.1	85.0681	79.5627	5.76236	24.5991	92.2464	83.2354	3.86035	24718.1	79.1997	76.1063	3.90307	24730.1	87.8713	81.7564	3.88436	24490.1	88.6998	81.369	4.25898	24585.1	79.5895	78.3285	4.79967	24458.1	79.8553	79.8135	4.33652	24844.1	77.9238
24673.6	81.7597	78.6139	4.9952	24929.6	97.0452	89.5723	3.77143	24615.6	87.5591	81.2508	6.07108	25131.6	84.8293	79.5684	6.70684	24925.6	83.6963	78.0961	7.03371	24718.6	84.6904	81.9309	6.01276	24.8416	93.1927	83.4578	3.95666	24954.6	80.9058	77.1127	4.03716	24961.6	87.6531	80.5529	3.83225	24724.6	88.2167	82.5112	4.13174	24822.6	78.6038	78.0162	4.83713	24736.6	79.664	80.291	4.2823	25083.6	79.9465
24911	82.8328	76.9758	5.2192	25164	96.3084	89.9775	3.75397	24775	87.2492	83.355	5.87722	25368	84.3961	79.8388	6.19218	25164	83.3538	77.1889	6.39647	24954	85.799	80.8312	5.83254	25.074	92.3333	85.1851	3.82665	25188	80.7013	75.4349	4.02585	25199	87.4935	81.6747	3.9202	24987	88.2857	81.8962	4.2994	25053	79.0367	79.0502	5.00489	24900	81.3698	78.1688	4.38756	25321	78.7536
25144.5	80.3133	77.8498	4.9008	25400.5	96.053	88.5916	3.6	25011.5	86.3115	81.443	5.93053	25604.5	84.1868	78.2557	6.50977	25399.5	83.9725	77.7736	6.58427	25187.5	85.013	80.5627	5.9362	25.3175	92.7109	83.3718	3.88925	25421.5	79.7662	77.1651	3.92407	25433.5	89.4479	81.9728	3.88436	25152.5	87.8026	81.631	4.22156	25286.5	79.516	77.8625	4.88925	25133.5	80.1334	78.6688	4.3445	25555.5	77.5964
25378	82.3815	77.0646	4.9392	25638	95.2336	88.9453	3.73016	25245	87.2141	81.7541	6.07754	25838	85.5475	78.0375	6.50651	25640	85.0097	77.7915	6.77528	25432	84.919	79.3553	5.80064	25.482	93.1106	83.224	3.65329	25659	79.9058	76.127	3.94023	25668	89.0016	81.9952	3.90554	25385	88.0465	81.278	4.2515	25524	79.3914	77.9773	4.59446	25369	79.6463	78.6447	4.32695	25788	78.5381
25612.5	81.6461	78.6349	4.944	25873.5	96.7695	89.5965	3.5873	25479.5	85.2859	81.2834	6.08401	26077.5	87.2206	80.6515	6.40879	25876.5	84.3796	78.7818	6.86998	25599.5	87.3695	80.9727	5.8756	25.7165	91.3823	84.3571	3.72231	25903.5	79.1282	77.2048	3.97738	25903.5	88.6775	81.2484	3.93811	25542.5	88.5474	81.1773	4.10778	25759.5	79.7524	77.9547	4.89739	25608.5	80.8232	79.2283	4.23604	26021.5	78.4489
25850	82.8945	77.3053	5.2512	26111	94.9221	88.5916	3.58413	25715	86.1885	81.9023	6.2504	26313	85.9404	78.8388	6.7671	26113	83.7771	78.5684	6.42697	25836	84.7455	80.9051	5.93939	25.952	92.4645	84.789	3.84751	26062	81.8247	76.973	3.9273	26139	88.6596	80.7564	3.79642	25779	87.565	81.9776	4.31437	25992	79.0671	81.5599	5.00163	25845	81.2653	79.9582	4.32536	26259	79.6337
26086.5	81.6461	79.0582	5.3072	26346.5	96.5436	90.1141	3.66984	25949.5	86.2157	81.3893	5.83845	26549.5	84.8889	80.127	6.55863	26348.5	85.4685	77.114	6.53933	26073.5	86.154	80.4936	5.97448	26.1845	92.2243	84.9334	3.86677	26298.5	80.875	77.8079	3.98869	26369.5	88.6889	80.9279	3.96091	26013.5	87.1268	82.008	4.1512	26225.5	79.2748	77.9482	4.91857	26082.5	79.7508	79.3842	4.33812	26490.5	79.8169
26321	82.7029	78.6947	5.0928	26584	95.4424	88.6174	3.75397	26184	86.0799	80.9723	5.7609	26787	85.2673	78.9055	6.47394	26586	84.7512	78.6238	6.37881	26307	85.799	80.045	6.03668	26.425	92.1058	84.1477	3.91011	26536	79.7468	76.6524	3.98708	26605	88.4186	82.8093	4.00814	26247	88.1204	82.1597	4.24251	26460	80.0479	79.7686	4.82573	26313	82.3601	78.2524	4.04944	26726	79.7893
26558.4	82.9156	75.6333	4.928	26819.4	95.7695	88.8698	3.70159	26417.4	86.2252	82.5879	5.90307	27022.4	85.2254	79.2296	6.04072	26821.4	83.8417	78.2492	6.86356	26544.4	86.53	80.6125	5.89952	26.6614	91.1264	83.0179	3.73034	26772.4	81.3604	78.0238	3.99515	26838.4	89.2313	80.6747	3.83876	26480.4	89.252	81.7987	4.13323	26693.4	81.4696	79.1392	4.7899	26551.4	80.672	80.6624	4.04466	26963.4	79.2058
26794.9	82.7906	78.0695	5.2144	27053.9	96.5234	90.2379	3.60476	26651.9	86.2284	81.0489	5.86914	27253.9	85.6973	79.8713	6.03909	27060.9	84.5913	79.1173	6.95185	26780.9	85.7682	79.5627	5.97927	26.8999	92.2385	86.3133	3.60193	27007.9	81.5942	77.3159	4.00162	27070.9	89.4788	80.5929	3.87785	26711.9	87.2873	81.3514	4.44611	26927.9	83.107	79.0129	5.0114	26786.9	80.8312	79.1029	4.28868	27200.9	80.5073
27033.4	82.3458	78.5444	4.9808	27285.4	96.743	88.8553	3.79365	26885.4	86.9712	82.6775	6.0517	27493.4	85.124	78.3111	6.31107	27293.4	83.6349	78.9642	6.66453	27017.4	86.034	80.3232	6.05104	27.1324	92.8799	84.8734	4.02247	27244.4	79.6883	75.2333	3.87237	27305.4	88.7362	80.5337	3.80782	26947.4	87.1782	80.9824	4.18263	27162.4	81.0495	77.3382	4.98046	26968.4	81.5257	79.5965	4.26794	27434.4	82.8493
27267.9	81.8101	77.0905	5.0352	27522.9	94.4891	89.9614	3.80952	27120.9	86.1166	81.2476	5.80129	27730.9	86.5829	79.645	6.54886	27527.9	83.874	78.7117	6.32905	27248.9	85.9481	80.2074	6.48325	27.3709	92.267	84.2792	3.8427	27482.9	79.7614	75.4095	3.99031	27539.9	89.0456	80.6763	3.9202	27176.9	88.4029	81.5911	4.38174	27397.9	79.254	79.4951	4.9772	27204.9	81.0289	79.8553	4.50399	27670.9	81.5656
27504.4	82.2078	80.1664	5.0448	27774.4	95.3115	91.2428	3.83968	27354.4	85.9393	80.8648	5.80129	27966.4	86.8857	77.5733	6.53583	27763.4	84.2294	76.9772	6.62761	27486.4	85.8622	80.2958	6.11483	27.6074	92.7899	84.7451	3.92135	27715.4	80.664	75.4556	3.72052	27771.4	88.5489	79.5689	3.84691	27413.4	86.4254	82.7907	4.15419	27634.4	80.1342	80.0178	4.79316	27440.4	80.7026	79.2797	4.0303	27905.4	79.8768
27743.9	83.8604	80.0275	5.1408	28009.9	97.4673	90.4887	3.7619	27587.9	85.0351	81.6433	5.98869	28202.9	85.6973	78.7101	6.15798	27997.9	83.0969	77.6775	6.59711	27721.9	86.812	80.6785	6.40191	27.8419	92.7788	84.1477	3.79936	27951.9	80.4091	76.1746	3.84491	28007.9	89.1124	79.3141	4.14658	27651.9	88.6726	81.7604	4.13772	27867.9	80.1805	77.8026	4.88762	27677.9	80.0482	79.0675	4.20734	28139.9	80.0908
27986.4	82.9042	78.2569	4.9264	28245.4	97.1589	90.5531	3.70952	27821.4	86.3802	81.6189	6.10824	28437.4	85.0789	80.5912	6.39251	28230.4	83.5412	78.5212	6.63403	27960.4	85.9125	81.172	5.68581	28.0794	95.09	85.0714	3.85393	28186.4	81.4497	76.4079	3.82553	28244.4	88.0065	81.3301	3.80945	27814.4	88.8138	82.8339	4.48353	28104.4	80.2236	79.7751	4.95114	27913.4	81.4566	79.4984	4.18022	28376.4	80.4749
28150.8	82.2386	78.1583	5.3728	28480.8	96.0623	90.3537	3.58889	28061.8	86.8355	83.5765	5.89015	28671.8	85.6828	79.9674	6.29967	28467.8	84.8094	77.0651	6.19904	28194.8	86.3193	79.9116	5.83892	28.3138	95.09	84.4643	4.04976	28420.8	81.1201	76.8524	3.86914	28481.8	87.7883	81.859	3.94788	28046.8	85.6886	80.762	4.1482	28338.8	78.8003	78.6165	4.89902	28146.9	80.2412	80.4373	4.25997	28610.8	79.5964
28385.3	82.8961	79.0695	5.2176	28715.3	96.2414	89.9759	3.68889	28293.3	86.3466	82.5016	6.17932	28910.3	85.0177	79.7182	6.50651	28703.3	84.1616	76.8795	6.92777	28433.3	86.0081	80.9695	5.78628	28.5513	93.7694	85.2841	3.96148	28654.3	82.8442	76.1333	3.86107	28718.3	87.3632	80.3333	3.97068	28298.3	90.2424	81.8962	4.07036	28583.3	78.8115	79.7654	4.7215	28406.3	82.754	79.5852	4.27113	28846.3	79.9011
28619.8	81.9107	80.2213	4.9408	28874.8	97.0171	91.5273	3.7	28531.8	88.1725	82.2476	5.95638	29143.8	84.8374	79.9511	6.06026	28940.8	85.3247	78.3094	6.67416	28666.8	87.4943	81.1077	5.50399	28.7888	93.9431	84.8247	3.80417	28888.8	82.3442	77.7841	3.84006	28950.8	88.4593	81.2163	4.04723	28529.8	88.6629	82.3259	4.1003	28747.8	78.345	77.0534	4.73779	28569.8	81.2556	80.0225	4.36523	29081.8	79.8801
28855.3	80.8506	79.7334	4.9648	29108.3	96.1012	90.0161	3.67619	28769.3	86.0751	80.9707	6.22294	29393.3	85.9919	78.9984	6.87296	29186.3	84.9612	77.9397	6.38202	28901.3	84.4408	82.8215	5.91547	29.0243	93.9479	84.9448	3.82183	29120.3	81.8685	77.419	3.95638	29183.3	89.7606	80.266	3.85179	28765.3	89.9518	82.5096	4.30838	28983.3	79.7013	78.1052	4.72313	28802.3	81.8826	80.1109	4.17225	29320.3	79.9676
29090.8	83.0308	79.9015	4.9088	29345.8	96.9782	90.0595	3.84444	29005.8	87.1757	83.101	6.24394	29632.8	83.3269	81.8844	6.33225	29346.8	84.1874	77.8388	6.59872	29137.8	83.778	80.9421	5.91388	29.2588	93.4834	84.6364	3.99679	29356.8	82.2614	75.9698	3.76898	29418.8	88.285	81.8942	3.88925	28999.8	88.7448	81.2444	3.95509	29217.8	80.2141	79.534	4.78827	29035.8	82.3891	81.5868	4.08293	29553.8	79.7504
29327.3	83.263	77.7754	4.9168	29579.3	95.2928	89.9486	3.66032	29248.3	87.5431	83.1922	6.05331	29867.3	86.3398	80.5472	6.40554	29583.3	84.1212	77.0228	6.72873	29377.3	87.2026	80.9855	6.03349	29.4983	93.8183	84.7841	3.7191	29591.3	81.3019	76.0905	3.89499	29653.3	88.0016	81.7772	3.8013	29234.3	88.9791	83.6374	4.26647	29455.3	79.3866	77.2848	4.97883	29269.3	82.4084	81.0386	4.00957	29790.3	81.1799
29563.8	83.263	79.3877	5.0512	29816.8	96.4065	89.4277	3.77143	29409.8	87.1534	82.8094	5.93215	30105.8	85.6522	81.8893	6.59935	29819.8	83.4685	78.0456	6.5634	29610.8	84.1378	82.418	5.7815	29.7358	95.0695	85.4172	3.80578	29828.8	81.2727	77.3683	3.94023	29883.8	89.5326	80.7788	3.95114	29396.8	89.2584	82.9137	4.42216	29682.8	79.7013	78.11	4.82248	29502.8	81.8826	81.0064	4.04147	30024.8	80.0859
29799.3	82.3231	78.8595	5.104	30052.3	96.2632	88.5241	3.90476	29645.3	85.9553	82.0114	6.14216	30340.3	85.7375	78.8909	6.64332	30053.3	84.336	78.8974	6.55698	29849.3	84.5186	81.8264	5.92504	29.9803	93.2686	85.3555	3.68379	30061.3	81.3279	76.5349	3.89015	30117.3	89.4267	81.4936	3.78176	29630.3	88.2937	81.0176	4.16467	29916.3	78.6118	78.4935	4.83388	29740.3	80.6125	79.9228	4.11802	30259.3	80.0859
30036.7	83.0487	79.1696	5.1184	30285.7	97.553	90.0241	3.91905	29882.7	86.4728	81.7785	5.7916	30576.7	86.6264	80.171	6.27524	30292.7	84.4717	79.5326	6.69823	30095.7	84.6467	79.8103	5.97608	30.1427	96.5324	84.6088	3.95666	30300.7	82.4058	77.127	3.81745	30354.7	88.3274	83.024	4.09609	29865.7	88.7448	81.3307	4.09731	30150.7	80.1438	78.4466	4.91368	29975.7	81.9695	80.0563	4.07337	30496.7	79.9092
30269.2	81.8036	78.2601	5.1024	30523.2	96.0483	90.0579	3.65397	30116.2	86.9601	82.101	5.94507	30814.2	85.62	81.7476	6.77036	30527.2	83.9774	78.57	6.73034	30257.2	86.812	83.1254	6.04625	30.3762	93.1738	85.3523	3.94703	30546.2	81.7955	76.3381	3.84976	30588.2	89.5147	81.5737	3.98208	30097.2	89.5554	83.6118	4.27695	30390.2	79.516	79.1392	4.84039	30215.2	78.8714	79.5	4.41467	30733.2	80.5365
30506.7	83.164	77.3118	5.0448	30756.7	95.4969	88.9662	3.87302	30351.7	85.9521	81.3355	6.01616	31049.7	87.0274	80.5358	6.43322	30765.7	83.6995	79.0081	6.76244	30490.7	85.6742	80.6592	6.3445	30.6127	94.0837	85.6266	3.97432	30785.7	81.6364	76.7492	3.92246	30823.7	88.6694	82.0897	3.86156	30331.7	87.2055	82.5799	4.04341	30622.7	79.5383	79.746	4.90554	30452.7	81.2556	80.3955	4.24083	30967.7	79.7002
30744.2	83.7338	78.7544	5.0016	30992.2	95.8084	90.1608	3.91111	30589.2	87.2987	79.3713	5.59128	31287.2	86.7295	80.3127	6.41531	31001.2	83.2068	78.0603	6.57624	30729.2	84.9109	82.0852	5.60925	30.8472	94.1754	85.0747	3.75441	31022.2	82.2451	77.1587	3.91922	31057.2	89.2362	81.0529	3.82248	30564.2	88.7384	82.8498	4.11976	30857.2	80.7812	79.0032	5.02932	30701.2	83.3859	80.4823	3.97608	31203.2	80.8185
30978.7	84.0795	79.8788	4.9616	31223.7	96.3411	88.8875	3.79841	30824.7	87.8419	81.1238	5.80775	31521.7	87.9243	79.3241	6.01629	31237.7	84.7981	80.1384	6.51685	30962.7	85.5592	81.3408	5.86603	31.0837	93.2085	85.539	3.83467	31257.7	82.3052	75.9635	3.8643	31292.7	88.8941	80.774	3.69055	30797.7	88.0209	82.516	4.12126	31090.7	80.6853	80.0647	4.78339	30859.7	80.8489	80.0691	4.24083	31435.7	79.5721
31213.2	82.487	77.7108	4.864	31457.2	97.3349	90.4325	3.67937	31057.2	86.8307	82.4235	6.24879	31760.2	84.7214	79.9984	6.18567	31473.2	86.1438	79.8208	6.42857	31198.2	86.8865	81.0916	6.24242	31.3192	95.703	85.4886	3.98234	31493.2	81.4237	77.9921	3.93861	31527.2	91.2915	82.5369	3.86808	31033.2	89.5233	82.7492	4.10629	31323.2	79.4984	78.5113	4.97068	31094.2	80.6141	78.6592	4.33174	31673.2	79.2301
31446.7	84.1997	78.4895	4.816	31692.7	95.9361	91.0145	3.64286	31291.7	87.3626	80.9121	5.81906	31994.7	86.6361	80.9821	6.29967	31710.7	83.8708	78.5993	6.96308	31431.7	84.7877	82.373	6.13557	31.5537	94.5608	85.375	3.75923	31726.7	82.2516	77.3206	4	31764.7	90.1922	82.0962	3.78827	31272.7	87.6517	82.1358	4.25599	31556.7	80.8243	79.2282	4.90717	31326.7	79.7765	80.1254	4.04625	31924.7	79.4489
31682.1	81.8653	79.3425	5.0576	31926.1	95.0654	89.4871	3.80317	31525.1	88.0319	81.9935	6.05008	32231.1	85.4364	80.6678	6.61238	31945.1	85.832	77.6287	7.05297	31670.1	86.8784	82.1785	5.96332	31.7901	94.4961	85.1981	3.90369	31961.1	82.7208	78.2317	3.91115	32002.1	89.4886	80.7035	3.79316	31509.1	86.5249	81.6406	4.2979	31790.1	81.2652	79.2735	4.86808	31561.1	81.7026	81.0048	4.0638	32158.1	79.8055
31912.6	83.6575	79.1955	4.8464	32166.6	97.3614	90.4678	3.78413	31760.6	88.5032	80.3534	6.00646	32463.6	87.2432	81.0521	6.03583	32184.6	83.9903	77.1384	6.39326	31905.6	85.6483	81.9196	5.76396	32.0256	93.1548	84.3734	3.77528	32195.6	83.2192	77.7333	3.8853	32238.6	91.8013	84.2644	3.79967	31745.6	88.3852	82.0655	4.21407	32022.6	78.9553	79.5129	4.76059	31796.6	82.537	80.2283	4.19298	32395.6	79.0632
32147.1	82.1494	78.2197	5.1376	32399.1	97.7804	89.6141	3.80635	31994.1	87.3211	81.7068	6.07593	32701.1	86.6087	80.3648	6.0684	32416.1	84.8611	76.4495	6.69663	32139.1	86.6418	83.9148	5.91547	32.2631	94.4313	85.8084	3.81059	32433.1	80.7549	77.8048	4.03716	32472.1	90.2606	83.3798	3.92508	31994.1	89.4205	83.9345	4.20359	32259.1	81.647	79.589	4.78827	32033.1	82.3923	80.9646	4.07815	32630.1	80.731
32400.6	82.0195	80.2132	4.9744	32633.6	96.1308	88.3376	3.93016	32226.6	86.8147	81.0928	6.22132	32933.6	84.5105	79.0163	6.51954	32652.6	85.1115	78.0961	6.75923	32376.6	86.6499	80.6367	5.88676	32.4976	93.8152	85.8182	3.94061	32667.6	82.6948	77.4143	4.22779	32707.6	89.8502	82.3446	4.01629	32227.6	88.6902	82.4633	4.28743	32492.6	80.262	79.3398	4.99511	32269.6	83.8971	82.3151	4.08612	32867.6	79.8476
32631.1	82.9351	78.5218	4.9984	32867.1	97.3193	89.8875	3.60159	32462.1	87.6342	82.1775	5.91115	33170.1	83.9114	82.1026	6.2215	32887.1	85.1357	78.5261	6.91332	32612.1	86.5705	82.0032	5.86124	32.7311	95.1027	85.9854	3.95666	32901.1	81.9951	78.1635	3.87237	32944.1	89.0912	80.8942	3.87948	32463.1	88.9005	83.5431	4.22006	32727.1	80.3435	78.6828	4.89088	32503.1	80.8087	79.6913	4.07656	33104.1	81.3031
32866.6	82.6071	78.6834	5.0256	33107.6	95.9502	90.1849	3.78413	32703.6	87.5288	80.9397	6.11632	33403.6	86.5105	80.8664	6.27524	33120.6	86.2956	78.5293	6.44783	32845.6	86.4781	81.8199	5.85008	32.9706	93.4344	85.1964	3.80417	33141.6	81.1006	78.8175	3.9063	33177.6	88.4365	83.0369	3.99023	32697.6	87.3194	83.492	4.22605	32961.6	80.4073	79.5728	4.87296	32743.6	82.59	79.8183	4.19458	33338.6	79.8412
33102.1	84.1461	80.1454	5.0688	33342.1	97.6495	90.4823	3.73651	32934.1	86.2764	80.2785	5.83522	33639.1	85.7504	80.5977	6.50814	33355.1	85.0355	80.228	6.63724	33081.1	86.8185	81.7572	5.92026	33.2051	93.2148	85.3474	3.90369	33375.1	82.3734	76.9016	3.97092	33411.1	89.7997	82.4712	3.81759	32935.1	87.9374	81.7029	4.27395	33202.1	80.8067	78.5825	4.88274	32980.1	80.7685	81.5981	4.21212	33574.1	81.5608
33337.6	83.0227	78.9855	4.792	33579.6	97.5374	87.9936	3.76825	33169.6	87.3562	82.6107	6.22132	33873.6	86.0773	79.9658	6.25407	33591.6	84.3651	77.5293	6.94382	33316.6	85.3841	81.582	5.99362	33.4385	93.4202	87.1331	3.82665	33609.6	82.7386	78.5222	3.98384	33647.6	89.4349	81.1923	3.82573	33170.5	88.3323	83.0032	4.08683	33364.6	80.6965	79.4094	5.03583	33212.6	81.9598	80.8199	4.06699	33809.6	80.3323
33576	81.4058	80.3441	4.7584	33817	96.7773	90.9357	3.51746	33404	87.4026	80.8844	5.89338	34117	86.3398	80.5765	6.37785	33836	84.9532	78.9577	6.25682	33552	85.2853	82.8955	6.02073	33.674	92.5387	84.6591	3.79454	33846	82.7321	78.4016	3.93376	33884	90.2785	82.2276	3.74267	33404	89.8122	82.0639	4.30389	33598	79.7444	78.9434	4.96906	33445	80.8167	80.9791	4.13238	34047	81.4149
33811.5	81.2192	78.4249	4.784	34055.5	96.8069	90.5354	3.72222	33641.5	86.746	82.601	6.14378	34282.5	86.5749	82.07	6.65472	33997.5	84.5929	78.6971	6.54414	33788.5	85.9692	83.9952	5.98884	33.9085	92.8404	84.4903	4.01605	34085.5	81.8604	79.0841	3.73021	34117.5	88.0733	83.399	3.80782	33681.5	87.6854	82.6581	4.2006	33831.5	80.1406	78.5777	4.91042	33680.5	81.8408	79.1158	3.92823	34284.5	79.906
34044	82.2841	77.8142	4.9008	34287	96.3053	89.545	3.66349	33884	88.8834	82.5749	6.07593	34519	85.0032	81.8192	6.31433	34233	84.2003	79.3274	6.51685	34026	86.3209	82.545	5.88676	34.145	93.9874	86.6201	3.87801	34320	83.1656	76.954	3.90307	34355	89.3958	83.5	3.93974	33847	88.8074	81.7572	4.11527	34067	79.9824	78.2346	4.89088	33915	82.7074	81.7958	4.22169	34519	79.684
34277.5	81.362	80.1632	4.9296	34524.5	96.0639	89.9003	3.64762	34046.5	87.3435	82.1678	5.97738	34751.5	85.8583	80.5489	6.37948	34470.5	85.2262	77.1889	6.4382	34261.5	86.2382	84.7878	5.81818	34.3795	94.4502	85.7727	3.79133	34553.5	82.2711	78.8968	3.78352	34592.5	90.7313	81.3974	3.8127	34080.5	90.4173	83.1581	4.11377	34298.5	80.1821	79.1392	5.21661	34151.5	83.4662	80.5225	4.07974	34753.5	81.7326
34511	81.5519	78.811	5.0032	34758	97.8193	90.0048	3.8254	34286	87.3179	82.342	6.15832	34986	86.6924	80.0961	6.06026	34704	83.4782	78.8339	6.7496	34499	86.6159	82.828	6.23604	34.628	95.2907	84.2321	3.76244	34788	82.9481	78.0095	3.74313	34826	88.7801	82.4503	3.88111	34316	87.7063	81.853	4.16916	34536	78.9696	77.0372	4.66287	34387	81.7395	80.4035	4.26156	34990	79.2723
34746.5	82.164	79.2084	4.888	34992.5	96.4782	90.9051	3.65873	34518.5	87.0064	83.1156	6.0517	35222.5	86.0338	80.9739	6.32248	34941.5	84.357	78.3632	6.94864	34744.5	85.8687	82.2974	5.83254	34.7915	93.7141	84.4172	4.02247	35023.5	83.9221	76.6651	4.09047	35059.5	89.5375	83.8702	3.95277	34553.5	87.2295	83.9473	4.06886	34772.5	80.5607	79.5065	4.92671	34622.5	82.791	82.246	4.23764	35227.5	79.0632
34981	82.5893	79.5929	4.8176	35227	96.3847	89.8633	3.71746	34751	87.877	82.645	6.09693	35461	85.913	80.0863	6.28176	35178	83.6753	77.6906	6.70626	34908	85.5689	83.4132	6.07656	35.026	94.4566	85.6542	3.80578	35262	80.9724	78.519	4.02585	35296	90.2362	81.8013	3.82736	34789	89.7705	82.1134	4.13623	35006	79.7173	78.9272	4.87785	34855	81.8923	79.7556	4.10048	35460	78.6985
35216.4	83.6153	78.8013	4.7456	35462.4	97.2866	89.1447	3.8	34986.4	88.0208	82.9593	6.09855	35696.4	85.9372	80.2671	6.39577	35415.4	84.3053	77.0782	6.5923	35143.4	85.5381	82.9839	6.1866	35.2584	93.9052	85.4091	3.72713	35494.4	82.0341	77.3698	3.87237	35532.4	90.4446	81.9824	3.81107	35021.4	87.6035	82.3706	4.11677	35238.4	81.5559	79.0987	5.17915	35090.4	84.6141	80.2733	4.19298	35695.4	80.7164
35457.9	81.6071	78.2827	4.9488	35697.9	97.6121	90.5064	3.68254	35222.9	88.147	81.8876	6.19225	35935.9	85.657	79.715	6.29479	35651.9	84.2213	77.4479	6.58748	35379.9	85.5656	81.7026	5.9362	35.4959	93.6856	84.9789	3.8427	35732.9	82.8523	77.6	3.78998	35771.9	89.829	83.5208	3.94463	35258.9	86.6437	82.7284	4.23802	35472.9	80.8307	78.8188	4.93974	35334.9	81.8875	80.8424	4.04944	35929.9	80.5575
35690.4	82.487	81.1228	4.792	35972.4	96.6184	90.5949	3.65397	35461.4	88.484	81.6596	6.15024	36171.4	87.0467	81.2915	6.63844	35888.4	84.433	79.5684	6.52167	35614.4	86.8882	83.0965	6.07974	35.7314	95.4439	85.3474	3.78652	35967.4	80.9058	79.0365	3.8853	36007.4	90.4593	82.8029	3.7557	35505.4	89.8026	81.9489	4.34132	35705.4	80.845	79.835	4.88274	35565.4	82.8601	81.1833	4.12121	36166.4	80.188
35926.9	82.8506	79.2165	4.7936	36205.9	96.31	89.3408	3.76508	35694.9	86.7109	81.3746	6.09532	36408.9	85.9678	79.4658	6.37948	36125.9	84.1163	76.2476	6.51204	35848.9	86.1524	82.0852	5.97129	35.9689	96.2401	85.2045	3.79615	36204.9	82.1429	79.7524	3.96446	36241.9	89.1336	83.1635	3.88274	35743.9	90.0064	82.9169	4.26198	35966.9	81.77	77.835	4.97231	35804.9	82.0225	80.9695	4.05901	36399.9	79.7747
36161.4	84.2549	80.5121	4.88	36443.4	96.3551	91.283	3.62063	35930.4	88.7109	81.9723	5.90468	36640.4	87.7295	80.614	6.47394	36361.4	84.462	77.6384	6.5634	36084.4	86.1378	83.9389	6.06858	36.2014	95.3823	86.6818	3.97271	36440.4	82.2581	79.0873	3.78352	36475.4	90.8257	82.7644	4.02932	35980.4	88.9358	81.3786	4.08234	36129.4	80.5128	79.7298	4.84365	36038.4	84.0643	80.635	4.05582	36647.4	80.3744
36398.9	82.7679	79.0404	4.7088	36677.9	98.2399	91.8907	3.75397	36161.9	86.8802	79.715	6.02746	36877.9	87.9243	80.6417	6.21824	36596.9	84.4766	78.6906	6.63242	36317.9	86.2674	82.6447	5.93142	36.4359	93.3649	84.4188	3.88764	36674.9	82.1396	78.2952	3.93053	36711.9	89.6889	82.7869	3.85505	36215.9	89.8716	81.262	4.08084	36363.9	80.484	78.9191	4.88274	36275.9	83.9325	81.3633	4.17863	36812.9	79.3096
36633.4	82.0227	79.4976	4.8176	36912.4	96.6807	91.2251	3.74603	36398.4	87.3003	82.8648	6.19709	37112.4	86.4654	81.4153	6.9772	36833.4	85.7431	78.7003	6.69663	36551.4	87.4992	83.5965	6.01595	36.6704	95.3665	85.6753	3.79775	36909.4	82.0666	78.6349	3.78837	36945.4	88.1336	84.3317	3.88274	36451.4	88.8411	81.516	4.1003	36599.4	80.2125	78.411	4.73453	36511.4	82.7781	81.1045	4.08293	37048.4	81.0211
36885.8	83.2744	78.8562	4.6512	37150.8	96.6231	90.4502	3.93175	36639.8	88.3818	81.6792	6.63328	37348.8	85.62	78.9121	6.58306	37069.8	85.6882	78.7541	6.56501	36789.8	86.1232	81.6415	6.1866	36.9058	94.8483	85.5909	3.91814	37145.8	81.4091	78.2333	3.9483	37181.8	89.8795	81.1683	3.74756	36683.8	89.6196	82.3099	4.03743	36835.8	80.0479	79.246	4.96091	36743.8	83.3087	80.4711	4.02073	37284.8	80.7585
37122.3	83.6299	79.1373	4.952	37389.3	97.6589	90.7717	3.71587	36873.3	86.2077	81.9414	5.99515	37581.3	88.2222	81.4756	6.3241	37305.3	85.5945	78.5521	6.5297	37024.3	84.5673	81.5981	5.75917	37.1423	95.0616	85.7045	3.88604	37380.3	83.4188	78.4381	3.87076	37414.3	90.0456	82.2099	3.85831	36915.3	88.3644	82.1038	4.25599	37082.3	80.5447	77.8738	4.87134	36977.3	83.0386	81.7428	3.95694	37520.3	80.1037
37358.8	83.487	80.9418	4.8224	37623.8	94.3271	91.2685	3.60317	37141.8	86.1677	83.4381	6.47658	37815.8	87.6232	80.671	6.50489	37542.8	85.0598	78.1254	6.61637	37263.8	85.1361	82.0579	6.10367	37.3768	96.1643	85.6185	3.7175	37615.8	81.1672	79.4937	4.00969	37660.8	89.1889	84.0128	3.94951	37156.8	90.3435	82.2987	4.26946	37248.8	80.6006	79.6537	5.02606	37208.8	82.8682	81.4502	4.16746	37754.8	80.8136
37591.3	83.4854	78.4588	4.5792	37862.3	95.9798	89.3055	3.65556	37304.3	86.8594	81.5147	6.09855	38050.3	86.6393	80.645	6.41368	37777.3	86.2763	79.1368	6.53612	37495.3	87.0502	82.6785	5.99522	37.6093	94.7425	83.5698	3.79615	37852.3	82.4156	77.1825	3.88207	37823.3	89.943	83.1346	3.87622	37389.3	89.5056	82.4265	4.34731	37480.3	80.1805	78.2589	5.11889	37442.3	83.0868	81.217	4.13078	37990.3	81.4878
37829.8	82.3214	79.6995	5.0064	38095.8	96.9891	89.8392	3.64127	37553.8	86.7252	81.7573	6.2391	38284.8	86.8132	81.1938	6.2329	38014.8	84.7415	77.5489	6.42376	37728.8	86.2237	84.0161	6.10207	37.8448	93.793	85.1185	3.93579	38084.8	83.5065	78.2635	3.86107	38061.8	88.4332	82.3157	3.85831	37625.8	90.4607	81.9026	4.06737	37714.8	80.8498	79.2476	4.9316	37679.8	82.3762	80.7154	4.14673	38224.8	80.7861
38065.3	86.4919	80.3215	5.0352	38331.3	95.6589	90.7428	3.78095	37713.3	87.738	81.3339	6.10824	38521.3	86.8438	80.4088	6.44463	38249.3	85.1341	79.1091	6.73355	37964.3	85.0276	81.6045	5.98246	38.0833	94.1991	85.8182	3.82986	38319.3	82.1169	77.5968	3.88368	38294.3	89.7606	81.7853	3.86156	37856.3	87.4623	83.4169	4.38323	37950.3	80.5335	80.4757	4.87134	37914.3	83.3103	81.3907	4.04466	38459.3	81.8639
38299.8	83.4562	78.6607	4.7824	38565.8	97.0576	90.0209	3.74762	37949.8	88.7508	82.7182	6.28756	38763.8	85.9452	78.7182	6.33876	38492.8	85.3118	78.1726	6.30498	38200.8	87.5478	83.6592	5.91228	38.3198	93.6351	84.9237	3.78973	38552.8	81.8312	79.6714	3.77221	38530.8	91.3046	82.4183	3.92997	38091.8	90.1172	82.9569	4.20509	38188.8	81.0527	79.4223	4.87622	38151.8	83.746	81.9839	3.90271	38692.8	79.4182
38532.2	83.1542	79.546	4.8144	38799.2	97.1293	90.7974	3.69524	38184.2	87.893	81.3941	6.23586	38926.2	86.3205	80.2785	6.34691	38656.2	84.3215	78.8958	6.52809	38434.2	87.765	81.9759	5.96651	38.5532	93.9242	86.1981	3.76886	38789.2	83.1234	79.0921	3.93861	38765.2	89.4088	81.0417	3.7557	38326.2	91.512	83.107	4.21257	38428.2	81.0847	80.7816	5.22638	38388.2	84.8698	80.7428	3.91069	38927.2	79.8606
38763.7	82.2321	81.9677	4.9008	39032.7	98.3785	90.1061	3.69365	38348.7	87.6565	83.0537	5.95153	39160.7	85.752	81.8241	6.42182	38890.7	85.6494	79.5554	6.90048	38667.7	87.5122	83.2074	5.98246	38.7907	95.207	85.7386	3.6549	39028.7	82.1315	78.4778	3.94669	39000.7	89.6596	83.7853	3.83713	38563.7	88.3547	82.5655	4.12425	38662.7	79.6789	78.9919	4.92671	38619.7	82.7572	82.9164	3.95694	39160.7	80.2982
39001.2	83.7776	79.1438	4.7568	39267.2	97.609	91.2235	3.69841	38586.2	86.9377	81.4186	6.35057	39398.2	86.6586	80.6205	6.28339	39128.2	85.1502	77.1906	6.26164	38901.2	86.2123	84.537	6.13397	39.0242	94.6461	86.0503	3.85554	39265.2	82.2013	78.7333	3.9063	39233.2	90.5179	84.7724	3.74756	38797.2	87.3531	84.7268	4.06138	38896.2	79.992	79.2686	5.05375	38855.2	83.1688	82.3859	4.14833	39396.2	81.0632
39238.7	83.2305	78.4313	4.8256	39501.7	96.7134	89.1543	3.87143	38821.7	88.73	82.487	6.22617	39630.7	87.2528	81.7492	6.39577	39361.7	84.7221	77.5733	6.68379	39136.7	86.9887	82.8907	6.2823	39.2667	95.387	85.0779	3.90048	39502.7	81.8766	79.1317	3.95477	39468.7	91.2427	82.7083	3.87296	39032.7	86.6886	82.6454	4.26647	39129.7	80.2843	77.5243	4.92182	39086.7	84.3264	81.9068	3.95534	39632.7	80.4814
39475.2	83.0795	81.1002	4.9488	39734.2	97.8645	89.8923	3.78095	39060.2	87.1358	81.5749	6.0937	39865.2	86.6119	81.4723	6.72801	39597.2	83.8708	79.9853	6.42697	39381.2	84.8266	82.4341	6.18022	39.4312	95.455	85.9643	3.7801	39734.2	83.7321	79.046	3.83845	39701.2	90.6971	82.9038	3.82573	39268.2	89.0498	84.2013	4.1482	39364.2	79.3642	77.3042	5.07492	39320.2	81.9389	82.7717	4.05582	39867.2	80.7455
39709.7	83.9481	79.1922	4.8224	39970.7	96.4517	89.0547	3.79841	39294.7	87.3355	81.2459	6.10339	40102.7	85.8615	79.8567	6.2785	39830.7	84.6834	78.9446	6.59551	39543.7	86.6953	82.6768	5.874	39.6647	92.9368	85.3425	3.94864	39984.7	81.4253	79.8317	4.05008	39938.7	90.6059	81.4696	3.86971	39501.7	88.8555	83.1326	4.16617	39597.7	80.8131	78.157	4.78664	39555.7	83.6576	82.037	4.14354	40102.7	81.637
39948.2	84.9302	78.9838	4.9664	40205.2	95.4081	91.8859	3.7746	39531.2	87.6438	82.3567	6.15186	40338.2	85.0789	80.7166	6.1987	40067.2	84.5267	78.0049	6.21027	39780.2	86.3987	82.5096	6.14195	39.9022	95.4882	87.1899	3.73836	40219.2	83.7841	78.0921	3.94992	40171.2	90.5912	82.5913	3.7329	39737.2	89.5843	82.9585	4.07186	39835.2	79.7843	79.61	4.86645	39793.2	83.6479	82.574	4.09569	40337.2	80.7261
40183.7	84.2208	79.2439	4.7136	40440.7	95.9984	90.9469	3.63333	39766.7	86.6534	82.5521	6.03069	40573.7	87.256	81.1417	6.12378	40300.7	85.0711	78.6547	6.50722	40013.7	86.2577	83.5354	5.93142	40.1377	94.0964	85.2679	3.83146	40454.7	81.2565	79.5508	3.8853	40404.7	89.7818	82.2484	3.81107	39971.7	89.0626	84.5272	4.10629	40069.7	80.5575	80.2848	4.92671	40040.7	82.6688	81.3971	4.02392	40572.7	81.1669
40420.1	82.224	79.0921	4.688	40675.1	97.1526	89.8633	3.74921	40003.1	86.4329	82.2606	5.96607	40808.1	85.723	81.3909	6.05212	40537.1	85.7367	78.8257	6.92295	40247.1	88.4182	84.09	6.20574	40.3751	94.6051	86.4448	3.86677	40689.1	83.4432	79.281	3.85137	40638.1	91.1091	83.9199	3.9544	40216.1	89.0883	82.0927	4.28743	40303.1	81.3435	79.0469	4.89577	40279.1	83.1624	82.0756	4.02392	40809.1	82.0535
40656.6	85.5763	80.8772	4.8016	40910.6	97.7399	90.7026	3.74286	40235.6	86.7332	81.487	6.00323	41044.6	86.4267	80.1922	6.17101	40772.6	84.8158	78.4674	6.93258	40479.6	87.9028	82.754	6.20574	40.6106	94.2812	86.9756	3.77849	40924.6	82.4107	78.3206	3.958	40872.6	88.3485	81.9792	3.90554	40381.6	89.252	81.7812	4.23653	40538.6	82.238	78.8689	4.92671	40509.6	82.8087	81.7733	4.32376	41046.6	80.4263
40892.1	82.7143	79.5137	4.8288	41146.1	97.2508	89.4148	3.92857	40475.1	87.8562	82.7964	6.06785	41278.1	88.2029	82.0016	6.51466	41009.1	85.4297	77.9251	6.34831	40716.1	85.1329	83.3441	5.94737	40.8481	95.9542	86.7403	3.79615	41159.1	81.9448	79.1778	3.87884	41106.1	90.2932	83.6955	3.93648	40615.1	89.4141	82.8962	4.19012	40773.1	81.9856	78.5599	4.85342	40743.1	84.1045	82.9518	3.99522	41290.1	80.846
41123.6	82.8036	81.1002	4.9504	41381.6	94.7477	89.8023	3.74762	40709.6	86.5335	83.2362	6.02423	41516.6	83.5926	81.5993	6.557	41243.6	84.9596	77.9951	6.60514	40948.6	83.6937	83.6817	5.97927	41.0806	94.3128	85.8896	3.92937	41393.6	81.6753	79.6556	3.80129	41340.6	91.0717	82.6554	3.80945	40851.6	87.8732	83.2843	3.9506	41007.6	80.1661	78.9175	4.96743	40977.6	82.9132	81.508	4.13397	41454.6	80.6921
41372.1	83.4188	79.6898	4.888	41618.1	97.4143	91.2492	3.84444	40946.1	88.4696	82.0928	6.1454	41747.1	85.7826	81.7541	6.43322	41478.1	85.0517	78.7231	6.43339	41181.1	87.9789	84.1318	5.86603	41.3161	93.3444	84.6331	3.89727	41632.1	81.164	78.9016	3.94023	41577.1	92.0228	83.7965	3.71661	41088.1	90.2713	83.0112	4.05539	41246.1	81.6198	80.6197	4.87459	41213.1	83.8585	80.4502	4.10526	41687.1	79.7634
41603.6	83.763	77.5961	4.8976	41853.6	97.5452	89.5756	3.7381	41180.6	87.2412	81.4072	6.36995	41981.6	86.4928	80.4235	6.38274	41713.6	85.0824	79.93	6.73836	41341.6	85.7439	84.5129	6.12281	41.5536	95.6477	86.1023	3.98716	41871.6	81.289	78.1825	3.93861	41811.6	91.9218	84.2756	3.85342	41324.6	89.8909	82.8051	4.21557	41482.6	80.0863	78.2346	4.79479	41448.6	84.0466	82.0225	4.0303	41922.6	80.6467
41841.1	83.224	78.1535	4.816	42091.1	97.7196	89.7588	3.76667	41417.1	86.7588	82.4381	6.83037	42218.1	86.5652	81.1661	6.37296	41948.1	86.9031	79.8208	6.66774	41571.1	87.2755	82.9759	5.92504	41.7881	94.1675	86.9724	3.69663	42104.1	81.8766	80.2381	3.96931	42048.1	90.7134	81.6923	4.01629	41559.1	88.9872	82.8898	4.18114	41733.1	81.1086	78.9013	4.86645	41686.1	82.365	82.2138	4.16587	42159.1	79.6321
42077.5	83.6055	79.7157	4.568	42325.5	96.405	88.4228	3.82222	41652.5	87.6901	82.0179	6.25687	42453.5	87.2045	80.1303	6.24756	42182.5	86.2908	77.8664	6.63242	41807.5	86.0308	83.2219	6.25359	42.0205	95.237	85.6396	3.79454	42338.5	82.3653	79.7952	3.89661	42297.5	90.5684	81.8782	3.8355	41795.5	87.9422	83.4329	4.05539	41971.5	80.5319	79.6909	5.22638	41919.5	82.2572	81.4116	4.16587	42395.5	80.4619
42310	83.1591	79.4233	4.96	42560	97.271	88.8103	3.83175	41889	86.845	81.3094	6.07108	42688	86.2496	81.671	6.44788	42418	86.2585	77.0407	6.52167	42040	87.0194	80.9469	5.83413	42.253	95.5024	85.0893	3.74799	42572	83.5682	78.9556	3.96123	42534	90.7997	81.5673	3.70521	42031	89.1188	81.762	4.22904	42204	79.1933	80.8689	4.76059	42153	83.299	80.4904	3.99522	42629	82.7731
42544.5	83.3588	78.0969	4.6112	42792.5	95.8801	91.5659	3.68413	42122.5	85.7125	81.2443	6.31018	42924.5	87.3977	78.943	5.9544	42653.5	83.9063	79.728	6.40931	42274.5	86.6062	82.2219	6.09729	42.4885	95.1848	85.7646	3.88122	42810.5	82.3929	79.7048	3.95153	42770.5	90.9104	82.6731	4.0114	42269.5	87.6758	81.8818	4.10778	42436.5	80.6661	78.5906	4.84691	42389.5	83.9759	81.8569	4.05263	42860.5	82.4554
42781	84.3831	80.3732	4.7296	43030	99.0498	89.6897	3.77937	42361	86.4952	83.2492	6.40065	43159	87.0918	80.6661	6.46743	42886	83.6656	78.0603	6.9374	42508	86.9498	83.3601	5.85805	42.721	93.9716	85.3036	3.83307	43044	83.4643	80.7444	3.90792	43003	91.3502	81.0593	3.84039	42507	88.9197	82.9984	4.09731	42671	80.3818	79.3997	4.83713	42620	83.8135	80.9823	4.1563	43098	79.7828
43016.5	82.9269	80.2714	4.7392	43263.5	97.2445	88.9389	3.79524	42598.5	88.6693	83.5342	6.01777	43405.5	85.6747	79.9316	6.3241	43127.5	83.9128	75.9593	6.38363	42743.5	86.8282	82.9051	6.03987	42.9535	95.6272	85.7013	3.67737	43277.5	83.7305	79.3524	3.78675	43238.5	91.4691	82.8878	3.90391	42741.5	89.817	81.7492	4.09581	42908.5	80.0639	78.7006	4.91857	42854.5	83.1817	82.0209	3.97448	43331.5	82.4263
43248	81.7045	79.0323	5.08	43496	96.2305	90.1334	3.75714	42835	88.7875	80.6987	6.18255	43566	86.3011	80.1368	6.7215	43288	85.6204	78.4365	6.59551	42979	87.8687	81.8457	5.8756	43.189	96.4013	85.8344	3.8427	43515	84.5065	78.4571	3.89176	43474	91.2427	82.6795	3.94625	42975	89.9711	82.2109	4.08383	43142	81.524	78.2443	4.75733	43091	84.09	81.2508	4.05104	43568	80.9903
43480.5	83.612	80.5654	4.6256	43730.5	97.6963	90.0611	3.83016	43069.5	86.7093	82.0619	6.30695	43821.5	88.1449	80.1368	6.5456	43525.5	85.7528	78.658	6.76404	43214.5	87.7196	83.2556	6.02392	43.4225	95.7235	86.5081	3.76565	43752.5	82.5373	79.0683	3.9063	43709.5	91.9935	81.7516	3.76547	43210.5	89.2761	84.4505	4.02545	43377.5	82.0208	78.1456	4.8127	43321.5	83.6431	81.328	4.10367	43802.5	81.9935
43713.9	84.6234	78.3118	4.8848	43963.9	97.6838	91.5627	3.80635	43305.9	86.6981	82.627	6.2601	44053.9	86.3816	81.2134	6.26059	43761.9	84.0808	78.728	6.63403	43447.9	87.611	83.0675	6.0622	43.66	93.8831	86.4042	3.8138	43986.9	84.2451	79.0873	3.86268	43943.9	91.1792	82.8189	3.80945	43443.9	88.6164	84.6038	4.22006	43617.9	81.1885	79.9466	4.51629	43558.9	84.0305	81.037	4.06061	44038.9	81.8784
43944.4	84.9156	78.9919	4.608	44201.4	95.9688	90.1817	3.85397	43541.4	86.7827	81.2459	6.10016	44287.4	87.5974	82.2459	6.75081	43995.4	85.9532	76.4919	6.61477	43683.4	86.2804	84.4132	5.90909	43.9034	93.951	86.5844	3.83628	44220.4	83.9172	80.6317	3.94992	44180.4	91.07	81.2949	3.94137	43675.4	88.9053	84.5719	4.17515	43850.4	80.2412	78.034	4.86482	43795.4	81.9662	81.1592	3.91707	44273.4	80.5057
44178.9	83.9156	79.8869	4.8848	44432.9	95.8069	90.0016	3.8	43778.9	88.8882	81.1678	6.21809	44522.9	86.8132	82.0049	6.61401	44229.9	86.3829	78.4642	6.36597	43926.9	86.8865	83.4646	5.92185	44.0669	95.2986	86.0714	3.8427	44454.9	84.4172	79.173	3.82714	44416.9	89.1564	81.8349	3.84528	43910.9	90.5152	83.5479	4.10629	44085.9	79.8562	78.788	4.80456	44029.9	83.4437	80.9807	4.18979	44509.9	81.248
44410.4	82.3003	78.9548	4.8368	44667.4	96.662	91.783	3.63016	44012.4	90.4712	82.1498	6.33603	44756.4	86.8808	79.6091	6.50814	44466.4	85.7787	77.6515	6.51525	44087.4	85.0551	84.8569	5.55024	44.3024	94.4155	86.5925	3.93419	44699.4	83.2094	78.8063	3.95315	44654.4	90.6678	84.4054	3.79967	44147.4	88.2761	81.3147	4.18862	44321.4	79.8083	80.0032	4.64821	44263.4	85.3569	80.4598	4.1563	44743.4	81.5608
44646.9	83.9432	78.7221	4.9184	44912.9	95.5935	89.3135	3.68571	44246.9	87.0272	83.0505	6.29887	44993.9	86.6506	79.6938	7.0684	44703.9	84.9338	77.8664	6.35474	44320.9	86.966	82.6511	5.91866	44.5369	94.9889	86.3409	3.687	44863.9	83.9724	79.7365	3.80775	44889.9	91.5293	82.1554	3.8013	44381.9	87.8796	82.8994	4.14222	44559.9	80.3642	80.4029	4.76873	44498.9	83.4357	79.8248	4.09888	44977.9	81.3598
44881.4	81.2078	80.3231	4.8096	45150.4	96.5374	90.9357	3.83492	44479.4	88.5224	82.5212	6.37641	45229.4	87.5056	80.9528	6.23779	44939.4	85.0258	77.1287	6.40128	44554.4	86.5608	82.0916	6.15949	44.7734	95.3965	86.9205	3.72392	45099.4	83.7127	79.4413	3.83199	45126.4	91.4967	81.8606	3.69218	44616.4	87.6677	83.9984	4.24701	44797.4	81.5176	78.657	4.74756	44742.4	82.9293	80.8296	3.88836	45212.4	80.893
45117.9	83.6672	78.6478	4.7632	45381.9	96.7882	90.0643	3.65873	44716.9	87.6358	84.0603	6.11147	45465.9	86.789	82.9381	6.65635	45172.9	87.2003	77.8111	6.60193	44787.9	87.1167	82.4341	5.80542	45.0049	95.1532	86.0974	3.89246	45333.9	83.5958	78.8429	3.76898	45358.9	89.5049	81.8766	3.84202	44865.9	89.1156	83.0096	4.04341	45028.9	80.2636	79.8981	4.91042	44980.9	82.5048	81.1431	4.04466	45448.9	82.2139
45354.4	83.6818	79.7706	4.7936	45616.4	95.8925	90.0402	3.7619	44951.4	89.3387	81.6645	6.06947	45702.4	86.6039	82.4479	6.73453	45411.4	83.8869	78.4202	6.40128	45020.4	85.5429	83.4068	6.19458	45.2414	95.4455	86.7451	3.72071	45569.4	83.4594	78.5206	3.8853	45592.4	90.8127	83.6538	3.9544	45101.4	88.6886	80.7907	4.47305	45266.4	80.8562	80.0049	4.92182	45211.4	82.127	81.7395	3.87241	45685.4	81.7682
45513.8	85.5893	78.1599	4.8368	45850.8	94.4502	89.7412	3.71746	45185.8	89.5815	81.3762	6.1567	45938.8	86.1884	80.3779	6.28176	45647.8	85.4701	79.8192	6.43981	45257.8	85.1686	82.8698	5.74322	45.4768	94.0316	84.4643	4.01124	45804.8	84.3458	78.9381	3.98061	45825.8	88.6873	82.0994	4.07818	45331.8	89.1717	82.984	4.19012	45502.8	81.4441	78.9644	4.98534	45372.8	84.1977	81.2154	4.02871	45928.8	81.0389
45754.3	84.4675	80.3166	4.544	46084.3	96.9704	88.8071	3.82222	45424.3	88.2859	83.1026	6.28595	46176.3	86.5974	80.4544	6.42671	45883.3	85.2859	76.8974	6.33387	45492.3	86.3274	84.8939	5.81818	45.7183	96.6872	86.211	3.939	46043.3	82.5146	78.8889	3.88853	46062.3	90.855	83.149	3.92834	45566.3	89.1413	82.3099	4.19162	45738.3	80.3131	78.4045	4.7557	45606.3	84.0531	80.5257	4.08134	46095.3	81.4003
45986.8	84.7305	78.2084	4.8672	46321.8	97.0498	91.9711	3.88095	45662.8	88.4345	81.2801	6.13893	46410.8	86.7665	80.0733	6.61075	46119.8	84.5153	78.1792	6.72552	45725.8	87.6645	83.3875	5.74163	45.9498	95.7536	86.1721	3.85714	46279.8	84.1542	79.4254	3.91922	46297.8	90.8143	84.1699	3.82573	45800.8	87.7255	82.6054	4.12425	45970.8	79.6326	79.61	4.83713	45842.8	83.2379	79.9775	4.07656	46330.8	81.5721
46222.3	83.7045	79.9725	4.8032	46556.3	95.5016	91.4968	3.7254	45894.3	87.4058	83.6433	6.3441	46646.3	84.8808	81.298	6.7899	46360.3	85.9079	77.7818	6.67737	45966.3	87.2901	83.4614	6.32376	46.1823	94.6509	86.0487	3.94382	46514.3	82.9756	79.0635	3.81583	46530.3	90.0228	82.8974	3.75896	46078.3	87.8732	83.1613	4.23802	46204.3	81.9393	79.568	4.87622	46077.3	83.5273	82.3521	3.87081	46566.3	81.3922
46455.8	84.4692	79.3118	4.8064	46795.8	96.757	90.4775	3.73968	46128.8	87.0335	81.5163	6.24556	46880.8	88.0209	80.7704	6.63518	46596.8	85.8611	77.899	6.57624	46200.8	85.7763	83.9068	5.93301	46.4178	95.0063	87.1769	3.73836	46747.8	84.8393	78.454	3.78029	46763.8	90.7117	82.7147	3.75081	46240.8	87.5281	82.9329	4.14671	46454.8	80.7476	80.2233	4.66775	46312.8	82.5161	81.1109	4.1882	46801.8	83.0405
46689.3	83.9854	79.8271	4.6208	47028.3	95.6916	91.7395	3.74921	46368.3	88.2252	82.8518	6.07593	47117.3	87.1932	80.8909	6.21336	46830.3	87.7399	78.8241	6.44302	46438.3	87.6742	83.2251	5.73206	46.6503	94.9684	86.8442	3.82986	46983.3	82.2906	79.5111	3.97577	47001.3	91.8893	82.4038	3.74919	46478.3	88.0177	84.4409	4.30838	46687.3	81.2109	78.4595	4.8355	46546.3	82.9566	82.4068	4.08772	47039.3	82.1718
46925.8	81.6266	79.1422	4.4016	47264.8	94.6277	90.3119	3.69524	46604.8	88.6358	82.399	6.11632	47353.8	88.4155	81.4935	6.40554	47066.8	86.2262	78.1531	6.45907	46675.8	87.2577	83.0627	6.28708	46.8848	96.5719	85.9724	3.85554	47215.8	82.8328	77.6952	3.90792	47234.8	90.785	83.4407	4.01954	46712.8	88.8058	83.5703	4.12575	46921.8	81.385	80.4887	4.82736	46782.8	84.5868	81.9855	4.14195	47277.8	82.6029
47158.2	84.3036	79.0032	4.5264	47498.2	95.9798	92.6945	3.74921	46853.2	88.3658	83.0195	6.07108	47587.2	86.3333	81.842	6.25244	47299.2	86.5864	78.3925	6.33547	46910.2	86.9903	83.6367	6.32855	47.1212	93.7567	84.5438	3.82825	47451.2	83.3003	78.0381	3.83845	47470.2	91.0537	83.9199	3.77687	46946.2	89.0642	81.9553	4.02844	47159.2	81.4952	79.7055	4.943	47018.2	84.6174	83.8296	4.00478	47512.2	81.1345
47392.7	83.2516	79.7851	4.6384	47734.7	95.4517	90.1913	3.66825	47014.7	88.123	81.6694	5.99192	47821.7	86.4074	81.4202	6.88436	47535.7	85.8449	78.1352	6.35795	47147.7	87.2237	83.8633	5.73365	47.3547	96.2812	85.8166	3.81059	47684.7	83.6023	79.4968	3.80129	47707.7	89.8616	84.2724	3.71661	47185.7	89.3146	82.3195	4.20509	47394.7	81.5319	79.1133	4.92182	47261.7	83.1559	82.9952	3.8437	47746.7	80.1167
47627.2	82.0812	78.9241	4.8352	47969.2	94.3816	91.5691	3.65238	47249.2	88.2316	81.8713	6.22779	48065.2	86.6506	80.6775	6.5684	47780.2	85.6478	76.5717	6.57624	47383.2	86.4295	84.1865	5.86284	47.5882	94.2117	85.8036	3.89727	47920.2	84.2175	79.0524	3.79483	47941.2	91.1042	83.5529	3.94137	47424.2	88.756	83.3339	4.35778	47632.2	82.401	79.1214	4.63029	47492.2	83.8569	81.2717	3.99522	47977.2	82.034
47859.7	82.9594	79.3683	4.3216	48203.7	95.5794	90.7524	3.71111	47484.7	87.262	82.5635	6.26171	48303.7	86.1739	80.1726	6.58632	48017.7	85.5703	77.4055	6.99358	47620.7	86.3274	82.2026	6.05263	47.8237	95.1216	87.4708	3.80417	48155.7	84.2792	78.8016	3.75767	48176.7	90.8143	82.6667	3.94788	47660.7	87.2793	83.5144	4.31287	47867.7	79.3738	78.9482	4.99023	47728.7	83.2765	83.1222	3.91388	48215.7	82.684
48092.2	82.4675	78.6155	4.5712	48441.2	96.9065	90.8601	3.6873	47722.2	87.1773	79.9935	6.23102	48538.2	87.43	81.3909	6.42671	48253.2	86.1906	78.702	6.58106	47856.2	86.4635	82.2283	5.94577	48.0612	95.6572	85.1315	3.72071	48388.2	82.8864	79.3016	3.91115	48410.2	90.2524	83.7163	3.88436	47896.2	89.1509	84.2764	4.29192	48102.2	80.5304	79.5129	4.90879	47964.2	83.9823	80.9904	4.09888	48452.2	79.9141
48327.7	83.8474	78.1422	4.7968	48678.7	95.5903	88.926	3.66984	47954.7	89.1022	81.842	5.77383	48775.7	86.6087	80.9365	6.51629	48488.7	85.6284	78.9544	6.66292	48091.7	87.2771	82.7186	6.33812	48.2967	94.4613	87.1136	3.85393	48624.7	83.3052	78.3492	4.01616	48644.7	90.2068	81.9952	3.81922	48130.7	88.5281	83.754	4.14222	48336.7	81.6102	80.1926	4.72964	48194.7	85.3859	81.1656	3.95056	48687.7	81.3809
48563.2	83.9529	78.8078	4.68	48914.2	96.7804	92.1961	3.87937	48191.2	87.4345	81.7003	6.19871	49011.2	86.496	81.158	6.3241	48728.2	86.2811	79.6156	6.29213	48328.2	87.0324	82.8199	6.07177	48.5412	96.5039	87.1315	3.78652	48862.2	82.7711	80.2317	3.89338	48880.2	93.8339	83.9679	3.78502	48367.2	88.4591	83.7157	4.42665	48572.2	80.4473	79.0194	4.73616	48428.2	81.746	80.9325	4.05582	48923.2	80.7812
48796.7	84.7045	77.7803	4.9168	49146.7	96.9237	90.9678	3.83492	48426.7	87.8355	81.3941	6.37964	49246.7	86.8921	80.1173	6.88599	48963.7	84.9806	79.127	6.57143	48572.7	87.5608	82.4486	5.65072	48.7026	94.6224	85.2045	3.71268	49100.6	83.7906	79.346	3.82714	49118.7	89.5863	82.3638	3.82899	48543.6	90.7319	82.6358	4.12575	48806.7	78.9073	80.9887	5.15635	48664.7	83.5209	81.9196	3.8756	49159.7	83.4814
49032.1	83.8068	79.4604	4.7344	49393.1	95.6277	89.0868	3.75397	48663.1	87.5176	82.4593	6.0727	49481.1	85.4622	83.5033	6.65147	49200.1	84.6801	79.1726	6.46388	48738.1	87.6823	82.5965	5.91866	48.8651	94.6209	86.3912	3.80096	49350.1	83.0877	79.1873	3.80775	49353.1	90.4251	82.3045	3.88599	48778.1	90.2103	83.9073	4.21257	49041.1	80.9649	78.068	4.69381	48896.1	82.8939	81.9518	3.81818	49391.1	83.4554
49270.6	83.0974	78.9354	4.5728	49628.6	94.0826	90.2605	3.92381	48899.6	88.1613	82.2215	6.08078	49717.6	84.3591	79.5489	6.73616	49438.6	84.8142	78.4984	6.57464	48975.6	85.6532	84.2476	5.94258	49.1006	96.0363	87.5276	3.8122	49588.6	84.0049	79.7302	3.94346	49586.6	90.8599	81.7885	4.01303	49013.6	88.1059	83.0319	4.0988	49279.6	79.1965	79.4806	4.79479	49133.6	84.2781	83.4019	4.10207	49626.6	81.3501
49506.1	82.4919	77.5299	4.696	49864.1	96.5389	91.6576	3.7254	49136.1	87.6006	82.93	6.27302	49953.1	86.6651	80.2231	6.34365	49672.1	85.874	79.7085	6.35955	49210.1	87.8006	83.1013	6.09569	49.3361	94.9494	85.6412	3.79133	49825.1	82.763	80.4714	3.94507	49823.1	90.9397	84.1763	3.93974	49247.1	89.8604	83.0447	4.2021	49514.1	82.2891	80.8754	4.79316	49385.1	83.2412	81.0723	3.94099	49860.1	79.9741
49742.6	82.9854	80.727	4.7952	50098.6	93.9439	90.7653	3.75238	49373.6	87.0559	82.4169	5.97577	50187.6	85.9066	80.9365	6.4316	49909.6	85.2811	77.9235	6.59069	49445.6	86.8136	81.7299	5.99362	49.5726	94.2701	87.0974	3.9053	50060.6	82.6899	80.8397	3.80452	50058.6	91.1954	82.0321	3.85668	49482.6	90.703	83.8163	4.10778	49749.6	81.4042	78.3689	4.88599	49625.6	83.9759	80.2251	4.00159	50094.6	80.4036
49977.1	84.1218	78.1357	4.568	50332.1	96.3988	90.717	3.80952	49609.1	86.2524	83.2524	6.36187	50420.1	88.9243	80.4137	6.69707	50142.1	85.2359	79.6287	6.33708	49680.1	87.2204	82.2122	5.88995	49.8071	95.7472	87.2094	3.85714	50298.1	82.6347	80.6333	3.78998	50293.1	92.8029	82.3333	3.85668	49716.1	90.5217	82.8115	4.18413	49986.1	80.8115	79.0307	4.99837	49861.1	83.6688	81.1994	3.99203	50328.1	82.0794
50222.6	85.6104	80.79	4.6544	50564.6	94.8598	91.7347	3.65556	49845.6	86.6741	82.1238	6.41034	50658.6	87.8615	80.0179	6.61401	50377.6	85.1519	78.1303	6.66132	49915.6	86.731	80.0354	6.2823	50.0386	96.4392	86.875	3.72552	50533.6	83.1461	78.8524	3.98546	50529.6	90.4495	82.3478	3.72801	49951.6	89.2777	85.3243	4.2979	50222.6	80.4233	80.6489	4.67427	50096.6	84.3103	80.8392	3.94418	50570.6	81.9951
50461.1	82.8312	79.8675	4.5856	50797.1	96.1433	91.1929	3.75397	50082.1	89.3339	79.2997	6.19548	50892.1	87.5475	80.1238	6.44788	50614.1	85.63	77.5375	6.62761	50148.1	87.6224	81.3585	6.311	50.2731	95.8673	86.974	3.80417	50769.1	84.5698	79.9571	3.78675	50764.1	90.8485	83.9263	3.90554	50187.1	90.1669	83.4856	4.33533	50457.1	81.1182	80.9304	4.60912	50329.1	83.9132	80.5386	4.00319	50737.1	82.2966
50695.5	84.8279	80.2342	4.5792	51031.5	95.8255	92.59	3.70794	50317.5	89.0272	81.759	6.21002	51129.5	85.8084	81.3339	6.83062	50850.5	84.5073	79.0749	6.35795	50383.5	86.9238	84.0852	5.70335	50.5055	96.3886	86.5812	3.82986	51008.5	83.6396	80.5476	3.83683	51001.5	91.5489	83.4022	3.79479	50422.5	88.9053	81.8211	4.23353	50691.5	80.4904	79.5097	4.67915	50562.5	85.6929	82.0354	4.01754	50970.5	82.2707
50928	82.3555	78.9192	4.616	51266	96.4688	90.7572	3.76032	50551	87.8259	81.6938	5.87237	51364	86.5523	79.6808	6.63844	51086	86.7964	78.4625	6.35313	50614	86.9627	82.0884	5.82297	50.741	96.1453	87.5292	3.78491	51245	86.2987	79.2698	3.86107	51235	89.6221	83.4583	3.96254	50656	90.5586	83.7524	4.17066	50928	80.6374	80.3382	4.87785	50796	85.4469	81.0547	3.98405	51205	82.5494
51165.5	84.0747	79.4039	4.6848	51502.5	95.4829	89.6608	3.65079	50783.5	89.3674	81.1759	6.33764	51602.5	85.8196	81.5244	6.41042	51321.5	86.6462	78.1694	6.83146	50850.5	86.9741	83.0145	6.02073	50.9755	95.327	87.1867	3.93579	51483.5	84.0308	80.8365	3.8433	51469.5	90.1059	83.3109	3.89577	50896.5	87.939	82.5096	4.23054	51177.5	80.8962	78.9951	4.66287	51031.5	85.0949	82.8794	3.85167	51437.5	81.013
51397	85.0714	78.9063	4.5984	51736	97.6713	90.3842	3.71429	51023	87.4649	82.3192	6.09532					51554	85.0711	77.8111	6.42536	51083	87.5348	83.7797	5.97289	51.211	94.8705	85.2192	3.87801	51716	85.0519	79.6079	3.76575	51703	91.5244	84.024	3.8355	51131	89.1782	84.246	4.20359	51415	80.4089	80.6311	4.94788	51266	84.3441	81.4212	3.97129	51673	82.564
51632.5	82.6104	79.0872	4.76					51260.5	88.4936	82.6205	6.15832					51788.5	86.4426	79.6547	6.36437	51319.5	86.4052	82.4341	5.77831	51.4465	96.8183	87.1201	3.78652									51365.5	89.8764	84.6741	4.16018	51649.5	81.0272	80.3997	4.82248	51503.5	85.0675	81.8553	3.95694
								51503	89.1997	81.2997	6.12116									51555	88.1556	83.2251	5.82137	51.681	94.7346	86.237	3.64045									51598	90.8507	83.3067	4.3518					51740	84.7154	80.2476	4.18182
[truncated: 68 more columns]

## Sheet: FRAP R2H-E_times
Rep1_con1		Rep1_con2		Rep1_con3		Rep1_con4		Rep1_con5		Rep1_con6		Rep2_con1		Rep2_con2		Rep2_con3		Rep2_con4		Rep2_con5		Rep2_con6		Rep2_con7			Rep1_con1		Rep1_con2		Rep1_con3		Rep1_con4		Rep1_con5		Rep1_con6		Rep2_con1		Rep2_con2		Rep2_con3		Rep2_con4		Rep2_con5		Rep2_con6
Bleach Time [sec]	min-max normalization	Bleach Time [sec]	min-max normalization	Bleach Time [sec]	min-max normalization	Bleach Time [sec]	min-max normalization	Bleach Time [sec]	min-max normalization	Bleach Time [sec]	min-max normalization	Bleach Time [sec]	min-max normalization	Bleach Time [sec]	min-max normalization	Bleach Time [sec]	min-max normalization	Bleach Time [sec]	min-max normalization	Bleach Time [sec]	min-max normalization	Bleach Time [sec]	min-max normalization	Bleach Time [sec]	min-max normalization		Bleach Time [sec]	min-max normalization	Bleach Time [sec]	min-max normalization	Bleach Time [sec]	min-max normalization	Bleach Time [sec]	min-max normalization	Bleach Time [sec]	min-max normalization	Bleach Time [sec]	min-max normalization	Bleach Time [sec]	min-max normalization	Bleach Time [sec]	min-max normalization	Bleach Time [sec]	min-max normalization	Bleach Time [sec]	min-max normalization	Bleach Time [sec]	min-max normalization	Bleach Time [sec]
0	0	0	0	0	0	0	0	0	0	0	0	0	0	0	0	0	0	0	0	0	0	0	0	0	0		0	0	0	0	0	0	0	0	0	0	0	0	0	0	0	0	0	0	0	0	0	0	0
0.241486	16.7912	0.237486	17.197	0.238486	16.589	0.239486	17.4806	0.239486	15.6774	0.236486	16.8842	0.236486	12.1747	0.239486	9.02332	0.232486	10.033	0.233486	14.9516	0.236486	13.375	0.226486	8.18145	0.238486	12.6398		1.11043	55.5418	1.10243	54.2919	1.18443	55.6146	1.18343	52.5649	1.19043	52.1304	1.17843	51.8834	1.11943	42.225	1.19743	40.9759	1.16743	43.1716	1.17343	45.3015	1.11343	41.5049	1.18043
0.474973	29.2824	0.472973	29.258	0.474973	28.5271	0.472973	30.2492	0.476973	28.0105	0.471973	25.7019	0.473973	20.5372	0.474973	20.0372	0.464973	21.7806	0.468973	24.8348	0.469973	19.686	0.459973	15.1516	0.472973	21.6223		2.22686	75.3094	2.06538	72.0868	2.06838	72.4282	2.14338	68.3931	2.15238	70.0619	2.12538	68.0994	2.05738	61.2575	2.13938	61.6942	2.12238	62.8148	2.13238	68.1678	2.05538	59.2538	2.12238
0.633459	36.5254	0.632459	38.143	0.709459	38.9584	0.708459	37.0492	0.713459	42.2997	0.705459	35.8914	0.712459	32.9102	0.711459	25.3665	0.698459	31.0799	0.705459	36.4013	0.716459	29.9612	0.696459	21.0481	0.715459	30.147		3.17581	87.3737	3.00932	86.3081	3.03232	81.5679	3.03132	80.0161	3.07432	84.8716	3.07132	76.5978	3.22881	74.2835	3.08032	68.1047	3.05632	76.1199	3.07732	78.3356	3.00032	67.0271	3.06532
0.872945	44.6514	0.866945	46.4118	0.945945	50.7027	0.944945	46.9309	0.952945	47.6832	0.941945	44.9062	0.955945	39.1799	0.947946	33.463	0.930945	38.8449	0.941945	41.3367	0.879945	32.2452	0.940945	29.6945	0.880945	37.343		4.11375	89.699	4.15875	89.6218	4.13675	86.6348	4.21275	83.3212	4.02027	87.6513	4.00927	81.9512	4.16675	83.1466	4.01427	78.9053	4.22475	85.4524	4.01727	83.1255	4.18275	78.1766	4.00727
1.11043	55.5418	1.10243	54.2919	1.18443	55.6146	1.18343	52.5649	1.19043	52.1304	1.17843	51.8834	1.11943	42.225	1.19743	40.9759	1.16743	43.1716	1.17343	45.3015	1.11343	41.5049	1.18043	32.9381	1.10843	43.5126		5.0587	96.5466	5.1147	94.7405	5.0247	86.1353	5.1807	90.2998	5.2097	95.2122	5.1127	89.8013	5.1287	87.6641	5.1967	82.7949	5.1837	86.6433	5.1937	88.6388	5.1367	87.9626	5.1937
1.34792	58.5891	1.35392	62.2293	1.42092	58.2073	1.43192	59.1988	1.42892	60.43	1.41592	56.4668	1.35292	51.9496	1.43592	47.4853	1.40292	46.1512	1.42492	51.6187	1.35092	44.2132	1.41192	38.9662	1.34192	45.1587		6.01965	96.5989	6.06065	99.305	6.20013	92.5298	6.12065	89.731	6.13865	93.7658	6.11165	86.776	6.06565	85.9506	6.07765	89.5892	6.05465	90.4884	6.00765	90.7779	6.07565	91.5833	6.11165
1.5944	65.3425	1.5924	61.5386	1.6704	64.6461	1.6734	61.8972	1.6814	68.2801	1.6514	60.6278	1.5874	52.9667	1.6704	52.1617	1.6484	56.4807	1.6664	55.6354	1.5854	50.5256	1.6474	42.9851	1.5764	52.4982		7.20208	94.2477	7.00859	94.5504	7.06708	98.2756	7.06659	91.7056	7.08659	94.6151	7.21908	91.7155	7.16708	91.271	7.01859	96.9978	7.22908	92.8992	7.17808	93.0856	7.01559	90.4108	7.05059
1.75789	69.76	1.82889	69.7697	1.83289	64.0281	1.90789	66.6536	1.91589	70.6732	1.88889	66.7069	1.82289	56.8616	1.90289	56.8648	1.88689	59.0866	1.89989	63.3	1.82089	52.7643	1.88189	46.3277	1.81289	55.7953		8.19202	96.3839	8.11202	93.7355	8.01502	97.8099	8.16902	97.3384	8.02854	96.578	8.16402	92.4387	8.11002	90.0362	8.19602	92.8292	8.16202	95.0356	8.11102	92.6334	8.20102	91.9924	8.22702
1.99338	75.5838	2.06538	72.0868	2.06838	72.4282	2.14338	68.3931	2.15238	70.0619	2.12538	68.0994	2.05738	61.2575	2.13938	61.6942	2.12238	62.8148	2.13238	68.1678	2.05538	59.2538	2.12238	52.0446	2.04238	60.8398		9.21645	92.0835	9.04697	101.16	9.19545	98.0434	9.12997	93.8684	9.14397	95.21	9.10697	96.881	9.05097	93.1486	9.13597	90.3583	9.10197	98.0893	9.04897	98.3189	9.13197	89.8558	9.10197
2.22686	75.3094	2.30186	77.3526	2.30386	72.9099	2.37886	74.9255	2.31486	73.0047	2.36386	70.6504	2.29386	66.8482	2.37686	59.2186	2.35586	68.2917	2.37086	72.3337	2.28886	63.8485	2.35686	55.6883	2.27786	61.5166		10.0974	97.4344	10.1674	99.2281	10.0654	96.2319	10.0629	97.6498	10.0869	100.043	10.0619	91.8451	10.1694	91.6408	10.0739	99.0208	10.2114	97.0289	10.2194	95.0487	10.0729	97.4582	10.0379
2.46535	77.7927	2.53535	79.3641	2.53935	79.4511	2.63735	77.0876	2.59935	79.3026	2.60035	73.0748	2.52535	66.3948	2.61035	64.6362	2.59335	69.5127	2.60835	72.8658	2.52935	65.7609	2.59435	58.8313	2.51735	63.7584		11.0393	97.9708	11.1033	102.895	11.0133	95.2431	11.0079	94.1923	11.0379	100.828	11.0893	99.8193	11.1143	94.321	11.1923	95.4682	11.1983	99.8265	11.1763	97.7696	11.0149	94.9892	11.2063
2.70184	85.0669	2.77384	81.6428	2.79584	83.2324	2.79884	78.6033	2.83484	80.394	2.83584	77.2497	2.76184	72.5345	2.84484	68.1771	2.82384	71.0582	2.84084	75.6744	2.76484	68.6188	2.82584	60.5213	2.75284	68.9369		12.0313	100.784	12.0113	104.472	12.1888	96.7877	12.1793	98.5481	12.2113	93.6259	12.0353	102.323	12.0573	92.3565	12.1393	102.373	12.1423	98.4391	12.1133	100.662	12.1933	100.225	12.1503
2.93832	82.2353	3.00932	86.3081	3.03232	81.5679	3.03132	80.0161	3.07432	84.8716	3.07132	76.5978	2.99432	72.7408	3.08032	68.1047	3.05632	76.1199	3.07732	78.3356	3.00032	67.0271	3.06532	62.0288	2.98332	69.7075		13.2087	97.9948	13.2087	97.0213	13.1287	92.7004	13.1212	98.7843	13.1492	96.7996	13.2127	99.5235	13.2277	92.3317	13.0842	100.985	13.0802	102.375	13.0462	95.6568	13.1282	96.4307	13.0982
3.17581	87.3737	3.24781	85.562	3.26881	83.5669	3.26981	81.8727	3.30981	82.4243	3.30481	82.3747	3.22881	74.2835	3.31481	71.5473	3.28781	76.7294	3.31181	78.8691	3.23781	73.8325	3.29881	64.2978	3.21781	71.3331		14.0837	94.8726	14.1557	100.399	14.0057	97.3845	14.0812	97.3046	14.0292	97.2939	14.1497	100.374	14.1697	95.7112	14.0252	100.768	14.0362	100.316	14.2257	99.9111	14.0042	93.8017	14.2137
3.4133	84.4584	3.4813	86.8965	3.5063	85.331	3.5073	84.2157	3.5423	82.7657	3.5363	80.3966	3.4663	77.4096	3.5473	76.7501	3.5223	80.9895	3.5493	82.2595	3.4743	73.9682	3.5333	65.9845	3.4533	73.5595		15.0176	99.7697	15.0956	99.2045	15.1931	101.147	15.0291	96.9356	15.2156	97.0194	15.0276	102.471	15.0486	96.4874	15.2196	97.1602	15.2146	98.1463	15.1836	98.7822	15.1846	97.6448	15.1536
3.64578	86.3422	3.71778	89.9062	3.74178	89.6481	3.74578	82.6533	3.77978	85.6668	3.77278	82.566	3.70078	76.3905	3.78078	79.8405	3.75678	81.1735	3.78378	79.5178	3.71178	77.163	3.77278	69.1243	3.68878	77.2179		16.19	95.33	16.0326	100.428	16.136	99.4038	16.2116	99.2167	16.1576	97.2242	16.202	97.3256	16.226	95.8744	16.1646	105.056	16.1536	98.4076	16.0536	98.4391	16.1246	96.9852	16.0176
3.88127	88.0076	3.92127	90.0205	3.90427	86.4177	3.97527	88.1665	4.02027	87.6513	4.00927	81.9512	3.93127	78.907	4.01427	78.9053	3.99327	81.0867	4.01727	83.1255	3.94527	83.3083	4.00727	70.7806	3.92527	82.7015		17.13	101.451	17.222	98.3353	17.081	98.5167	17.1565	96.4872	17.1015	94.5217	17.138	94.6065	17.168	98.0964	17.1075	98.4406	17.0945	100.691	17.225	99.5406	17.0605	97.1918	17.194
4.11375	89.699	4.15875	89.6218	4.13675	86.6348	4.21275	83.3212	4.25075	89.2727	4.24775	87.4382	4.16675	83.1466	4.24975	80.3758	4.22475	85.4524	4.25475	82.2496	4.18275	78.1766	4.24375	71.4173	4.15975	80.8178		18.0699	96.0117	18.1649	100	18.0219	99.0121	18.1014	101.799	18.0484	95.7281	18.0799	96.3811	18.1119	98.9376	18.0475	98.2654	18.0365	97.3835	18.0829	99.4179	18.0135	98.2451	18.0599
4.35024	94.7069	4.39124	90.8703	4.38124	87.2482	4.44724	84.9768	4.48624	86.3331	4.48124	85.0546	4.40124	81.5804	4.48624	80.6927	4.46124	85.0833	4.49024	86.279	4.41824	84.4332	4.47924	75.7523	4.39324	82.1139		19.0159	99.4302	19.1059	97.9422	19.1364	97.5959	19.0624	98.542	19.1609	98.9305	19.0169	97.5897	19.0639	96.1766	19.2309	100.331	19.2279	101.296	19.0249	99.7813	19.1899	98.0304	19.1664
4.58573	88.0456	4.62673	89.2557	4.62273	88.1583	4.70973	86.51	4.72373	92.3651	4.64173	89.2532	4.63673	83.0248	4.71873	82.0908	4.69673	87.3245	4.72373	87.9133	4.65373	81.7837	4.71473	73.7517	4.63073	83.761		20.1873	92.4174	20.0458	97.5229	20.0763	98.954	20.0053	101.87	20.1038	93.7359	20.1303	98.3989	20.1683	101.969	20.1078	99.2272	20.1708	102.416	20.1483	100.574	20.1268	98.4869	20.1313
4.82121	95.9477	4.87621	92.5454	4.78921	86.3862	4.94721	85.4822	4.96321	89.2228	4.87521	87.7021	4.87421	83.6232	4.95621	86.4166	4.93621	84.9447	4.95921	84.7072	4.90621	83.3201	4.94921	75.934	4.86421	81.9045		21.1253	98.3533	21.2193	96.6864	21.0113	95.9108	21.1848	95.9155	21.0468	95.499	21.0733	96.7876	21.1023	96.2367	21.0448	105.535	21.1088	102.729	21.0933	100.31	21.0628	98.6874	21.0033
5.0587	96.5466	5.1147	94.7405	5.0247	86.1353	5.1807	90.2998	5.2097	95.2122	5.1127	89.8013	5.1287	87.6641	5.1967	82.7949	5.1837	86.6433	5.1937	88.6388	5.1367	87.9626	5.1937	76.6505	5.1077	83.5167		22.0692	100.594	22.1742	103.295	22.1827	99.4223	22.1277	97.8833	22.2292	94.6626	22.0142	103.552	22.0382	96.8155	22.2292	103.237	22.0607	95.24	22.0362	100.189	22.0097	97.3089	22.1217
5.29819	90.6028	5.35019	95.348	5.26119	88.486	5.41419	87.1078	5.45019	92.8837	5.34419	89.5928	5.36319	82.073	5.43019	85.3237	5.34619	90.6039	5.43319	90.235	5.37619	85.7809	5.40319	77.0434	5.33919	86.8921		23.1046	97.4097	23.1132	97.3658	23.1336	100.792	23.0817	96.3365	23.1092	99.4246	23.1936	95.5178	23.2246	99.029	23.1732	99.1459	23.1622	99.3965	23.1366	100.254	23.1232	99.3839	23.1066
5.53367	91.6154	5.58967	94.4235	5.49267	93.3943	5.64767	90.6493	5.67567	90.5651	5.58367	90.7704	5.59867	90.8622	5.67767	82.9589	5.58167	93.1497	5.59467	92.9198	5.60867	89.2168	5.64267	80.3167	5.57567	90.2797		24.0436	97.1459	24.0571	99.9127	24.2331	97.2514	24.0266	98.2509	24.0611	100.896	24.0746	102.042	24.0996	94.79	24.1141	100.357	24.1001	100.756	24.1911	100.15	24.0621	99.652	24.2151
5.76916	92.0811	5.82216	95.3437	5.72916	96.9059	5.88216	85.0704	5.90116	90.5033	5.81816	90.4193	5.83116	89.5079	5.84416	85.1633	5.81916	88.6557	5.84116	88.3872	5.84216	89.6403	5.87616	83.5041	5.81016	85.554		25.226	100.525	25.003	100.809	25.17	98.8416	25.209	98.9289	25.007	98.6635	25.0195	101.243	25.0445	96.6071	25.2275	99.4298	25.037	98.5048	25.124	100.792	25.2315	101.179	25.157
6.01965	96.5989	6.06065	99.305	5.96265	92.6412	6.12065	89.731	6.13865	93.7658	6.11165	86.776	6.06565	85.9506	6.07765	89.5892	6.05465	90.4884	6.00765	90.7779	6.07565	91.5833	6.11165	81.0932	6.04665	89.2351		26.175	98.6027	26.1935	96.2284	26.106	95.7152	26.153	99.8592	26.1845	101.088	26.197	101.694	26.225	97.2255	26.1705	102.937	26.2035	104.262	26.064	102.244	26.1725	97.4106	26.048
6.25613	91.6954	6.29913	97.8021	6.20013	92.5298	6.35713	88.6314	6.37413	92.4706	6.27813	89.3259	6.22613	87.8394	6.31313	89.2606	6.28913	92.7841	6.24213	92.8283	6.31413	88.1154	6.34813	80.5357	6.28413	90.6714		27.0509	94.5455	27.1344	99.753	27.0499	99.9806	27.0939	97.5831	27.1244	101.222	27.1419	101.947	27.1719	97.8404	27.1094	105.516	27.1504	101.04	27.1774	102.993	27.1214	95.6072	27.1724
6.49462	92.0344	6.53562	99.009	6.43362	96.5215	6.59262	92.7652	6.60962	92.7211	6.51062	89.0988	6.46462	89.295	6.55162	88.0277	6.52262	91.5604	6.47762	93.5622	6.54862	92.1716	6.58462	80.3232	6.52262	91.2868		28.2303	98.0067	28.2358	100.952	28.1633	96.6441	28.0549	89.9026	28.0044	100.808	28.0858	93.6596	28.1189	98.5275	28.0464	102.883	28.0854	99.5543	28.0423	102.933	28.2208	99.9611	28.1103
6.7281	95.1995	6.7711	97.7932	6.5941	94.6103	6.8301	92.9912	6.8451	91.0757	6.7501	93.6507	6.6951	88.4839	6.7841	94.1823	6.7601	92.7745	6.7081	92.9561	6.7841	89.0121	6.8171	83.8504	6.7551	88.4309		29.1753	100.908	29.1758	100.312	29.1073	103.85	29.2363	94.1775	29.1868	96.0261	29.2043	95.5978	29.2303	97.7644	29.0013	103.278	29.0203	102.289	29.2098	99.9394	29.1608	96.864	29.0713
6.96659	96.6732	7.00859	94.5504	6.82959	97.825	7.06659	91.7056	7.08659	94.6151	6.98359	89.4957	6.93259	90.9952	7.01859	96.9978	6.99459	89.6999	6.94359	94.8933	7.01559	90.4108	7.05059	84.0004	6.98959	92.8667		30.1132	96.1716	30.1117	97.5509	30.0432	100.221	30.1823	95.7978	30.1317	97.1736	30.1452	98.9003	30.1732	98.0599	30.1817	102.255	30.1967	102.416	30.1577	101.28	30.0947	99.9312	30.1667
7.20208	94.2477	7.24308	99.6797	7.06708	98.2756	7.30308	93.2376	7.32208	94.3842	7.21908	91.7155	7.16708	91.271	7.25308	91.7835	7.22908	92.8992	7.17808	93.0856	7.25408	91.4747	7.28608	81.8725	7.22308	92.3971		31.0622	99.8509	31.0527	102.419	31.2217	101.332	31.1232	98.4311	31.0737	100.458	31.0872	98.6754	31.1142	97.6727	31.1227	102.879	31.1397	101.497	31.1097	97.2549	31.0307	98.7837	31.1137
7.44056	95.9284	7.40456	96.7985	7.30256	96.6159	7.53756	94.8492	7.55856	98.9675	7.45556	91.392	7.40456	89.6869	7.48756	94.2726	7.46256	93.1488	7.40956	92.2158	7.49056	92.9396	7.52456	85.1765	7.45656	92.1776		32.0071	93.3606	32.2361	98.97	32.1596	96.934	32.0611	96.5279	32.0126	100.259	32.0271	94.8147	32.0571	96.0282	32.0646	100.894	32.0796	102.799	32.0936	99.1874	32.1361	98.5845	32.0506
7.67705	96.6683	7.64105	98.0819	7.53905	95.1419	7.77305	95.4152	7.79105	89.4387	7.69205	91.1055	7.63605	92.1527	7.72305	92.9368	7.69605	93.3192	7.64205	98.371	7.72905	87.4464	7.75905	85.1432	7.68905	89.1379		33.1776	96.9913	33.1771	102.196	33.0366	96.4498	33.1736	96.7956	33.1251	95.9587	33.2196	96.9013	33.0111	100.826	33.0086	99.4109	33.0246	104.47	33.201	103.363	33.0741	100.592	33.225
7.91254	96.5121	7.87654	99.3443	7.77654	96.7743	7.93554	94.1219	8.02854	96.578	7.92554	92.6827	7.87454	90.9471	7.95854	91.8528	7.92754	95.1342	7.87854	92.9051	7.96554	95.3793	7.99154	85.3891	7.97154	91.8858		34.1215	93.9006	34.117	101.001	34.213	99.1002	34.1185	97.4746	34.073	100.093	34.0895	97.239	34.1145	99.1898	34.188	102.753	34.204	99.4872	34.156	102.377	34.011	100.659	34.175
8.19202	96.3839	8.11202	93.7355	8.01502	97.8099	8.16902	97.3384	8.26302	97.373	8.16402	92.4387	8.11002	90.0362	8.19602	92.8292	8.16202	95.0356	8.11102	92.6334	8.20102	91.9924	8.22702	89.2012	8.20902	94.6873		35.0644	96.1508	35.097	99.6753	35.1579	101.494	35.0625	99.998	35.018	98.064	35.0264	97.3824	35.0534	98.5384	35.13	100.274	35.144	100.48	35.0959	102.775	35.1374	100.307	35.1139
8.35851	96.6005	8.34951	96.3346	8.24751	95.3757	8.40551	93.6071	8.49851	93.8438	8.39751	97.1369	8.34551	89.4282	8.42951	92.5737	8.39451	92.694	8.34451	94.5267	8.43651	93.7142	8.46551	88.7439	8.44351	92.7218		36.0224	100.982	36.0429	94.6511	36.0719	98.4373	36.0034	99.184	36.1984	100.458	36.2039	94.4469	36.2279	97.1573	36.0709	96.5131	36.0929	97.7115	36.0379	104.802	36.0184	100.538	36.0499
8.589	94.5278	8.583	99.9799	8.484	96.1054	8.642	100.52	8.732	96.1514	8.636	92.814	8.582	94.1194	8.663	91.5889	8.632	94.7476	8.58	98.4632	8.72	93.7039	8.698	91.407	8.677	93.3429		37.1948	91.8621	37.2183	99.7641	37.1043	99.4426	37.1858	100.507	37.0773	97.3579	37.1428	98.1088	37.1738	98.1769	37.0078	97.3135	37.1973	103.008	37.2093	95.33	37.2008	98.3881	37.2253
8.82248	99.48	8.81548	98.3436	8.71548	90.6346	8.89148	96.6501	8.97648	91.446	8.87048	93.3228	8.81548	94.5956	8.90248	98.6393	8.86748	94.6685	8.81448	97.8276	8.96848	93.1713	8.94148	91.4043	8.93348	92.1909		38.1408	100.405	38.1533	102.454	38.0493	98.9045	38.0528	96.9863	38.0183	94.4186	38.0188	97.6517	38.0478	95.5315	38.1893	101.625	38.1333	101.829	38.1493	101.625	38.1358	101.794	38.1632
8.98197	96.9097	9.04697	101.16	8.95097	95.1688	9.12997	93.8684	9.14397	95.21	9.10697	96.881	9.05097	93.1486	9.13597	90.3583	9.10197	98.0893	9.04897	98.3189	9.13197	89.8558	9.10197	88.5885	9.16697	97.3699		39.0877	100.097	39.0942	101.381	39.2277	95.4388	39.2302	94.9463	39.1937	99.185	39.1912	93.7494	39.2312	97.6653	39.1442	100.717	39.0702	100.778	39.0272	101.481	39.0767	102.978	39.1132
9.21645	92.0835	9.29545	95.7701	9.19545	98.0434	9.36445	97.51	9.37945	93.8265	9.34245	97.2444	9.28545	89.6343	9.37045	99.217	9.33945	96.1154	9.28445	99.2043	9.36945	94.6189	9.33445	87.4026	9.40545	93.9631		40.0347	103.352	40.0372	99.4721	40.1706	99.6177	40.1692	94.4188	40.1347	96.7505	40.0461	98.1168	40.1711	94.7032	40.0872	97.5332	40.0092	102.336	40.2076	98.2979	40.0207	100.404	40.0561
9.44694	101.173	9.45794	97.831	9.35794	96.4606	9.59594	99.0156	9.61394	99.0441	9.58194	96.3652	9.52194	93.6061	9.60494	98.124	9.57194	94.3037	9.51894	95.8259	9.60594	99.0289	9.57094	88.826	9.63694	92.8131		41.2121	98.8607	41.2116	96.5717	41.1166	98.4973	41.1101	95.3881	41.0746	94.9715	41.2186	97.4802	41.1041	97.1023	41.0271	101.523	41.2026	102.578	41.1536	104.061	41.2091	98.8808	41.2246
9.69243	97.0788	9.69343	92.8386	9.59443	98.103	9.82643	93.7039	9.85043	98.3925	9.81643	95.8909	9.76543	93.6521	9.84143	93.3679	9.81743	96.8053	9.75343	94.8214	9.83943	93.3018	9.80343	88.6474	9.87443	92.2557		42.145	103.511	42.1495	101.908	42.0595	99.4633	42.2435	101.685	42.183	97.2614	42.1585	93.8392	42.043	95.2016	42.2075	99.5678	42.1415	105.809	42.0875	97.942	42.156	99.2973	42.1655
9.85991	98.79	9.92691	97.1293	9.82991	96.098	10.0629	97.6498	10.0869	100.043	10.0619	91.8451	9.93291	95.9509	10.0739	99.0208	9.97891	94.5415	9.98891	98.0223	10.0729	97.4582	10.0379	89.9899	10.1099	95.1267		43.078	101.364	43.0865	97.418	43.2349	95.8499	43.1785	100.458	43.125	100.523	43.0295	98.5249	43.1565	96.5607	43.1545	101.181	43.0865	99.2952	43.0285	96.9763	43.098	97.1502	43.1125
10.0974	97.4344	10.1674	99.2281	10.0654	96.2319	10.2984	100.019	10.3254	100.751	10.2214	95.3639	10.1694	91.6408	10.3194	93.0962	10.2114	97.0289	10.2194	95.0487	10.3054	94.5048	10.2734	88.4914	10.3434	98.4978		44.1854	99.1106	44.0354	99.1063	44.1809	102.261	44.1244	94.6034	44.0689	97.6279	44.2009	98.0208	44.1014	99.6152	44.0244	102.117	44.0244	100.769	44.2129	99.3298	44.0409	101.454	44.2129
10.3329	103.156	10.3989	96.2588	10.3029	96.6842	10.5359	98.6468	10.5629	97.5588	10.4579	96.2349	10.4039	92.3812	10.4849	100.114	10.4479	95.7665	10.4659	98.0218	10.5419	95.3058	10.5089	87.3858	10.5789	98.8883		45.1204	99.1826	45.2149	99.7238	45.1228	100.513	45.0684	93.7098	45.0179	102.222	45.1508	97.9614	45.0334	96.079	45.2029	104.58	45.1959	102.159	45.1248	99.4108	45.2254	101.941	45.1528
10.5694	99.929	10.6354	98.5873	10.5384	97.8896	10.7724	97.0824	10.8024	93.511	10.6934	97.6686	10.6424	92.95	10.7204	92.152	10.6834	96.1552	10.7054	101.337	10.7804	97.818	10.7434	88.802	10.8144	95.6413		46.0583	97.3929	46.1538	98.1551	46.0028	97.8907	46.0093	95.1977	46.2013	104.614	46.0958	97.8983	46.2068	95.3085	46.1398	100.597	46.1398	98.2861	46.0728	97.1631	46.1703	102.783	46.0988
10.8039	92.5385	10.8689	95.5817	10.7759	96.2833	11.0079	94.1923	11.0379	100.828	10.8539	90.7359	10.8799	97.6273	10.9569	99.928	10.9639	93.6596	10.9399	98.3732	11.0149	94.9892	10.9759	86.8295	11.0479	96.6632		47.2277	104.792	47.0978	100.504	47.1812	98.4939	47.1978	97.404	47.1492	99.4715	47.0477	99.555	47.0857	98.2032	47.0798	102.181	47.0768	102.617	47.1902	101.025	47.1102	99.6461	47.0347
11.0393	97.9708	11.1033	102.895	11.0133	95.2431	11.2433	96.1989	11.2753	101.884	11.0893	99.8193	11.1143	94.321	11.1923	95.4682	11.1983	99.8265	11.1763	97.7696	11.2533	95.8956	11.2063	90.5338	11.2873	99.8691		48.1737	95.5762	48.0477	95.9198	48.1272	94.9594	48.1397	96.0704	48.0932	98.563	48.1552	99.4283	48.1902	96.6267	48.0437	100.873	48.0187	104.025	48.1282	103.347	48.0522	99.5651	48.2312
11.3238	98.713	11.3798	95.601	11.2498	95.6302	11.4788	96.8001	11.5078	102.914	11.3268	100.136	11.3498	94.4659	11.4298	97.2074	11.4338	97.3649	11.4098	99.9199	11.4868	97.2607	11.4418	91.4746	11.5228	97.9167		49.1266	99.9488	49.2161	97.5894	49.0691	100.398	49.0806	101.427	49.0351	102.552	49.0891	99.2002	49.1241	96.6814	49.2241	101.402	49.1961	100.366	49.0681	101.812	49.2296	98.8725	49.1661
11.5603	97.6511	11.5403	95.6587	11.4863	93.3316	11.7103	96.5628	11.7433	102.273	11.5653	96.1847	11.5843	91.3301	11.6673	101.834	11.6723	97.5224	11.6453	95.4427	11.7223	94.1022	11.6773	89.7685	11.7583	96.837		50.0636	98.0688	50.1551	101.304	50.0211	103.543	50.0246	94.9043	50.2096	99.6986	50.0301	99.1717	50.0641	96.6807	50.1711	102.832	50.1351	101.219	50.0101	103.039	50.1876	98.265	50.1101
11.7968	96.359	11.7758	101.147	11.7238	97.2911	11.9458	98.2764	11.9748	97.1172	11.7998	99.2884	11.8198	92.7323	11.9038	99.6559	11.9068	95.6403	11.8778	101.348	11.9558	95.4115	11.9118	90.2033	11.9938	97.902
12.0313	100.784	12.0113	104.472	11.9573	94.4717	12.1793	98.5481	12.2113	93.6259	12.0353	102.323	12.0573	92.3565	12.1393	102.373	12.1423	98.4391	12.1133	100.662	12.1933	100.225	12.1503	91.1127	12.2293	96.6751
12.2678	102.635	12.2448	99.9926	12.1888	96.7877	12.4138	98.8316	12.4428	94.6113	12.2748	91.6205	12.2898	91.9813	12.3728	100.969	12.3778	99.1075	12.3438	98.1321	12.4258	96.4896	12.3858	92.8683	12.4678	101.022
12.5033	91.1981	12.4813	96.3149	12.4223	95.3685	12.6513	100.456	12.6793	95.254	12.5083	96.0448	12.5273	94.1215	12.6113	97.1558	12.6083	101.909	12.5773	97.865	12.6623	99.2234	12.6233	88.3758	12.7043	96.7584
12.7368	97.5621	12.7408	97.3227	12.6587	97.3971	12.8878	96.0658	12.9138	95.5434	12.7447	95.5169	12.7588	93.1348	12.8468	102.281	12.8488	97.7699	12.8097	97.8901	12.8927	99.7481	12.8598	92.3742	12.9367	99.7623
12.9742	99.3884	12.9732	98.7489	12.8932	97.4106	13.1212	98.7843	13.1492	96.7996	12.9792	98.3877	12.9922	93.115	13.0842	100.985	13.0802	102.375	13.0462	95.6568	13.1282	96.4307	13.0982	93.4125	13.1712	102.292
13.2087	97.9948	13.2087	97.0213	13.1287	92.7004	13.3587	95.7578	13.3827	96.0347	13.2127	99.5235	13.2277	92.3317	13.3167	103.562	13.3147	98.532	13.2817	100.973	13.3737	103.559	13.3307	91.9211	13.4197	98.2279
13.4472	99.1816	13.4442	97.8488	13.3652	99.9233	13.6112	100.537	13.6262	97.8968	13.4482	94.0594	13.4652	95.1843	13.5542	98.406	13.5502	97.5352	13.5152	95.5331	13.5352	97.1021	13.5752	89.3389	13.6592	99.8331
13.6867	100.922	13.6847	97.0739	13.5997	94.1204	13.8457	96.4537	13.7917	99.335	13.6827	94.1915	13.7017	94.8856	13.7877	100.758	13.8007	100.065	13.7517	99.1008	13.7707	97.4759	13.7437	94.857	13.8947	98.9171
13.8482	99.2577	13.9212	100.493	13.8412	95.9443	14.0812	97.3046	14.0292	97.2939	13.9162	98.2049	13.9372	96.7561	14.0252	100.768	14.0362	100.316	13.9912	100.076	14.0042	93.8017	13.9792	89.7205	14.1272	94.217
14.0837	94.8726	14.1557	100.399	14.0057	97.3845	14.3177	95.4817	14.2667	98.7303	14.1497	100.374	14.1697	95.7112	14.2607	101.683	14.2757	100.975	14.2257	99.9111	14.2377	93.8728	14.2137	93.8893	14.3657	97.365
14.3182	99.6649	14.3922	99.4987	14.2412	100.707	14.5562	95.4486	14.5012	93.5627	14.3862	98.5149	14.4152	96.4538	14.4962	99.536	14.5082	100.214	14.4622	98.3273	14.4752	93.4242	14.4482	92.3562	14.6012	101.748
14.5506	100.798	14.6296	98.3612	14.4786	98.0537	14.7916	95.6866	14.7406	96.5644	14.6296	100.564	14.5766	93.5041	14.7336	96.501	14.7436	94.9035	14.7026	99.2737	14.7106	96.8281	14.6836	89.4495	14.8366	97.1916
14.7871	98.17	14.8621	97.4104	14.7161	99.1625	15.0291	96.9356	14.9771	92.9521	14.7931	94.4559	14.8121	96.3357	14.9821	100.012	14.9761	99.9397	14.9381	99.4463	14.9471	94.4853	14.9191	95.3218	15.0711	95.3977
15.0176	99.7697	15.0956	99.2045	14.9536	98.0535	15.2656	99.2364	15.2156	97.0194	15.0276	102.471	15.0486	96.4874	15.2196	97.1602	15.2146	98.1463	15.1836	98.7822	15.1846	97.6448	15.1536	90.5446	15.3036	101.535
15.2511	96.8265	15.3301	94.9727	15.1931	101.147	15.5011	95.8523	15.4541	100.2	15.2601	95.6259	15.2821	96.0682	15.4551	102.876	15.4491	99.1031	15.3411	96.615	15.4191	95.1139	15.3131	90.4036	15.5381	95.1238
15.4796	99.2759	15.5686	98.4146	15.4276	95.7013	15.7386	97.4517	15.6926	97.6102	15.4946	98.4639	15.5146	95.3529	15.6916	99.2118	15.6856	102.096	15.5766	95.2464	15.6526	99.8765	15.5456	90.3147	15.7756	97.2664
15.7161	100.267	15.7991	98.3051	15.6641	96.6852	15.9751	95.4072	15.9241	93.2431	15.7301	96.7654	15.7521	92.3436	15.9291	97.7218	15.9181	101.457	15.8161	99.5971	15.8901	96.4529	15.7821	93.7097	16.0161	95.1263
15.9506	97.8273	16.0326	100.428	15.9016	96.0169	16.2116	99.2167	16.1576	97.2242	15.9676	96.1125	15.9886	95.6643	16.1646	105.056	16.1536	98.4076	16.0536	98.4391	16.1246	96.9852	16.0176	92.3324	16.2526	98.7262
16.19	95.33	16.269	97.1563	16.136	99.4038	16.448	95.6744	16.395	97.64	16.202	97.3256	16.226	95.8744	16.4	98.9503	16.391	98.449	16.288	94.8741	16.361	96.4564	16.253	88.5239	16.487	94.6397
16.4245	101.074	16.5035	98.2708	16.3735	99.0325	16.6835	95.9982	16.6315	101.592	16.4365	99.7488	16.4645	93.5973	16.6365	96.3877	16.6265	96.8041	16.5215	97.3033	16.5945	95.3289	16.4885	94.0091	16.7235	99.2514
16.661	94.1966	16.737	95.8576	16.606	96.0664	16.92	100.841	16.868	101.294	16.67	98.2745	16.7	97.272	16.875	100.768	16.861	98.4038	16.757	100.515	16.83	98.1973	16.729	90.91	16.957	96.6652
16.8945	96.8198	16.9725	102.772	16.8465	100.805	17.1565	96.4872	17.1015	94.5217	16.9045	96.8039	16.9355	93.9545	17.1075	98.4406	17.0945	100.691	16.9905	99.4959	17.0605	97.1918	16.9605	88.3821	17.2085	100.169
17.13	101.451	17.222	98.3353	17.081	98.5167	17.392	101.301	17.338	94.5884	17.138	94.6065	17.168	98.0964	17.344	96.3936	17.334	100.908	17.225	99.5406	17.293	96.4522	17.194	89.8168	17.446	99.9659
17.3655	100.612	17.4595	99.0237	17.3165	96.8122	17.6285	103.292	17.5745	94.9781	17.3745	93.7874	17.4035	94.8687	17.5755	99.507	17.5685	99.5727	17.4575	99.9798	17.5285	101.297	17.3525	94.9075	17.6805	98.8945
17.601	103.03	17.693	97.519	17.553	95.9957	17.866	99.3738	17.813	96.3734	17.609	94.9175	17.64	96.3592	17.815	101.018	17.804	97.8173	17.691	98.5254	17.781	97.2635	17.586	90.7008	17.915	99.5975
17.8375	97.025	17.9285	99.8275	17.7874	97.1139	18.1014	101.799	18.0484	95.7281	17.8435	90.9392	17.8774	96.1614	18.0475	98.2654	18.0365	97.3835	17.9245	98.9577	18.0135	98.2451	17.8164	89.3762	18.1495	99.3989
18.0699	96.0117	18.1649	100	18.0219	99.0121	18.3539	99.2965	18.2939	96.1595	18.0799	96.3811	18.1119	98.9376	18.2839	100.525	18.2869	100.054	18.0829	99.4179	18.2489	98.1454	18.0599	93.5142	18.3829	97.4206
18.3064	101.914	18.4004	98.3469	18.2574	94.1406	18.5924	95.6385	18.4534	93.072	18.3144	95.504	18.3484	95.6578	18.5224	102.165	18.5264	103.43	18.3174	99.2406	18.4834	101.289	18.2244	90.2412	18.6184	98.8365
18.5439	97.7844	18.6349	101.745	18.5029	98.5942	18.8259	97.3686	18.6899	94.1689	18.5479	98.4581	18.5849	95.4914	18.7589	106.558	18.7579	100.12	18.5549	98.1871	18.7189	95.4001	18.4579	93.6495	18.8539	99.7516
18.7804	99.5258	18.8684	99.8132	18.6664	93.8209	19.0624	98.542	18.9264	94.6208	18.7814	94.4999	18.8214	95.5565	18.9914	99.8372	18.9944	100.52	18.7894	102.405	18.9544	100.276	18.6954	91.3201	19.0874	93.3071
19.0159	99.4302	19.1059	97.9422	18.9009	94.1152	19.3009	96.8467	19.1609	98.9305	19.0169	97.5897	19.0639	96.1766	19.2309	100.331	19.2279	101.296	19.0249	99.7813	19.1899	98.0304	18.9299	95.2634	19.3229	98.8566
19.2514	96.7795	19.3414	96.843	19.1364	97.5959	19.5354	100.103	19.3964	93.7328	19.2644	101.813	19.2284	98.903	19.4654	100.617	19.4614	101.101	19.2614	101.881	19.4224	95.6394	19.1664	90.7663	19.5614	98.4828
19.4859	101.082	19.5749	99.196	19.3699	101.328	19.7689	97.2038	19.6339	95.613	19.4239	96.6896	19.4639	99.725	19.7119	100.085	19.6979	101.817	19.4999	99.4333	19.6589	93.7488	19.4009	90.327	19.7979	102.796
19.7203	98.5047	19.8103	97.9875	19.6063	96.1978	20.0053	101.87	19.8673	95.021	19.6583	98.1041	19.7013	98.4864	19.8733	101.693	19.9333	100.538	19.7423	100.892	19.8943	99.938	19.6343	93.3219	20.0323	99.1728
19.9498	98.6021	20.0458	97.5229	19.8408	96.5539	20.2418	104.556	20.1038	93.7359	19.8958	101.312	19.9348	96.5002	20.1078	99.2272	20.1708	102.416	19.9098	103.647	20.1268	98.4869	19.8708	91.2051	20.2658	100.288
20.1873	92.4174	20.2813	99.1774	20.0763	98.954	20.4773	101.878	20.3413	97.9279	20.1303	98.3989	20.1683	101.969	20.3413	101.768	20.4033	100.899	20.1483	100.574	20.3593	98.5867	20.1313	92.0693	20.5003	99.0955
20.4208	97.0049	20.5178	98.0565	20.3098	102.271	20.7128	102.882	20.5778	100.629	20.3678	94.4987	20.3988	97.8781	20.5758	102.729	20.6378	100.143	20.3818	99.6564	20.5948	100.144	20.2938	94.0523	20.7338	96.6806
20.6563	95.9385	20.7513	98.0827	20.5423	97.1458	20.9473	96.093	20.8123	96.5211	20.6023	99.2691	20.6363	94.5884	20.8093	103.41	20.8703	100.089	20.6203	99.4631	20.8273	96.2083	20.5263	95.2129	20.9693	99.0358
20.8908	97.9066	20.9848	98.7634	20.7748	100.057	21.1848	95.9155	21.0468	95.499	20.8388	98.0527	20.8688	100.001	21.0448	105.535	21.1088	102.729	20.8568	100.517	21.0628	98.6874	20.7638	95.8084	21.2048	103.027
21.1253	98.3533	21.2193	96.6864	21.0113	95.9108	21.4233	101.91	21.2863	95.7706	21.0733	96.7876	21.1023	96.2367	21.2803	102.684	21.3433	101.097	21.0933	100.31	21.2973	93.2948	21.0033	92.3221	21.4393	100.951
21.3617	97.8552	21.4537	100.031	21.2447	94.2126	21.6557	92.9602	21.5177	101.661	21.3077	104.455	21.3357	94.4633	21.5167	100.19	21.5787	103.672	21.3267	99.0942	21.5357	97.4416	21.2377	94.099	21.6867	97.7619
21.5972	96.2049	21.7022	100.243	21.4822	96.9693	21.8932	99.4331	21.7522	98.8829	21.5442	98.6309	21.5742	94.2111	21.7552	98.997	21.8152	100.268	21.5642	101.092	21.7712	99.5854	21.4712	93.1507	21.8482	98.335
21.8337	93.1824	21.9397	100.698	21.7157	95.5193	22.1277	97.8833	21.9897	99.1582	21.7797	100.089	21.8057	96.7325	21.9927	98.4826	22.0607	95.24	21.7997	99.9975	22.0097	97.3089	21.7167	95.4896	22.0877	95.2236
22.0692	100.594	22.1742	103.295	21.9522	99.2727	22.3632	96.3366	22.2292	94.6626	22.0142	103.552	22.0382	96.8155	22.2292	103.237	22.2212	101.125	22.0362	100.189	22.2452	100.368	21.8872	93.2904	22.3232	101.42
22.2287	96.4602	22.4087	100.158	22.1827	99.4223	22.5967	97.6814	22.4637	102.268	22.2497	99.0396	22.2717	96.4979	22.4647	102.498	22.4547	101.355	22.2677	103.135	22.4877	98.9093	22.1217	95.1317	22.5607	101.609
22.4732	99.5003	22.6442	96.5836	22.4202	97.3814	22.8322	96.388	22.6992	95.452	22.4842	97.625	22.5092	95.8022	22.7002	99.9038	22.6932	99.3956	22.4292	105.288	22.6522	99.1204	22.3562	90.6534	22.7932	98.0412
22.6337	95.5831	22.8767	102.387	22.6537	95.1637	23.0817	96.3365	22.9447	100.054	22.7187	98.4534	22.7427	96.1727	22.9367	101.912	22.9277	99.899	22.6647	100.342	22.8907	97.3965	22.5937	91.9401	23.0297	100.349
22.8702	97.9089	23.1132	97.3658	22.8922	97.3362	23.3182	98.3844	23.1092	99.4246	22.9532	100.628	22.9822	97.958	23.1732	99.1459	23.1622	99.3965	22.9022	102.981	23.1232	99.3839	22.8282	92.7709	23.2652	100.425
23.1046	97.4097	23.3486	101.712	23.1336	100.792	23.5536	96.8768	23.3466	97.8663	23.1936	95.5178	23.2246	99.029	23.4096	100.3	23.3936	101.099	23.1366	100.254	23.3606	98.2306	23.1066	91.691	23.5046	100.577
23.3421	102.9	23.5831	99.8628	23.2931	96.4205	23.7901	95.5214	23.5851	98.9645	23.4291	99.5111	23.4571	94.8785	23.6431	103.082	23.6311	98.9485	23.3991	101.423	23.5911	97.192	23.2701	98.0256	23.7421	98.073
23.5756	96.1448	23.8196	101.806	23.5296	98.2669	24.0266	98.2509	23.8206	98.9636	23.6626	98.6286	23.7006	98.4349	23.8766	98.2127	23.8656	101.486	23.5646	101.103	23.8246	100.081	23.5036	95.1206	23.9766	95.6398
23.8091	101.784	24.0571	99.9127	23.7631	99.2643	24.2601	101.182	24.0611	100.896	23.9071	100.767	23.8651	99.2447	24.1141	100.357	24.1001	100.756	23.7971	102.1	24.0621	99.652	23.7391	94.3565	24.2091	98.8793
24.0436	97.1459	24.2926	101.212	23.9976	96.8056	24.4996	99.0143	24.2976	97.7386	24.0746	102.042	24.0996	94.79	24.3586	97.0348	24.3356	101.53	23.9546	103.049	24.2976	100.327	23.9786	95.3121	24.4426	98.6544
24.2811	102.327	24.5301	100.004	24.2331	97.2514	24.7351	100.335	24.5341	96.9899	24.3111	97.5057	24.3351	95.7144	24.5171	102.149	24.5711	102.331	24.1911	100.15	24.5301	93.0966	24.2151	94.8232	24.6801	98.7183
24.5176	96.3311	24.7656	99.9916	24.4676	98.1903	24.9716	95.895	24.7696	103.117	24.5486	100.81	24.5676	95.1276	24.7536	98.9811	24.8016	102.106	24.4256	99.3919	24.7636	99.5123	24.4526	93.3022	24.9116	98.4351
24.752	99.0651	25.003	100.809	24.702	98.7134	25.209	98.9289	25.007	98.6635	24.782	101.049	24.808	96.2369	24.991	99.113	25.037	98.5048	24.659	100.708	24.998	97.6863	24.683	99.4945	25.147	99.1957
24.9895	105.917	25.2385	100.889	24.9355	96.0528	25.4445	98.153	25.2425	97.8047	25.0195	101.243	25.0445	96.6071	25.2275	99.4298	25.2705	103.384	24.8925	103.09	25.2315	101.179	24.9215	92.7184	25.3845	98.8096
25.226	100.525	25.473	99.7448	25.17	98.8416	25.676	97.7571	25.482	97.4745	25.256	101.929	25.283	92.9318	25.463	101.122	25.503	103.927	25.124	100.792	25.466	104.212	25.157	95.5371	25.622	103.917
25.4645	98.6721	25.7045	102.474	25.4035	97.1706	25.9155	99.8208	25.7145	95.9818	25.4925	100.934	25.5155	96.2185	25.6995	101.641	25.7375	102.843	25.3595	101.219	25.7005	103.702	25.3385	95.8451	25.8555	107.592
25.699	100.624	25.942	97.0403	25.639	98.2752	26.153	99.8592	25.949	96.8729	25.724	101.065	25.754	96.2517	25.938	101.45	25.972	103.102	25.589	102.143	25.936	96.8056	25.575	94.6139	26.092	105.109
25.9355	95.2137	26.1935	96.2284	25.8725	98.6735	26.3885	104.609	26.1845	101.088	25.9615	100.687	25.9905	96.2792	26.1705	102.937	26.2035	104.262	25.8255	97.0021	26.1725	97.4106	25.8105	95.0227	26.3265	97.8702
26.175	98.6027	26.429	100.815	26.106	95.7152	26.625	100.042	26.419	97.5262	26.197	101.694	26.225	97.2255	26.407	101.146	26.44	105.691	26.064	102.244	26.406	101.34	26.048	94.3102	26.561	100.702
26.4174	100.324	26.6644	100.22	26.3394	98.0827	26.8594	95.3376	26.6514	96.6756	26.4354	99.0515	26.4624	99.1376	26.6414	102.536	26.6764	100.319	26.2264	100.686	26.6424	97.9731	26.2834	95.8927	26.7974	101.107
26.5819	99.2911	26.8999	98.8308	26.5799	95.3405	27.0939	97.5831	26.8889	101.909	26.6699	102.219	26.6969	100.191	26.8759	101.137	26.9139	99.1024	26.4589	99.2154	26.8769	97.5303	26.5169	92.3871	27.0319	101.1
26.8164	98.6919	27.1344	99.753	26.8114	96.4357	27.3324	96.9007	27.1244	101.222	26.9084	99.6152	26.9344	96.8559	27.1094	105.516	27.1504	101.04	26.7104	104.47	27.1214	95.6072	26.7764	97.8649	27.2674	98.0851
27.0509	94.5455	27.2939	98.3862	27.0499	99.9806	27.5659	96.0789	27.3619	100.404	27.1419	101.947	27.1719	97.8404	27.3439	101.544	27.3829	101.259	26.9419	101.26	27.2859	99.474	26.9399	94.7026	27.5029	99.0578
27.2864	93.487	27.5274	99.4645	27.2874	98.7626	27.8154	100.128	27.6074	100.429	27.3764	93.4745	27.4074	97.6527	27.5754	101.403	27.6154	104.95	27.1774	102.993	27.5214	99.9659	27.1724	95.5653	27.7414	99.2565
27.5219	97.2682	27.7649	100.786	27.5239	96.7785	28.0549	89.9026	27.7679	99.2342	27.6129	95.7112	27.6419	97.5003	27.8119	104.788	27.8509	99.8098	27.4119	103.222	27.7559	98.3657	27.4059	93.9729	27.9749	98.8207
27.7584	102.01	27.9984	98.3089	27.7664	97.2186	28.2894	97.6547	28.0044	100.808	27.8524	101.743	27.8814	97.7083	28.0464	102.883	28.0854	99.5543	27.6464	99.5821	27.9934	100.891	27.6394	94.8846	28.2114	102.994
27.9948	98.7366	28.2358	100.952	27.9278	97.2316	28.5278	93.9584	28.2408	97.4759	28.0858	93.6596	28.1189	98.5275	28.2839	100.462	28.3158	103.697	27.8089	101.238	28.2208	99.9611	27.8728	94.0997	28.4459	97.1535
28.2303	98.0067	28.4713	102.302	28.1633	96.6441	28.7623	99.8396	28.4743	97.3853	28.3243	95.4004	28.3633	95.9617	28.5163	102.093	28.5493	102.258	28.0423	102.933	28.4543	97.418	28.1103	93.8192	28.6803	99.1558
28.4678	98.7722	28.7048	101.758	28.4008	97.9168	28.9988	98.8668	28.7138	96.4078	28.5708	99.4128	28.5258	102.076	28.7558	102.861	28.7868	98.0202	28.2778	103.094	28.6888	100.134	28.3458	95.7921	28.9178	99.5947
28.7003	98.215	28.9423	99.3091	28.6343	98.1801	29.2363	94.1775	28.9483	97.3971	28.7323	97.0515	28.7593	95.8648	29.0013	103.278	29.0203	102.289	28.5093	100.514	28.9283	97.8563	28.5853	91.6759	29.1543	102.789
28.9378	102.809	29.1758	100.312	28.8698	97.8538	29.4718	98.8988	29.1868	96.0261	28.9658	99.6775	28.9958	96.764	29.2408	102.236	29.2558	100.075	28.7438	98.5536	29.1608	96.864	28.8228	94.0887	29.3888	98.5656
29.1753	100.908	29.4113	98.7884	29.1073	103.85	29.7093	98.7979	29.4223	96.9626	29.2043	95.5978	29.2303	97.7644	29.4773	102.535	29.4893	102.728	28.9763	100.499	29.3953	100.255	29.0713	97.359	29.6243	102.261
29.4098	99.2927	29.6428	101.78	29.3428	101.479	29.9438	102.801	29.6588	95.8078	29.4378	98.1285	29.4668	95.5995	29.7128	104.892	29.7248	102.653	29.2098	99.9394	29.6288	98.2575	29.2298	93.9646	29.8568	98.4007
29.6443	100.633	29.8763	100.693	29.5753	97.4073	30.1823	95.7978	29.8943	98.841	29.6733	101.005	29.7023	99.3733	29.9483	99.5914	29.9593	103.375	29.4453	101.887	29.8613	98.9125	29.4643	95.9299	30.0943	98.1828
29.8777	102.319	30.1117	97.5509	29.8097	101.051	30.4167	97.3368	30.1317	97.1736	29.9067	94.8931	29.9367	97.8409	30.1817	102.255	30.1967	102.416	29.6847	100.014	30.0947	99.9312	29.6967	92.1404	30.3457	98.6395
30.1132	96.1716	30.3452	98.7374	30.0432	100.221	30.6532	95.8511	30.3662	102.832	30.1452	98.9003	30.1732	98.0599	30.4162	101.382	30.4342	103.732	29.9212	99.0743	30.3282	100.601	29.9312	93.8156	30.5792	102.226
30.3437	99.8493	30.5857	100.688	30.2787	104.133	30.8857	98.2327	30.6057	100.261	30.3807	97.2028	30.4087	97.4094	30.6507	103.151	30.6707	101.235	30.1577	101.28	30.5607	96.2713	30.1667	96.4281	30.8167	95.4416
30.5782	98.9679	30.8182	102.804	30.5122	99.5349	31.1232	98.4311	30.8372	103.41	30.6142	95.3325	30.6462	96.9542	30.8882	98.7829	30.9042	100.377	30.4062	99.7664	30.7972	100.695	30.4032	94.981	31.0512	103.015
30.8317	94.7665	31.0527	102.419	30.7447	99.8195	31.3557	97.3471	31.0737	100.458	30.8517	101.409	30.8807	96.0555	31.1227	102.879	31.1397	101.497	30.6397	101.094	31.0307	98.7837	30.6397	95.184	31.2887	97.0144
31.0622	99.8509	31.2862	101.581	30.9802	99.1861	31.5922	90.5257	31.3082	99.6562	31.0872	98.6754	31.1142	97.6727	31.3562	100.258	31.3762	102.786	30.8752	99.6112	31.2652	100.061	30.8732	94.5159	31.5252	100.538
31.2977	98.8974	31.5267	98.957	31.2217	101.332	31.8257	97.3314	31.5417	101.706	31.3207	98.8534	31.3537	96.4807	31.5967	97.5712	31.6097	98.1559	31.1097	97.2549	31.4997	98.6279	31.1137	97.1995	31.7597	97.2537
31.5331	98.8999	31.7611	101.107	31.4521	100.358	32.0611	96.5279	31.7761	96.078	31.5561	99.5778	31.5881	95.9271	31.8301	103.245	31.8431	101.176	31.3471	101.2	31.7401	101.032	31.3501	91.3878	31.9951	104.005
31.7686	99.059	31.9986	105.258	31.6876	97.9615	32.2956	98.2828	32.0126	100.259	31.7916	97.3817	31.8216	93.3916	32.0646	100.894	32.0796	102.799	31.5826	99.6099	31.9026	99.4037	31.5826	94.525	32.2306	98.7355
32.0071	93.3606	32.2361	98.97	31.9221	101.183	32.5391	97.595	32.2571	98.3521	32.0271	94.8147	32.0571	96.0282	32.3011	101.096	32.3161	102.318	31.8161	103.54	32.1361	98.5845	31.8151	92.4438	32.4681	101.744
32.2426	96.734	32.4746	99.7028	32.1596	96.934	32.7046	95.2393	32.4186	98.2519	32.2636	94.0424	32.2916	96.7865	32.5406	98.3818	32.5496	96.9923	32.0936	99.1874	32.3696	99.8982	32.0506	97.1495	32.7056	98.3996
32.4751	100.031	32.7061	100.579	32.4021	100.605	32.9411	92.9329	32.6541	96.2901	32.5011	97.2422	32.5281	95.0198	32.7751	104.519	32.7871	98.8596	32.2591	102.459	32.6051	100.229	32.2851	94.1447	32.9401	99.1543
32.7086	93.6271	32.9436	99.597	32.5646	98.7162	33.1736	96.7956	32.8916	102.483	32.7366	93.1154	32.7626	97.0367	33.0086	99.4109	33.0246	104.47	32.4926	102.585	32.8366	98.9993	32.5216	97.4274	33.1746	101.54
32.9421	96.6199	33.1771	102.196	32.8041	98.3762	33.4081	99.095	33.1251	95.9587	32.9741	97.2688	33.0111	100.826	33.2431	102.159	33.2581	99.6441	32.7281	100.567	33.0741	100.592	32.7571	94.8556	33.4111	98.4601
33.1776	96.9913	33.4116	98.5716	33.0366	96.4498	33.6446	96.2959	33.3626	98.5461	33.2196	96.9013	33.1746	98.2118	33.4786	106.425	33.4916	98.4722	32.9655	96.3743	33.3106	99.0028	32.9926	93.5601	33.6486	95.9941
33.412	97.0343	33.646	100.171	33.269	98.7706	33.883	97.7624	33.599	98.5966	33.383	94.3855	33.409	97.2403	33.717	97.8839	33.728	102.997	33.201	103.363	33.544	98.5644	33.225	96.1678	33.881	96.0239
33.6475	100.554	33.8815	102.835	33.5045	98.4462	34.1185	97.4746	33.8365	101.014	33.6185	95.1049	33.6415	96.8168	33.9495	101.772	33.9645	103.007	33.4335	99.5295	33.7765	101.419	33.4605	99.7028	34.1165	102.164
33.889	97.7769	34.117	101.001	33.741	100.634	34.358	98.0229	34.073	100.093	33.855	97.4734	33.879	97.2122	34.188	102.753	34.204	99.4872	33.671	97.4502	34.011	100.659	33.705	94.3725	34.351	101.391
34.1215	93.9006	34.3915	99.3027	33.9795	101.633	34.5935	97.5187	34.3095	96.2461	34.0895	97.239	34.1145	99.1898	34.4225	96.8574	34.4395	101.623	33.9175	103.731	34.2435	98.9194	33.9355	95.3726	34.5875	98.6394
34.358	98.2708	34.625	100.947	34.213	99.1002	34.831	99.0775	34.547	102.381	34.324	97.8005	34.352	100.602	34.66	97.7066	34.674	99.0052	34.156	102.377	34.505	104.046	34.175	94.3828	34.821	98.9805
34.5925	98.3632	34.8625	97.7578	34.4485	101.4	35.0625	99.998	34.7825	100.148	34.5595	94.434	34.5845	96.9583	34.8955	99.0523	34.9075	102.294	34.3925	103.311	34.6675	98.5374	34.4085	98.1968	35.0685	98.475
34.83	98.4564	35.097	99.6753	34.68	102.524	35.3	100.245	35.018	98.064	34.793	96.9707	34.819	97.6656	35.13	100.274	35.144	100.48	34.628	104.998	34.902	99.8883	34.646	96.7866	35.234	97.7091
35.0644	96.1508	35.3314	98.367	34.9164	97.4069	35.5344	96.3041	35.2544	100.388	35.0264	97.3824	35.0534	98.5384	35.3644	99.5289	35.3774	95.5992	34.8634	102.926	35.1374	100.307	34.8814	95.3688	35.4694	100.631
35.3169	99.7823	35.5699	99.5819	35.1579	101.494	35.7709	99.5737	35.4909	100.155	35.2649	98.5968	35.2889	97.9367	35.6009	99.1343	35.6139	103.525	35.0959	102.775	35.3739	98.5803	35.1139	97.2567	35.7059	105.157
35.5534	99.9262	35.8084	100.632	35.3914	97.1888	36.0034	99.184	35.7264	100.384	35.4994	95.8921	35.5254	98.0586	35.8354	102.197	35.8464	102.005	35.3274	101.188	35.6204	101.842	35.3474	94.7468	35.9414	101.096
35.7899	96.0976	36.0429	94.6511	35.6599	94.4983	36.2379	99.7045	35.9639	100.276	35.7389	96.0761	35.7599	99.7864	36.0709	96.5131	36.0929	97.7115	35.5689	103.963	35.7869	98.8197	35.5789	94.954	36.1759	99.4596
36.0224	100.982	36.2814	100.472	35.8224	99.0981	36.4724	97.9993	36.1984	100.458	35.9704	98.2782	35.9924	101.141	36.3074	102.782	36.2554	100.292	35.8014	102.442	36.0184	100.538	35.8124	95.6788	36.4114	100.284
36.2609	96.3328	36.5149	101.151	36.0719	98.4373	36.7069	97.2393	36.4359	100.828	36.2039	94.4469	36.2279	97.1573	36.5399	102.664	36.4939	99.3294	36.0379	104.802	36.2529	99.9418	36.0499	95.364	36.6459	104.06
36.4964	102.947	36.7504	97.5782	36.2314	100.951	36.9434	98.82	36.6704	98.4553	36.4394	96.709	36.4664	96.6015	36.7744	101.499	36.7264	102.29	36.2684	97.6097	36.4884	97.3116	36.2844	95.7478	36.8804	104.444
36.7308	100.54	36.9848	100.964	36.4678	100.145	37.1858	100.507	36.9138	100.59	36.6758	97.3438	36.7028	97.2194	37.0078	97.3135	36.9628	103.61	36.5038	102.473	36.7268	99.9811	36.5218	95.4716	37.1138	99.3133
36.9633	98.1932	37.2183	99.7641	36.7023	101.125	37.3483	98.1269	37.0773	97.3579	36.9093	100.837	36.9363	95.5828	37.2443	100.521	37.1973	103.008	36.7383	104.384	36.9663	97.7223	36.7583	99.2929	37.3483	97.4221
37.1948	91.8621	37.4518	102.88	36.8668	97.6465	37.5828	94.2359	37.3118	98.539	37.1428	98.1088	37.1738	98.1769	37.4838	99.9331	37.4328	98.7835	36.9758	100.378	37.2008	98.3881	36.9898	92.4557	37.5818	97.4077
37.4323	100.171	37.6863	99.7996	37.1043	99.4426	37.8203	98.0615	37.5493	102.3	37.3763	93.5163	37.4073	96.8845	37.7203	99.5922	37.6653	98.4717	37.2093	95.33	37.4343	98.4477	37.2253	93.9308	37.8173	97.8198
37.6698	100.582	37.9208	101.92	37.3398	100.527	38.0528	96.9863	37.7828	100.79	37.6118	97.8082	37.6498	99.5743	37.9578	98.3397	37.9008	103.007	37.4448	97.6588	37.6678	102.023	37.4568	96.5111	38.0538	96.0901
37.9063	95.0469	38.1533	102.454	37.5783	99.4622	38.2873	96.4249	38.0183	94.4186	37.8563	94.8533	37.8143	98.1927	38.1893	101.625	38.1333	101.829	37.6803	98.7578	37.9023	100.822	37.6903	91.405	38.2883	97.89
38.1408	100.405	38.3898	101.667	37.8128	100.419	38.5248	98.1122	38.2518	97.9344	38.0188	97.6517	38.0478	95.5315	38.4398	96.3676	38.3708	104.159	37.9138	100.215	38.1358	101.794	37.9258	95.2554	38.5238	101.307
38.3792	102.718	38.6243	95.3389	38.0493	98.9045	38.7602	95.0826	38.4883	99.4628	38.2552	97.4652	38.2852	96.2676	38.6743	103.467	38.6033	102.18	38.1493	101.625	38.3732	97.5099	38.1632	94.3819	38.7582	97.6468
38.6147	100.804	38.8597	97.7571	38.2847	96.8537	38.9957	98.0982	38.7217	99.21	38.4887	95.3482	38.5207	97.3442	38.9097	96.5604	38.8367	101.524	38.3837	98.2475	38.6077	97.6726	38.4107	94.7194	38.9937	100.09
38.8512	97.3197	39.0942	101.381	38.5212	96.9955	39.2302	94.9463	38.9582	100.163	38.7222	98.0859	38.7582	96.1933	39.1442	100.717	39.0702	100.778	38.6282	102.349	38.8412	101.132	38.6492	94.4113	39.2302	101.767
39.0877	100.097	39.3297	100.877	38.7537	98.9203	39.4667	98.4555	39.1937	99.185	38.9547	99.6477	38.9937	94.8724	39.3797	100.695	39.3047	99.7677	38.7937	103.136	39.0767	102.978	38.8797	94.3431	39.4677	97.8427
39.3232	97.427	39.5652	102.33	38.9932	98.4581	39.7002	98.1829	39.4302	101.321	39.1912	93.7494	39.2312	97.6653	39.6142	98.3696	39.5382	99.9059	39.0272	101.481	39.3112	103.093	39.1132	94.4941	39.7112	100.535
39.5547	94.5354	39.8007	97.7048	39.2277	95.4388	39.9387	90.8834	39.6647	100.354	39.4237	90.6821	39.4637	96.6677	39.8487	97.0806	39.7727	102.823	39.2637	98.4245	39.5457	99.3505	39.3477	94.931	39.8757	96.7725
39.8032	98.4148	40.0372	99.4721	39.4642	100.799	40.1692	94.4188	39.8992	99.0256	39.6562	97.2286	39.6992	97.2828	40.0872	97.5332	40.0092	102.336	39.5002	102.599	39.7842	98.8848	39.5832	98.1801	40.1082	100.48
40.0347	103.352	40.2727	102.489	39.6987	99.9918	40.4037	98.1596	40.1347	96.7505	39.8167	92.7596	39.9367	98.2843	40.3267	99.0183	40.2437	101.406	39.7367	102.38	40.0207	100.404	39.8187	95.887	40.3437	99.3304
40.2721	101.138	40.5101	102.453	39.9351	97.315	40.6401	96.8746	40.3691	100.255	40.0461	98.1168	40.1711	94.7032	40.5591	96.4255	40.4801	103.964	39.9711	100.826	40.2711	100.986	40.0561	92.9406	40.5801	98.7056
40.5086	98.6845	40.7446	102.693	40.1706	99.6177	40.8756	99.9686	40.6036	103.101	40.2826	95.5372	40.4036	98.4065	40.7936	98.002	40.7296	103.383	40.2076	98.2979	40.5096	98.6434	40.2896	94.0461	40.8166	98.485
40.7411	98.4597	40.9791	103.398	40.4071	99.4494	41.1101	95.3881	40.8391	104.753	40.5151	101.462	40.6361	99.6969	41.0271	101.523	40.9661	104.26	40.4431	102.958	40.7421	94.4302	40.5231	97.2076	41.0501	104.825
40.9756	101.485	41.2116	96.5717	40.6406	97.6374	41.3466	102.606	41.0746	94.9715	40.7496	98.3561	40.8716	98.1403	41.2656	98.2088	41.2026	102.578	40.6816	100.463	40.9746	100.775	40.7596	96.0442	41.2816	99.8718
41.2121	98.8607	41.4491	104.668	40.8791	95.3782	41.5811	98.7673	41.3071	97.867	40.9831	96.8494	41.1041	97.1023	41.4991	98.1977	41.4351	106.045	40.9191	100.53	41.2091	98.8808	40.9901	97.2241	41.5191	97.6278
41.4476	96.3406	41.6826	103.125	41.1166	98.4973	41.8276	97.641	41.5486	102.577	41.2186	97.4802	41.3366	98.8564	41.7326	101.069	41.6706	103.054	41.1536	104.061	41.4466	99.5518	41.2246	94.5277	41.7526	100.866
41.6791	96.4785	41.9151	99.4791	41.3531	103.994	41.9881	98.4212	41.7091	100.678	41.4541	101.254	41.5721	99.8001	41.9701	104.022	41.9061	103.069	41.3871	103.502	41.6801	102.86	41.4611	97.215	41.9891	98.8874
41.9115	97.0408	42.1495	101.908	41.5875	97.8608	42.2435	101.685	41.9465	100.504	41.6895	98.3836	41.8055	97.7	42.2075	99.5678	42.1415	105.809	41.6225	98.6887	41.9155	103.898	41.6915	96.3809	42.2235	101.654
42.145	103.511	42.383	99.366	41.824	96.8164	42.476	96.45	42.183	97.2614	41.923	98.5443	42.043	95.2016	42.442	102.422	42.376	102.711	41.856	97.4546	42.156	99.2973	41.929	97.4741	42.46	101.146
42.3755	102.619	42.6205	98.999	42.0595	99.4633	42.7095	96.7037	42.4165	105.375	42.1585	93.8392	42.2865	95.0181	42.6755	99.1463	42.6125	105.207	42.0875	97.942	42.3885	101.03	42.1655	93.9849	42.6945	100.88
42.61	98.96	42.852	99.0406	42.297	103.274	42.945	95.7704	42.651	101.983	42.402	96.5572	42.45	97.8006	42.91	102.554	42.849	101.261	42.323	102.079	42.624	99.0411	42.4	96.638	42.931	97.5299
42.8415	97.7494	43.0865	97.418	42.5305	104.151	43.1785	100.458	42.8875	102.569	42.5625	90.9954	42.6855	95.6922	43.1545	101.181	43.0865	99.2952	42.5595	102.392	42.8595	96.8877	42.6335	100.577	43.1645	104.087
43.078	101.364	43.332	99.8514	42.765	96.6219	43.416	99.9739	43.125	100.523	42.796	98.1742	42.92	96.8906	43.319	100.795	43.322	104.389	42.794	99.0846	43.098	97.1502	42.869	98.5531	43.399	97.8375
43.3125	93.0315	43.5695	98.6305	42.9975	100.13	43.6515	98.9123	43.3605	102.225	43.0295	98.5249	43.1565	96.5607	43.5545	100.885	43.5585	104.831	43.0285	96.9763	43.3355	102.11	43.1125	96.051	43.6335	99.0287
43.5489	100.967	43.801	100.457	43.2349	95.8499	43.8879	94.0246	43.5939	104.905	43.2629	98.8256	43.388	97.5544	43.789	101.753	43.7909	101.732	43.2779	100.809	43.5669	97.8314	43.3509	94.8699	43.8699	103.746
43.7854	98.7414	44.0354	99.1063	43.4694	103.08	44.1244	94.6034	43.8324	97.4816	43.4954	94.3578	43.6244	96.9102	44.0244	102.117	44.0244	100.769	43.5134	104.011	43.8044	98.6491	43.5814	93.3135	44.1064	99.1948
43.9449	105.681	44.2699	97.3359	43.7039	104.063	44.3609	97.693	44.0689	97.6279	43.7329	94.6435	43.8599	98.6051	44.2599	102.878	44.2579	100.115	43.7439	100.956	44.0409	101.454	43.7429	97.4432	44.3499	98.4552
44.1854	99.1106	44.5034	102.924	43.9424	98.6572	44.5984	98.2922	44.3044	103.183	43.9674	93.0834	44.1014	99.6152	44.4984	99.8465	44.4944	101.673	43.9784	102.048	44.2764	100.493	43.9764	98.3639	44.5164	97.1351
44.4179	103.931	44.7409	97.73	44.1809	102.261	44.8329	99.3595	44.5409	99.1757	44.2009	98.0208	44.3329	98.303	44.7349	101.666	44.7299	99.9035	44.2129	99.3298	44.5089	97.253	44.2129	97.9731	44.7519	101.705
44.6534	98.386	44.9754	96.1034	44.4124	96.2142	45.0684	93.7098	44.7814	102.573	44.4414	97.2927	44.5654	96.9075	44.9694	100.311	44.9624	100.795	44.4904	98.652	44.7424	101.23	44.4474	94.5402	44.9874	101.005
44.8869	101.149	45.2149	99.7238	44.6469	99.4137	45.3029	100.238	45.0179	102.222	44.6759	93.8649	44.8009	95.5952	45.2029	104.58	45.1959	102.159	44.6529	98.4835	44.9929	98.0926	44.6829	94.9441	45.2229	101.255
45.1204	99.1826	45.4474	96.007	44.8864	98.9836	45.5394	98.4776	45.2514	103.753	44.9134	98.332	45.0334	96.079	45.4384	98.3759	45.4334	104.506	44.8904	96.8081	45.2254	101.941	44.9164	93.5643	45.4604	99.9357
45.3568	96.07	45.6838	96.6713	45.1228	100.513	45.7758	99.5006	45.4878	102.351	45.1508	97.9614	45.2678	99.8242	45.6708	102.557	45.6668	101.09	45.1248	99.4108	45.4598	98.7132	45.1528	96.8027	45.6988	102.125
45.5893	101.424	45.9173	94.9278	45.3713	98.9173	46.0093	95.1977	45.7203	102.498	45.3853	96.4571	45.5043	98.0318	45.9063	102.722	45.9023	100.67	45.3583	102.51	45.6973	100.243	45.3883	93.9138	45.9333	98.8993
45.8238	97.8894	46.1538	98.1551	45.5328	100.97	46.2438	96.1817	45.9568	101.662	45.6228	96.4076	45.7378	99.6479	46.1398	100.597	46.1398	98.2861	45.5978	102.305	45.9328	101.338	45.6318	92.9522	46.1678	97.7977
46.0583	97.3929	46.3883	94.259	45.7673	100.815	46.4873	97.9791	46.2013	104.614	45.8583	94.4875	45.9713	96.6537	46.3753	102.431	46.3733	101.379	45.8363	99.7479	46.1703	102.783	45.8623	96.8073	46.3983	99.4759
46.2908	98.1324	46.6228	97.4327	46.0028	97.8907	46.7258	98.1046	46.4388	102.795	46.0958	97.8983	46.2068	95.3085	46.6108	102.986	46.6088	102.43	46.0728	97.1631	46.4058	97.9427	46.0988	92.9421	46.6368	99.5753
46.5233	98.7213	46.8603	99.3133	46.2403	102.544	46.9603	97.974	46.6743	101.187	46.3313	98.0791	46.4443	99.8498	46.8433	99.7454	46.8423	99.8031	46.3083	98.804	46.6403	98.9397	46.3343	97.4768	46.8733	95.3648
46.7588	102.358	47.0978	100.504	46.4728	102.291	47.1978	97.404	46.9098	99.6594	46.5668	98.635	46.6798	94.9252	47.0798	102.181	47.0768	102.617	46.5428	98.6845	46.8748	99.591	46.5648	99.4084	47.1088	100.657
46.9942	101.176	47.3332	96.9526	46.7092	99.7578	47.4332	96.7622	47.1492	99.4715	46.8032	97.9945	46.9242	97.8294	47.3172	97.926	47.3122	104.803	46.7792	98.6671	47.1102	99.6461	46.7982	94.0012	47.3442	100.24
47.2277	104.792	47.5657	99.177	46.9447	101.047	47.6687	99.5437	47.3847	98.1145	47.0477	99.555	47.0857	98.2032	47.5557	101.185	47.5507	101.029	46.9557	103.966	47.3447	93.7435	47.0347	95.2202	47.5807	103.094
47.4632	99.5882	47.8122	100.299	47.1812	98.4939	47.9032	90.7426	47.6212	97.4604	47.2132	99.523	47.2482	96.2924	47.8052	100.28	47.7852	102.436	47.1902	101.025	47.5792	102.208	47.2662	94.1823	47.8122	102.82
47.7017	99.2783	48.0477	95.9198	47.4177	100.026	48.1397	96.0704	47.8597	99.0613	47.4507	93.0596	47.4837	96.5317	48.0437	100.873	48.0187	104.025	47.4257	99.2126	47.8177	96.7338	47.5037	94.0586	48.0477	99.7291
47.9372	100.995	48.2832	97.4404	47.6542	97.8065	48.3752	98.8454	48.0932	98.563	47.6852	98.8147	47.7192	97.9817	48.2802	97.5032	48.2552	100.097	47.6592	101.925	48.0522	99.5651	47.7552	96.1527	48.2812	95.1473
48.1737	95.5762	48.5177	94.8731	47.8917	97.775	48.6097	96.1552	48.3307	101.096	47.9207	99.6293	47.9557	94.6815	48.5157	96.7484	48.4907	104.095	47.8947	101.92	48.2877	102.439	47.9957	98.74	48.5157	94.9327
48.4082	102.864	48.7512	98.7744	48.1272	94.9594	48.8422	102.556	48.5632	97.561	48.1552	99.4283	48.1902	96.6267	48.7532	97.0065	48.7252	106.062	48.1282	103.347	48.5242	100.257	48.2312	96.627	48.7492	100.564
48.6536	100.315	48.9837	94.731	48.3636	97.6987	49.0806	101.427	48.7987	100.446	48.3907	102.79	48.4217	98.1378	48.9887	100.994	48.9616	102.375	48.3636	97.3168	48.7606	96.8394	48.4667	98.241	48.9916	103.449
48.8921	96.9348	49.2161	97.5894	48.6001	107.724	49.3141	100.627	49.0351	102.552	48.6231	101.813	48.6561	97.1665	49.2241	101.402	49.1961	100.366	48.5991	101.676	48.9951	97.5261	48.6991	98.1124	49.1581	99.4881
49.1266	99.9488	49.4506	94.8557	48.8356	102.39	49.5516	95.2819	49.2716	97.3222	48.8586	95.4999	48.8886	98.557	49.4636	98.823	49.4336	102.288	48.8346	102.52	49.2296	98.8725	48.9326	98.4545	49.3916	101.852
49.3591	97.9059	49.6851	98.8118	49.0691	100.398	49.7861	99.7489	49.5071	102.744	49.0891	99.2002	49.1241	96.6814	49.7001	105.561	49.6671	99.2764	49.0681	101.812	49.4661	97.7164	49.1661	99.6948	49.6261	100.976
49.5966	100.202	49.9216	99.0874	49.3016	104.111	50.0246	94.9043	49.7426	103.176	49.3256	97.5323	49.3586	96.0688	49.9386	98.9735	49.9016	100.251	49.3086	99.8341	49.7156	100.45	49.4016	96.1423	49.8586	97.7818
49.8281	103.089	50.1551	101.304	49.5411	98.6611			49.9751	100.904	49.5581	97.1093	49.5941	98.5732	50.1711	102.832	50.1351	101.219	49.5431	98.8867	49.9531	96.8437	49.6361	97.3329	50.0941	101.115
50.0636	98.0688			49.7786	99.8699			50.2096	99.6986	49.7946	97.5826	49.8296	98.3003					49.7776	99.2532	50.1876	98.265	49.8736	97.762
				50.0211	103.543					50.0301	99.1717	50.0641	96.6807					50.0101	103.039			50.1101	99.909
[truncated: 6 more columns]
