# Supplementary material for: Metal-dependent and metal-free mechanisms of peptide condensate catalysts
Source: Nat Commun. 2026 Mar 28;17:4548. doi: 10.1038/s41467-026-71117-4 (PMC13194831; doi:10.1038/s41467-026-71117-4)
Supplement: Supplementary file 10 — Source data [file 41467_2026_71117_MOESM10_ESM.zip › Source data_Fig 5k.xlsx]

## Sheet: Figure 5k
x_new	[R2H-E 19mM] box12.7_mean	[R2H-E 19mM] box12.7_std	[R1H-E 19mM] box12.7_mean	[R1H-E 19mM] box12.7_std
0.25	0	0	0	0
0.315217	3.71474e-09	2.07913e-08	1.69604e-09	4.0842e-09
0.380435	5.87447e-09	3.28793e-08	2.6821e-09	6.45873e-09
0.445652	6.71245e-09	3.75694e-08	3.0647e-09	7.38005e-09
0.51087	6.46192e-09	3.61672e-08	2.95031e-09	7.1046e-09
0.576087	5.35614e-09	2.99782e-08	2.44545e-09	5.88884e-09
0.641304	3.62835e-09	2.03078e-08	1.65659e-09	3.98921e-09
0.706522	1.51181e-09	8.46158e-09	6.90247e-10	1.66217e-09
0.771739	-7.60226e-10	4.25496e-09	-3.47096e-10	8.35835e-10
0.836957	-2.95451e-09	1.65363e-08	-1.34894e-09	3.24836e-09
0.902174	-4.8378e-09	2.7077e-08	-2.20879e-09	5.31895e-09
0.967391	-6.17683e-09	3.45716e-08	-2.82015e-09	6.79116e-09
1.03261	-6.73837e-09	3.77145e-08	-3.07653e-09	7.40854e-09
1.09783	-6.28914e-09	3.52002e-08	-2.87143e-09	6.91464e-09
1.16304	-4.59591e-09	2.57232e-08	-2.09835e-09	5.053e-09
1.22826	-1.42542e-09	7.97806e-09	-6.50804e-10	1.56719e-09
1.29348	3.38646e-09	1.89539e-08	1.54615e-09	3.72327e-09
1.3587	9.20046e-09	5.14947e-08	4.20065e-09	1.01155e-08
1.42391	1.4859e-08	8.31652e-08	6.78414e-09	1.63368e-08
1.48913	1.91957e-08	1.07438e-07	8.76416e-09	2.11048e-08
1.55435	2.10444e-08	1.17785e-07	9.60824e-09	2.31374e-08
1.61957	1.92389e-08	1.0768e-07	8.78388e-09	2.11523e-08
1.68478	1.26128e-08	7.05937e-08	5.75863e-09	1.38673e-08
1.75	3.30872e-24	4.94098e-23	4.65289e-25	1.57632e-24
1.81522	-1.88329e-08	1.05407e-07	-8.5985e-09	2.07059e-08
1.88043	-4.0387e-08	2.26045e-07	-1.84395e-08	4.44038e-08
1.94565	-6.02306e-08	3.37109e-07	-2.74994e-08	6.6221e-08
2.01087	-7.3932e-08	4.13795e-07	-3.3755e-08	8.1285e-08
2.07609	-7.70593e-08	4.31299e-07	-3.51829e-08	8.47233e-08
2.1413	-6.51807e-08	3.64815e-07	-2.97595e-08	7.16634e-08
2.20652	-3.38646e-08	1.89539e-07	-1.54615e-08	3.72327e-08
2.27174	2.11913e-08	1.18607e-07	9.67529e-09	2.32989e-08
2.33696	9.65141e-08	5.40187e-07	4.40654e-08	1.06113e-07
2.40217	1.7658e-07	9.88312e-07	8.06208e-08	1.94142e-07
2.46739	2.44827e-07	1.37029e-06	1.11781e-07	2.69177e-07
2.53261	2.84696e-07	1.59344e-06	1.29983e-07	3.13011e-07
2.59783	2.79625e-07	1.56505e-06	1.27668e-07	3.07435e-07
2.66304	2.13053e-07	1.19245e-06	9.72735e-08	2.34243e-07
2.72826	6.84203e-08	3.82947e-07	3.12386e-08	7.52252e-08
2.79348	-1.66965e-07	9.34497e-07	-7.62309e-08	1.8357e-07
2.8587	-4.60801e-07	2.57909e-06	-2.10387e-07	5.0663e-07
2.92391	-7.5176e-07	4.20758e-06	-3.4323e-07	8.26527e-07
2.98913	-9.78031e-07	5.47401e-06	-4.46538e-07	1.0753e-06
3.05435	-1.0778e-06	6.03243e-06	-4.92091e-07	1.185e-06
3.11957	-9.89261e-07	5.53687e-06	-4.51666e-07	1.08765e-06
3.18478	-6.50598e-07	3.64138e-06	-2.97043e-07	7.15304e-07
3.25	2.11758e-22	1.54162e-21	-2.1743e-23	1.05514e-22
3.31522	9.75594e-07	5.46038e-06	4.45426e-07	1.07262e-06
3.38043	2.09425e-06	1.17215e-05	9.56169e-07	2.30254e-06
3.44565	3.12528e-06	1.74921e-05	1.42691e-06	3.43611e-06
3.51087	3.838e-06	2.14812e-05	1.75231e-06	4.21971e-06
3.57609	4.00173e-06	2.23976e-05	1.82706e-06	4.39972e-06
3.6413	3.38577e-06	1.89501e-05	1.54584e-06	3.72251e-06
3.70652	1.75945e-06	9.84758e-06	8.03309e-07	1.93444e-06
3.77174	-1.09271e-06	6.17175e-06	-5.02481e-07	1.20999e-06
3.83696	-4.47335e-06	2.86151e-05	-2.27169e-06	5.46881e-06
3.90217	-6.27023e-06	5.42922e-05	-4.09166e-06	9.84472e-06
3.96739	-4.24938e-06	7.98542e-05	-5.52283e-06	1.32764e-05
4.03261	3.82314e-06	0.000102109	-6.12566e-06	1.47057e-05
4.09783	2.01813e-05	0.000118189	-5.46058e-06	1.30861e-05
4.16304	4.7059e-05	0.000125971	-3.08804e-06	7.46385e-06
4.22826	8.66903e-05	0.000125207	1.43152e-06	4.58051e-06
4.29348	0.000141342	0.000120955	8.49402e-06	2.11902e-05
4.3587	0.000213667	0.000130418	1.79879e-05	4.37762e-05
4.42391	0.000306567	0.000172272	2.94744e-05	7.02948e-05
4.48913	0.000422946	0.000248472	4.2509e-05	9.90879e-05
4.55435	0.000565709	0.000354043	5.66475e-05	0.000128558
4.61957	0.000737763	0.000487042	7.14456e-05	0.000157169
4.68478	0.000942013	0.000648657	8.64588e-05	0.000183465
4.75	0.00118136	0.000842009	0.000101243	0.000206125
4.81522	0.00145805	0.00106892	0.000115604	0.000224235
4.88043	0.00177162	0.00132091	0.00013035	0.000237839
4.94565	0.00212096	0.00158521	0.000146541	0.000247128
5.01087	0.00250495	0.00184816	0.000165235	0.000252243
5.07609	0.00292246	0.00209617	0.000187491	0.000253392
5.1413	0.00337238	0.00231643	0.000214368	0.000251056
5.20652	0.00385359	0.00249767	0.000246925	0.000246337
5.27174	0.00436498	0.00263155	0.000286204	0.000241528
5.33696	0.00490609	0.00272762	0.000332225	0.000241841
5.40217	0.00547747	0.00281847	0.000383424	0.000254885
5.46739	0.00607975	0.00293547	0.000438102	0.00028592
5.53261	0.00671356	0.0031039	0.000494561	0.000336352
5.59783	0.00737953	0.00334165	0.000551099	0.000405619
5.66304	0.00807831	0.00366083	0.000606019	0.000493779
5.72826	0.00881052	0.00407197	0.00065762	0.000602707
5.79348	0.00957586	0.00458547	0.000704785	0.000735336
5.8587	0.010363	0.00518059	0.000753178	0.000885544
5.92391	0.0111537	0.00581555	0.000812834	0.00103848
5.98913	0.0119294	0.00644802	0.000893861	0.00117849
6.05435	0.0126717	0.00703556	0.00100637	0.0012931
6.11957	0.013362	0.00753675	0.00116046	0.00137795
6.18478	0.013982	0.00791327	0.00136625	0.00144465
6.25	0.0145132	0.00813306	0.00163385	0.00153255
6.31522	0.0149473	0.00819331	0.00197009	0.00171553
6.38043	0.0153173	0.00817117	0.00236875	0.00206271
6.44565	0.0156665	0.00815303	0.00282033	0.00258398
6.51087	0.0160381	0.00820401	0.00331534	0.00324698
6.57609	0.0164754	0.00835926	0.00384427	0.00400999
6.6413	0.0170215	0.00862447	0.00439764	0.00483491
6.70652	0.0177198	0.00898852	0.00496594	0.00568864
6.77174	0.018613	0.00944488	0.00553964	0.00654162
6.83696	0.0197141	0.00999447	0.00610698	0.00736047
6.90217	0.0209902	0.0106336	0.0066527	0.00810387
6.96739	0.0224043	0.0113584	0.00716128	0.00873096
7.03261	0.0239195	0.0121529	0.00761717	0.00920179
7.09783	0.0254987	0.012985	0.00800483	0.00947728
7.16304	0.0271052	0.0138108	0.00830873	0.00951945
7.22826	0.0287018	0.0145811	0.00851332	0.00929232
7.29348	0.030253	0.0152534	0.00860527	0.00876919
7.3587	0.0317372	0.015827	0.00859686	0.00799357
7.42391	0.0331422	0.0163204	0.00851688	0.00705727
7.48913	0.0344557	0.0167407	0.0083944	0.00606291
7.55435	0.0356658	0.0170804	0.0082585	0.00512768
7.61957	0.0367602	0.0173177	0.00813826	0.00438172
7.68478	0.0377268	0.0174195	0.00806274	0.00393793
7.75	0.0385535	0.0173464	0.00806102	0.00381885
7.81522	0.0392381	0.0170734	0.00815585	0.00391986
7.88043	0.0398182	0.0166412	0.00834465	0.0041056
7.94565	0.0403413	0.0161143	0.00861851	0.00429887
8.01087	0.040855	0.0155622	0.00896853	0.00447186
8.07609	0.0414069	0.0150544	0.00938581	0.00462514
8.1413	0.0420445	0.0146556	0.00986145	0.00477415
8.20652	0.0428153	0.0144209	0.0103865	0.00494193
8.27174	0.0437664	0.0143927	0.0109521	0.00515539
8.33696	0.044915	0.0145757	0.0115464	0.00543317
8.40217	0.0462324	0.014934	0.0121531	0.00576978
8.46739	0.0476857	0.0154349	0.0127555	0.00614297
8.53261	0.049242	0.0160513	0.013337	0.00651842
8.59783	0.0508685	0.0167603	0.013881	0.00685486
8.66304	0.0525325	0.0175425	0.0143707	0.00710851
8.72826	0.054201	0.0183825	0.0147896	0.00723642
8.79348	0.0558423	0.0192716	0.0151223	0.00720255
8.8587	0.057438	0.020214	0.0153689	0.00701488
8.92391	0.058978	0.0212165	0.0155395	0.00671058
8.98913	0.0604522	0.0222788	0.0156442	0.0063294
9.05435	0.0618509	0.0233948	0.0156933	0.0059109
9.11957	0.063164	0.0245532	0.015697	0.00549169
9.18478	0.0643816	0.0257393	0.0156654	0.00510166
9.25	0.0654938	0.0269365	0.0156089	0.00475952
9.31522	0.0664947	0.0281261	0.0155375	0.00447138
9.38043	0.0673947	0.0292766	0.0154618	0.00424333
9.44565	0.0682081	0.0303446	0.0153922	0.0040874
9.51087	0.0689493	0.0312781	0.0153392	0.00401664
9.57609	0.0696328	0.0320183	0.0153132	0.00403929
9.6413	0.0702728	0.0325021	0.0153246	0.00415462
9.70652	0.0708839	0.0326639	0.0153839	0.00435248
9.77174	0.0714802	0.0324387	0.0155015	0.00461673
9.83696	0.0720671	0.0318109	0.0156798	0.00492849
9.90217	0.0726359	0.0308422	0.0159095	0.00527119
9.96739	0.0731769	0.0296053	0.0161799	0.00563496
10.0326	0.0736805	0.0281744	0.0164807	0.00601496
10.0978	0.0741367	0.0266238	0.0168013	0.00640986
10.163	0.0745359	0.0250253	0.0171312	0.00682074
10.2283	0.0748683	0.0234473	0.0174599	0.0072505
10.2935	0.0751262	0.0219516	0.0177775	0.00770265
10.3587	0.0753262	0.0205685	0.0180809	0.00817197
10.4239	0.0755007	0.0193112	0.0183716	0.00864553
10.4891	0.0756821	0.0181915	0.0186511	0.00910813
10.5543	0.0759028	0.0172174	0.0189208	0.0095429
10.6196	0.0761956	0.0163894	0.0191823	0.00993177
10.6848	0.0765928	0.0156992	0.019437	0.010256
10.75	0.0771269	0.0151295	0.0196865	0.0104966
10.8152	0.0778226	0.0146601	0.0199319	0.0106409
10.8804	0.0786727	0.0142846	0.0201732	0.0107012
10.9457	0.0796622	0.0140069	0.0204102	0.010695
11.0109	0.0807759	0.0138347	0.0206425	0.0106386
11.0761	0.0819988	0.0137765	0.0208698	0.0105467
11.1413	0.0833157	0.0138402	0.0210919	0.0104325
11.2065	0.0847116	0.0140347	0.0213084	0.0103079
11.2717	0.0861715	0.0143713	0.0215192	0.0101845
11.337	0.0876784	0.0148509	0.0217292	0.010073
11.4022	0.0892128	0.0154463	0.021952	0.00998298
11.4674	0.0907551	0.0161183	0.0222013	0.00992556
11.5326	0.0922855	0.0168186	0.0224914	0.00991225
11.5978	0.0937843	0.0174929	0.0228361	0.00995428
11.663	0.0952318	0.0180849	0.0232495	0.0100619
11.7283	0.0966082	0.0185408	0.0237455	0.010244
11.7935	0.0978957	0.0188161	0.0243366	0.0105066
11.8587	0.0990991	0.0189076	0.0250139	0.0108371
11.9239	0.100238	0.0188391	0.0257553	0.0112107
11.9891	0.10133	0.0186376	0.0265386	0.0116011
12.0543	0.102397	0.0183304	0.0273413	0.0119821
12.1196	0.103458	0.0179448	0.0281413	0.012328
12.1848	0.104531	0.0175101	0.028916	0.0126151
12.25	0.105636	0.0170625	0.0296432	0.0128226
12.3152	0.106791	0.0166555	0.0303066	0.0129417
12.3804	0.108005	0.0163677	0.0309139	0.0129959
12.4457	0.109285	0.0162782	0.0314789	0.0130139
12.5109	0.110639	0.0164468	0.0320155	0.0130202
12.5761	0.112073	0.0168989	0.0325373	0.0130323
12.6413	0.113596	0.0176213	0.0330582	0.0130599
12.7065	0.115214	0.0185677	0.0335919	0.0131055
12.7717	0.116934	0.0196727	0.0341522	0.0131659
12.837	0.118751	0.0208806	0.0347422	0.0132326
12.9022	0.120642	0.0221621	0.0353496	0.0132943
12.9674	0.12258	0.0234946	0.0359604	0.0133431
13.0326	0.124541	0.0248568	0.0365608	0.0133735
13.0978	0.126498	0.026228	0.0371368	0.013381
13.163	0.128426	0.0275869	0.0376746	0.0133625
13.2283	0.1303	0.0289116	0.0381603	0.0133159
13.2935	0.132094	0.0301791	0.038581	0.0132421
13.3587	0.133794	0.0313519	0.0389364	0.013151
13.4239	0.13539	0.032389	0.0392341	0.0130569
13.4891	0.136874	0.0332553	0.0394817	0.0129713
13.5543	0.138236	0.0339207	0.0396871	0.0129018
13.6196	0.139468	0.0343606	0.039858	0.0128513
13.6848	0.14056	0.0345569	0.0400021	0.0128181
13.75	0.141503	0.034501	0.0401271	0.0127974
13.8152	0.142295	0.0342082	0.0402425	0.0127818
13.8804	0.142956	0.0337462	0.0403647	0.0127604
13.9457	0.143512	0.0331879	0.0405119	0.0127223
14.0109	0.143992	0.032594	0.0407021	0.0126567
14.0761	0.144422	0.032009	0.0409536	0.0125532
14.1413	0.144828	0.0314583	0.0412844	0.0124035
14.2065	0.145238	0.0309485	0.0417126	0.012204
14.2717	0.145678	0.0304706	0.0422561	0.0119608
14.337	0.146165	0.0300148	0.0429133	0.0117073
14.4022	0.146699	0.0295859	0.0436526	0.0115019
14.4674	0.147281	0.029193	0.04444	0.0113956
14.5326	0.147909	0.0288436	0.0452412	0.0114194
14.5978	0.148583	0.0285385	0.0460222	0.0115766
14.663	0.149303	0.0282702	0.0467487	0.0118428
14.7283	0.150068	0.0280217	0.0473866	0.0121735
14.7935	0.150877	0.0277696	0.0479041	0.0125159
14.8587	0.151724	0.0274914	0.0482965	0.0128272
14.9239	0.152602	0.027175	0.0485763	0.0130826
14.9891	0.1535	0.0268172	0.0487565	0.0132688
15.0543	0.15441	0.0264211	0.04885	0.0133791
15.1196	0.155324	0.0259945	0.0488697	0.01341
15.1848	0.156232	0.0255489	0.0488286	0.0133593
15.25	0.157127	0.0250986	0.0487397	0.0132253
15.3152	0.158001	0.0246625	0.0486173	0.0130099
15.3804	0.158857	0.0242663	0.0484821	0.0127308
15.4457	0.159701	0.0239332	0.0483562	0.0124092
15.5109	0.160539	0.0236807	0.0482617	0.0120654
15.5761	0.161377	0.0235193	0.0482206	0.011717
15.6413	0.162218	0.0234529	0.0482551	0.0113783
15.7065	0.16307	0.0234804	0.0483874	0.01106
15.7717	0.163936	0.0235983	0.0486392	0.0107693
15.837	0.164826	0.0237975	0.0490188	0.0105143
15.9022	0.165748	0.0240631	0.0495133	0.0103071
15.9674	0.166711	0.0243823	0.0501078	0.0101578
16.0326	0.167727	0.0247433	0.0507877	0.0100714
16.0978	0.168804	0.0251341	0.0515382	0.0100467
16.163	0.169952	0.0255415	0.0523444	0.0100767
16.2283	0.171182	0.0259512	0.0531917	0.0101494
16.2935	0.172501	0.0263492	0.0540651	0.0102508
16.3587	0.173899	0.0267336	0.0549493	0.0103643
16.4239	0.175354	0.0271092	0.0558281	0.0104758
16.4891	0.176845	0.0274789	0.0566856	0.0105748
16.5543	0.178349	0.027843	0.0575059	0.0106529
16.6196	0.179843	0.0281988	0.0582729	0.0107022
16.6848	0.181306	0.0285413	0.0589706	0.0107158
16.75	0.182715	0.0288639	0.0595832	0.0106878
16.8152	0.184057	0.0291583	0.0601006	0.0106175
16.8804	0.185345	0.029414	0.0605375	0.010515
16.9457	0.186604	0.0296206	0.0609145	0.0103927
17.0109	0.187856	0.0297679	0.0612525	0.0102614
17.0761	0.189123	0.0298455	0.061572	0.010131
17.1413	0.190431	0.0298431	0.0618938	0.0100108
17.2065	0.1918	0.0297507	0.0622385	0.00991282
17.2717	0.193254	0.0295594	0.0626266	0.00985467
17.337	0.194796	0.0292743	0.0630658	0.00985898
17.4022	0.196401	0.0289198	0.0635437	0.00994196
17.4674	0.198042	0.0285231	0.0640461	0.0101072
17.5326	0.199689	0.0281122	0.0645591	0.0103415
17.5978	0.201315	0.0277165	0.0650685	0.0106149
17.663	0.202892	0.0273679	0.0655602	0.0108846
17.7283	0.204392	0.0271024	0.0660201	0.0111005
17.7935	0.205789	0.0269606	0.0664353	0.011214
17.8587	0.207076	0.0269684	0.0668058	0.0112168
17.9239	0.208261	0.027131	0.0671398	0.0111321
17.9891	0.209352	0.0274367	0.0674459	0.0109899
18.0543	0.210356	0.0278557	0.0677323	0.0108236
18.1196	0.211281	0.0283422	0.0680077	0.0106676
18.1848	0.212135	0.0288398	0.0682804	0.0105567
18.25	0.212924	0.029289	0.0685589	0.0105249
18.3152	0.213655	0.0296439	0.0688486	0.0105966
18.3804	0.214325	0.0299058	0.0691431	0.0107605
18.4457	0.214928	0.0300945	0.069433	0.0109956
18.5109	0.215459	0.0302316	0.0697089	0.011279
18.5761	0.215913	0.0303358	0.0699612	0.0115861
18.6413	0.216285	0.0304203	0.0701807	0.0118912
18.7065	0.21657	0.030492	0.0703577	0.0121678
18.7717	0.216764	0.0305534	0.0704833	0.0123902
18.837	0.216905	0.030613	0.0705652	0.0125511
18.9022	0.217105	0.0306932	0.070638	0.0126697
18.9674	0.217476	0.03082	0.0707383	0.012767
19.0326	0.218134	0.03102	0.0709027	0.0128625
19.0978	0.219194	0.0313185	0.071168	0.0129741
19.163	0.220771	0.031737	0.0715708	0.0131181
19.2283	0.22298	0.0322929	0.0721478	0.0133095
19.2935	0.225935	0.032999	0.0729356	0.0135627
19.3587	0.229751	0.0338637	0.073971	0.0138922
19.4239	0.234543	0.0348923	0.0752906	0.0143143
19.4891	0.240427	0.0360887	0.0769311	0.0148478
19.5543	0.247516	0.0374574	0.0789291	0.0155149
19.6196	0.255925	0.0390055	0.0813214	0.0163423
19.6848	0.265771	0.0407446	0.0841446	0.017361
19.75	0.277166	0.0426925	0.0874354	0.0186053
