# Supplementary material for: Metal-dependent and metal-free mechanisms of peptide condensate catalysts
Source: Nat Commun. 2026 Mar 28;17:4548. doi: 10.1038/s41467-026-71117-4 (PMC13194831; doi:10.1038/s41467-026-71117-4)
Supplement: Supplementary file 10 — Source data [file 41467_2026_71117_MOESM10_ESM.zip › Source data_Fig 6.xlsx]

## Sheet: Figure 6
stage	energy_corrected
1'	-10.8613
TS1'/2'	-3.356
2'	-2.94636
TS2'/1	-2.21608
1	0
2	4.12136
TS2/3	14.1922
3	8.03545
TS3/4	7.35286
4	-5.89197
TS4/5	-3.41404
5	-3.95243
6	-4.14206
TS6/7	-3.81325
7	-4.29292
