# Supplementary material for: Metal-dependent and metal-free mechanisms of peptide condensate catalysts
Source: Nat Commun. 2026 Mar 28;17:4548. doi: 10.1038/s41467-026-71117-4 (PMC13194831; doi:10.1038/s41467-026-71117-4)
Supplement: Supplementary file 10 — Source data [file 41467_2026_71117_MOESM10_ESM.zip › Source data_Supplemental Fig 4.xlsx]

## Sheet: R2H-E2H + 0.20 mM Zn
	0.2 mM														0.15 mM														0.075 mM														0.025 mM
Wavelength	Rep1				Rep2				Rep3				Average	STDEV	Rep1				Rep2				Rep3				Average	STDEV	Rep1				Rep2				Rep3				Average	STDEV	Rep1				Rep2
450	23004	22396	23231	20977	34365	30274	30430	28168	23334	23129	19782	23765	25237.9	4466.72	19361	19064	17463	17918	22576	23500	19827	23897	19289	15437	21992	18789	19926.1	2573.52	11759	9195	11700	11013	10159	10824	10744	14518	11342	10581	8265	10829	10910.8	1513.9	3920	3807	3531	3861	4994	7940	5394
Cutoff calculations	91.1486	88.7395	92.048	83.117	136.164	119.954	120.573	111.61	92.4561	91.6439	78.3821	94.1639			97.1641	95.6736	87.6389	89.9223	113.299	117.936	99.5027	119.928	96.8028	77.4713	110.368	94.2935			107.774	84.2747	107.234	100.937	93.11	99.2049	98.4717	133.061	103.953	96.9778	75.751	99.2507			86.8089	84.3065	78.1944	85.5023	110.593	175.832	119.451
	FALSE	FALSE	FALSE	FALSE	TRUE	FALSE	FALSE	FALSE	FALSE	FALSE	FALSE	FALSE			FALSE	FALSE	FALSE	FALSE	FALSE	FALSE	FALSE	FALSE	FALSE	FALSE	FALSE	FALSE			FALSE	FALSE	FALSE	FALSE	FALSE	FALSE	FALSE	TRUE	FALSE	FALSE	FALSE	FALSE			FALSE	FALSE	FALSE	FALSE	FALSE	TRUE	FALSE
		conc. [mM]	Fluorescence intensity [RFU]	STDEV
		0.2	24408.2	3585.96
		0.15	19926.1	2573.52
		0.075	10582.8	1049.55
		0.025	4204.36	597.265
		0.00625	1259.17	100.162
		0.00444444	840.083	93.9269
		0.00222222	475.833	48.1075
		0.00111111	246.727	34.1646
					MeCN
		conc. [mM]	Fluorescence intensity [RFU]	STDEV	23.5455			SUMMARY OUTPUT
		0.2	24384.6	3585.96
		0.15	19902.5	2573.52				Regression Statistics
		0.075	10559.3	1049.55				Multiple R	0.998163
		0.025	4180.82	597.265				R Square	0.996329
		0.00625	1235.62	100.162				Adjusted R Square	0.853472
		0.00444444	816.538	93.9269				Standard Error	767.079
		0.00222222	452.288	48.1075				Observations	8
		0.00111111	223.182	34.1646
								ANOVA
									df	SS	MS	F	Significance F
								Regression	1	1.11803e+09	1.11803e+09	1900.08	9.75868e-09
								Residual	7	4.11887e+06	588410
								Total	8	1.12215e+09
									Coefficients	Standard Error	t Stat	P-value	Lower 95%	Upper 95%	Lower 95.0%	Upper 95.0%
								Intercept	0	#N/A	#N/A	#N/A	#N/A	#N/A	#N/A	#N/A
								X Variable 1	127463	2924.14	43.5899	8.73176e-10	120549	134378	120549	134378
[truncated: 63 more columns]

## Sheet: R2H-E2H + 0.33 mM Zn
	0.2 mM														0.15 mM														0.075 mM														0.025 mM
Wavelength	Rep1				Rep2				Rep3				Average	STDEV	Rep1				Rep2				Rep3				Average	STDEV	Rep1				Rep2				Rep3				Average	STDEV	Rep1				Rep2
450	17944	28032	21916	25453	28177	30217	23179	31505	23758	24080	26118	27317	25641.3	3762.37	19455	12860	11920	23166	17894	21629	22048	20953	19319	16565	15482	20071	18446.8	3599.37	8360	7447	10379	9346	10219	10624	9361	10470	10158	10116	10990	12370	9986.67	1260.54	3671	3408	4032	3755	4845	3592	3253
Cutoff calculations	69.9808	109.323	85.4714	99.2655	109.889	117.845	90.397	122.868	92.6551	93.9109	101.859	106.535			105.465	69.7139	64.6181	125.583	97.0031	117.25	119.522	113.586	104.728	89.7986	83.9277	108.805			83.7116	74.5694	103.929	93.5848	102.326	106.382	93.735	104.84	101.716	101.295	110.047	123.865			98.3435	91.2979	108.014	100.594	129.794	96.2272	87.1456
	FALSE	FALSE	FALSE	FALSE	FALSE	FALSE	FALSE	FALSE	FALSE	FALSE	FALSE	FALSE			FALSE	FALSE	TRUE	FALSE	FALSE	FALSE	FALSE	FALSE	FALSE	FALSE	FALSE	FALSE			FALSE	FALSE	FALSE	FALSE	FALSE	FALSE	FALSE	FALSE	FALSE	FALSE	FALSE	FALSE			FALSE	FALSE	FALSE	FALSE	FALSE	FALSE	FALSE
	conc. [mM]	Fluorescence intensity [RFU]	STDEV
	0.2	25641.3	3762.37
	0.15	19040.2	3099
	0.075	9986.67	1260.54
	0.025	3732.83	517.274
	0.00625	1116.12	162.305
	0.00444444	863.125	107.381
	0.00222222	421.5	49.8655
	0.00111111	187	33.7886
				MeCN
				39.2308
	conc. [mM]	Fluorescence intensity [RFU]	STDEV			SUMMARY OUTPUT
	0.2	25602.1	3762.37
	0.15	19001	3099			Regression Statistics
	0.075	9947.44	1260.54			Multiple R	0.999755
	0.025	3693.6	517.274			R Square	0.999511
	0.00625	1076.89	162.305			Adjusted R Square	0.856654
	0.00444444	823.894	107.381			Standard Error	281.112
	0.00222222	382.269	49.8655			Observations	8
	0.00111111	147.769	33.7886
						ANOVA
							df	SS	MS	F	Significance F
						Regression	1	1.13055e+09	1.13055e+09	14306.4	2.30269e-11
						Residual	7	553169	79024.2
						Total	8	1.1311e+09
							Coefficients	Standard Error	t Stat	P-value	Lower 95%	Upper 95%	Lower 95.0%	Upper 95.0%
						Intercept	0	#N/A	#N/A	#N/A	#N/A	#N/A	#N/A	#N/A
						X Variable 1	128175	1071.61	119.609	7.52936e-13	125641	130709	125641	130709
[truncated: 47 more columns]

## Sheet: R2H-E2H + 0.67 mM Zn 
	0.2 mM										0.15 mM										0.075 mM										0.025 mM										0.00625 mM
Wavelength	Rep1				Rep2				Average	STDEV	Rep1				Rep2				Average	STDEV	Rep1				Rep2				Average	STDEV	Rep1				Rep2				Average	STDEV	Rep1				Rep2				Average
450	19246	19285	20821	26118	15379	19850	15144	17549	19174	3478.3	13877	19235	17214	18293	15252	14631	19792	13997	16536.4	2397.24	8591	9519	8187	11176	9115	8913	5599	8676	8722	1554.11	3595	3593	4243	2080	3328	1915	4044	2673	3183.88	870.822	876	566	976	863	896	934	927	846	860.5
Cutoff calculations	100.376	100.579	108.59	136.216	80.2076	103.526	78.982	91.525			83.918	116.319	104.098	110.623	92.233	88.4777	119.688	84.6437			98.4981	109.138	93.8661	128.136	104.506	102.19	64.194	99.4726			112.913	112.85	133.265	65.3292	104.527	60.1468	127.015	83.9543			101.801	65.7757	113.422	100.291	104.126	108.542	107.728	98.3149
	FALSE	FALSE	FALSE	TRUE	FALSE	FALSE	FALSE	FALSE			FALSE	FALSE	FALSE	FALSE	FALSE	FALSE	FALSE	FALSE			FALSE	FALSE	FALSE	FALSE	FALSE	FALSE	TRUE	FALSE			FALSE	FALSE	TRUE	TRUE	FALSE	TRUE	FALSE	FALSE			FALSE	TRUE	FALSE	FALSE	FALSE	FALSE	FALSE	FALSE
	conc. [mM]	Fluorescence intensity [RFU]	STDEV
	0.2	18182	2220.44
	0.15	16536.4	2397.24
	0.075	9168.14	979.834
	0.025	3446.6	503.206
	0.00625	902.571	45.6284
	0.00444444	650.125	98.6704
	0.00222222	384.286	91.9324
	0.00111111	202	37.3184
				MeCN
				29.5556
	conc. [mM]	Fluorescence intensity [RFU]	STDEV		SUMMARY OUTPUT
	0.2	18152.4	2220.44
	0.15	16506.8	2397.24		Regression Statistics
	0.075	9138.59	979.834		Multiple R	0.993304
	0.025	3417.04	503.206		R Square	0.986652
	0.00625	873.016	45.6284		Adjusted R Square	0.843795
	0.00444444	620.569	98.6704		Standard Error	1154.09
	0.00222222	354.73	91.9324		Observations	8
	0.00111111	172.444	37.3184
					ANOVA
						df	SS	MS	F	Significance F
					Regression	1	6.89156e+08	6.89156e+08	517.418	4.72752e-07
					Residual	7	9.32339e+06	1.33191e+06
					Total	8	6.98479e+08
						Coefficients	Standard Error	t Stat	P-value	Lower 95%	Upper 95%	Lower 95.0%	Upper 95.0%
					Intercept	0	#N/A	#N/A	#N/A	#N/A	#N/A	#N/A	#N/A
					X Variable 1	100073	4399.43	22.7468	8.03842e-08	89670.1	110476	89670.1	110476
[truncated: 30 more columns]

## Sheet:  R2H+0.67 mM ZnCl2
	0.2									0.15									0.075									0.025									0.00625									0.00444444
Wavelength	Rep1				Rep2					Rep1				Rep2					Rep1				Rep2					Rep1				Rep2					Rep1				Rep2					Rep1
450	22299	22410	20647	19699	20364	22613	17979	19712	20715.4	17497	17849	19078	17072	16745	13770	16263	14380	16581.8	9739	9141	10126	9142	8279	8092	8505	6994	8752.25	4150	2766	3316	2588	3301	3832	4012	4241	3525.75	1040	996	971	746	908	945	881	893	922.5	681	669	631	637
Cutoff calculations	107.645	108.181	99.6699	95.0936	98.3038	109.16	86.7906	95.1564		105.52	107.642	115.054	102.957	100.985	83.0431	98.0777	86.7218		111.274	104.442	115.696	104.453	94.5928	92.4562	97.175	79.9109		117.705	78.4514	94.0509	73.4028	93.6255	108.686	113.791	120.286		112.737	107.967	105.257	80.8672	98.4282	102.439	95.5014	96.8022		104.228	102.391	96.5755	97.4938
	FALSE	FALSE	FALSE	FALSE	FALSE	FALSE	FALSE	FALSE		FALSE	FALSE	FALSE	FALSE	FALSE	FALSE	FALSE	FALSE		FALSE	FALSE	FALSE	FALSE	FALSE	FALSE	FALSE	FALSE		FALSE	FALSE	FALSE	FALSE	FALSE	FALSE	FALSE	FALSE		FALSE	FALSE	FALSE	FALSE	FALSE	FALSE	FALSE	FALSE		FALSE	FALSE	FALSE	FALSE
	conc. [mM]	Fluorescence intensity [RFU]	STDEV
	0.2	20715.4	1631.66
	0.15	16581.8	1764.62
	0.075	8752.25	998.311
	0.025	3525.75	630.488
	0.00625	922.5	89.4603
	0.00444444	622	50.1564
	0.00222222	396.429	50.1493
	0.00111111	207.833	21.9765
				MeCN
	conc. [mM]	Fluorescence intensity [RFU]	STDEV	22.3
	0.2	20693.1	1631.66
	0.15	16559.5	1764.62
	0.075	8729.95	998.311
	0.025	3503.45	630.488
	0.00625	900.2	89.4603
	0.00444444	599.7	50.1564
	0.00222222	374.129	50.1493
	0.00111111	185.533	21.9765
	SUMMARY OUTPUT
	Regression Statistics
	Multiple R	0.998716
	R Square	0.997434
	Adjusted R Square	0.854577
	Standard Error	538.891
	Observations	8
	ANOVA
		df	SS	MS	F	Significance F
	Regression	1	7.90216e+08	7.90216e+08	2721.1	3.33089e-09
	Residual	7	2.03282e+06	290404
	Total	8	7.92249e+08
		Coefficients	Standard Error	t Stat	P-value	Lower 95%	Upper 95%	Lower 95.0%	Upper 95.0%
	Intercept	0	#N/A	#N/A	#N/A	#N/A	#N/A	#N/A	#N/A
	X Variable 1	107160	2054.28	52.1641	2.49287e-10	102302	112017	102302	112017
[truncated: 23 more columns]

## Sheet: R2H + 0.67 mM Zn MeCN
Time [sec]	02.07.25				13.07.25				14.07.25
0	15	27	18	73	16	21	25	30	897	30	24	17	22.3	t0
3	31	25	22	74	18	22	16	39	901	30	24	20
6	10	25	28	80	25	22	15	37	906	30	19	15
9	5	25	22	76	13	25	16	28	899	29	16	21
12	18	21	23	71	19	19	26	42	903	30	21	23
15	31	14	24	75	19	17	17	51	896	29	21	21
18	22	27	21	66	27	20	29	39	901	29	21	26
21	28	29	19	72	17	16	19	48	905	27	21	23
24	22	21	2	81	22	25	20	49	896	31	24	20
27	26	23	20	81	31	27	16	49	902	29	21	20
30	17	9	24	60	19	21	15	34	900	28	22	23
33	17	23	26	63	23	26	20	38	906	30	21	25
36	29	22	7	71	31	16	17	45	907	32	21	24
39	27	27	17	70	17	31	23	50	899	30	22	18
42	23	12	13	81	27	27	10	36	903	29	21	24
45	26	26	26	66	25	20	11	42	902	27	22	21
48	18	19	26	74	29	19	30	40	910	28	19	20
51	20	29	10	77	20	24	27	42	896	25	20	25
54	20	21	21	84	31	24	12	56	902	30	15	25
57	23	23	15	77	25	27	16	45	903	29	24	23
60	27	14	15	74	29	18	16	48	898	31	21	26
63	34	15	13	75	18	24	14	53	898	33	26	23
66	17	18	15	71	15	14	31	39	906	28	17	20
69	11	23	16	69	10	17	27	55	908	30	19	22
72	16	27	23	69	31	23	26	49	907	22	20	21
75	27	20	27	67	15	22	14	50	908	30	17	22
78	21	21	25	80	25	25	21	43	906	33	17	27
81	26	29	27	72	23	19	21	42	903	32	19	23
84	29	17	17	76	13	25	27	49	901	30	21	19
87	26	14	24	81	22	18	15	43	906	26	19	21
90	26	21	15	85	19	21	16	47	905	30	22	19
93	27	25	18	67	26	25	21	47	903	27	24	17
96	18	12	14	85	17	24	24	39	903	26	22	25
99	22	22	26	79	14	16	20	41	902	26	18	18
102	15	27	19	77	26	26	14	42	903	33	21	20
105	18	24	19	70	19	21	27	39	903	32	15	25
108	25	19	23	79	22	30	22	36	911	27	19	24
111	16	27	23	76	26	20	18	45	910	28	23	25
114	25	26	17	78	21	23	30	52	907	31	22	20
117	20	21	27	67	21	22	21	36	909	23	16	21
120	23	26	18	71	29	21	20	59	901	26	19	19
123	16	25	25	77	30	21	18	40	908	31	20	25
126	26	24	21	67	18	29	29	47	907	35	22	18
129	21	24	21	87	7	21	14	51	906	26	20	15
132	16	16	9	74	16	29	19	44	904	26	23	22
135	21	29	22	73	21	30	15	51	909	27	22	22
138	24	24	31	74	8	23	26	43	909	29	19	18
141	16	13	29	64	23	21	18	31	902	25	14	22
144	17	25	20	76	26	17	18	47	905	26	19	17
147	14	17	31	83	13	23	32	48	914	26	20	22
150	28	25	24	87	21	24	14	47	902	27	17	19
	18	27	16	68	24	17	17	56	908	28	21	21
	9	15	10	86	12	20	18	49	912	31	20	18
	28	23	7	81	27	18	33	33	905	26	22	23
	18	35	23	83	29	20	16	31	906	26	21	22
	26	30	20	76	32	17	24	53	907	28	19	23
	26	18	19	73	32	29	26	50	901	28	27	22
	21	29	28	68	18	15	19	45	906	24	19	20
	15	19	29	77	15	18	13	38	907	29	19	20
	27	19	23	68	24	18	23	45	904	30	25	16
	20	18	25	79	21	26	24	37	904	33	19	21

## Sheet: E2H+0.67 mM ZnCl2
	0.2									0.15									0.075									0.025									0.00625									0.00444444
Wavelength	I17	J17	K17	L17	M5	N5	O5	P5		I18	J18	K18	L18	M6	N6	O6	P6		I19	J19	K19	L19	M7	N7	O7	P7		I20	J20	K20	L20	M8	N8	O8	P8		I17	J17	K17	L17	M5	N5	O5	P5		I18	J18	K18	L18
450	23049	19774	20157	20066	19439	18657	17971	18605	19714.8	17328	16520	17396	15266	14823	14609	14608	15679	15778.6	8826	8783	3373	10942	8448	7942	7778	8388	8060	3509	3219	8921	3844	3202	2854	3090	3252	3986.38	915	967	969	958	885	856	846	853	906.125	646	640	650	651
Cutoff calculations	116.912	100.301	102.243	101.782	98.6013	94.6347	91.1551	94.371		109.819	104.699	110.25	96.7511	93.9435	92.5873	92.5809	99.3686		109.504	108.97	41.8486	135.757	104.814	98.536	96.5012	104.069		88.0248	80.7501	223.787	96.4285	80.3236	71.5939	77.514	81.5779		100.979	106.718	106.939	105.725	97.6686	94.4682	93.3646	94.1371		101.274	100.333	101.901	102.058
	FALSE	FALSE	FALSE	FALSE	FALSE	FALSE	FALSE	FALSE		FALSE	FALSE	FALSE	FALSE	FALSE	FALSE	FALSE	FALSE		FALSE	FALSE	TRUE	TRUE	FALSE	FALSE	FALSE	FALSE		FALSE	FALSE	TRUE	FALSE	FALSE	FALSE	FALSE	FALSE		FALSE	FALSE	FALSE	FALSE	FALSE	FALSE	FALSE	FALSE		FALSE	FALSE	FALSE	FALSE
	conc. [mM]	Fluorescence intensity [RFU]	STDEV
	0.2	19714.8	1554.11
	0.15	15778.6	1164.38
	0.075	8360.83	428.499
	0.025	3281.43	315.882
	0.00625	906.125	53.2177
	0.00444444	637.875	14.3072
	0.00222222	382.875	78.2257
	0.00111111	191.125	36.2114
				MeCN
	conc. [mM]	Fluorescence intensity [RFU]	STDEV	21.5
	0.2	19693.2	1554.11
	0.15	15757.1	1164.38
	0.075	8339.33	428.499
	0.025	3259.93	315.882
	0.00625	884.625	53.2177
	0.00444444	616.375	14.3072
	0.00222222	361.375	78.2257
	0.00111111	169.625	36.2114
	SUMMARY OUTPUT
	Regression Statistics
	Multiple R	0.998747
	R Square	0.997496
	Adjusted R Square	0.854639
	Standard Error	506.613
	Observations	8
	ANOVA
		df	SS	MS	F	Significance F
	Regression	1	7.15808e+08	7.15808e+08	2788.97	3.09402e-09
	Residual	7	1.7966e+06	256657
	Total	8	7.17605e+08
		Coefficients	Standard Error	t Stat	P-value	Lower 95%	Upper 95%	Lower 95.0%	Upper 95.0%
	Intercept	0	#N/A	#N/A	#N/A	#N/A	#N/A	#N/A	#N/A
	X Variable 1	101990	1931.23	52.8107	2.28737e-10	97423.2	106556	97423.2	106556
[truncated: 23 more columns]

## Sheet: E2H+0.67 mM Zn MeCN
Time [sec]	02.07.25				14.07.25				13.07.25
0	23	18	18	23	25	34	21	22	13	19	23	19	21.5	t0
3	15	10	30	14	16	33	20	17	18	26	24	11
6	18	26	20	10	23	35	19	23	7	19	10	20
9	17	25	15	27	18	38	16	18	27	31	15	19
12	7	9	16	28	21	41	19	19	20	15	21	26
15	25	31	12	12	17	38	17	21	29	29	18	14
18	25	26	14	11	23	38	16	17	14	28	19	20
21	13	19	22	30	21	31	18	21	17	30	24	24
24	22	18	28	25	18	36	20	22	12	30	13	23
27	18	7	22	26	18	37	20	18	14	20	19	16
30	17	14	24	16	18	35	16	15	11	27	16	24
33	23	21	22	23	20	43	19	18	20	18	18	13
36	13	12	21	27	20	39	18	15	26	14	7	15
39	19	18	24	20	21	36	18	22	20	23	16	30
42	30	15	25	20	20	35	23	18	25	27	7	20
45	18	11	12	11	21	39	8	16	24	28	14	28
48	22	16	11	20	19	39	17	17	25	18	20	22
51	21	22	20	27	19	38	15	18	15	27	17	23
54	20	17	28	20	23	38	18	22	30	16	19	12
57	20	18	16	17	19	36	20	19	21	21	16	22
60	23	20	27	20	19	38	24	18	13	19	15	25
63	8	15	14	21	22	38	19	21	18	22	13	16
66	6	9	29	27	23	40	17	23	15	16	20	24
69	17	26	15	19	26	34	21	21	21	23	8	27
72	29	21	10	7	19	37	18	13	16	17	25	19
75	18	27	21	26	20	41	22	19	4	27	15	24
78	17	10	27	9	16	38	19	16	18	25	28	20
81	19	7	19	14	22	30	18	21	14	13	22	14
84	15	28	17	14	22	41	19	21	21	21	23	21
87	15	20	24	28	25	39	15	23	29	29	19	21
90	27	16	30	21	18	37	18	19	19	22	16	23
93	26	18	15	17	21	38	21	17	20	22	24	20
96	21	11	22	14	21	35	21	23	20	32	20	20
99	13	17	21	3	23	41	17	16	2	17	12	17
102	23	27	31	15	21	38	22	18	13	18	8	20
105	29	17	29	24	18	34	21	21	8	32	25	25
108	18	27	15	12	17	33	18	20	25	15	25	23
111	25	13	13	15	17	35	20	15	25	36	8	16
114	15	20	14	10	26	37	19	21	21	14	28	15
117	27	16	17	26	21	35	20	19	25	30	21	19
120	18	26	19	23	21	37	18	19	20	13	12	21
123	20	13	16	13	18	35	20	21	13	22	16	17
126	7	32	28	10	20	36	18	19	8	29	22	19
129	10	16	25	30	22	40	17	21	7	30	29	20
132	10	20	15	25	22	34	23	22	21	25	9	16
135	11	18	29	23	20	37	20	21	18	16	10	25
138	17	30	24	16	21	32	24	20	31	15	14	15
141	9	20	28	11	20	37	22	20	8	14	29	21
144	22	13	20	18	21	37	20	20	25	15	23	16
147	30	17	21	25	14	36	21	18	19	26	19	16
150	21	12	15	16	19	41	23	21	1	31	25	23
	21	27	15	31	18	32	26	18	20	24	23	23
	30	11	23	26	18	42	17	20	16	28	20	16
	18	29	24	23	19	36	18	17	10	14	21	27
	16	21	28	30	19	36	15	17	13	26	17	24
	20	25	24	7	21	37	18	21	18	28	29	13
	24	20	31	29	21	36	20	16	17	28	29	22
	21	30	24	12	20	36	18	17	4	29	24	25
	13	15	7	24	16	35	19	17	20	32	22	23
	27	20	20	10	19	41	20	16	19	33	21	17
	11	31	20	27	23	38	19	18	13	20	11	21

## Sheet: buffer + 0.20 mM ZnCl2
	0.2									0.15									0.075									0.025									0.00625									0.00444444
Wavelength	E5	F5	G5	H5	M17	N17	O17	P17		E6	F6	G6	H6	M18	N18	O18	P18		E7	F7	G7	H7	M19	N19	O19	P19		E8	F8	G8	H8	M20	N20	O20	P20		E5	F5	G5	H5	E13	F13	G13	H13		E7	F7	G7	H7
450	24085	21814	23422	20767	22214	19915	18618	18727	21195.2	19193	18876	17912	16401	16646	14885	15104	16699	16964.5	10341	12289	10814	10218	8928	9282	8574	9118	9945.5	3854	3476	3911	3942	3705	3280	3325	3097	3573.75	1254	1201	1122	1165	980	1021	1054	1058	1106.88	827	775	691	825
Cutoff calculations	113.634	102.919	110.506	97.9795	104.807	93.9597	87.8404	88.3547		113.136	111.268	105.585	96.6784	98.1226	87.742	89.033	98.435		103.977	123.563	108.733	102.74	89.7692	93.3286	86.2098	91.6797		107.842	97.2648	109.437	110.304	103.673	91.7803	93.0395	86.6597		113.292	108.504	101.366	105.251	88.5375	92.2417	95.223	95.5844		110.157	103.23	92.0413	109.89
	FALSE	FALSE	FALSE	FALSE	FALSE	FALSE	FALSE	FALSE		FALSE	FALSE	FALSE	FALSE	FALSE	FALSE	FALSE	FALSE		FALSE	FALSE	FALSE	FALSE	FALSE	FALSE	FALSE	FALSE		FALSE	FALSE	FALSE	FALSE	FALSE	FALSE	FALSE	FALSE		FALSE	FALSE	FALSE	FALSE	FALSE	FALSE	FALSE	FALSE		FALSE	FALSE	FALSE	FALSE
	conc. [mM]	Fluorescence intensity [RFU]	STDEV
	0.2	21195.2	2045.44
	0.15	16964.5	1594.32
	0.075	9945.5	1225.81
	0.025	3573.75	322.96
	0.00625	1106.88	94.6942
	0.00444444	750.75	68.1485
	0.00222222	428	60.6583
	0.00111111	237.5	15.6022
				MeCN
	conc. [mM]	Fluorescence intensity [RFU]	STDEV	21.4167
	0.2	21173.8	2045.44
	0.15	16943.1	1594.32
	0.075	9924.08	1225.81
	0.025	3552.33	322.96
	0.00625	1085.46	94.6942
	0.00444444	729.333	68.1485
	0.00222222	406.583	60.6583
	0.00111111	216.083	15.6022
	SUMMARY OUTPUT
	Regression Statistics
	Multiple R	0.997322
	R Square	0.99465
	Adjusted R Square	0.851793
	Standard Error	805.238
	Observations	8
	ANOVA
		df	SS	MS	F	Significance F
	Regression	1	8.43889e+08	8.43889e+08	1301.48	3.02516e-08
	Residual	7	4.53886e+06	648408
	Total	8	8.48428e+08
		Coefficients	Standard Error	t Stat	P-value	Lower 95%	Upper 95%	Lower 95.0%	Upper 95.0%
	Intercept	0	#N/A	#N/A	#N/A	#N/A	#N/A	#N/A	#N/A
	X Variable 1	110739	3069.61	36.076	3.26586e-09	103481	117998	103481	117998
[truncated: 23 more columns]

## Sheet: buffer + 0.20 mM Zn MeCN
Time [sec]	06.07.25				08.07.25				09.07.25
0	25	17	38	14	22	16	14	15	25	24	29	18	21.4167	t0
3	29	16	35	15	23	14	17	13	17	19	27	20
6	25	19	32	16	28	15	19	16	19	22	28	18
9	27	20	35	16	30	14	17	16	18	22	20	22
12	28	15	35	16	29	15	17	18	20	19	29	21
15	25	18	34	16	33	17	20	17	19	20	26	18
18	28	18	32	18	30	16	20	16	21	25	25	22
21	26	18	30	16	33	18	18	15	22	24	27	24
24	29	19	37	16	29	17	16	17	23	21	26	18
27	23	16	32	13	31	17	17	17	22	24	27	24
30	23	17	31	15	30	17	21	17	22	21	30	18
33	32	18	35	20	33	17	15	18	16	24	28	21
36	26	14	30	14	36	16	15	15	22	20	23	18
39	24	13	33	12	34	10	18	14	20	22	26	21
42	28	16	34	17	33	17	16	16	16	18	29	22
45	23	15	35	16	35	17	20	17	21	24	25	19
48	27	12	37	21	34	16	16	15	17	24	28	22
51	24	15	34	12	34	18	18	16	21	24	24	22
54	26	20	35	22	38	18	20	20	25	22	26	21
57	26	18	41	15	36	22	17	16	19	16	25	21
60	30	20	35	15	36	19	17	18	24	23	27	20
63	25	19	31	14	38	15	18	12	17	19	25	22
66	28	12	41	17	36	17	15	18	18	25	29	24
69	25	14	34	12	34	16	16	13	21	18	28	20
72	28	14	31	19	39	16	19	20	17	17	25	20
75	28	21	29	12	31	16	18	19	12	17	30	19
78	28	17	34	12	35	18	20	17	19	23	24	19
81	27	19	35	14	30	16	19	17	22	27	31	24
84	23	18	33	15	35	16	17	18	19	23	27	20
87	29	13	34	14	31	18	19	15	18	24	28	17
90	29	22	36	15	32	18	17	15	22	19	30	23
93	25	15	37	16	31	16	15	17	22	19	27	22
96	26	16	34	15	32	17	17	16	21	21	25	27
99	23	19	31	14	31	17	17	18	18	20	29	17
102	26	15	33	10	36	16	19	14	20	20	27	19
105	26	16	32	18	29	18	18	14	24	24	24	21
108	28	14	36	13	26	18	17	18	22	22	26	18
111	26	20	31	12	32	17	19	14	20	21	28	20
114	26	16	37	19	29	21	18	17	21	22	25	18
117	27	14	33	16	23	18	18	16	20	21	29	21
120	30	15	34	14	23	16	16	14	26	20	34	19
123	27	19	33	14	25	16	17	16	20	20	29	22
126	24	15	36	16	23	13	17	17	23	19	32	22
129	27	18	33	12	27	17	18	14	15	21	33	19
132	24	18	29	12	28	17	18	17	21	18	33	25
135	24	21	33	15	30	17	17	17	18	23	24	19
138	28	19	36	17	31	17	18	17	21	20	31	17
141	30	17	31	16	28	16	16	16	22	21	26	19
144	25	19	35	15	23	16	15	17	24	17	25	22
147	26	21	32	19	24	22	18	16	16	13	25	23
150	27	11	28	15	22	18	17	15	18	22	29	17

## Sheet: buffer +  0.33 mM ZnCl2
	0.2									0.15									0.075									0.025									0.00625									0.00444444
Wavelength	E1	F1	G1	H1	I21	J21	K21	L21		E2	F2	G2	H2	I22	J22	K22	L22		E3	F3	G3	H3	I23	J23	K23	L23		E4	F4	G4	H4	I24	J24	K24	L24		E1	F1	G1	H1		N21	O21	P21		E2	F2	G2	H2
450	18610	19003	22988	22776	20079	20406	10236	20656	19344.2	17653	16463	16840	17156	17325	16297	14126	17169	16628.6	9492	10011	10088	9802	8394	9145	8640	8903	9309.38	3810	3631	3531	3802	3325	3243	3290	3276	3488.5	1394	1027	1043	1032	1037	1108	1178	1196	1126.88	658	783	729	701
Cutoff calculations	96.2043	98.2359	118.836	117.74	103.798	105.489	52.9149	106.781		106.16	99.004	101.271	103.171	104.188	98.0057	84.9499	103.25		101.962	107.537	108.364	105.292	90.1672	98.2343	92.8097	95.6348		109.216	104.085	101.218	108.987	95.3132	92.9626	94.3099	93.9086		123.705	91.137	92.5568	91.5807	92.0244	98.325	104.537	106.134		89.5238	106.531	99.1837	95.3741
	FALSE	FALSE	FALSE	FALSE	FALSE	FALSE	TRUE	FALSE		FALSE	FALSE	FALSE	FALSE	FALSE	FALSE	FALSE	FALSE		FALSE	FALSE	FALSE	FALSE	FALSE	FALSE	FALSE	FALSE		FALSE	FALSE	FALSE	FALSE	FALSE	FALSE	FALSE	FALSE		FALSE	FALSE	FALSE	FALSE	FALSE	FALSE	FALSE	FALSE		FALSE	FALSE	FALSE	FALSE
	conc. [mM]	Fluorescence intensity [RFU]	STDEV
	0.2	20645.4	1695.38
	0.15	16628.6	1105.16
	0.075	9309.38	638.38
	0.025	3488.5	237.643
	0.00625	1126.88	127.163
	0.00444444	735	53.1816
	0.00222222	420.125	40.9405
	0.00111111	210	16.8777
				MeCN
	conc. [mM]	Fluorescence intensity [RFU]	STDEV	18.8182
	0.2	20626.6	1695.38
	0.15	16609.8	1105.16
	0.075	9290.56	638.38
	0.025	3469.68	237.643
	0.00625	1108.06	127.163
	0.00444444	716.182	53.1816
	0.00222222	401.307	40.9405
	0.00111111	191.182	16.8777
	SUMMARY OUTPUT
	Regression Statistics
	Multiple R	0.997881
	R Square	0.995767
	Adjusted R Square	0.85291
	Standard Error	696.273
	Observations	8
	ANOVA
		df	SS	MS	F	Significance F
	Regression	1	7.98241e+08	7.98241e+08	1646.55	1.49773e-08
	Residual	7	3.39358e+06	484797
	Total	8	8.01634e+08
		Coefficients	Standard Error	t Stat	P-value	Lower 95%	Upper 95%	Lower 95.0%	Upper 95.0%
	Intercept	0	#N/A	#N/A	#N/A	#N/A	#N/A	#N/A	#N/A
	X Variable 1	107702	2654.23	40.5777	1.43891e-09	101426	113979	101426	113979
[truncated: 23 more columns]

[truncated: 3 more sheets: buffer +  0.33 mM Zn MeCN, buffer +  0.67 mM ZnCl2, buffer +  0.67 mM Zn MeCN]
