# Supplementary material for: Metal-dependent and metal-free mechanisms of peptide condensate catalysts
Source: Nat Commun. 2026 Mar 28;17:4548. doi: 10.1038/s41467-026-71117-4 (PMC13194831; doi:10.1038/s41467-026-71117-4)
Supplement: Supplementary file 10 — Source data [file 41467_2026_71117_MOESM10_ESM.zip › Source data_Supplemental Fig 6.xlsx]

## Sheet: a
170.013	453
170.06	438400
170.111	6226
170.142	1924
170.191	2107
170.238	1212
170.279	371
170.307	452
170.352	144
170.378	190
170.441	298
170.518	724
170.596	235
170.794	453
170.843	387.2
170.922	3662
170.967	344
171.028	2064
171.06	114200
171.091	36650
171.142	7269
171.19	851.6
171.279	144
171.307	306
171.352	208
171.393	523
171.503	371
171.544	180
171.576	244
171.701	153
171.738	199
171.784	426
171.844	751
171.897	154
171.942	163
172.038	7978
172.064	29390
172.103	30560
172.167	695
172.351	172
172.386	208
172.447	316
172.479	535
172.66	217
172.72	669
172.792	316
172.844	587
172.899	758
173.009	244
173.045	7412
173.074	49600
173.11	8466
173.165	358.3
173.209	289
173.249	189
173.303	388
173.351	190
173.489	190
173.549	144
173.713	2092
173.751	11030
173.791	14550
173.837	4139
173.889	488
173.92	189
173.98	406
174.016	294.5
174.048	8311
174.08	99660
174.129	1974
174.165	144
174.199	189
174.265	843.6
174.312	298
174.363	208
174.444	579
174.484	334
174.526	621.1
174.583	461
174.622	886
174.665	317
174.723	1587
174.77	826.1
174.807	316
174.835	1367
174.865	153
174.903	1284
174.977	543
175.017	660
175.056	23280
175.093	44710
175.127	2750
175.207	796
175.242	317
175.278	1203
175.356	316
175.402	1415
175.476	425
175.52	1185
175.57	624
175.609	144
175.656	1070
175.693	154
175.732	905
175.769	2057
175.833	488
175.865	144
175.901	389
175.945	7005
175.998	1131
176.048	128100
176.091	24200
176.143	1320
176.177	640.6
176.225	453
176.261	144
176.307	1375
176.338	508
176.375	162
176.41	2061
176.449	172
176.477	154
176.514	831
176.572	895
176.611	180
176.637	172
176.669	1068
176.714	334
176.75	2326
176.793	1003
176.837	2399
176.875	1350
176.913	5151
176.962	2263
177.004	5205
177.055	17690000
177.089	6398
177.119	134500
177.155	3346
177.187	930600
177.22	30720
177.25	198600
177.296	508800
177.335	10100
177.366	184900
177.401	1276
177.43	24330
177.46	2319
177.526	2781
177.565	380
177.596	1362
177.634	1079
177.678	1655
177.718	704.1
177.746	291.8
177.781	1838
177.827	840
177.875	2519
177.93	15870
177.975	2924
178.024	5817
178.059	2370000
178.108	34330
178.152	5939
178.192	44850
178.227	482.1
178.258	2680
178.303	5353
178.348	813
178.387	1710
178.416	147
178.444	839.9
178.491	1381
178.538	1414
178.585	655
178.625	809.1
178.655	193.9
178.696	2161
178.732	904.8
178.758	162
178.786	3388
178.817	325
178.843	2387
178.88	815
178.91	3448
178.957	2984
178.994	840.8
179.025	4888
179.06	293600
179.092	236600
179.145	15810
179.179	820.2
179.208	2377
179.253	2473
179.295	1303
179.335	1894
179.378	876
179.41	174.3
179.437	1384
179.468	308
179.494	1545
179.537	1825
179.573	351
179.612	2453
179.656	746.6
179.698	3504
179.736	670.5
179.768	1657
179.803	497
179.84	2409
179.888	1368
179.93	11480
179.972	1228

## Sheet: b
170.029	1047
170.061	627000
170.094	16740
170.144	3929
170.192	10910
170.229	79.72
170.257	514.8
170.299	1944
170.34	624.8
170.365	180
170.396	618.9
170.436	241
170.491	95.54
170.529	799.4
170.579	622.2
170.608	81
170.644	327.4
170.68	332
170.72	362
170.776	416
170.837	938
170.88	370.4
170.923	16300
170.957	183.9
170.988	468.7
171.019	1023
171.06	122400
171.093	67510
171.143	2971
171.197	661.9
171.229	519.4
171.276	759
171.33	602.8
171.366	162
171.397	246
171.438	181
171.465	442.9
171.5	313.8
171.534	277.3
171.583	759.4
171.615	55
171.655	474.2
171.717	757.5
171.762	550
171.836	721
171.881	353
171.908	100.7
171.939	2045
171.981	843.9
172.007	106.9
172.036	5435
172.076	57630
172.111	9556
172.146	933.4
172.184	574.6
172.223	388.3
172.279	374
172.32	402.6
172.35	76
172.38	147
172.414	644.6
172.443	45
172.47	58
172.509	286.1
172.557	217
172.608	641
172.652	320
172.701	560.7
172.745	642.2
172.775	208.3
172.809	576.4
172.844	192
172.874	349
172.906	1931
172.967	637.7
173.001	173
173.041	6718
173.079	41060
173.119	4551
173.16	517.2
173.198	663.5
173.242	87
173.272	356.5
173.301	203
173.327	327
173.361	824
173.407	478.6
173.442	165
173.474	622
173.522	509.8
173.557	161
173.599	564
173.628	39.93
173.656	511.2
173.687	2600
173.73	31470
173.767	64720
173.798	38540
173.831	19350
173.87	7678
173.9	1087
173.929	4071
173.969	2589
174.005	2883
174.051	9326
174.082	67660
174.125	4186
174.162	1778
174.195	882.5
174.23	2175
174.264	461.5
174.3	2252
174.327	406.4
174.356	2477
174.396	1109
174.434	2568
174.473	1261
174.518	1207
174.547	430
174.583	2193
174.618	329.3
174.647	1105
174.708	4942
174.754	12050
174.8	5918
174.845	1756
174.878	978.3
174.913	1672
174.96	1720
175.002	1876
175.06	31220
175.105	62180
175.153	4000
175.2	1448
175.244	1000
175.284	1522
175.324	1453
175.354	463.8
175.383	1733
175.42	555.1
175.46	1849
175.489	273.6
175.516	2042
175.558	1030
175.593	1932
175.624	276.4
175.654	2786
175.686	496.1
175.716	2750
175.76	4180
175.813	2748
175.862	1648
175.905	1047
175.945	59620
176.001	3969
176.051	142700
176.092	33520
176.132	7910
176.175	3684
176.215	3862
176.256	3252
176.299	4026
176.347	3235
176.399	3481
176.45	4735
176.479	1073
176.506	5364
176.55	2313
176.59	7145
176.632	3271
176.68	5489
176.709	3285
176.743	8132
176.793	8813
176.838	10150
176.87	2208
176.9	12100
176.946	21830
176.991	31800
177.02	204.1
177.055	105600000
177.121	545000
177.15	31900
177.187	5886000
177.221	267900
177.25	1534000
177.296	3308000
177.335	136300
177.366	1432000
177.4	1967
177.43	316100
177.462	9520
177.492	2596
177.527	9034
177.559	1480
177.596	5738
177.63	8600
177.668	5000
177.717	11860
177.761	7960
177.791	2940
177.825	8228
177.861	14760
177.897	10540
177.94	154800
177.983	23360
178.014	15690
178.058	13220000
178.121	108200
178.16	12870
178.191	347600
178.224	4080
178.256	8036
178.299	17230
178.333	6031
178.374	9954
178.409	802.1
178.44	7624
178.475	7716
178.51	7520
178.55	9193
178.579	3920
178.643	22340
178.673	3320
178.714	9513
178.757	13080
178.805	7880
178.837	2258
178.867	7236
178.91	10570
178.965	17150
179.013	13650
179.06	1448000
179.09	134800
179.136	19490
179.162	2894
179.191	9156
179.234	4508
179.265	165.5
179.294	443.4
179.338	159
179.375	299
179.419	306.9
179.454	50
179.491	276
179.531	622.6
179.563	291.2
179.595	961.8
179.644	13040
179.694	255200
179.733	253600
179.779	568000
179.824	322600
179.86	302000
179.906	191500
179.941	49540
179.975	3884

## Sheet: c
170.015	2193
170.061	1479000
170.101	23590
170.151	4039
170.192	33580
170.242	1411
170.296	5739
170.334	614
170.372	865
170.417	1389
170.465	1719
170.507	485.5
170.55	1029
170.618	744.8
170.672	834.6
170.715	408.7
170.758	1134
170.798	609.6
170.836	402.1
170.876	692.4
170.921	22310
170.972	528.9
171.011	3329
171.06	327500
171.093	160500
171.134	12550
171.189	2010
171.225	851
171.268	550.5
171.296	139.6
171.323	664.3
171.366	878
171.412	1384
171.456	784.3
171.49	387.8
171.527	1187
171.57	639.2
171.612	991.8
171.639	149
171.671	787
171.705	320.3
171.741	1127
171.794	1458
171.829	259
171.867	1288
171.898	86
171.935	3963
171.964	108.4
172.002	519.9
172.037	15660
172.075	118200
172.109	28660
172.156	2026
172.19	372
172.221	594
172.249	269.2
172.285	1123
172.331	1326
172.361	87
172.393	1250
172.443	979.3
172.468	42.38
172.498	1276
172.537	885.1
172.588	1170
172.642	670.6
172.686	702
172.726	1775
172.76	436.5
172.796	1382
172.823	178.4
172.857	1096
172.909	3399
172.96	2401
173.003	627.1
173.041	12570
173.075	119400
173.12	11910
173.166	1631
173.208	982.6
173.253	1123
173.288	312.7
173.328	1095
173.368	505.4
173.413	1111
173.464	847.7
173.512	1383
173.554	1047
173.597	1269
173.632	174
173.659	1294
173.701	7231
173.739	55390
173.779	111000
173.818	45390
173.853	11020
173.893	4609
173.94	3449
173.989	4684
174.021	565
174.047	19870
174.082	162600
174.136	6827
174.18	5302
174.206	335.8
174.235	3371
174.279	4261
174.319	2662
174.358	3299
174.405	5204
174.457	4150
174.515	2444
174.559	1366
174.589	756.2
174.622	1962
174.667	1454
174.71	6453
174.755	15870
174.803	6896
174.847	2942
174.884	272
174.911	1890
174.958	2710
174.99	620.2
175.023	2031
175.059	53710
175.102	170300
175.146	5477
175.196	2322
175.245	2768
175.295	2702
175.337	1546
175.381	3668
175.43	2550
175.456	239.5
175.482	2623
175.523	1878
175.565	2081
175.611	2246
175.66	3071
175.704	2668
175.742	4852
175.782	3655
175.827	4507
175.863	1760
175.904	4392
175.945	103100
175.998	5063
176.048	264200
176.091	87260
176.124	8014
176.163	7600
176.207	6371
176.237	1199
176.266	5014
176.31	7755
176.347	4300
176.374	569.8
176.4	6816
176.451	6390
176.494	5381
176.536	10890
176.567	2136
176.597	9162
176.638	6738
176.682	10220
176.719	7643
176.758	14750
176.787	1621
176.821	21200
176.861	12090
176.893	21390
176.942	36060
176.991	55020
177.028	494.1
177.055	208800000
177.091	10060
177.12	743300
177.151	62230
177.187	11460000
177.221	401700
177.25	2897000
177.296	6327000
177.335	258800
177.366	2685000
177.399	5282
177.43	521400
177.464	5039
177.504	20710
177.546	12770
177.586	3281
177.619	13210
177.653	5685
177.688	17730
177.716	2747
177.746	14500
177.795	14670
177.842	27380
177.889	13040
177.941	220900
177.985	42070
178.018	19450
178.058	25970000
178.095	80710
178.123	144400
178.158	24690
178.191	640300
178.232	26000
178.259	6793
178.297	41250
178.338	6472
178.379	21130
178.423	6158
178.465	18760
178.514	16450
178.555	12700
178.597	9550
178.645	14370
178.681	2461
178.716	21730
178.767	21600
178.795	5727
178.825	18480
178.87	14090
178.897	4754
178.927	28070
178.954	2551
178.981	23410
179.018	19640
179.059	2934000
179.092	349500
179.131	42730
179.175	29900
179.209	5130
179.238	12990
179.267	525.2
179.299	1376
179.338	597
179.372	372.4
179.406	1185
179.457	607.9
179.497	1031
179.552	3690
179.599	3964
179.644	14910
179.694	275700
179.733	318600
179.779	690000
179.825	424800
179.86	357000
179.903	166900
179.94	79600
179.979	4656
