# Supplementary material for: Metal-dependent and metal-free mechanisms of peptide condensate catalysts
Source: Nat Commun. 2026 Mar 28;17:4548. doi: 10.1038/s41467-026-71117-4 (PMC13194831; doi:10.1038/s41467-026-71117-4)
Supplement: Supplementary file 10 — Source data [file 41467_2026_71117_MOESM10_ESM.zip › Source data_Supplemental Fig 14.xlsx]

## Sheet: a
170.026	1076
170.061	456500
170.093	17340
170.135	4526
170.166	96
170.195	3901
170.241	515
170.291	950.2
170.324	157
170.38	235.5
170.425	272
170.47	411
170.502	27
170.532	440.5
170.569	156.3
170.621	195.2
170.663	512.4
170.701	321.5
170.739	222.2
170.789	360.5
170.834	280.5
170.866	590.7
170.913	2143
170.956	493
170.989	58.06
171.021	2035
171.058	165700
171.091	67520
171.145	5398
171.199	985.6
171.251	473.3
171.282	69
171.341	772.5
171.381	228.7
171.41	21
171.448	144
171.479	56
171.517	410
171.573	484.8
171.614	553
171.639	22
171.685	311.4
171.731	515.2
171.779	220.4
171.827	409
171.869	145
171.92	283
171.961	1067
171.995	286
172.037	9933
172.071	100600
172.108	15750
172.148	1403
172.187	992.7
172.224	301
172.254	17.37
172.28	438.8
172.316	127
172.353	489.3
172.384	105.4
172.413	256
172.464	490.4
172.5	32
172.528	325.3
172.579	453
172.62	294
172.672	249.1
172.731	369.8
172.783	140
172.823	471.7
172.893	550.6
172.919	66
172.951	583.8
172.996	265.1
173.027	71280
173.073	97730
173.12	5974
173.158	970.6
173.208	539.3
173.24	182.4
173.269	473.8
173.306	732.1
173.333	28
173.364	337
173.416	449.5
173.468	165
173.5	341
173.556	230.4
173.615	255.5
173.654	51
173.688	414.9
173.731	1457
173.769	5534
173.819	2370
173.864	743.1
173.917	251
173.959	260
173.994	655.8
174.028	7009
174.065	63200
174.094	26790
174.13	3164
174.156	155
174.192	1079
174.219	126
174.262	547
174.291	44
174.318	336.4
174.361	708.1
174.406	228.7
174.44	544.5
174.47	185.9
174.509	549.2
174.549	133
174.593	203
174.635	505.6
174.679	116.4
174.723	1653
174.772	1296
174.807	118.1
174.838	295.9
174.883	699.6
174.928	176.6
174.961	340.9
174.995	399
175.029	6979
175.075	84160
175.116	4543
175.153	1082
175.187	237.1
175.219	729.6
175.248	56
175.278	295.1
175.335	82.02
175.373	380
175.426	428.2
175.452	34
175.485	627.1
175.537	234
175.579	40
175.612	328
175.655	144.4
175.691	659.1
175.727	231.5
175.77	934
175.807	50
175.833	744.4
175.866	42
175.898	618.8
175.945	22310
175.978	65.56
176.004	493.6
176.044	24860
176.073	95210
176.117	5099
176.156	1332
176.208	797.3
176.261	703.4
176.305	410.9
176.343	434.1
176.391	405
176.442	368.7
176.479	141.3
176.511	438.7
176.556	741.8
176.588	76
176.616	476.2
176.643	33.09
176.671	601
176.713	739.4
176.767	628.7
176.815	1035
176.857	396.8
176.9	1257
176.941	2165
176.975	1120
177.012	3194
177.055	5413000
177.083	28790
177.12	109700
177.154	1647
177.187	270200
177.219	13240
177.25	57520
177.295	146400
177.334	2814
177.366	52550
177.4	422.5
177.431	6220
177.464	362.4
177.5	965.6
177.554	415.6
177.589	180.7
177.631	946.7
177.667	219.8
177.707	739.8
177.737	65
177.771	1505
177.823	944
177.867	934.2
177.899	459.3
177.946	25150
177.984	700
178.02	3193
178.06	1086000
178.109	37800
178.159	2091
178.192	24610
178.23	710.8
178.263	297.9
178.301	2071
178.339	486.2
178.374	758.1
178.416	682.4
178.458	755.9
178.506	848
178.546	440.1
178.585	880.1
178.616	75.64
178.643	806.5
178.678	207.7
178.71	893.8
178.748	786.9
178.774	43.58
178.808	797.8
178.852	1278
178.902	923.8
178.952	2533
178.99	413.9
179.018	690.1
179.065	257800
179.099	25260
179.135	26600
179.189	1823
179.236	802.9
179.281	248.8
179.32	709
179.363	223.7
179.418	708.7
179.449	71.36
179.48	542
179.528	794.6
179.569	254.8
179.607	688.9
179.633	46
179.662	584
179.72	966.8
179.762	1340
179.819	600.7
179.861	496.8
179.914	1227
179.957	2832
179.995	625.6

## Sheet: b
170.03	2860
170.061	432200
170.094	10190
170.127	6708
170.157	999.3
170.193	5849
170.22	107.8
170.25	394
170.297	1168
170.334	177.4
170.375	265.4
170.403	23
170.44	441.6
170.467	40.28
170.504	295.5
170.549	435.7
170.596	124
170.639	826.3
170.664	29.97
170.708	340.7
170.761	446.6
170.798	781.4
170.85	622.3
170.89	417.2
170.924	13260
170.966	760.7
171.018	1123
171.058	147500
171.091	27610
171.117	1286
171.146	5527
171.196	1045
171.258	172.9
171.31	240
171.345	71
171.374	448.8
171.402	74
171.431	370.9
171.461	20
171.498	624.6
171.548	188.3
171.593	550.7
171.644	308.5
171.702	330.8
171.748	475.2
171.802	376.8
171.832	41.51
171.861	187.9
171.891	95
171.925	549.5
171.975	696.6
172.003	62.02
172.035	11650
172.066	64560
172.109	18280
172.161	1260
172.204	226.4
172.246	438
172.277	20
172.31	264.4
172.354	332
172.382	19.63
172.41	282.2
172.437	39
172.486	221.3
172.53	469.3
172.565	23
172.6	315.6
172.646	275
172.687	307.6
172.732	181
172.773	153.6
172.81	352
172.848	667.2
172.904	588.4
172.93	20.36
172.977	1339
173.005	59
173.038	11780
173.074	88210
173.114	5873
173.152	346.9
173.183	212.2
173.216	955.7
173.258	144
173.301	500.1
173.342	180.5
173.382	157.8
173.422	278.5
173.45	148.8
173.484	307.6
173.522	38
173.55	469.7
173.578	98
173.619	268.5
173.673	158.8
173.709	1640
173.744	2737
173.782	4916
173.825	2918
173.862	559.1
173.906	649.7
173.957	615.9
174.005	617.6
174.047	16870
174.084	99080
174.123	3536
174.173	664
174.223	721.1
174.254	99.43
174.283	366.4
174.346	451
174.381	155
174.413	264.6
174.444	453.2
174.471	123.4
174.5	456.5
174.541	329.9
174.583	16
174.614	534.7
174.641	29.6
174.668	367.5
174.709	528.3
174.751	1257
174.804	973.2
174.834	34
174.865	258.8
174.906	335.4
174.951	792.2
174.985	210.6
175.016	4085
175.056	34560
175.091	62210
175.146	1522
175.174	42
175.21	566.6
175.251	285.8
175.309	138.5
175.347	381.1
175.399	382.5
175.447	270.1
175.499	159.7
175.554	481.2
175.606	352.6
175.65	210
175.693	226.7
175.723	191.5
175.758	865.3
175.8	502.1
175.853	839.3
175.903	283.1
175.944	14380
175.974	110.9
176.005	1210
176.051	75090
176.09	38340
176.133	3811
176.168	323.3
176.197	984.3
176.242	538.6
176.281	523
176.326	348.6
176.379	835.7
176.406	36
176.44	782.2
176.477	202
176.506	103
176.538	458.9
176.578	569.7
176.627	477
176.657	54
176.7	1084
176.753	997.2
176.78	57.01
176.807	1278
176.847	460.5
176.891	1459
176.938	2165
176.986	3097
177.018	1192
177.055	6094000
177.083	2644
177.119	130600
177.148	3592
177.186	334100
177.22	15970
177.249	88780
177.296	184900
177.334	6728
177.365	81520
177.397	414.8
177.43	17480
177.472	644.2
177.518	995.3
177.551	338.3
177.59	400.4
177.632	769.5
177.683	769.1
177.727	897.9
177.764	397.3
177.805	1010
177.839	640.6
177.88	1153
177.937	19920
177.979	881.8
178.019	3221
178.058	972600
178.107	53390
178.157	2761
178.191	27860
178.225	719.9
178.258	540.8
178.295	2672
178.347	706.3
178.384	609.7
178.428	942.9
178.463	375.8
178.504	753
178.549	620.1
178.585	521.5
178.622	1024
178.668	517.7
178.7	33.43
178.727	1461
178.782	1253
178.833	1077
178.878	582.9
178.918	2143
178.957	1275
178.987	240.8
179.017	1533
179.058	135200
179.092	378800
179.14	22760
179.189	822.8
179.226	3986
179.266	616.1
179.311	939.3
179.349	529.6
179.379	346.1
179.416	677.4
179.467	525.2
179.511	385
179.557	765.5
179.589	64
179.625	450.3
179.663	656.4
179.707	1317
179.748	555.4
179.779	298.6
179.814	1177
179.854	701.6
179.896	637.3
179.933	15920
179.975	1159

## Sheet: c
170.023	1970
170.061	706000
170.093	23180
170.128	4529
170.157	1350
170.191	7611
170.229	357.4
170.262	192.1
170.298	725
170.331	32
170.385	92
170.414	643
170.449	243
170.475	58
170.502	663.8
170.548	266
170.594	562.2
170.65	253.8
170.687	311.6
170.736	512.5
170.779	470
170.83	667
170.875	529.7
170.918	2730
170.95	259.9
170.977	1049
171.017	1624
171.06	202400
171.092	51860
171.139	6890
171.188	1142
171.234	792.9
171.266	294.4
171.296	315.4
171.327	1474
171.377	728.6
171.408	52
171.436	247
171.481	174
171.527	165
171.556	611
171.589	305.4
171.632	173
171.672	671.4
171.711	107
171.739	760.6
171.774	363
171.813	282.5
171.839	88
171.865	861
171.9	193.2
171.947	1081
171.997	323.3
172.035	11670
172.066	79930
172.108	37800
172.15	2238
172.199	696.4
172.225	52.63
172.265	628
172.305	257
172.335	545.4
172.369	215.5
172.412	118
172.444	440
172.493	1254
172.528	373
172.57	631.3
172.603	157
172.651	117
172.696	557
172.724	124
172.76	555.2
172.796	375
172.828	712.6
172.856	301
172.908	771.6
172.936	48.42
172.971	3121
173.036	8749
173.071	145900
173.117	6398
173.159	615.5
173.185	73
173.218	1165
173.248	143
173.275	844
173.319	261
173.357	473.7
173.39	128
173.423	636.4
173.456	259.5
173.501	151
173.553	106
173.591	545
173.641	324.3
173.699	3189
173.738	18720
173.78	21990
173.824	12150
173.861	1842
173.905	1990
173.942	1132
173.982	1622
174.018	996.7
174.049	19380
174.079	163500
174.13	4943
174.189	1345
174.217	442.9
174.249	1177
174.288	249.3
174.325	1171
174.355	65
174.386	1129
174.429	879.2
174.466	732.3
174.495	132
174.544	1122
174.585	237.3
174.63	380.9
174.673	1189
174.723	2424
174.764	4307
174.801	2999
174.842	816.8
174.881	440.8
174.917	589.4
174.963	337
174.997	1715
175.052	34680
175.093	121200
175.135	4364
175.19	1274
175.217	65.58
175.243	877.9
175.277	306.7
175.315	790.4
175.357	298.1
175.397	937.4
175.436	70
175.485	893
175.531	844.4
175.565	296.3
175.611	694
175.647	308.3
175.687	671.3
175.724	1912
175.767	1849
175.804	1453
175.853	1247
175.905	1099
175.947	15750
175.975	101
176.003	2330
176.047	275500
176.088	62420
176.125	9411
176.157	330.3
176.184	1273
176.227	2342
176.27	1446
176.315	1943
176.358	1525
176.386	434.5
176.421	2443
176.475	3109
176.522	1337
176.555	519.2
176.585	3163
176.635	2575
176.679	3400
176.722	2128
176.768	5040
176.813	3287
176.861	5172
176.905	4950
176.947	10100
176.994	15190
177.022	827.7
177.055	52060000
177.085	12590
177.119	304700
177.152	15760
177.187	2721000
177.22	48700
177.25	333800
177.296	1351000
177.336	23560
177.366	309800
177.398	377.2
177.429	50850
177.473	12620
177.524	10310
177.568	967
177.596	4172
177.647	6031
177.686	1476
177.722	4190
177.751	2364
177.787	3047
177.818	1330
177.854	824
177.894	8586
177.937	41360
177.978	7524
178.011	14140
178.058	6519000
178.11	112100
178.161	6689
178.191	90380
178.234	2907
178.266	5598
178.306	10600
178.354	4313
178.397	7826
178.444	7615
178.483	2956
178.528	4773
178.57	5965
178.623	5344
178.666	8306
178.715	5916
178.754	2668
178.784	6115
178.839	3219
178.873	4764
178.918	8474
178.947	538.7
178.975	4280
179.025	15490
179.059	700700
179.092	641700
179.136	32880
179.172	4110
179.205	3045
179.239	8846
179.288	1742
179.344	1426
179.389	685.8
179.43	1316
179.483	916.1
179.54	1803
179.572	551.3
179.6	2755
179.65	2620
179.694	4512
179.732	18150
179.762	16640
179.789	28700
179.824	26900
179.86	17210
179.891	3822
179.929	16990
179.963	625.7
179.995	3300
