# Supplementary material for: Metal-dependent and metal-free mechanisms of peptide condensate catalysts
Source: Nat Commun. 2026 Mar 28;17:4548. doi: 10.1038/s41467-026-71117-4 (PMC13194831; doi:10.1038/s41467-026-71117-4)
Supplement: Supplementary file 10 — Source data [file 41467_2026_71117_MOESM10_ESM.zip › Source data_Supplemental Fig 16.xlsx]

## Sheet: R2H-E
time [sec]	time [min]	Rep1				Rep2				Rep3				MeCN	Rep1				Rep2				Rep3				Rep1	Rep2	Rep3					Rep3
0	0	1361	1229	1000	769	2154	1771	1456	1049	1538	1455	1299	1088	38.3333	1322.67	1190.67	961.667	730.667	2115.67	1732.67	1417.67	1010.67	1499.67	1416.67	1260.67	1049.67	1051.42	1569.17	1306.67					1306.67	197.917
3	0.05	1464	1327	1100	872	2297	1948	1628	1226	1642	1578	1436	1243		1425.67	1288.67	1061.67	833.667	2258.67	1909.67	1589.67	1187.67	1603.67	1539.67	1397.67	1204.67	1152.42	1736.42	1436.42					1436.42	176.864
6	0.1	1547	1422	1196	972	2444	2118	1803	1396	1760	1699	1556	1388		1508.67	1383.67	1157.67	933.667	2405.67	2079.67	1764.67	1357.67	1721.67	1660.67	1517.67	1349.67	1245.92	1901.92	1562.42					1562.42	165.609
9	0.15	1629	1523	1291	1083	2585	2264	1980	1566	1872	1815	1689	1545		1590.67	1484.67	1252.67	1044.67	2546.67	2225.67	1941.67	1527.67	1833.67	1776.67	1650.67	1506.67	1343.17	2060.42	1691.92					1691.92	145.252
12	0.2	1718	1615	1386	1191	2726	2443	2156	1740	1984	1927	1816	1685		1679.67	1576.67	1347.67	1152.67	2687.67	2404.67	2117.67	1701.67	1945.67	1888.67	1777.67	1646.67	1439.17	2227.92	1814.67					1814.67	131.947
15	0.25	1808	1709	1484	1282	2871	2608	2327	1924	2085	2049	1928	1835		1769.67	1670.67	1445.67	1243.67	2832.67	2569.67	2288.67	1885.67	2046.67	2010.67	1889.67	1796.67	1532.42	2394.17	1935.92					1935.92	114.576
18	0.3	1906	1807	1575	1394	3020	2760	2493	2093	2191	2151	2069	1991		1867.67	1768.67	1536.67	1355.67	2981.67	2721.67	2454.67	2054.67	2152.67	2112.67	2030.67	1952.67	1632.17	2553.17	2062.17					2062.17	88.9251
21	0.35	1995	1900	1682	1497	3155	2925	2664	2260	2300	2286	2191	2122		1956.67	1861.67	1643.67	1458.67	3116.67	2886.67	2625.67	2221.67	2261.67	2247.67	2152.67	2083.67	1730.17	2712.67	2186.42					2186.42	83.8863
24	0.4	2072	1990	1780	1593	3306	3091	2833	2444	2408	2401	2309	2264		2033.67	1951.67	1741.67	1554.67	3267.67	3052.67	2794.67	2405.67	2369.67	2362.67	2270.67	2225.67	1820.42	2880.17	2307.17					2307.17	70.6187
27	0.45	2174	2086	1871	1691	3462	3243	3007	2609	2518	2508	2452	2416		2135.67	2047.67	1832.67	1652.67	3423.67	3204.67	2968.67	2570.67	2479.67	2469.67	2413.67	2377.67	1917.17	3041.92	2435.17					2435.17	48.0937
30	0.5	2272	2192	1964	1797	3605	3398	3165	2777	2628	2640	2569	2569		2233.67	2153.67	1925.67	1758.67	3566.67	3359.67	3126.67	2738.67	2589.67	2601.67	2530.67	2530.67	2017.92	3197.92	2563.17					2563.17	37.8462
33	0.55	2351	2275	2057	1902	3751	3579	3337	2936	2735	2752	2685	2707		2312.67	2236.67	2018.67	1863.67	3712.67	3540.67	3298.67	2897.67	2696.67	2713.67	2646.67	2668.67	2107.92	3362.42	2681.42					2681.42	29.6802
36	0.6	2445	2379	2166	2010	3889	3714	3512	3111	2845	2878	2818	2855		2406.67	2340.67	2127.67	1971.67	3850.67	3675.67	3473.67	3072.67	2806.67	2839.67	2779.67	2816.67	2211.67	3518.17	2810.67					2810.67	24.8596
39	0.65	2545	2479	2267	2110	4043	3894	3682	3279	2961	2993	2931	3012		2506.67	2440.67	2228.67	2071.67	4004.67	3855.67	3643.67	3240.67	2922.67	2954.67	2892.67	2973.67	2311.92	3686.17	2935.92					2935.92	35.6966
42	0.7	2651	2570	2357	2224	4170	4040	3858	3450	3082	3106	3056	3133		2612.67	2531.67	2318.67	2185.67	4131.67	4001.67	3819.67	3411.67	3043.67	3067.67	3017.67	3094.67	2412.17	3841.17	3055.92					3055.92	32.928
45	0.75	2730	2681	2456	2308	4334	4207	4000	3610	3175	3224	3187	3278		2691.67	2642.67	2417.67	2269.67	4295.67	4168.67	3961.67	3571.67	3136.67	3185.67	3148.67	3239.67	2505.42	3999.42	3177.67					3177.67	46.2961
48	0.8	2828	2769	2561	2414	4471	4371	4195	3776	3281	3341	3291	3441		2789.67	2730.67	2522.67	2375.67	4432.67	4332.67	4156.67	3737.67	3242.67	3302.67	3252.67	3402.67	2604.67	4164.92	3300.17					3300.17	73.2006
51	0.85	2914	2858	2641	2515	4622	4528	4308	3928	3377	3477	3419	3591		2875.67	2819.67	2602.67	2476.67	4583.67	4489.67	4269.67	3889.67	3338.67	3438.67	3380.67	3552.67	2693.67	4308.17	3427.67					3427.67	92.8727
54	0.9	3009	2937	2757	2612	4757	4671	4497	4090	3502	3580	3546	3727		2970.67	2898.67	2718.67	2573.67	4718.67	4632.67	4458.67	4051.67	3463.67	3541.67	3507.67	3688.67	2790.42	4465.42	3550.42					3550.42	97.541
57	0.95	3089	3045	2835	2708	4891	4850	4651	4264	3611	3695	3648	3877		3050.67	3006.67	2796.67	2669.67	4852.67	4811.67	4612.67	4225.67	3572.67	3656.67	3609.67	3838.67	2880.92	4625.67	3669.42					3669.42	117.953
60	1	3207	3137	2927	2815	5064	5009	4823	4424	3726	3819	3784	4031		3168.67	3098.67	2888.67	2776.67	5025.67	4970.67	4784.67	4385.67	3687.67	3780.67	3745.67	3992.67	2983.17	4791.67	3801.67					3801.67	132.984
63	1.05	3291	3245	3037	2925	5210	5105	4979	4565	3842	3943	3911	4160		3252.67	3206.67	2998.67	2886.67	5171.67	5066.67	4940.67	4526.67	3803.67	3904.67	3872.67	4121.67	3086.17	4926.42	3925.67					3925.67	137.295
66	1.1	3401	3324	3131	3011	5353	5283	5132	4731	3902	4055	4025	4295		3362.67	3285.67	3092.67	2972.67	5314.67	5244.67	5093.67	4692.67	3863.67	4016.67	3986.67	4256.67	3178.42	5086.42	4030.92					4030.92	164.415
69	1.15	3490	3430	3222	3121	5465	5429	5302	4913	4040	4189	4153	4466		3451.67	3391.67	3183.67	3082.67	5426.67	5390.67	5263.67	4874.67	4001.67	4150.67	4114.67	4427.67	3277.42	5238.92	4173.67					4173.67	180.841
72	1.2	3596	3534	3354	3213	5621	5614	5469	5061	4162	4293	4280	4599		3557.67	3495.67	3315.67	3174.67	5582.67	5575.67	5430.67	5022.67	4123.67	4254.67	4241.67	4560.67	3385.92	5402.92	4295.17					4295.17	186.552
75	1.25	3686	3621	3419	3325	5795	5746	5598	5242	4258	4380	4386	4742		3647.67	3582.67	3380.67	3286.67	5756.67	5707.67	5559.67	5203.67	4219.67	4341.67	4347.67	4703.67	3474.42	5556.92	4403.17					4403.17	208.834
78	1.3	3768	3708	3520	3400	5922	5888	5766	5352	4392	4524	4498	4877		3729.67	3669.67	3481.67	3361.67	5883.67	5849.67	5727.67	5313.67	4353.67	4485.67	4459.67	4838.67	3560.67	5693.67	4534.42					4534.42	210.715
81	1.35	3859	3810	3601	3510	6076	6055	5940	5551	4514	4664	4631	5020		3820.67	3771.67	3562.67	3471.67	6037.67	6016.67	5901.67	5512.67	4475.67	4625.67	4592.67	4981.67	3656.67	5867.17	4668.92					4668.92	218.207
84	1.4	3942	3916	3721	3631	6212	6186	6079	5689	4602	4752	4715	5154		3903.67	3877.67	3682.67	3592.67	6173.67	6147.67	6040.67	5650.67	4563.67	4713.67	4676.67	5115.67	3764.17	6003.17	4767.42					4767.42	240.774
87	1.45	4065	4021	3800	3724	6325	6359	6253	5847	4746	4873	4851	5306		4026.67	3982.67	3761.67	3685.67	6286.67	6320.67	6214.67	5808.67	4707.67	4834.67	4812.67	5267.67	3864.17	6157.67	4905.67					4905.67	247.614
90	1.5	4159	4083	3882	3823	6459	6488	6371	5990	4822	4992	4996	5435		4120.67	4044.67	3843.67	3784.67	6420.67	6449.67	6332.67	5951.67	4783.67	4953.67	4957.67	5396.67	3948.42	6288.67	5022.92					5022.92	262.032
93	1.55	4247	4204	3992	3903	6590	6627	6565	6167	4961	5124	5093	5589		4208.67	4165.67	3953.67	3864.67	6551.67	6588.67	6526.67	6128.67	4922.67	5085.67	5054.67	5550.67	4048.17	6448.92	5153.42					5153.42	274.101
96	1.6	4361	4281	4080	4022	6778	6777	6692	6286	5067	5209	5195	5719		4322.67	4242.67	4041.67	3983.67	6739.67	6738.67	6653.67	6247.67	5028.67	5170.67	5156.67	5680.67	4147.67	6594.92	5259.17					5259.17	288.173
99	1.65	4438	4386	4182	4088	6869	6918	6850	6462	5170	5332	5351	5907		4399.67	4347.67	4143.67	4049.67	6830.67	6879.67	6811.67	6423.67	5131.67	5293.67	5312.67	5868.67	4235.17	6736.42	5401.67					5401.67	321.752
102	1.7	4551	4493	4276	4203	6982	7088	7000	6623	5280	5463	5437	6050		4512.67	4454.67	4237.67	4164.67	6943.67	7049.67	6961.67	6584.67	5241.67	5424.67	5398.67	6011.67	4342.42	6884.92	5519.17					5519.17	338.139
105	1.75	4627	4577	4374	4311	7142	7227	7144	6763	5376	5531	5569	6185		4588.67	4538.67	4335.67	4272.67	7103.67	7188.67	7105.67	6724.67	5337.67	5492.67	5530.67	6146.67	4433.92	7030.67	5626.92					5626.92	356.414
108	1.8	4711	4670	4456	4413	7270	7387	7344	6921	5496	5691	5685	6311		4672.67	4631.67	4417.67	4374.67	7231.67	7348.67	7305.67	6882.67	5457.67	5652.67	5646.67	6272.67	4524.17	7192.17	5757.42					5757.42	355.233
111	1.85	4813	4806	4554	4510	7398	7509	7455	7057	5619	5803	5783	6445		4774.67	4767.67	4515.67	4471.67	7359.67	7470.67	7416.67	7018.67	5580.67	5764.67	5744.67	6406.67	4632.42	7316.42	5874.17					5874.17	364.444
114	1.9	4905	4864	4639	4593	7556	7637	7623	7262	5716	5907	5890	6544		4866.67	4825.67	4600.67	4554.67	7517.67	7598.67	7584.67	7223.67	5677.67	5868.67	5851.67	6505.67	4711.92	7481.17	5975.92					5975.92	363.561
117	1.95	4980	4928	4760	4710	7664	7780	7740	7385	5806	6046	5997	6731		4941.67	4889.67	4721.67	4671.67	7625.67	7741.67	7701.67	7346.67	5767.67	6007.67	5958.67	6692.67	4806.17	7603.92	6106.67					6106.67	404.154
120	2	5080	5059	4841	4791	7838	7948	7882	7553	5955	6121	6150	6853		5041.67	5020.67	4802.67	4752.67	7799.67	7909.67	7843.67	7514.67	5916.67	6082.67	6111.67	6814.67	4904.42	7766.92	6231.42					6231.42	398.21
123	2.05	5192	5142	4905	4875	7937	8101	8061	7690	6021	6225	6243	7055		5153.67	5103.67	4866.67	4836.67	7898.67	8062.67	8022.67	7651.67	5982.67	6186.67	6204.67	7016.67	4990.17	7908.92	6347.67					6347.67	457.222
126	2.1	5279	5258	5029	4989	8047	8202	8234	7834	6173	6368	6368	7108		5240.67	5219.67	4990.67	4950.67	8008.67	8163.67	8195.67	7795.67	6134.67	6329.67	6329.67	7069.67	5100.42	8040.92	6465.92					6465.92	412.863
129	2.15	5367	5337	5118	5112	8220	8328	8369	7985	6232	6508	6457	7238		5328.67	5298.67	5079.67	5073.67	8181.67	8289.67	8330.67	7946.67	6193.67	6469.67	6418.67	7199.67	5195.17	8187.17	6570.42					6570.42	436.301
132	2.2	5465	5426	5206	5180	8350	8503	8487	8139	6380	6587	6594	7410		5426.67	5387.67	5167.67	5141.67	8311.67	8464.67	8448.67	8100.67	6341.67	6548.67	6555.67	7371.67	5280.92	8331.42	6704.42					6704.42	455.776
135	2.25	5572	5511	5295	5270	8471	8641	8616	8279	6477	6737	6699	7529		5533.67	5472.67	5256.67	5231.67	8432.67	8602.67	8577.67	8240.67	6438.67	6698.67	6660.67	7490.67	5373.67	8463.42	6822.17					6822.17	460.181
138	2.3	5664	5614	5399	5368	8555	8810	8805	8426	6580	6837	6815	7654		5625.67	5575.67	5360.67	5329.67	8516.67	8771.67	8766.67	8387.67	6541.67	6798.67	6776.67	7615.67	5472.92	8610.67	6933.17					6933.17	469.631
141	2.35	5756	5709	5491	5469	8728	8880	8938	8562	6685	6933	6940	7787		5717.67	5670.67	5452.67	5430.67	8689.67	8841.67	8899.67	8523.67	6646.67	6894.67	6901.67	7748.67	5567.92	8738.67	7047.92					7047.92	481.984
144	2.4	5840	5804	5565	5547	8825	9056	9078	8731	6800	7071	7036	7951		5801.67	5765.67	5526.67	5508.67	8786.67	9017.67	9039.67	8692.67	6761.67	7032.67	6997.67	7912.67	5650.67	8884.17	7176.17					7176.17	505.535
147	2.45	5948	5894	5652	5665	8940	9204	9215	8877	6885	7124	7169	8101		5909.67	5855.67	5613.67	5626.67	8901.67	9165.67	9176.67	8838.67	6846.67	7085.67	7130.67	8062.67	5751.42	9020.67	7281.42					7281.42	535.538
150	2.5	6019	5978	5745	5733	9089	9346	9331	9043	7009	7268	7278	8209		5980.67	5939.67	5706.67	5694.67	9050.67	9307.67	9292.67	9004.67	6970.67	7229.67	7239.67	8170.67	5830.42	9163.92	7402.67					7402.67	526.924
153	2.55	6133	6075	5880	5826	9188	9439	9450	9134	7153	7386	7401	8347		6094.67	6036.67	5841.67	5787.67	9149.67	9400.67	9411.67	9095.67	7114.67	7347.67	7362.67	8308.67	5940.17	9264.42	7533.42					7533.42	529.157
156	2.6	6232	6181	5918	5942	9345	9605	9635	9298	7277	7479	7492	8459		6193.67	6142.67	5879.67	5903.67	9306.67	9566.67	9596.67	9259.67	7238.67	7440.67	7453.67	8420.67	6029.92	9432.42	7638.42					7638.42	530.708
159	2.65	6311	6274	6015	6036	9474	9733	9765	9494	7379	7591	7595	8626		6272.67	6235.67	5976.67	5997.67	9435.67	9694.67	9726.67	9455.67	7340.67	7552.67	7556.67	8587.67	6120.67	9578.17	7759.42					7759.42	561.309
162	2.7	6423	6372	6129	6142	9538	9820	9939	9529	7496	7746	7715	8701		6384.67	6333.67	6090.67	6103.67	9499.67	9781.67	9900.67	9490.67	7457.67	7707.67	7676.67	8662.67	6228.17	9668.17	7876.17					7876.17	536.009
165	2.75	6487	6457	6232	6236	9684	10007	10126	9679	7593	7803	7838	8797		6448.67	6418.67	6193.67	6197.67	9645.67	9968.67	10087.7	9640.67	7554.67	7764.67	7799.67	8758.67	6314.67	9835.67	7969.42					7969.42	537.175
168	2.8	6624	6570	6311	6353	9866	10103	10239	9810	7688	7928	7926	8986		6585.67	6531.67	6272.67	6314.67	9827.67	10064.7	10200.7	9771.67	7649.67	7889.67	7887.67	8947.67	6426.17	9966.17	8093.67					8093.67	580.375
171	2.85	6688	6623	6395	6415	9944	10249	10353	10012	7774	8061	8041	9061		6649.67	6584.67	6356.67	6376.67	9905.67	10210.7	10314.7	9973.67	7735.67	8022.67	8002.67	9022.67	6491.92	10101.2	8195.92					8195.92	566.482
174	2.9	6750	6725	6476	6529	10065	10380	10478	10097	7940	8126	8148	9193		6711.67	6686.67	6437.67	6490.67	10026.7	10341.7	10439.7	10058.7	7901.67	8087.67	8109.67	9154.67	6581.67	10216.7	8313.42					8313.42	568.541
177	2.95	6882	6827	6562	6591	10152	10531	10625	10243	8008	8260	8300	9291		6843.67	6788.67	6523.67	6552.67	10113.7	10492.7	10586.7	10204.7	7969.67	8221.67	8261.67	9252.67	6677.17	10349.4	8426.42					8426.42	565.796
180	3	6973	6891	6652	6699	10301	10597	10768	10362	8088	8357	8345	9434		6934.67	6852.67	6613.67	6660.67	10262.7	10558.7	10729.7	10323.7	8049.67	8318.67	8306.67	9395.67	6765.42	10468.7	8517.67					8517.67	598.339
183	3.05	7077	7016	6770	6812	10484	10742	10879	10538	8208	8484	8479	9592		7038.67	6977.67	6731.67	6773.67	10445.7	10703.7	10840.7	10499.7	8169.67	8445.67	8440.67	9553.67	6880.42	10622.4	8652.42					8652.42	614.514
186	3.1	7162	7119	6840	6876	10554	10898	11034	10708	8342	8550	8606	9673		7123.67	7080.67	6801.67	6837.67	10515.7	10859.7	10995.7	10669.7	8303.67	8511.67	8567.67	9634.67	6960.92	10760.2	8754.42					8754.42	597.723
189	3.15	7247	7186	6923	6934	10710	11036	11154	10801	8461	8686	8719	9785		7208.67	7147.67	6884.67	6895.67	10671.7	10997.7	11115.7	10762.7	8422.67	8647.67	8680.67	9746.67	7034.17	10886.9	8874.42					8874.42	592.692
192	3.2	7358	7311	7003	7088	10743	11158	11313	10946	8527	8796	8828	9947		7319.67	7272.67	6964.67	7049.67	10704.7	11119.7	11274.7	10907.7	8488.67	8757.67	8789.67	9908.67	7151.67	11001.7	8986.17					8986.17	629.639
195	3.25	7470	7351	7111	7138	10911	11308	11443	11031	8617	8933	8905	10063		7431.67	7312.67	7072.67	7099.67	10872.7	11269.7	11404.7	10992.7	8578.67	8894.67	8866.67	10024.7	7229.17	11134.9	9091.17					9091.17	638.512
198	3.3	7538	7461	7187	7222	11038	11430	11576	11228	8775	8995	9046	10203		7499.67	7422.67	7148.67	7183.67	10999.7	11391.7	11537.7	11189.7	8736.67	8956.67	9007.67	10164.7	7313.67	11279.7	9216.42					9216.42	643.01
201	3.35	7645	7584	7257	7342	11095	11578	11676	11318	8854	9104	9128	10321		7606.67	7545.67	7218.67	7303.67	11056.7	11539.7	11637.7	11279.7	8815.67	9065.67	9089.67	10282.7	7418.67	11378.4	9313.42					9313.42	657.937
204	3.4	7693	7632	7359	7450	11240	11720	11798	11476	8990	9200	9244	10457		7654.67	7593.67	7320.67	7411.67	11201.7	11681.7	11759.7	11437.7	8951.67	9161.67	9205.67	10418.7	7495.17	11520.2	9434.42					9434.42	665.461
207	3.45	7806	7742	7451	7512	11356	11808	11925	11614	9073	9329	9370	10567		7767.67	7703.67	7412.67	7473.67	11317.7	11769.7	11886.7	11575.7	9034.67	9290.67	9331.67	10528.7	7589.42	11637.4	9546.42					9546.42	667.889
210	3.5	7910	7821	7535	7629	11487	11914	12087	11755	9181	9395	9418	10695		7871.67	7782.67	7496.67	7590.67	11448.7	11875.7	12048.7	11716.7	9142.67	9356.67	9379.67	10656.7	7685.42	11772.4	9633.92					9633.92	690.134
213	3.55	7953	7906	7637	7694	11600	12052	12227	11926	9246	9542	9557	10819		7914.67	7867.67	7598.67	7655.67	11561.7	12013.7	12188.7	11887.7	9207.67	9503.67	9518.67	10780.7	7759.17	11912.9	9752.67					9752.67	700.135
216	3.6	8108	8005	7719	7818	11696	12167	12358	12017	9410	9610	9650	10939		8069.67	7966.67	7680.67	7779.67	11657.7	12128.7	12319.7	11978.7	9371.67	9571.67	9611.67	10900.7	7874.17	12021.2	9863.92					9863.92	699.095
219	3.65	8162	8138	7762	7901	11799	12325	12483	12169	9517	9740	9771	10976		8123.67	8099.67	7723.67	7862.67	11760.7	12286.7	12444.7	12130.7	9478.67	9701.67	9732.67	10937.7	7952.42	12155.7	9962.67					9962.67	659.773
222	3.7	8267	8176	7875	7955	11894	12416	12603	12279	9634	9851	9900	11160		8228.67	8137.67	7836.67	7916.67	11855.7	12377.7	12564.7	12240.7	9595.67	9812.67	9861.67	11121.7	8029.92	12259.7	10097.9					10097.9	692.219
225	3.75	8373	8306	7951	8082	12011	12534	12712	12414	9728	9934	9968	11287		8334.67	8267.67	7912.67	8043.67	11972.7	12495.7	12673.7	12375.7	9689.67	9895.67	9929.67	11248.7	8139.67	12379.4	10190.9					10190.9	713.094
228	3.8	8434	8370	8047	8122	12101	12630	12807	12602	9821	10096	10089	11435		8395.67	8331.67	8008.67	8083.67	12062.7	12591.7	12768.7	12563.7	9782.67	10057.7	10050.7	11396.7	8204.92	12496.7	10321.9					10321.9	727.847
231	3.85	8529	8459	8156	8268	12271	12829	12967	12596	9927	10199	10183	11514		8490.67	8420.67	8117.67	8229.67	12232.7	12790.7	12928.7	12557.7	9888.67	10160.7	10144.7	11475.7	8314.67	12627.4	10417.4					10417.4	716.422
234	3.9	8645	8540	8207	8331	12361	12861	13111	12785	9981	10247	10254	11619		8606.67	8501.67	8168.67	8292.67	12322.7	12822.7	13072.7	12746.7	9942.67	10208.7	10215.7	11580.7	8392.42	12741.2	10486.9					10486.9	740.157
237	3.95	8771	8632	8307	8444	12442	12982	13222	12912	10129	10345	10343	11764		8732.67	8593.67	8268.67	8405.67	12403.7	12943.7	13183.7	12873.7	10090.7	10306.7	10304.7	11725.7	8500.17	12851.2	10606.9					10606.9	752.689
240	4	8799	8736	8402	8526	12577	13137	13321	13076	10228	10456	10448	11809		8760.67	8697.67	8363.67	8487.67	12538.7	13098.7	13282.7	13037.7	10189.7	10417.7	10409.7	11770.7	8577.42	12989.4	10696.9					10696.9	723.587
243	4.05	8901	8814	8484	8561	12666	13225	13402	13173	10370	10600	10583	11926		8862.67	8775.67	8445.67	8522.67	12627.7	13186.7	13363.7	13134.7	10331.7	10561.7	10544.7	11887.7	8651.67	13078.2	10831.4					10831.4	711.9
246	4.1	9011	8858	8545	8712	12789	13356	13579	13253	10457	10659	10655	12054		8972.67	8819.67	8506.67	8673.67	12750.7	13317.7	13540.7	13214.7	10418.7	10620.7	10616.7	12015.7	8743.17	13205.9	10917.9					10917.9	737.883
249	4.15	9090	8996	8668	8776	12908	13457	13677	13409	10558	10730	10800	12215		9051.67	8957.67	8629.67	8737.67	12869.7	13418.7	13638.7	13370.7	10519.7	10691.7	10761.7	12176.7	8844.17	13324.4	11037.4					11037.4	766.276
252	4.2	9151	9077	8754	8877	13008	13625	13751	13533	10666	10849	10928	12284		9112.67	9038.67	8715.67	8838.67	12969.7	13586.7	13712.7	13494.7	10627.7	10810.7	10889.7	12245.7	8926.42	13440.9	11143.4					11143.4	742.982
255	4.25	9297	9164	8823	8968	13067	13734	13967	13673	10768	10952	11004	12409		9258.67	9125.67	8784.67	8929.67	13028.7	13695.7	13928.7	13634.7	10729.7	10913.7	10965.7	12370.7	9024.67	13571.9	11244.9					11244.9	757.298
258	4.3	9349	9272	8910	9057	13243	13812	14033	13813	10849	11037	11097	12607		9310.67	9233.67	8871.67	9018.67	13204.7	13773.7	13994.7	13774.7	10810.7	10998.7	11058.7	12568.7	9108.67	13686.9	11359.2					11359.2	813.225
261	4.35	9511	9355	8995	9111	13336	13905	14201	13901	10982	11135	11149	12627		9472.67	9316.67	8956.67	9072.67	13297.7	13866.7	14162.7	13862.7	10943.7	11096.7	11110.7	12588.7	9204.67	13797.4	11434.9					11434.9	772.877
264	4.4	9512	9416	9054	9235	13467	14112	14316	14038	11066	11262	11298	12749		9473.67	9377.67	9015.67	9196.67	13428.7	14073.7	14277.7	13999.7	11027.7	11223.7	11259.7	12710.7	9265.92	13944.9	11555.4					11555.4	776.885
267	4.45	9614	9513	9148	9289	13530	14154	14407	14163	11208	11344	11449	12893		9575.67	9474.67	9109.67	9250.67	13491.7	14115.7	14368.7	14124.7	11169.7	11305.7	11410.7	12854.7	9352.67	14025.2	11685.2					11685.2	785.884
270	4.5	9698	9604	9231	9369	13644	14281	14523	14277	11291	11450	11486	12989		9659.67	9565.67	9192.67	9330.67	13605.7	14242.7	14484.7	14238.7	11252.7	11411.7	11447.7	12950.7	9437.17	14142.9	11765.7					11765.7	794.53
273	4.55	9849	9658	9324	9490	13755	14350	14714	14437	11374	11568	11601	13097		9810.67	9619.67	9285.67	9451.67	13716.7	14311.7	14675.7	14398.7	11335.7	11529.7	11562.7	13058.7	9541.92	14275.7	11871.7					11871.7	797.644
276	4.6	9907	9779	9392	9564	13902	14497	14729	14504	11479	11656	11689	13248		9868.67	9740.67	9353.67	9525.67	13863.7	14458.7	14690.7	14465.7	11440.7	11617.7	11650.7	13209.7	9622.17	14369.7	11979.7					11979.7	825.168
279	4.65	9955	9905	9497	9602	13975	14639	14917	14570	11618	11720	11806	13316		9916.67	9866.67	9458.67	9563.67	13936.7	14600.7	14878.7	14531.7	11579.7	11681.7	11767.7	13277.7	9701.42	14486.9	12076.7					12076.7	804.346
282	4.7	10098	9941	9555	9762	14081	14795	14952	14744	11706	11864	11883	13383		10059.7	9902.67	9516.67	9723.67	14042.7	14756.7	14913.7	14705.7	11667.7	11825.7	11844.7	13344.7	9800.67	14604.7	12170.7					12170.7	786.678
285	4.75	10182	10007	9609	9817	14199	14841	15040	14840	11775	11947	12001	13542		10143.7	9968.67	9570.67	9778.67	14160.7	14802.7	15001.7	14801.7	11736.7	11908.7	11962.7	13503.7	9865.42	14691.7	12277.9					12277.9	822.829
288	4.8	10273	10077	9714	9844	14292	15016	15296	15022	11850	12030	12154	13581		10234.7	10038.7	9675.67	9805.67	14253.7	14977.7	15257.7	14983.7	11811.7	11991.7	12115.7	13542.7	9938.67	14868.2	12365.4					12365.4	794.695
291	4.85	10352	10209	9786	9959	14415	15086	15420	15065	12016	12169	12240	13742		10313.7	10170.7	9747.67	9920.67	14376.7	15047.7	15381.7	15026.7	11977.7	12130.7	12201.7	13703.7	10038.2	14958.2	12503.4					12503.4	805.607
294	4.9	10420	10284	9918	10064	14555	15242	15389	15210	12100	12264	12300	13872		10381.7	10245.7	9879.67	10025.7	14516.7	15203.7	15350.7	15171.7	12061.7	12225.7	12261.7	13833.7	10133.2	15060.7	12595.7					12595.7	829.911
297	4.95	10542	10404	9947	10117	14507	15271	15548	15293	12170	12326	12396	13949		10503.7	10365.7	9908.67	10078.7	14468.7	15232.7	15509.7	15254.7	12131.7	12287.7	12357.7	13910.7	10214.2	15116.4	12671.9					12671.9	831.219
300	5	10659	10464	10049	10232	14731	15447	15684	15545	12304	12424	12426	14116		10620.7	10425.7	10010.7	10193.7	14692.7	15408.7	15645.7	15506.7	12265.7	12385.7	12387.7	14077.7	10312.7	15313.4	12779.2					12779.2	867.544
303	5.05	10745	10579	10110	10338	14829	15559	15828	15595	12404	12503	12593	14175		10706.7	10540.7	10071.7	10299.7	14790.7	15520.7	15789.7	15556.7	12365.7	12464.7	12554.7	14136.7	10404.7	15414.4	12880.4					12880.4	841.049
306	5.1	10807	10625	10212	10406	14863	15603	15858	15590	12474	12601	12666	14322		10768.7	10586.7	10173.7	10367.7	14824.7	15564.7	15819.7	15551.7	12435.7	12562.7	12627.7	14283.7	10474.2	15440.2	12977.4					12977.4	874.476
309	5.15	10879	10734	10316	10506	14943	15742	16068	15744	12570	12721	12800	14401		10840.7	10695.7	10277.7	10467.7	14904.7	15703.7	16029.7	15705.7	12531.7	12682.7	12761.7	14362.7	10570.4	15585.9	13084.7					13084.7	857.326
312	5.2	10995	10778	10372	10600	15121	15876	16169	15897	12670	12777	12912	14505		10956.7	10739.7	10333.7	10561.7	15082.7	15837.7	16130.7	15858.7	12631.7	12738.7	12873.7	14466.7	10647.9	15727.4	13177.7					13177.7	865.019
315	5.25	11045	10868	10444	10712	15201	15945	16220	16026	12779	12844	12958	14593		11006.7	10829.7	10405.7	10673.7	15162.7	15906.7	16181.7	15987.7	12740.7	12805.7	12919.7	14554.7	10728.9	15809.7	13255.2					13255.2	869.487
318	5.3	11151	10977	10542	10786	15282	16076	16375	16140	12879	12999	13031	14717		11112.7	10938.7	10503.7	10747.7	15243.7	16037.7	16336.7	16101.7	12840.7	12960.7	12992.7	14678.7	10825.7	15929.9	13368.2					13368.2	876.113
321	5.35	11211	11025	10617	10821	15377	16231	16481	16232	12954	13095	13231	14795		11172.7	10986.7	10578.7	10782.7	15338.7	16192.7	16442.7	16193.7	12915.7	13056.7	13192.7	14756.7	10880.2	16041.9	13480.4					13480.4	858.316
324	5.4	11323	11166	10697	10948	15482	16318	16578	16359	13019	13186	13252	14903		11284.7	11127.7	10658.7	10909.7	15443.7	16279.7	16539.7	16320.7	12980.7	13147.7	13213.7	14864.7	10995.2	16145.9	13551.7					13551.7	880.808
327	5.45	11390	11182	10795	11003	15586	16420	16675	16439	13137	13238	13331	15028		11351.7	11143.7	10756.7	10964.7	15547.7	16381.7	16636.7	16400.7	13098.7	13199.7	13292.7	14989.7	11054.2	16241.7	13645.2					13645.2	899.828
330	5.5	11475	11344	10814	11103	15676	16483	16871	16529	13281	13354	13419	15149		11436.7	11305.7	10775.7	11064.7	15637.7	16444.7	16832.7	16490.7	13242.7	13315.7	13380.7	15110.7	11145.7	16351.4	13762.4					13762.4	900.599
333	5.55	11611	11415	10925	11128	15794	16620	16841	16677	13374	13450	13533	15202		11572.7	11376.7	10886.7	11089.7	15755.7	16581.7	16802.7	16638.7	13335.7	13411.7	13494.7	15163.7	11231.4	16444.7	13851.4					13851.4	877.24
336	5.6	11630	11462	11051	11213	15825	16699	16987	16762	13469	13582	13624	15311		11591.7	11423.7	11012.7	11174.7	15786.7	16660.7	16948.7	16723.7	13430.7	13543.7	13585.7	15272.7	11300.7	16529.9	13958.2					13958.2	878.774
339	5.65	11727	11527	11053	11343	15965	16815	17076	16943	13567	13585	13767	15383		11688.7	11488.7	11014.7	11304.7	15926.7	16776.7	17037.7	16904.7	13528.7	13546.7	13728.7	15344.7	11374.2	16661.4	14037.2					14037.2	876.335
342	5.7	11852	11653	11170	11440	16087	16926	17261	16997	13675	13708	13821	15490		11813.7	11614.7	11131.7	11401.7	16048.7	16887.7	17222.7	16958.7	13636.7	13669.7	13782.7	15451.7	11490.4	16779.4	14135.2					14135.2	879.89
345	5.75	11966	11688	11242	11486	16164	16953	17315	17182	13812	13784	13827	15632		11927.7	11649.7	11203.7	11447.7	16125.7	16914.7	17276.7	17143.7	13773.7	13745.7	13788.7	15593.7	11557.2	16865.2	14225.4					14225.4	912.341
348	5.8	12021	11751	11309	11589	16327	17098	17367	17216	13868	13906	14020	15703		11982.7	11712.7	11270.7	11550.7	16288.7	17059.7	17328.7	17177.7	13829.7	13867.7	13981.7	15664.7	11629.2	16963.7	14335.9					14335.9	888.185
351	5.85	12114	11920	11391	11684	16379	17260	17576	17326	13924	13984	14100	15742		12075.7	11881.7	11352.7	11645.7	16340.7	17221.7	17537.7	17287.7	13885.7	13945.7	14061.7	15703.7	11738.9	17096.9	14399.2					14399.2	872.73
354	5.9	12162	11974	11480	11728	16447	17294	17644	17421	14075	14162	14209	15945		12123.7	11935.7	11441.7	11689.7	16408.7	17255.7	17605.7	17382.7	14036.7	14123.7	14170.7	15906.7	11797.7	17163.2	14559.4					14559.4	899.881
357	5.95	12233	12035	11589	11863	16537	17394	17740	17518	14125	14161	14290	16064		12194.7	11996.7	11550.7	11824.7	16498.7	17355.7	17701.7	17479.7	14086.7	14122.7	14251.7	16025.7	11891.7	17258.9	14621.7					14621.7	938.677
360	6	12377	12153	11608	11937	16604	17547	17908	17591	14261	14291	14357	16084		12338.7	12114.7	11569.7	11898.7	16565.7	17508.7	17869.7	17552.7	14222.7	14252.7	14318.7	16045.7	11980.4	17374.2	14709.9					14709.9	891.402
363	6.05	12406	12278	11751	11979	16719	17594	17911	17731	14369	14373	14543	16141		12367.7	12239.7	11712.7	11940.7	16680.7	17555.7	17872.7	17692.7	14330.7	14334.7	14504.7	16102.7	12065.2	17450.4	14818.2					14818.2	860.165
366	6.1	12502	12325	11761	12031	16818	17750	18111	17826	14502	14500	14525	16340		12463.7	12286.7	11722.7	11992.7	16779.7	17711.7	18072.7	17787.7	14463.7	14461.7	14486.7	16301.7	12116.4	17587.9	14928.4					14928.4	915.57
369	6.15	12620	12411	11857	12105	16864	17861	18141	17981	14541	14573	14591	16400		12581.7	12372.7	11818.7	12066.7	16825.7	17822.7	18102.7	17942.7	14502.7	14534.7	14552.7	16361.7	12209.9	17673.4	14987.9					14987.9	916.067
372	6.2	12709	12420	11940	12236	16925	17956	18230	18083	14679	14603	14737	16524		12670.7	12381.7	11901.7	12197.7	16886.7	17917.7	18191.7	18044.7	14640.7	14564.7	14698.7	16485.7	12287.9	17760.2	15097.4					15097.4	927.125
375	6.25	12695	12525	11950	12280	17107	18036	18413	18128	14783	14691	14831	16518		12656.7	12486.7	11911.7	12241.7	17068.7	17997.7	18374.7	18089.7	14744.7	14652.7	14792.7	16479.7	12324.2	17882.7	15167.4					15167.4	876.76
378	6.3	12832	12643	12040	12324	17176	18090	18392	18197	14862	14737	14927	16681		12793.7	12604.7	12001.7	12285.7	17137.7	18051.7	18353.7	18158.7	14823.7	14698.7	14888.7	16642.7	12421.4	17925.4	15263.4					15263.4	922.874
381	6.35	12958	12654	12203	12477	17268	18155	18583	18480	14885	14922	14953	16732		12919.7	12615.7	12164.7	12438.7	17229.7	18116.7	18544.7	18441.7	14846.7	14883.7	14914.7	16693.7	12534.7	18083.2	15334.7					15334.7	906.426
384	6.4	13019	12716	12253	12528	17336	18270	18667	18386	15059	15031	15065	16888		12980.7	12677.7	12214.7	12489.7	17297.7	18231.7	18628.7	18347.7	15020.7	14992.7	15026.7	16849.7	12590.7	18126.4	15472.4					15472.4	918.286
387	6.45	13083	12828	12313	12638	17381	18444	18710	18477	15114	15100	15188	16975		13044.7	12789.7	12274.7	12599.7	17342.7	18405.7	18671.7	18438.7	15075.7	15061.7	15149.7	16936.7	12677.2	18214.7	15555.9					15555.9	921.309
390	6.5	13205	12935	12360	12693	17519	18558	18906	18620	15223	15094	15272	17021		13166.7	12896.7	12321.7	12654.7	17480.7	18519.7	18867.7	18581.7	15184.7	15055.7	15233.7	16982.7	12759.9	18362.4	15614.2					15614.2	915.417
393	6.55	13326	13021	12476	12741	17636	18557	18953	18751	15283	15234	15320	17103		13287.7	12982.7	12437.7	12702.7	17597.7	18518.7	18914.7	18712.7	15244.7	15195.7	15281.7	17064.7	12852.7	18435.9	15696.7					15696.7	912.68
396	6.6	13342	13080	12550	12878	17651	18690	19044	18935	15400	15307	15407	17238		13303.7	13041.7	12511.7	12839.7	17612.7	18651.7	19005.7	18896.7	15361.7	15268.7	15368.7	17199.7	12924.2	18541.7	15799.7					15799.7	934.446
399	6.65	13434	13114	12566	12885	17809	18771	19097	19008	15500	15363	15491	17276		13395.7	13075.7	12527.7	12846.7	17770.7	18732.7	19058.7	18969.7	15461.7	15324.7	15452.7	17237.7	12961.4	18632.9	15869.2					15869.2	914.476
402	6.7	13529	13247	12698	13002	17905	18878	19150	19035	15534	15541	15565	17403		13490.7	13208.7	12659.7	12963.7	17866.7	18839.7	19111.7	18996.7	15495.7	15502.7	15526.7	17364.7	13080.7	18703.7	15972.4					15972.4	928.262
405	6.75	13632	13367	12728	13022	17962	19039	19294	19206	15683	15507	15704	17397		13593.7	13328.7	12689.7	12983.7	17923.7	19000.7	19255.7	19167.7	15644.7	15468.7	15665.7	17358.7	13148.9	18836.9	16034.4					16034.4	887.242
408	6.8	13697	13428	12803	13201	17915	19104	19454	19202	15755	15630	15776	17579		13658.7	13389.7	12764.7	13162.7	17876.7	19065.7	19415.7	19163.7	15716.7	15591.7	15737.7	17540.7	13243.9	18880.4	16146.7					16146.7	931.565
411	6.85	13782	13545	12904	13210	18145	19193	19475	19349	15866	15693	15803	17606		13743.7	13506.7	12865.7	13171.7	18106.7	19154.7	19436.7	19310.7	15827.7	15654.7	15764.7	17567.7	13321.9	19002.2	16203.7					16203.7	912.139
414	6.9	13868	13525	12924	13277	18183	19228	19626	19516	16000	15833	15972	17780		13829.7	13486.7	12885.7	13238.7	18144.7	19189.7	19587.7	19477.7	15961.7	15794.7	15933.7	17741.7	13360.2	19099.9	16357.9					16357.9	925.386
417	6.95	13910	13622	13061	13374	18212	19355	19704	19569	16013	15912	16032	17825		13871.7	13583.7	13022.7	13335.7	18173.7	19316.7	19665.7	19530.7	15974.7	15873.7	15993.7	17786.7	13453.4	19171.7	16407.2					16407.2	921.173
420	7	13972	13713	13073	13480	18329	19431	19805	19659	16098	15964	16080	17925		13933.7	13674.7	13034.7	13441.7	18290.7	19392.7	19766.7	19620.7	16059.7	15925.7	16041.7	17886.7	13521.2	19267.7	16478.4					16478.4	940.709
423	7.05	14133	13773	13187	13537	18457	19495	19876	19775	16287	15959	16191	18029		14094.7	13734.7	13148.7	13498.7	18418.7	19456.7	19837.7	19736.7	16248.7	15920.7	16152.7	17990.7	13619.2	19362.4	16578.2					16578.2	951.68
426	7.1	14183	13871	13221	13649	18562	19669	19963	19847	16371	16132	16280	18160		14144.7	13832.7	13182.7	13610.7	18523.7	19630.7	19924.7	19808.7	16332.7	16093.7	16241.7	18121.7	13692.7	19471.9	16697.4					16697.4	954.595
429	7.15	14246	13911	13276	13703	18573	19776	19945	19899	16402	16233	16208	18181		14207.7	13872.7	13237.7	13664.7	18534.7	19737.7	19906.7	19860.7	16363.7	16194.7	16169.7	18142.7	13745.7	19509.9	16717.7					16717.7	953.9
432	7.2	14386	14002	13418	13800	18664	19850	20146	20010	16542	16308	16399	18358		14347.7	13963.7	13379.7	13761.7	18625.7	19811.7	20107.7	19971.7	16503.7	16269.7	16360.7	18319.7	13863.2	19629.2	16863.4					16863.4	975.599
435	7.25	14449	14027	13469	13825	18735	19900	20324	20115	16555	16360	16475	18353		14410.7	13988.7	13430.7	13786.7	18696.7	19861.7	20285.7	20076.7	16516.7	16321.7	16436.7	18314.7	13904.2	19730.2	16897.4					16897.4	948.217
438	7.3	14444	14215	13540	13877	18844	19967	20315	20214	16680	16471	16580	18471		14405.7	14176.7	13501.7	13838.7	18805.7	19928.7	20276.7	20175.7	16641.7	16432.7	16541.7	18432.7	13980.7	19796.7	17012.2					17012.2	950.838
441	7.35	14593	14240	13590	14008	19043	20117	20573	20229	16790	16539	16675	18506		14554.7	14201.7	13551.7	13969.7	19004.7	20078.7	20534.7	20190.7	16751.7	16500.7	16636.7	18467.7	14069.4	19952.2	17089.2					17089.2	924.708
444	7.4	14675	14259	13671	14080	19060	20171	20491	20303	16859	16641	16721	18763		14636.7	14220.7	13632.7	14041.7	19021.7	20132.7	20452.7	20264.7	16820.7	16602.7	16682.7	18724.7	14132.9	19967.9	17207.7					17207.7	1015.33
447	7.45	14763	14379	13744	14175	19123	20249	20664	20446	16962	16694	16781	18758		14724.7	14340.7	13705.7	14136.7	19084.7	20210.7	20625.7	20407.7	16923.7	16655.7	16742.7	18719.7	14226.9	20082.2	17260.4					17260.4	979.217
450	7.5	14796	14477	13809	14192	19245	20490	20742	20587	17001	16811	16883	18853		14757.7	14438.7	13770.7	14153.7	19206.7	20451.7	20703.7	20548.7	16962.7	16772.7	16844.7	18814.7	14280.2	20227.7	17348.7					17348.7	980.467
453	7.55	14943	14489	13910	14248	19241	20477	20834	20675	17090	16828	16998	18918		14904.7	14450.7	13871.7	14209.7	19202.7	20438.7	20795.7	20636.7	17051.7	16789.7	16959.7	18879.7	14359.2	20268.4	17420.2					17420.2	979.034
456	7.6	14952	14607	13934	14354	19366	20552	20921	20717	17207	16901	17059	18982		14913.7	14568.7	13895.7	14315.7	19327.7	20513.7	20882.7	20678.7	17168.7	16862.7	17020.7	18943.7	14423.4	20350.7	17498.9					17498.9	971.237
459	7.65	15085	14717	13989	14434	19417	20599	20894	20847	17301	17022	17155	19090		15046.7	14678.7	13950.7	14395.7	19378.7	20560.7	20855.7	20808.7	17262.7	16983.7	17116.7	19051.7	14517.9	20400.9	17603.7					17603.7	972.035
462	7.7	15110	14795	14125	14442	19508	20623	21053	20973	17436	17075	17197	19169		15071.7	14756.7	14086.7	14403.7	19469.7	20584.7	21014.7	20934.7	17397.7	17036.7	17158.7	19130.7	14579.7	20500.9	17680.9					17680.9	978.061
465	7.75	15183	14857	14110	14534	19652	20771	21104	21011	17521	17195	17279	19160		15144.7	14818.7	14071.7	14495.7	19613.7	20732.7	21065.7	20972.7	17482.7	17156.7	17240.7	19121.7	14632.7	20596.2	17750.4					17750.4	924.554
468	7.8	15242	14907	14244	14641	19669	20843	21257	21170	17539	17299	17328	19334		15203.7	14868.7	14205.7	14602.7	19630.7	20804.7	21218.7	21131.7	17500.7	17260.7	17289.7	19295.7	14720.2	20696.4	17836.7					17836.7	978.53
471	7.85	15331	14955	14263	14761	19707	20960	21403	21285	17686	17290	17479	19355		15292.7	14916.7	14224.7	14722.7	19668.7	20921.7	21364.7	21246.7	17647.7	17251.7	17440.7	19316.7	14789.2	20800.4	17914.2					17914.2	948.883
474	7.9	15397	15083	14371	14710	19867	21045	21444	21281	17759	17350	17442	19480		15358.7	15044.7	14332.7	14671.7	19828.7	21006.7	21405.7	21242.7	17720.7	17311.7	17403.7	19441.7	14851.9	20870.9	17969.4					17969.4	997.013
477	7.95	15419	15164	14437	14840	19833	21137	21518	21412	17811	17418	17577	19570		15380.7	15125.7	14398.7	14801.7	19794.7	21098.7	21479.7	21373.7	17772.7	17379.7	17538.7	19531.7	14926.7	20936.7	18055.7					18055.7	997.151
480	8	15524	15124	14385	14900	20018	21230	21729	21400	17916	17477	17653	19601		15485.7	15085.7	14346.7	14861.7	19979.7	21191.7	21690.7	21361.7	17877.7	17438.7	17614.7	19562.7	14944.9	21055.9	18123.4					18123.4	976.31
483	8.05	15624	15259	14548	14984	20081	21302	21751	21627	18014	17643	17800	19679		15585.7	15220.7	14509.7	14945.7	20042.7	21263.7	21712.7	21588.7	17975.7	17604.7	17761.7	19640.7	15065.4	21151.9	18245.7					18245.7	942.348
486	8.1	15745	15358	14600	15146	20114	21303	21841	21707	17988	17730	17803	19708		15706.7	15319.7	14561.7	15107.7	20075.7	21264.7	21802.7	21668.7	17949.7	17691.7	17764.7	19669.7	15173.9	21202.9	18268.9					18268.9	940.125
489	8.15	15858	15424	14652	15089	20156	21529	21905	21701	18155	17778	17869	19904		15819.7	15385.7	14613.7	15050.7	20117.7	21490.7	21866.7	21662.7	18116.7	17739.7	17830.7	19865.7	15217.4	21284.4	18388.2					18388.2	998.011
492	8.2	15960	15444	14746	15185	20304	21550	21947	21746	18200	17910	17996	19891		15921.7	15405.7	14707.7	15146.7	20265.7	21511.7	21908.7	21707.7	18161.7	17871.7	17957.7	19852.7	15295.4	21348.4	18460.9					18460.9	935.77
495	8.25	15984	15521	14814	15268	20359	21616	21999	21992	18227	17993	17944	20079		15945.7	15482.7	14775.7	15229.7	20320.7	21577.7	21960.7	21953.7	18188.7	17954.7	17905.7	20040.7	15358.4	21453.2	18522.4					18522.4	1019.67
498	8.3	16070	15635	14898	15391	20491	21789	22131	21970	18323	18077	18038	20204		16031.7	15596.7	14859.7	15352.7	20452.7	21750.7	22092.7	21931.7	18284.7	18038.7	17999.7	20165.7	15460.2	21556.9	18622.2					18622.2	1036.71
501	8.35	16117	15739	14879	15442	20522	21797	22200	22107	18494	18099	18207	20182		16078.7	15700.7	14840.7	15403.7	20483.7	21758.7	22161.7	22068.7	18455.7	18060.7	18168.7	20143.7	15505.9	21618.2	18707.2					18707.2	972.065
504	8.4	16199	15770	15044	15508	20612	21798	22407	22157	18599	18142	18201	20334		16160.7	15731.7	15005.7	15469.7	20573.7	21759.7	22368.7	22118.7	18560.7	18103.7	18162.7	20295.7	15591.9	21705.2	18780.7					18780.7	1030.19
507	8.45	16235	15838	15139	15537	20624	22044	22393	22276	18648	18226	18313	20353		16196.7	15799.7	15100.7	15498.7	20585.7	22005.7	22354.7	22237.7	18609.7	18187.7	18274.7	20314.7	15648.9	21795.9	18846.7					18846.7	995.433
510	8.5	16386	15901	15194	15755	20704	21998	22520	22417	18767	18390	18455	20474		16347.7	15862.7	15155.7	15716.7	20665.7	21959.7	22481.7	22378.7	18728.7	18351.7	18416.7	20435.7	15770.7	21871.4	18983.2					18983.2	982.215
513	8.55	16398	15954	15154	15718	20848	22143	22581	22390	18784	18466	18462	20538		16359.7	15915.7	15115.7	15679.7	20809.7	22104.7	22542.7	22351.7	18745.7	18427.7	18423.7	20499.7	15767.7	21952.2	19024.2					19024.2	995.167
516	8.6	16476	16084	15347	15743	20822	22167	22611	22511	18904	18543	18554	20518		16437.7	16045.7	15308.7	15704.7	20783.7	22128.7	22572.7	22472.7	18865.7	18504.7	18515.7	20479.7	15874.2	21989.4	19091.4					19091.4	940.561
519	8.65	16526	16104	15394	15831	20978	22315	22718	22482	18947	18510	18575	20723		16487.7	16065.7	15355.7	15792.7	20939.7	22276.7	22679.7	22443.7	18908.7	18471.7	18536.7	20684.7	15925.4	22084.9	19150.4					19150.4	1040.79
522	8.7	16650	16148	15413	15926	21022	22292	22775	22672	19109	18740	18595	20800		16611.7	16109.7	15374.7	15887.7	20983.7	22253.7	22736.7	22633.7	19070.7	18701.7	18556.7	20761.7	15995.9	22151.9	19272.7					19272.7	1015.98
525	8.75	16632	16215	15442	16046	21037	22555	22922	22804	19174	18746	18741	20912		16593.7	16176.7	15403.7	16007.7	20998.7	22516.7	22883.7	22765.7	19135.7	18707.7	18702.7	20873.7	16045.4	22291.2	19354.9					19354.9	1032.64
528	8.8	16795	16283	15541	16053	21142	22393	22945	22831	19211	18842	18801	20976		16756.7	16244.7	15502.7	16014.7	21103.7	22354.7	22906.7	22792.7	19172.7	18803.7	18762.7	20937.7	16129.7	22289.4	19419.2					19419.2	1028.99
531	8.85	16846	16366	15585	16181	21227	22567	23027	22863	19322	18823	18897	21043		16807.7	16327.7	15546.7	16142.7	21188.7	22528.7	22988.7	22824.7	19283.7	18784.7	18858.7	21004.7	16206.2	22382.7	19482.9					19482.9	1038.05
534	8.9	16972	16472	15689	16183	21380	22553	23121	23032	19323	18956	18929	21069		16933.7	16433.7	15650.7	16144.7	21341.7	22514.7	23082.7	22993.7	19284.7	18917.7	18890.7	21030.7	16290.7	22483.2	19530.9					19530.9	1015.86
537	8.95	16973	16520	15716	16269	21303	22711	23209	23034	19444	19059	19070	21133		16934.7	16481.7	15677.7	16230.7	21264.7	22672.7	23170.7	22995.7	19405.7	19020.7	19031.7	21094.7	16331.2	22525.9	19638.2					19638.2	987.353
540	9	16983	16571	15831	16422	21577	22852	23162	23197	19527	19160	19116	21135		16944.7	16532.7	15792.7	16383.7	21538.7	22813.7	23123.7	23158.7	19488.7	19121.7	19077.7	21096.7	16413.4	22658.7	19696.2					19696.2	951.674
543	9.05	17088	16649	15873	16377	21442	23017	23335	23227	19632	19244	19223	21388		17049.7	16610.7	15834.7	16338.7	21403.7	22978.7	23296.7	23188.7	19593.7	19205.7	19184.7	21349.7	16458.4	22716.9	19833.4					19833.4	1028.18
546	9.1	17252	16741	15953	16473	21648	23057	23460	23422	19742	19270	19149	21360		17213.7	16702.7	15914.7	16434.7	21609.7	23018.7	23421.7	23383.7	19703.7	19231.7	19110.7	21321.7	16566.4	22858.4	19841.9					19841.9	1019.13
549	9.15	17306	16793	15978	16490	21684	23057	23510	23424	19851	19369	19285	21452		17267.7	16754.7	15939.7	16451.7	21645.7	23018.7	23471.7	23385.7	19812.7	19330.7	19246.7	21413.7	16603.4	22880.4	19950.9					19950.9	1006.55
552	9.2	17280	16866	16044	16623	21729	23070	23597	23565	19895	19398	19389	21457		17241.7	16827.7	16005.7	16584.7	21690.7	23031.7	23558.7	23526.7	19856.7	19359.7	19350.7	21418.7	16664.9	22951.9	19996.4					19996.4	977.202
555	9.25	17472	16886	16091	16636	21741	23131	23668	23645	19984	19543	19440	21662		17433.7	16847.7	16052.7	16597.7	21702.7	23092.7	23629.7	23606.7	19945.7	19504.7	19401.7	21623.7	16732.9	23007.9	20118.9					20118.9	1030.54
558	9.3	17452	17037	16178	16731	21865	23291	23819	23693	19990	19551	19481	21685		17413.7	16998.7	16139.7	16692.7	21826.7	23252.7	23780.7	23654.7	19951.7	19512.7	19442.7	21646.7	16811.2	23128.7	20138.4					20138.4	1030.42
561	9.35	17559	17073	16182	16694	21992	23306	23812	23807	20090	19677	19559	21720		17520.7	17034.7	16143.7	16655.7	21953.7	23267.7	23773.7	23768.7	20051.7	19638.7	19520.7	21681.7	16838.7	23190.9	20223.2					20223.2	998.629
564	9.4	17638	17074	16317	16824	22018	23439	23938	23858	20158	19785	19675	21770		17599.7	17035.7	16278.7	16785.7	21979.7	23400.7	23899.7	23819.7	20119.7	19746.7	19636.7	21731.7	16924.9	23274.9	20308.7					20308.7	970.924
567	9.45	17710	17197	16354	16897	22089	23496	24041	23994	20220	19794	19785	21888		17671.7	17158.7	16315.7	16858.7	22050.7	23457.7	24002.7	23955.7	20181.7	19755.7	19746.7	21849.7	17001.2	23366.7	20383.4					20383.4	998.351
570	9.5	17807	17254	16413	17009	22140	23636	23972	23978	20341	19910	19763	21948		17768.7	17215.7	16374.7	16970.7	22101.7	23597.7	23933.7	23939.7	20302.7	19871.7	19724.7	21909.7	17082.4	23393.2	20452.2					20452.2	1002.15
573	9.55	17896	17272	16479	17121	22250	23617	24218	24078	20393	19927	19927	22018		17857.7	17233.7	16440.7	17082.7	22211.7	23578.7	24179.7	24039.7	20354.7	19888.7	19888.7	21979.7	17153.7	23502.4	20527.9					20527.9	992.451
576	9.6	17903	17410	16503	17071	22238	23739	24202	24142	20483	20022	19961	22110		17864.7	17371.7	16464.7	17032.7	22199.7	23700.7	24163.7	24103.7	20444.7	19983.7	19922.7	22071.7	17183.4	23541.9	20605.7					20605.7	1004.73
579	9.65	18006	17453	16659	17136	22352	23838	24185	24347	20550	20106	19949	22215		17967.7	17414.7	16620.7	17097.7	22313.7	23799.7	24146.7	24308.7	20511.7	20067.7	19910.7	22176.7	17275.2	23642.2	20666.7					20666.7	1038.34
582	9.7	18037	17506	16679	17253	22300	23934	24376	24379	20668	20201	20096	22248		17998.7	17467.7	16640.7	17214.7	22261.7	23895.7	24337.7	24340.7	20629.7	20162.7	20057.7	22209.7	17330.4	23708.9	20764.9					20764.9	994.737
585	9.75	18060	17580	16738	17255	22467	23968	24434	24531	20733	20315	20026	22337		18021.7	17541.7	16699.7	17216.7	22428.7	23929.7	24395.7	24492.7	20694.7	20276.7	19987.7	22298.7	17369.9	23811.7	20814.4					20814.4	1031.19
588	9.8	18155	17571	16808	17425	22524	24008	24615	24546	20786	20313	20239	22417		18116.7	17532.7	16769.7	17386.7	22485.7	23969.7	24576.7	24507.7	20747.7	20274.7	20200.7	22378.7	17451.4	23884.9	20900.4					20900.4	1014.85
591	9.85	18293	17742	16906	17412	22652	24130	24727	24607	20857	20394	20265	22434		18254.7	17703.7	16867.7	17373.7	22613.7	24091.7	24688.7	24568.7	20818.7	20355.7	20226.7	22395.7	17549.9	23990.7	20949.2					20949.2	997.27
594	9.9	18421	17820	16938	17489	22750	24237	24787	24685	20969	20497	20351	22584		18382.7	17781.7	16899.7	17450.7	22711.7	24198.7	24748.7	24646.7	20930.7	20458.7	20312.7	22545.7	17628.7	24076.4	21061.9					21061.9	1023.72
597	9.95	18413	17887	16993	17561	22704	24189	24794	24877	21090	20573	20305	22607		18374.7	17848.7	16954.7	17522.7	22665.7	24150.7	24755.7	24838.7	21051.7	20534.7	20266.7	22568.7	17675.2	24102.7	21105.4					21105.4	1028.47
600	10	18461	17901	16962	17744	22774	24316	24816	24878	21088	20675	20505	22714		18422.7	17862.7	16923.7	17705.7	22735.7	24277.7	24777.7	24839.7	21049.7	20636.7	20466.7	22675.7	17728.7	24157.7	21207.2					21207.2	1009.14
603	10.05	18454	17921	17113	17692	22907	24522	24908	24990	21157	20694	20592	22738		18415.7	17882.7	17074.7	17653.7	22868.7	24483.7	24869.7	24951.7	21118.7	20655.7	20553.7	22699.7	17756.7	24293.4	21256.9					21256.9	992.758
606	10.1	18566	17960	17170	17758	23000	24511	24954	25064	21184	20840	20586	22794		18527.7	17921.7	17131.7	17719.7	22961.7	24472.7	24915.7	25025.7	21145.7	20801.7	20547.7	22755.7	17825.2	24343.9	21312.7					21312.7	992.721
609	10.15	18658	18061	17158	17795	23001	24464	25060	25168	21330	20827	20570	22913		18619.7	18022.7	17119.7	17756.7	22962.7	24425.7	25021.7	25129.7	21291.7	20788.7	20531.7	22874.7	17879.7	24384.9	21371.7					21371.7	1050.54
612	10.2	18681	18135	17367	17893	23163	24568	25035	25241	21381	20896	20648	23013		18642.7	18096.7	17328.7	17854.7	23124.7	24529.7	24996.7	25202.7	21342.7	20857.7	20609.7	22974.7	17980.7	24463.4	21446.2					21446.2	1063.5
615	10.25	18849	18248	17403	17938	23147	24702	25170	25455	21546	20970	20716	23019		18810.7	18209.7	17364.7	17899.7	23108.7	24663.7	25131.7	25416.7	21507.7	20931.7	20677.7	22980.7	18071.2	24580.2	21524.4					21524.4	1031.06
618	10.3	18810	18389	17396	18058	23260	24829	25169	25424	21585	21118	20898	23082		18771.7	18350.7	17357.7	18019.7	23221.7	24790.7	25130.7	25385.7	21546.7	21079.7	20859.7	23043.7	18124.9	24632.2	21632.4					21632.4	983.473
621	10.35	18990	18379	17431	18124	23260	24887	25372	25660	21673	21234	20909	23293		18951.7	18340.7	17392.7	18085.7	23221.7	24848.7	25333.7	25621.7	21634.7	21195.7	20870.7	23254.7	18192.7	24756.4	21738.9					21738.9	1057.88
624	10.4	18968	18420	17534	18177	23256	24963	25462	25643	21724	21214	21045	23215		18929.7	18381.7	17495.7	18138.7	23217.7	24924.7	25423.7	25604.7	21685.7	21175.7	21006.7	23176.7	18236.4	24792.7	21761.2					21761.2	986.817
627	10.45	19124	18391	17635	18209	23500	24982	25544	25798	21725	21313	20904	23374		19085.7	18352.7	17596.7	18170.7	23461.7	24943.7	25505.7	25759.7	21686.7	21274.7	20865.7	23335.7	18301.4	24917.7	21790.7					21790.7	1083.16
630	10.5	19142	18543	17685	18320	23589	25102	25590	25811	21800	21408	21154	23311		19103.7	18504.7	17646.7	18281.7	23550.7	25063.7	25551.7	25772.7	21761.7	21369.7	21115.7	23272.7	18384.2	24984.7	21879.9					21879.9	965.776
633	10.55	19161	18588	17759	18265	23548	25228	25716	25873	21915	21440	21154	23448		19122.7	18549.7	17720.7	18226.7	23509.7	25189.7	25677.7	25834.7	21876.7	21401.7	21115.7	23409.7	18404.9	25052.9	21950.9					21950.9	1021.89
636	10.6	19134	18693	17804	18424	23682	25253	25769	26084	21966	21517	21137	23453		19095.7	18654.7	17765.7	18385.7	23643.7	25214.7	25730.7	26045.7	21927.7	21478.7	21098.7	23414.7	18475.4	25158.7	21979.9					21979.9	1014.74
639	10.65	19385	18722	17988	18533	23744	25372	25783	25999	22066	21526	21177	23656		19346.7	18683.7	17949.7	18494.7	23705.7	25333.7	25744.7	25960.7	22027.7	21487.7	21138.7	23617.7	18618.7	25186.2	22067.9					22067.9	1095.98
642	10.7	19423	18728	17980	18471	23788	25450	25749	26279	22137	21602	21383	23631		19384.7	18689.7	17941.7	18432.7	23749.7	25411.7	25710.7	26240.7	22098.7	21563.7	21344.7	23592.7	18612.2	25278.2	22149.9					22149.9	1012.63
645	10.75	19472	18865	18003	18533	23827	25507	25921	26260	22200	21646	21501	23654		19433.7	18826.7	17964.7	18494.7	23788.7	25468.7	25882.7	26221.7	22161.7	21607.7	21462.7	23615.7	18679.9	25340.4	22211.9					22211.9	983.113
648	10.8	19552	18888	18093	18597	23979	25454	26058	26385	22213	21631	21542	23745		19513.7	18849.7	18054.7	18558.7	23940.7	25415.7	26019.7	26346.7	22174.7	21592.7	21503.7	23706.7	18744.2	25430.7	22244.4					22244.4	1019.24
651	10.85	19594	18928	18146	18700	23974	25685	26127	26448	22377	21814	21581	23827		19555.7	18889.7	18107.7	18661.7	23935.7	25646.7	26088.7	26409.7	22338.7	21775.7	21542.7	23788.7	18803.7	25520.2	22361.4					22361.4	1008.47
654	10.9	19725	19052	18197	18783	24106	25889	26178	26564	22394	21806	21586	24039		19686.7	19013.7	18158.7	18744.7	24067.7	25850.7	26139.7	26525.7	22355.7	21767.7	21547.7	24000.7	18900.9	25645.9	22417.9					22417.9	1108.92
657	10.95	19761	19126	18317	18792	24202	25899	26197	26530	22534	22007	21661	23955		19722.7	19087.7	18278.7	18753.7	24163.7	25860.7	26158.7	26491.7	22495.7	21968.7	21622.7	23916.7	18960.7	25668.7	22500.9					22500.9	1009.78
660	11	19751	19120	18392	18856	24217	25915	26359	26623	22582	22070	21688	24009		19712.7	19081.7	18353.7	18817.7	24178.7	25876.7	26320.7	26584.7	22543.7	22031.7	21649.7	23970.7	18991.4	25740.2	22548.9					22548.9	1016.14
663	11.05	19851	19147	18386	18960	24393	26043	26351	26832	22570	22125	21782	24134		19812.7	19108.7	18347.7	18921.7	24354.7	26004.7	26312.7	26793.7	22531.7	22086.7	21743.7	24095.7	19047.7	25866.4	22614.4					22614.4	1038.86
666	11.1	19894	19234	18504	18941	24350	26190	26389	26866	22715	22164	21898	24297		19855.7	19195.7	18465.7	18902.7	24311.7	26151.7	26350.7	26827.7	22676.7	22125.7	21859.7	24258.7	19104.9	25910.4	22730.2					22730.2	1074.3
669	11.15	20004	19310	18522	19010	24368	26186	26535	27078	22681	22149	21941	24204		19965.7	19271.7	18483.7	18971.7	24329.7	26147.7	26496.7	27039.7	22642.7	22110.7	21902.7	24165.7	19173.2	26003.4	22705.4					22705.4	1022.16
672	11.2	20021	19371	18588	19164	24459	26329	26566	26980	22868	22286	21964	24353		19982.7	19332.7	18549.7	19125.7	24420.7	26290.7	26527.7	26941.7	22829.7	22247.7	21925.7	24314.7	19247.7	26045.2	22829.4					22829.4	1058.48
675	11.25	20059	19433	18593	19115	24595	26338	26678	27117	22849	22303	21986	24391		20020.7	19394.7	18554.7	19076.7	24556.7	26299.7	26639.7	27078.7	22810.7	22264.7	21947.7	24352.7	19261.7	26143.7	22843.9					22843.9	1067.12
678	11.3	20202	19470	18721	19191	24633	26461	26705	27166	22959	22430	22091	24540		20163.7	19431.7	18682.7	19152.7	24594.7	26422.7	26666.7	27127.7	22920.7	22391.7	22052.7	24501.7	19357.7	26202.9	22966.7					22966.7	1083.88
681	11.35	20177	19543	18788	19249	24719	26487	26875	27238	23024	22360	22155	24487		20138.7	19504.7	18749.7	19210.7	24680.7	26448.7	26836.7	27199.7	22985.7	22321.7	22116.7	24448.7	19400.9	26291.4	22968.2					22968.2	1054.39
684	11.4	20283	19621	18851	19324	24710	26483	26848	27303	23046	22515	22143	24593		20244.7	19582.7	18812.7	19285.7	24671.7	26444.7	26809.7	27264.7	23007.7	22476.7	22104.7	24554.7	19481.4	26297.7	23035.9					23035.9	1078.18
687	11.45	20291	19722	18902	19437	24917	26579	26914	27369	23131	22606	22275	24620		20252.7	19683.7	18863.7	19398.7	24878.7	26540.7	26875.7	27330.7	23092.7	22567.7	22236.7	24581.7	19549.7	26406.4	23119.7					23119.7	1036.43
690	11.5	20348	19654	18959	19529	24909	26888	27081	27494	23303	22658	22305	24682		20309.7	19615.7	18920.7	19490.7	24870.7	26849.7	27042.7	27455.7	23264.7	22619.7	22266.7	24643.7	19584.2	26554.7	23198.7					23198.7	1048.21
693	11.55	20517	19733	19099	19670	24912	26801	27008	27612	23216	22699	22389	24738		20478.7	19694.7	19060.7	19631.7	24873.7	26762.7	26969.7	27573.7	23177.7	22660.7	22350.7	24699.7	19716.4	26544.9	23222.2					23222.2	1042.4
696	11.6	20551	19823	19117	19603	25056	26859	27173	27589	23238	22719	22492	24833		20512.7	19784.7	19078.7	19564.7	25017.7	26820.7	27134.7	27550.7	23199.7	22680.7	22453.7	24794.7	19735.2	26630.9	23282.2					23282.2	1055.57
699	11.65	20589	19954	19150	19643	25215	27035	27251	27737	23377	22790	22480	24956		20550.7	19915.7	19111.7	19604.7	25176.7	26996.7	27212.7	27698.7	23338.7	22751.7	22441.7	24917.7	19795.7	26771.2	23362.4					23362.4	1101.54
702	11.7	20686	19995	19292	19745	25286	26953	27352	27714	23454	22910	22571	25088		20647.7	19956.7	19253.7	19706.7	25247.7	26914.7	27313.7	27675.7	23415.7	22871.7	22532.7	25049.7	19891.2	26787.9	23467.4					23467.4	1115.78
705	11.75	20747	19933	19326	19776	25157	26958	27335	27680	23536	22949	22640	24983		20708.7	19894.7	19287.7	19737.7	25118.7	26919.7	27296.7	27641.7	23497.7	22910.7	22601.7	24944.7	19907.2	26744.2	23488.7					23488.7	1039.37
708	11.8	20778	20067	19445	19856	25407	27205	27514	27913	23615	22957	22698	25059		20739.7	20028.7	19406.7	19817.7	25368.7	27166.7	27475.7	27874.7	23576.7	22918.7	22659.7	25020.7	19998.2	26971.4	23543.9					23543.9	1057.47
711	11.85	20796	20077	19500	19838	25408	27271	27487	27970	23624	23042	22751	25076		20757.7	20038.7	19461.7	19799.7	25369.7	27232.7	27448.7	27931.7	23585.7	23003.7	22712.7	25037.7	20014.4	26995.7	23584.9					23584.9	1034.27
714	11.9	20882	20175	19554	19977	25531	27385	27441	28003	23840	23035	22731	25154		20843.7	20136.7	19515.7	19938.7	25492.7	27346.7	27402.7	27964.7	23801.7	22996.7	22692.7	25115.7	20108.7	27051.7	23651.7					23651.7	1082.36
717	11.95	20913	20234	19617	20083	25564	27430	27675	28043	23894	23045	22843	25272		20874.7	20195.7	19578.7	20044.7	25525.7	27391.7	27636.7	28004.7	23855.7	23006.7	22804.7	25233.7	20173.4	27139.7	23725.2					23725.2	1103.96
720	12	20997	20293	19624	20049	25726	27566	27792	28148	23949	23235	22890	25298		20958.7	20254.7	19585.7	20010.7	25687.7	27527.7	27753.7	28109.7	23910.7	23196.7	22851.7	25259.7	20202.4	27269.7	23804.7					23804.7	1065.54
723	12.05	21058	20371	19721	20128	25757	27520	27823	28231	23965	23297	22986	25334		21019.7	20332.7	19682.7	20089.7	25718.7	27481.7	27784.7	28192.7	23926.7	23258.7	22947.7	25295.7	20281.2	27294.4	23857.2					23857.2	1042.35
726	12.1	20993	20409	19750	20185	25817	27721	27850	28128	24073	23196	22944	25508		20954.7	20370.7	19711.7	20146.7	25778.7	27682.7	27811.7	28089.7	24034.7	23157.7	22905.7	25469.7	20295.9	27340.7	23891.9					23891.9	1157.8
729	12.15	21190	20423	19866	20279	25868	27695	27890	28362	24044	23310	23059	25411		21151.7	20384.7	19827.7	20240.7	25829.7	27656.7	27851.7	28323.7	24005.7	23271.7	23020.7	25372.7	20401.2	27415.4	23917.7					23917.7	1056.2
732	12.2	21223	20448	19904	20364	25890	27595	27993	28573	24066	23525	23070	25545		21184.7	20409.7	19865.7	20325.7	25851.7	27556.7	27954.7	28534.7	24027.7	23486.7	23031.7	25506.7	20446.4	27474.4	24013.2					24013.2	1075.69
735	12.25	21332	20638	19949	20443	26122	27829	28077	28409	24167	23462	23155	25674		21293.7	20599.7	19910.7	20404.7	26083.7	27790.7	28038.7	28370.7	24128.7	23423.7	23116.7	25635.7	20552.2	27570.9	24076.2					24076.2	1122.67
738	12.3	21381	20660	20004	20431	26159	27923	28064	28593	24228	23578	23229	25579		21342.7	20621.7	19965.7	20392.7	26120.7	27884.7	28025.7	28554.7	24189.7	23539.7	23190.7	25540.7	20580.7	27646.4	24115.2					24115.2	1036.58
741	12.35	21429	20735	20135	20544	26189	28070	28275	28658	24315	23515	23255	25747		21390.7	20696.7	20096.7	20505.7	26150.7	28031.7	28236.7	28619.7	24276.7	23476.7	23216.7	25708.7	20672.4	27759.7	24169.7					24169.7	1120.78
744	12.4	21353	20730	20114	20706	26248	28120	28207	28711	24355	23629	23378	25743		21314.7	20691.7	20075.7	20667.7	26209.7	28081.7	28168.7	28672.7	24316.7	23590.7	23339.7	25704.7	20687.4	27783.2	24237.9					24237.9	1061.97
747	12.45	21494	20784	20282	20663	26319	28149	28423	28737	24506	23729	23204	25887		21455.7	20745.7	20243.7	20624.7	26280.7	28110.7	28384.7	28698.7	24467.7	23690.7	23165.7	25848.7	20767.4	27868.7	24293.2					24293.2	1166.8
750	12.5	21589	20804	20276	20799	26392	28166	28430	28936	24583	23661	23475	25926		21550.7	20765.7	20237.7	20760.7	26353.7	28127.7	28391.7	28897.7	24544.7	23622.7	23436.7	25887.7	20828.7	27942.7	24372.9					24372.9	1120.03
753	12.55	21511	20928	20325	20748	26376	28182	28466	28843	24575	23796	23522	25912		21472.7	20889.7	20286.7	20709.7	26337.7	28143.7	28427.7	28804.7	24536.7	23757.7	23483.7	25873.7	20839.7	27928.4	24412.9					24412.9	1071.13
756	12.6	21639	20873	20422	20869	26532	28410	28613	29038	24670	23785	23433	26039		21600.7	20834.7	20383.7	20830.7	26493.7	28371.7	28574.7	28999.7	24631.7	23746.7	23394.7	26000.7	20912.4	28109.9	24443.4					24443.4	1161.29
759	12.65	21815	20919	20443	21019	26574	28372	28660	29045	24733	23830	23720	26119		21776.7	20880.7	20404.7	20980.7	26535.7	28333.7	28621.7	29006.7	24694.7	23791.7	23681.7	26080.7	21010.7	28124.4	24562.2					24562.2	1109.41
762	12.7	21871	21008	20575	20998	26671	28275	28749	29111	24875	24004	23727	26129		21832.7	20969.7	20536.7	20959.7	26632.7	28236.7	28710.7	29072.7	24836.7	23965.7	23688.7	26090.7	21074.7	28163.2	24645.4					24645.4	1080.55
765	12.75	21809	21097	20550	21014	26852	28489	28777	29221	24901	23942	23744	26170		21770.7	21058.7	20511.7	20975.7	26813.7	28450.7	28738.7	29182.7	24862.7	23903.7	23705.7	26131.7	21079.2	28296.4	24650.9					24650.9	1108.95
768	12.8	21970	21165	20555	21242	26829	28622	28907	29264	24918	23964	23794	26291		21931.7	21126.7	20516.7	21203.7	26790.7	28583.7	28868.7	29225.7	24879.7	23925.7	23755.7	26252.7	21194.7	28367.2	24703.4					24703.4	1145.19
771	12.85	21986	21213	20709	21271	26871	28596	29050	29251	24957	24038	23825	26269		21947.7	21174.7	20670.7	21232.7	26832.7	28557.7	29011.7	29212.7	24918.7	23999.7	23786.7	26230.7	21256.4	28403.7	24733.9					24733.9	1112.17
774	12.9	22024	21305	20774	21306	27031	28733	29007	29442	25070	24072	23875	26235		21985.7	21266.7	20735.7	21267.7	26992.7	28694.7	28968.7	29403.7	25031.7	24033.7	23836.7	26196.7	21313.9	28514.9	24774.7					24774.7	1082.75
777	12.95	22022	21350	20825	21421	27168	28678	29062	29443	25101	24165	24000	26419		21983.7	21311.7	20786.7	21382.7	27129.7	28639.7	29023.7	29404.7	25062.7	24126.7	23961.7	26380.7	21366.2	28549.4	24882.9					24882.9	1109.98
780	13	22139	21371	20724	21455	27193	28673	29169	29393	25089	24273	23947	26457		22100.7	21332.7	20685.7	21416.7	27154.7	28634.7	29130.7	29354.7	25050.7	24234.7	23908.7	26418.7	21383.9	28568.7	24903.2					24903.2	1118.69
783	13.05	22136	21411	21026	21623	27212	28884	29273	29581	25183	24237	24114	26568		22097.7	21372.7	20987.7	21584.7	27173.7	28845.7	29234.7	29542.7	25144.7	24198.7	24075.7	26529.7	21510.7	28699.2	24987.2					24987.2	1133.82
786	13.1	22320	21500	20922	21664	27209	28939	29372	29694	25222	24369	24159	26687		22281.7	21461.7	20883.7	21625.7	27170.7	28900.7	29333.7	29655.7	25183.7	24330.7	24120.7	26648.7	21563.2	28765.2	25070.9					25070.9	1147.89
789	13.15	22267	21486	21085	21725	27384	29123	29522	29616	25381	24383	24232	26630		22228.7	21447.7	21046.7	21686.7	27345.7	29084.7	29483.7	29577.7	25342.7	24344.7	24193.7	26591.7	21602.4	28872.9	25118.2					25118.2	1106.74
792	13.2	22429	21553	21156	21857	27413	29018	29479	29749	25419	24344	24134	26765		22390.7	21514.7	21117.7	21818.7	27374.7	28979.7	29440.7	29710.7	25380.7	24305.7	24095.7	26726.7	21710.4	28876.4	25127.2					25127.2	1205.75
795	13.25	22428	21615	21158	21825	27404	29105	29534	29858	25399	24487	24294	26799		22389.7	21576.7	21119.7	21786.7	27365.7	29066.7	29495.7	29819.7	25360.7	24448.7	24255.7	26760.7	21718.2	28936.9	25206.4					25206.4	1142.74
798	13.3	22525	21761	21204	21923	27514	29200	29632	29996	25456	24417	24346	26763		22486.7	21722.7	21165.7	21884.7	27475.7	29161.7	29593.7	29957.7	25417.7	24378.7	24307.7	26724.7	21814.9	29047.2	25207.2					25207.2	1131.76
801	13.35	22526	21949	21183	22047	27508	29143	29676	29940	25595	24639	24265	26887		22487.7	21910.7	21144.7	22008.7	27469.7	29104.7	29637.7	29901.7	25556.7	24600.7	24226.7	26848.7	21887.9	29028.4	25308.2					25308.2	1169.77
804	13.4	22541	21879	21290	22122	27735	29299	29750	30056	25623	24604	24355	26953		22502.7	21840.7	21251.7	22083.7	27696.7	29260.7	29711.7	30017.7	25584.7	24565.7	24316.7	26914.7	21919.7	29171.7	25345.4					25345.4	1181.26
807	13.45	22667	21895	21328	22127	27703	29263	29724	30083	25655	24705	24458	27063		22628.7	21856.7	21289.7	22088.7	27664.7	29224.7	29685.7	30044.7	25616.7	24666.7	24419.7	27024.7	21965.9	29154.9	25431.9					25431.9	1180.57
810	13.5	22716	22036	21371	22233	27711	29436	30012	30217	25711	24768	24615	27022		22677.7	21997.7	21332.7	22194.7	27672.7	29397.7	29973.7	30178.7	25672.7	24729.7	24576.7	26983.7	22050.7	29305.7	25490.7					25490.7	1107.05
813	13.55	22806	22026	21438	22338	27792	29376	29924	30307	25835	24791	24567	27129		22767.7	21987.7	21399.7	22299.7	27753.7	29337.7	29885.7	30268.7	25796.7	24752.7	24528.7	27090.7	22113.7	29311.4	25542.2					25542.2	1170.91
816	13.6	22765	22000	21395	22345	27953	29626	30137	30313	25961	24856	24666	27043		22726.7	21961.7	21356.7	22306.7	27914.7	29587.7	30098.7	30274.7	25922.7	24817.7	24627.7	27004.7	22087.9	29468.9	25593.2					25593.2	1100.68
819	13.65	22938	22176	21563	22512	27900	29676	30189	30297	25878	24896	24655	27216		22899.7	22137.7	21524.7	22473.7	27861.7	29637.7	30150.7	30258.7	25839.7	24857.7	24616.7	27177.7	22258.9	29477.2	25622.9					25622.9	1163.67
822	13.7	22935	22160	21552	22421	27907	29602	30216	30282	26047	24888	24711	27249		22896.7	22121.7	21513.7	22382.7	27868.7	29563.7	30177.7	30243.7	26008.7	24849.7	24672.7	27210.7	22228.7	29463.4	25685.4					25685.4	1176.86
825	13.75	22996	22327	21522	22518	28085	29586	30332	30456	25971	24995	24706	27247		22957.7	22288.7	21483.7	22479.7	28046.7	29547.7	30293.7	30417.7	25932.7	24956.7	24667.7	27208.7	22302.4	29576.4	25691.4					25691.4	1147.2
828	13.8	23070	22396	21639	22707	28083	29688	30457	30465	26165	24999	24832	27344		23031.7	22357.7	21600.7	22668.7	28044.7	29649.7	30418.7	30426.7	26126.7	24960.7	24793.7	27305.7	22414.7	29634.9	25796.7					25796.7	1167.75
831	13.85	23054	22429	21645	22711	28248	29736	30551	30653	26173	25117	24857	27347		23015.7	22390.7	21606.7	22672.7	28209.7	29697.7	30512.7	30614.7	26134.7	25078.7	24818.7	27308.7	22421.4	29758.7	25835.2					25835.2	1135.26
834	13.9	23154	22507	21703	22836	28226	29831	30522	30582	26192	25039	24960	27379		23115.7	22468.7	21664.7	22797.7	28187.7	29792.7	30483.7	30543.7	26153.7	25000.7	24921.7	27340.7	22511.7	29751.9	25854.2					25854.2	1139.8
837	13.95	23217	22625	21762	22826	28150	29913	30456	30760	26186	25163	24887	27437		23178.7	22586.7	21723.7	22787.7	28111.7	29874.7	30417.7	30721.7	26147.7	25124.7	24848.7	27398.7	22569.2	29781.4	25879.9					25879.9	1156.46
840	14	23298	22608	21891	22940	28433	29956	30534	30601	26384	25182	25086	27602		23259.7	22569.7	21852.7	22901.7	28394.7	29917.7	30495.7	30562.7	26345.7	25143.7	25047.7	27563.7	22645.9	29842.7	26025.2					26025.2	1183.53
843	14.05	23368	22767	21884	23008	28406	30081	30733	30783	26412	25278	25048	27629		23329.7	22728.7	21845.7	22969.7	28367.7	30042.7	30694.7	30744.7	26373.7	25239.7	25009.7	27590.7	22718.4	29962.4	26053.4					26053.4	1185.65
846	14.1	23466	22789	21892	23078	28507	30102	30896	30775	26447	25334	25048	27623		23427.7	22750.7	21853.7	23039.7	28468.7	30063.7	30857.7	30736.7	26408.7	25295.7	25009.7	27584.7	22767.9	30031.7	26074.7					26074.7	1173.7
849	14.15	23418	22829	22005	23126	28464	30127	30743	30854	26554	25407	25186	27722		23379.7	22790.7	21966.7	23087.7	28425.7	30088.7	30704.7	30815.7	26515.7	25368.7	25147.7	27683.7	22806.2	30008.7	26178.9					26178.9	1168.71
852	14.2	23444	22934	22037	23226	28576	30293	30761	30936	26555	25412	25281	27772		23405.7	22895.7	21998.7	23187.7	28537.7	30254.7	30722.7	30897.7	26516.7	25373.7	25242.7	27733.7	22871.9	30103.2	26216.7					26216.7	1161.98
855	14.25	23651	22965	22049	23322	28567	30242	30888	30981	26565	25545	25207	27817		23612.7	22926.7	22010.7	23283.7	28528.7	30203.7	30849.7	30942.7	26526.7	25506.7	25168.7	27778.7	22958.4	30131.2	26245.2					26245.2	1174.04
858	14.3	23676	23000	22014	23227	28656	30260	30990	30992	26681	25457	25302	27832		23637.7	22961.7	21975.7	23188.7	28617.7	30221.7	30951.7	30953.7	26642.7	25418.7	25263.7	27793.7	22940.9	30186.2	26279.7					26279.7	1182.87
861	14.35	23650	23107	22135	23356	28731	30264	31156	31100	26674	25547	25328	27866		23611.7	23068.7	22096.7	23317.7	28692.7	30225.7	31117.7	31061.7	26635.7	25508.7	25289.7	27827.7	23023.7	30274.4	26315.4					26315.4	1167.97
864	14.4	23646	23174	22235	23495	28805	30406	30996	31307	26842	25697	25494	27932		23607.7	23135.7	22196.7	23456.7	28766.7	30367.7	30957.7	31268.7	26803.7	25658.7	25455.7	27893.7	23099.2	30340.2	26452.9					26452.9	1129.03
867	14.45	23970	23240	22312	23441	28809	30420	31209	31213	26828	25677	25459	28097		23931.7	23201.7	22273.7	23402.7	28770.7	30381.7	31170.7	31174.7	26789.7	25638.7	25420.7	28058.7	23202.4	30374.4	26476.9					26476.9	1213.54
870	14.5	23900	23318	22222	23527	28889	30555	31191	31315	26762	25804	25558	28087		23861.7	23279.7	22183.7	23488.7	28850.7	30516.7	31152.7	31276.7	26723.7	25765.7	25519.7	28048.7	23203.4	30449.2	26514.4					26514.4	1147.15
873	14.55	24027	23511	22284	23539	28959	30538	31153	31409	27016	25753	25658	28080		23988.7	23472.7	22245.7	23500.7	28920.7	30499.7	31114.7	31370.7	26977.7	25714.7	25619.7	28041.7	23301.9	30476.4	26588.4					26588.4	1149.69
876	14.6	23975	23426	22362	23514	28982	30378	31342	31350	26965	25808	25678	28190		23936.7	23387.7	22323.7	23475.7	28943.7	30339.7	31303.7	31311.7	26926.7	25769.7	25639.7	28151.7	23280.9	30474.7	26621.9					26621.9	1172.48
879	14.65	24120	23512	22379	23726	28990	30543	31313	31351	26927	25856	25660	28265		24081.7	23473.7	22340.7	23687.7	28951.7	30504.7	31274.7	31312.7	26888.7	25817.7	25621.7	28226.7	23395.9	30510.9	26638.7					26638.7	1196.18
882	14.7	24248	23607	22381	23632	29097	30751	31506	31497	27075	25915	25688	28234		24209.7	23568.7	22342.7	23593.7	29058.7	30712.7	31467.7	31458.7	27036.7	25876.7	25649.7	28195.7	23428.7	30674.4	26689.7					26689.7	1173.46
885	14.75	24269	23563	22382	23785	29168	30697	31623	31651	27231	25843	25747	28251		24230.7	23524.7	22343.7	23746.7	29129.7	30658.7	31584.7	31612.7	27192.7	25804.7	25708.7	28212.7	23461.4	30746.4	26729.7					26729.7	1198.85
888	14.8	24329	23760	22515	23750	29268	30843	31431	31744	27261	25996	25859	28339		24290.7	23721.7	22476.7	23711.7	29229.7	30804.7	31392.7	31705.7	27222.7	25957.7	25820.7	28300.7	23550.2	30783.2	26825.4					26825.4	1168.57
891	14.85	24367	23752	22607	23760	29172	30852	31486	31508	27244	25970	25923	28325		24328.7	23713.7	22568.7	23721.7	29133.7	30813.7	31447.7	31469.7	27205.7	25931.7	25884.7	28286.7	23583.2	30716.2	26827.2					26827.2	1149.44
894	14.9	24468	23857	22571	23901	29390	30911	31539	31827	27324	26029	25999	28445		24429.7	23818.7	22532.7	23862.7	29351.7	30872.7	31500.7	31788.7	27285.7	25990.7	25960.7	28406.7	23660.9	30878.4	26910.9					26910.9	1172.97
897	14.95	24541	23955	22668	23908	29342	31087	31668	31750	27342	26207	26010	28444		24502.7	23916.7	22629.7	23869.7	29303.7	31048.7	31629.7	31711.7	27303.7	26168.7	25971.7	28405.7	23729.7	30923.4	26962.4					26962.4	1127.1
900	15	24530	23992	22709	24011	29302	30909	31730	31842	27491	25999	26046	28472		24491.7	23953.7	22670.7	23972.7	29263.7	30870.7	31691.7	31803.7	27452.7	25960.7	26007.7	28433.7	23772.2	30907.4	26963.7					26963.7	1200
903	15.05	24562	24046	22753	24045	29350	31051	31824	31959	27429	26205	26046	28699		24523.7	24007.7	22714.7	24006.7	29311.7	31012.7	31785.7	31920.7	27390.7	26166.7	26007.7	28660.7	23813.2	31007.7	27056.4					27056.4	1235.16
906	15.1	24746	24042	22788	24141	29479	31255	31861	31974	27641	26294	26177	28678		24707.7	24003.7	22749.7	24102.7	29440.7	31216.7	31822.7	31935.7	27602.7	26255.7	26138.7	28639.7	23890.9	31103.9	27159.2					27159.2	1189.72
909	15.15	24844	24253	22826	24095	29613	31129	31997	32093	27586	26272	26111	28762		24805.7	24214.7	22787.7	24056.7	29574.7	31090.7	31958.7	32054.7	27547.7	26233.7	26072.7	28723.7	23966.2	31169.7	27144.4					27144.4	1242.95
912	15.2	24851	24223	22837	24347	29563	31346	32034	32084	27638	26318	26178	28803		24812.7	24184.7	22798.7	24308.7	29524.7	31307.7	31995.7	32045.7	27599.7	26279.7	26139.7	28764.7	24026.2	31218.4	27195.9					27195.9	1235.47
915	15.25	24943	24357	22920	24164	29721	31102	32013	32289	27746	26431	26216	28845		24904.7	24318.7	22881.7	24125.7	29682.7	31063.7	31974.7	32250.7	27707.7	26392.7	26177.7	28806.7	24057.7	31242.9	27271.2					27271.2	1226.89
918	15.3	24969	24387	22955	24304	29581	31352	31917	32152	27764	26454	26291	28858		24930.7	24348.7	22916.7	24265.7	29542.7	31313.7	31878.7	32113.7	27725.7	26415.7	26252.7	28819.7	24115.4	31212.2	27303.4					27303.4	1206.85
921	15.35	25093	24470	22893	24311	29792	31367	32204	32164	27860	26438	26246	28860		25054.7	24431.7	22854.7	24272.7	29753.7	31328.7	32165.7	32125.7	27821.7	26399.7	26207.7	28821.7	24153.4	31343.4	27312.7					27312.7	1237.03
924	15.4	25135	24600	23057	24345	29770	31463	32111	32237	27916	26487	26377	28870		25096.7	24561.7	23018.7	24306.7	29731.7	31424.7	32072.7	32198.7	27877.7	26448.7	26338.7	28831.7	24245.9	31356.9	27374.2					27374.2	1198.14
927	15.45	25273	24629	23033	24427	29799	31537	32061	32311	27988	26626	26441	28905		25234.7	24590.7	22994.7	24388.7	29760.7	31498.7	32022.7	32272.7	27949.7	26587.7	26402.7	28866.7	24302.2	31388.7	27451.7					27451.7	1168.64
930	15.5	25257	24714	23108	24460	29896	31545	32338	32461	27986	26645	26475	29103		25218.7	24675.7	23069.7	24421.7	29857.7	31506.7	32299.7	32422.7	27947.7	26606.7	26436.7	29064.7	24346.4	31521.7	27513.9					27513.9	1235.12
933	15.55	25358	24740	23270	24585	30075	31521	32253	32461	28018	26511	26487	29085		25319.7	24701.7	23231.7	24546.7	30036.7	31482.7	32214.7	32422.7	27979.7	26472.7	26448.7	29046.7	24449.9	31539.2	27486.9					27486.9	1262.58
936	15.6	25477	24834	23185	24515	30034	31527	32405	32486	28116	26699	26514	28963		25438.7	24795.7	23146.7	24476.7	29995.7	31488.7	32366.7	32447.7	28077.7	26660.7	26475.7	28924.7	24464.4	31574.7	27534.7					27534.7	1170.8
939	15.65	25590	24896	23237	24654	29984	31588	32383	32404	28229	26623	26544	29205		25551.7	24857.7	23198.7	24615.7	29945.7	31549.7	32344.7	32365.7	28190.7	26584.7	26505.7	29166.7	24555.9	31551.4	27611.9					27611.9	1295.02
942	15.7	25629	24963	23242	24647	30096	31621	32510	32669	28202	26717	26634	29157		25590.7	24924.7	23203.7	24608.7	30057.7	31582.7	32471.7	32630.7	28163.7	26678.7	26595.7	29118.7	24581.9	31685.7	27639.2					27639.2	1221.4
945	15.75	25689	24984	23219	24733	30112	31697	32603	32647	28260	26702	26592	29274		25650.7	24945.7	23180.7	24694.7	30073.7	31658.7	32564.7	32608.7	28221.7	26663.7	26553.7	29235.7	24617.9	31726.4	27668.7					27668.7	1292.87
948	15.8	25695	25043	23331	24724	30231	31771	32516	32633	28326	26936	26792	29444		25656.7	25004.7	23292.7	24685.7	30192.7	31732.7	32477.7	32594.7	28287.7	26897.7	26753.7	29405.7	24659.9	31749.4	27836.2					27836.2	1254.3
951	15.85	25804	25071	23326	24767	30265	31810	32702	32788	28453	26823	26876	29231		25765.7	25032.7	23287.7	24728.7	30226.7	31771.7	32663.7	32749.7	28414.7	26784.7	26837.7	29192.7	24703.7	31852.9	27807.4					27807.4	1193.61
954	15.9	25918	25181	23508	24852	30289	31846	32603	32675	28470	26973	26820	29429		25879.7	25142.7	23469.7	24813.7	30250.7	31807.7	32564.7	32636.7	28431.7	26934.7	26781.7	29390.7	24826.4	31814.9	27884.7					27884.7	1249.85
957	15.95	25945	25214	23459	24702	30177	31914	32618	32797	28466	27037	26882	29460		25906.7	25175.7	23420.7	24663.7	30138.7	31875.7	32579.7	32758.7	28427.7	26998.7	26843.7	29421.7	24791.7	31838.2	27922.9					27922.9	1227.47
960	16	26017	25186	23555	24941	30405	31998	32611	32907	28531	27041	26946	29504		25978.7	25147.7	23516.7	24902.7	30366.7	31959.7	32572.7	32868.7	28492.7	27002.7	26907.7	29465.7	24886.4	31941.9	27967.2					27967.2	1234.84
963	16.05	26103	25382	23597	24944	30340	31899	32770	32945	28624	27025	26961	29486		26064.7	25343.7	23558.7	24905.7	30301.7	31860.7	32731.7	32906.7	28585.7	26986.7	26922.7	29447.7	24968.2	31950.2	27985.7					27985.7	1241.69
966	16.1	26102	25316	23600	24875	30454	32067	32698	33082	28730	27143	26990	29463		26063.7	25277.7	23561.7	24836.7	30415.7	32028.7	32659.7	33043.7	28691.7	27104.7	26951.7	29424.7	24934.9	32036.9	28043.2					28043.2	1211.23
969	16.15	26273	25461	23630	25043	30445	32070	32846	32921	28681	27106	26965	29565		26234.7	25422.7	23591.7	25004.7	30406.7	32031.7	32807.7	32882.7	28642.7	27067.7	26926.7	29526.7	25063.4	32032.2	28040.9					28040.9	1259.41
972	16.2	26335	25425	23582	24965	30387	32187	33001	33012	28609	27252	27016	29629		26296.7	25386.7	23543.7	24926.7	30348.7	32148.7	32962.7	32973.7	28570.7	27213.7	26977.7	29590.7	25038.4	32108.4	28088.2					28088.2	1223.15
975	16.25	26355	25530	23742	25149	30656	32114	32973	33128	28885	27419	27084	29591		26316.7	25491.7	23703.7	25110.7	30617.7	32075.7	32934.7	33089.7	28846.7	27380.7	27045.7	29552.7	25155.7	32179.4	28206.4					28206.4	1190.45
978	16.3	26452	25501	23807	25157	30652	32188	32915	33132	28855	27330	27182	29817		26413.7	25462.7	23768.7	25118.7	30613.7	32149.7	32876.7	33093.7	28816.7	27291.7	27143.7	29778.7	25190.9	32183.4	28257.7					28257.7	1264.92
981	16.35	26402	25721	23874	25114	30602	32197	33048	33176	29003	27312	27246	29689		26363.7	25682.7	23835.7	25075.7	30563.7	32158.7	33009.7	33137.7	28964.7	27273.7	27207.7	29650.7	25239.4	32217.4	28274.2					28274.2	1226.1
984	16.4	26589	25638	23822	25204	30550	32324	33168	33360	28933	27393	27212	29838		26550.7	25599.7	23783.7	25165.7	30511.7	32285.7	33129.7	33321.7	28894.7	27354.7	27173.7	29799.7	25274.9	32312.2	28305.7					28305.7	1260.26
987	16.45	26607	25523	23953	25210	30961	32194	33120	33163	29008	27455	27312	29920		26568.7	25484.7	23914.7	25171.7	30922.7	32155.7	33081.7	33124.7	28969.7	27416.7	27273.7	29881.7	25284.9	32321.2	28385.4					28385.4	1258.91
990	16.5	26691	25659	23992	25236	30793	32468	32975	33304	29186	27326	27366	29960		26652.7	25620.7	23953.7	25197.7	30754.7	32429.7	32936.7	33265.7	29147.7	27287.7	27327.7	29921.7	25356.2	32346.7	28421.2					28421.2	1324.12
993	16.55	26712	25806	23980	25345	30792	32402	33186	33452	29127	27536	27376	29973		26673.7	25767.7	23941.7	25306.7	30753.7	32363.7	33147.7	33413.7	29088.7	27497.7	27337.7	29934.7	25422.4	32419.7	28464.7					28464.7	1259.03
996	16.6	26669	25755	23964	25338	30867	32452	33348	33318	29280	27539	27346	30072		26630.7	25716.7	23925.7	25299.7	30828.7	32413.7	33309.7	33279.7	29241.7	27500.7	27307.7	30033.7	25393.2	32457.9	28520.9					28520.9	1331.76
999	16.65	26819	25809	24089	25338	30998	32506	33360	33439	29287	27632	27522	30017		26780.7	25770.7	24050.7	25299.7	30959.7	32467.7	33321.7	33400.7	29248.7	27593.7	27483.7	29978.7	25475.4	32537.4	28576.2					28576.2	1235.33
1002	16.7	26980	25919	24070	25460	31013	32767	33424	33471	29381	27627	27404	30083		26941.7	25880.7	24031.7	25421.7	30974.7	32728.7	33385.7	33432.7	29342.7	27588.7	27365.7	30044.7	25568.9	32630.4	28585.4					28585.4	1314.55
1005	16.75	26842	25929	24145	25523	31035	32616	33441	33568	29344	27709	27589	30161		26803.7	25890.7	24106.7	25484.7	30996.7	32577.7	33402.7	33529.7	29305.7	27670.7	27550.7	30122.7	25571.4	32626.7	28662.4					28662.4	1260.38
1008	16.8	27091	25953	24099	25605	31060	32576	33495	33651	29559	27791	27581	30050		27052.7	25914.7	24060.7	25566.7	31021.7	32537.7	33456.7	33612.7	29520.7	27752.7	27542.7	30011.7	25648.7	32657.2	28706.9					28706.9	1242.39
1011	16.85	27140	26083	24251	25608	31160	32725	33477	33589	29418	27660	27564	30174		27101.7	26044.7	24212.7	25569.7	31121.7	32686.7	33438.7	33550.7	29379.7	27621.7	27525.7	30135.7	25732.2	32699.4	28665.7					28665.7	1298.75
1014	16.9	27117	26171	24164	25611	31166	32821	33494	33779	29509	27820	27626	30272		27078.7	26132.7	24125.7	25572.7	31127.7	32782.7	33455.7	33740.7	29470.7	27781.7	27587.7	30233.7	25727.4	32776.7	28768.4					28768.4	1292.02
1017	16.95	27221	26105	24369	25677	31162	32841	33645	33692	29738	27829	27679	30196		27182.7	26066.7	24330.7	25638.7	31123.7	32802.7	33606.7	33653.7	29699.7	27790.7	27640.7	30157.7	25804.7	32796.7	28822.2					28822.2	1292.74
1020	17	27289	26239	24305	25617	31298	32932	33523	33823	29686	27864	27791	30267		27250.7	26200.7	24266.7	25578.7	31259.7	32893.7	33484.7	33784.7	29647.7	27825.7	27752.7	30228.7	25824.2	32855.7	28863.7					28863.7	1263.55
1023	17.05	27262	26198	24428	25671	31432	32948	33528	33726	29784	27877	27726	30347		27223.7	26159.7	24389.7	25632.7	31393.7	32909.7	33489.7	33687.7	29745.7	27838.7	27687.7	30308.7	25851.4	32870.2	28895.2					28895.2	1328.61
1026	17.1	27406	26264	24360	25810	31354	32693	33746	33973	29842	27927	27846	30394		27367.7	26225.7	24321.7	25771.7	31315.7	32654.7	33707.7	33934.7	29803.7	27888.7	27807.7	30355.7	25921.7	32903.2	28963.9					28963.9	1308.34
1029	17.15	27378	26307	24462	25809	31275	32896	33725	33935	29797	28004	27722	30347		27339.7	26268.7	24423.7	25770.7	31236.7	32857.7	33686.7	33896.7	29758.7	27965.7	27683.7	30308.7	25950.7	32919.4	28929.2					28929.2	1300.09
1032	17.2	27424	26340	24525	25797	31412	33004	33781	33949	29995	27901	27924	30544		27385.7	26301.7	24486.7	25758.7	31373.7	32965.7	33742.7	33910.7	29956.7	27862.7	27885.7	30505.7	25983.2	32998.2	29052.7					29052.7	1379.18
1035	17.25	27399	26277	24575	25778	31386	33055	33750	34055	30153	28202	27938	30561		27360.7	26238.7	24536.7	25739.7	31347.7	33016.7	33711.7	34016.7	30114.7	28163.7	27899.7	30522.7	25968.9	33023.2	29175.2					29175.2	1335.22
1038	17.3	27527	26370	24534	25958	31529	33006	33879	34006	30160	28156	27890	30578		27488.7	26331.7	24495.7	25919.7	31490.7	32967.7	33840.7	33967.7	30121.7	28117.7	27851.7	30539.7	26058.9	33066.7	29157.7					29157.7	1369.48
1041	17.35	27588	26394	24477	25937	31580	33184	33976	33967	30197	28178	28043	30523		27549.7	26355.7	24438.7	25898.7	31541.7	33145.7	33937.7	33928.7	30158.7	28139.7	28004.7	30484.7	26060.7	33138.4	29196.9					29196.9	1306.71
1044	17.4	27703	26540	24617	26059	31530	33000	33983	34157	30099	28277	28143	30614		27664.7	26501.7	24578.7	26020.7	31491.7	32961.7	33944.7	34118.7	30060.7	28238.7	28104.7	30575.7	26191.4	33129.2	29244.9					29244.9	1258.18
1047	17.45	27632	26556	24629	26076	31609	33428	33983	34132	30224	28166	28111	30626		27593.7	26517.7	24590.7	26037.7	31570.7	33389.7	33944.7	34093.7	30185.7	28127.7	28072.7	30587.7	26184.9	33249.7	29243.4					29243.4	1330.46
1050	17.5	27790	26527	24721	26068	31634	33279	34020	34247	30297	28243	28151	30597		27751.7	26488.7	24682.7	26029.7	31595.7	33240.7	33981.7	34208.7	30258.7	28204.7	28112.7	30558.7	26238.2	33256.7	29283.7					29283.7	1305.34
1053	17.55	27808	26478	24665	26023	31853	33361	34123	34217	30353	28174	28225	30776		27769.7	26439.7	24626.7	25984.7	31814.7	33322.7	34084.7	34178.7	30314.7	28135.7	28186.7	30737.7	26205.2	33350.2	29343.7					29343.7	1376.47
1056	17.6	27761	26669	24816	26207	31761	33303	33995	34364	30382	28388	28136	30850		27722.7	26630.7	24777.7	26168.7	31722.7	33264.7	33956.7	34325.7	30343.7	28349.7	28097.7	30811.7	26324.9	33317.4	29400.7					29400.7	1376.3
1059	17.65	27854	26641	24762	26153	31714	33329	34114	34422	30520	28310	28313	30889		27815.7	26602.7	24723.7	26114.7	31675.7	33290.7	34075.7	34383.7	30481.7	28271.7	28274.7	30850.7	26314.2	33356.4	29469.7					29469.7	1389.79
1062	17.7	27942	26706	24813	26170	31795	33361	34135	34293	30492	28451	28377	30862		27903.7	26667.7	24774.7	26131.7	31756.7	33322.7	34096.7	34254.7	30453.7	28412.7	28338.7	30823.7	26369.4	33357.7	29507.2					29507.2	1315.59
1065	17.75	27857	26819	24777	26152	31991	33598	34185	34468	30462	28537	28228	31009		27818.7	26780.7	24738.7	26113.7	31952.7	33559.7	34146.7	34429.7	30423.7	28498.7	28189.7	30970.7	26362.9	33522.2	29520.7					29520.7	1382.5
1068	17.8	28042	26717	24757	26340	31833	33471	34189	34523	30620	28484	28281	31085		28003.7	26678.7	24718.7	26301.7	31794.7	33432.7	34150.7	34484.7	30581.7	28445.7	28242.7	31046.7	26425.7	33465.7	29579.2					29579.2	1441.02
1071	17.85	27937	26877	25006	26370	31905	33571	34401	34490	30720	28474	28349	31062		27898.7	26838.7	24967.7	26331.7	31866.7	33532.7	34362.7	34451.7	30681.7	28435.7	28310.7	31023.7	26509.2	33553.4	29612.9					29612.9	1439.24
1074	17.9	28023	26872	24884	26318	31910	33488	34351	34594	30791	28639	28370	30953		27984.7	26833.7	24845.7	26279.7	31871.7	33449.7	34312.7	34555.7	30752.7	28600.7	28331.7	30914.7	26485.9	33547.4	29649.9					29649.9	1372.88
1077	17.95	28098	26944	24959	26225	31946	33709	34324	34640	30850	28618	28436	31146		28059.7	26905.7	24920.7	26186.7	31907.7	33670.7	34285.7	34601.7	30811.7	28579.7	28397.7	31107.7	26518.2	33616.4	29724.2					29724.2	1433.67
1080	18	28104	26940	24957	26410	32083	33680	34453	34649	30833	28617	28476	31077		28065.7	26901.7	24918.7	26371.7	32044.7	33641.7	34414.7	34610.7	30794.7	28578.7	28437.7	31038.7	26564.4	33677.9	29712.4					29712.4	1395.3
1083	18.05	28154	27016	25152	26451	32101	33752	34472	34517	30878	28688	28621	31078		28115.7	26977.7	25113.7	26412.7	32062.7	33713.7	34433.7	34478.7	30839.7	28649.7	28582.7	31039.7	26654.9	33672.2	29777.9					29777.9	1344.23
1086	18.1	28275	26893	25146	26400	32222	33695	34429	34686	31039	28649	28671	31247		28236.7	26854.7	25107.7	26361.7	32183.7	33656.7	34390.7	34647.7	31000.7	28610.7	28632.7	31208.7	26640.2	33719.7	29863.2					29863.2	1436.1
1089	18.15	28217	27060	25216	26436	32271	33838	34587	34682	31011	28680	28643	31259		28178.7	27021.7	25177.7	26397.7	32232.7	33799.7	34548.7	34643.7	30972.7	28641.7	28604.7	31220.7	26693.9	33806.2	29859.9					29859.9	1431.74
1092	18.2	28389	27116	25223	26586	32155	33930	34607	34860	31060	28696	28646	31310		28350.7	27077.7	25184.7	26547.7	32116.7	33891.7	34568.7	34821.7	31021.7	28657.7	28607.7	31271.7	26790.2	33849.7	29889.7					29889.7	1455.19
1095	18.25	28204	27058	25257	26591	32212	33930	34565	34833	31084	28902	28618	31239		28165.7	27019.7	25218.7	26552.7	32173.7	33891.7	34526.7	34794.7	31045.7	28863.7	28579.7	31200.7	26739.2	33846.7	29922.4					29922.4	1392.78
1098	18.3	28393	27367	25294	26680	32390	33786	34540	34790	31271	28763	28753	31394		28354.7	27328.7	25255.7	26641.7	32351.7	33747.7	34501.7	34751.7	31232.7	28724.7	28714.7	31355.7	26895.2	33838.2	30006.9					30006.9	1487.24
1101	18.35	28424	27149	25370	26583	32371	33954	34699	34852	31226	28782	28771	31306		28385.7	27110.7	25331.7	26544.7	32332.7	33915.7	34660.7	34813.7	31187.7	28743.7	28732.7	31267.7	26843.2	33930.7	29982.9					29982.9	1437.69
1104	18.4	28469	27186	25165	26729	32399	33842	34712	34918	31256	28911	28819	31474		28430.7	27147.7	25126.7	26690.7	32360.7	33803.7	34673.7	34879.7	31217.7	28872.7	28780.7	31435.7	26848.9	33929.4	30076.7					30076.7	1446.6
1107	18.45	28420	27303	25341	26764	32476	34089	34522	35115	31383	28959	28753	31553		28381.7	27264.7	25302.7	26725.7	32437.7	34050.7	34483.7	35076.7	31344.7	28920.7	28714.7	31514.7	26918.7	34012.2	30123.7					30123.7	1511.98
1110	18.5	28474	27324	25413	26571	32533	34178	34746	35102	31401	29022	29041	31457		28435.7	27285.7	25374.7	26532.7	32494.7	34139.7	34707.7	35063.7	31362.7	28983.7	29002.7	31418.7	26907.2	34101.4	30191.9					30191.9	1384.41
1113	18.55	28453	27377	25424	26844	32506	34214	34829	35143	31299	29029	28861	31370		28414.7	27338.7	25385.7	26805.7	32467.7	34175.7	34790.7	35104.7	31260.7	28990.7	28822.7	31331.7	26986.2	34134.7	30101.4					30101.4	1381.59
1116	18.6	28503	27373	25458	26905	32533	34272	34814	35243	31544	29094	29065	31590		28464.7	27334.7	25419.7	26866.7	32494.7	34233.7	34775.7	35204.7	31505.7	29055.7	29026.7	31551.7	27021.4	34177.2	30284.9					30284.9	1436.33
1119	18.65	28521	27283	25380	26955	32587	34202	34890	35134	31556	29193	29090	31529		28482.7	27244.7	25341.7	26916.7	32548.7	34163.7	34851.7	35095.7	31517.7	29154.7	29051.7	31490.7	26996.4	34164.9	30303.7					30303.7	1386.9
1122	18.7	28634	27434	25473	26977	32600	34387	35073	35154	31574	29183	29051	31721		28595.7	27395.7	25434.7	26938.7	32561.7	34348.7	35034.7	35115.7	31535.7	29144.7	29012.7	31682.7	27091.2	34265.2	30343.9					30343.9	1463.21
1125	18.75	28687	27493	25563	27021	32651	34200	34977	35140	31758	29157	29087	31580		28648.7	27454.7	25524.7	26982.7	32612.7	34161.7	34938.7	35101.7	31719.7	29118.7	29048.7	31541.7	27152.7	34203.7	30357.2					30357.2	1472.58
1128	18.8	28834	27533	25484	27029	32758	34293	34919	35237	31681	29326	29092	31701		28795.7	27494.7	25445.7	26990.7	32719.7	34254.7	34880.7	35198.7	31642.7	29287.7	29053.7	31662.7	27181.7	34263.4	30411.7					30411.7	1436.19
1131	18.85	28825	27571	25642	27099	32853	34413	35011	35206	31702	29179	29030	31772		28786.7	27532.7	25603.7	27060.7	32814.7	34374.7	34972.7	35167.7	31663.7	29140.7	28991.7	31733.7	27245.9	34332.4	30382.4					30382.4	1521.36
1134	18.9	28936	27530	25617	27137	32739	34402	34957	35386	31826	29347	29234	31771		28897.7	27491.7	25578.7	27098.7	32700.7	34363.7	34918.7	35347.7	31787.7	29308.7	29195.7	31732.7	27266.7	34332.7	30506.2					30506.2	1448.9
1137	18.95	28856	27713	25671	27127	32914	34303	35159	35252	31882	29322	29159	31796		28817.7	27674.7	25632.7	27088.7	32875.7	34264.7	35120.7	35213.7	31843.7	29283.7	29120.7	31757.7	27303.4	34368.7	30501.4					30501.4	1502.13
1140	19	28903	27668	25796	27143	32736	34366	35216	35350	31954	29364	29202	31804		28864.7	27629.7	25757.7	27104.7	32697.7	34327.7	35177.7	35311.7	31915.7	29325.7	29163.7	31765.7	27339.2	34378.7	30542.7					30542.7	1501.51
1143	19.05	28832	27578	25760	27207	32714	34437	35112	35589	31886	29309	29280	31900		28793.7	27539.7	25721.7	27168.7	32675.7	34398.7	35073.7	35550.7	31847.7	29270.7	29241.7	31861.7	27305.9	34424.7	30555.4					30555.4	1500.3
1146	19.1	28884	27758	25774	27140	33043	34562	35196	35393	31899	29318	29305	31927		28845.7	27719.7	25735.7	27101.7	33004.7	34523.7	35157.7	35354.7	31860.7	29279.7	29266.7	31888.7	27350.7	34510.2	30573.9					30573.9	1502.03
1149	19.15	28867	27802	25869	27247	33002	34516	35307	35622	32056	29411	29220	31977		28828.7	27763.7	25830.7	27208.7	32963.7	34477.7	35268.7	35583.7	32017.7	29372.7	29181.7	31938.7	27407.9	34573.4	30627.7					30627.7	1561.7
1152	19.2	28915	27831	25944	27340	33081	34591	35095	35758	32006	29451	29351	31987		28876.7	27792.7	25905.7	27301.7	33042.7	34552.7	35056.7	35719.7	31967.7	29412.7	29312.7	31948.7	27469.2	34592.9	30660.4					30660.4	1499.09
1155	19.25	29003	27836	25945	27360	33015	34661	35384	35575	32045	29481	29450	32080		28964.7	27797.7	25906.7	27321.7	32976.7	34622.7	35345.7	35536.7	32006.7	29442.7	29411.7	32041.7	27497.7	34620.4	30725.7					30725.7	1499.5
1158	19.3	29104	27974	25942	27253	32991	34662	35601	35851	32031	29646	29487	32107		29065.7	27935.7	25903.7	27214.7	32952.7	34623.7	35562.7	35812.7	31992.7	29607.7	29448.7	32068.7	27529.9	34737.9	30779.4					30779.4	1446.61
1161	19.35	29092	27838	26016	27319	33115	34847	35495	35666	32137	29489	29503	32016		29053.7	27799.7	25977.7	27280.7	33076.7	34808.7	35456.7	35627.7	32098.7	29450.7	29464.7	31977.7	27527.9	34742.4	30747.9					30747.9	1490.68
1164	19.4	29148	27894	26001	27360	33227	34777	35506	35982	32068	29602	29535	32239		29109.7	27855.7	25962.7	27321.7	33188.7	34738.7	35467.7	35943.7	32029.7	29563.7	29496.7	32200.7	27562.4	34834.7	30822.7					30822.7	1494.33
1167	19.45	29024	27790	25896	27418	33274	34656	35417	35663	32157	29547	29510	32166		28985.7	27751.7	25857.7	27379.7	33235.7	34617.7	35378.7	35624.7	32118.7	29508.7	29471.7	32127.7	27493.7	34714.2	30806.7					30806.7	1520.24
1170	19.5	29221	28076	26141	27347	33338	34766	35593	35875	32308	29694	29618	32119		29182.7	28037.7	26102.7	27308.7	33299.7	34727.7	35554.7	35836.7	32269.7	29655.7	29579.7	32080.7	27657.9	34854.7	30896.4					30896.4	1478.91
1173	19.55	29140	28036	26092	27353	33326	34738	35607	35865	32247	29810	29571	32222		29101.7	27997.7	26053.7	27314.7	33287.7	34699.7	35568.7	35826.7	32208.7	29771.7	29532.7	32183.7	27616.9	34845.7	30924.2					30924.2	1472.05
1176	19.6	29359	28025	26002	27502	33219	34878	35672	35969	32190	29693	29743	32265		29320.7	27986.7	25963.7	27463.7	33180.7	34839.7	35633.7	35930.7	32151.7	29654.7	29704.7	32226.7	27683.7	34896.2	30934.4					30934.4	1449.33
1179	19.65	29367	28213	26183	27605	33251	34984	35778	35953	32331	29876	29744	32221		29328.7	28174.7	26144.7	27566.7	33212.7	34945.7	35739.7	35914.7	32292.7	29837.7	29705.7	32182.7	27803.7	34953.2	31004.7					31004.7	1425.47
1182	19.7	29394	28111	26243	27584	33363	34947	35756	35904	32393	29837	29865	32192		29355.7	28072.7	26204.7	27545.7	33324.7	34908.7	35717.7	35865.7	32354.7	29798.7	29826.7	32153.7	27794.7	34954.2	31033.4					31033.4	1412.03
1185	19.75	29376	28163	26250	27605	33476	34847	35788	36092	32385	29991	29721	32486		29337.7	28124.7	26211.7	27566.7	33437.7	34808.7	35749.7	36053.7	32346.7	29952.7	29682.7	32447.7	27810.2	35012.4	31107.4					31107.4	1493.92
1188	19.8	29465	28143	26361	27713	33493	35070	35641	35967	32468	29865	29781	32471		29426.7	28104.7	26322.7	27674.7	33454.7	35031.7	35602.7	35928.7	32429.7	29826.7	29742.7	32432.7	27882.2	35004.4	31107.9					31107.9	1528.34
1191	19.85	29328	28159	26340	27682	33512	35193	35825	36056	32561	29870	29863	32340		29289.7	28120.7	26301.7	27643.7	33473.7	35154.7	35786.7	36017.7	32522.7	29831.7	29824.7	32301.7	27838.9	35108.2	31120.2					31120.2	1494.6
1194	19.9	29383	28356	26268	27719	33471	35004	35773	36074	32574	29960	29921	32480		29344.7	28317.7	26229.7	27680.7	33432.7	34965.7	35734.7	36035.7	32535.7	29921.7	29882.7	32441.7	27893.2	35042.2	31195.4					31195.4	1493.89
1197	19.95	29519	28300	26309	27792	33669	35193	35781	36175	32558	30069	29870	32530		29480.7	28261.7	26270.7	27753.7	33630.7	35154.7	35742.7	36136.7	32519.7	30030.7	29831.7	32491.7	27941.7	35166.2	31218.4					31218.4	1488.65
1200	20	29485	28295	26344	27789	33577	35199	35830	36230	32602	29968	29913	32495		29446.7	28256.7	26305.7	27750.7	33538.7	35160.7	35791.7	36191.7	32563.7	29929.7	29874.7	32456.7	27939.9	35170.7	31206.2					31206.2	1506.53
1203	20.05	29534	28312	26388	27781	33670	35250	35934	36215	32550	30114	30062	32669		29495.7	28273.7	26349.7	27742.7	33631.7	35211.7	35895.7	36176.7	32511.7	30075.7	30023.7	32630.7	27965.4	35228.9	31310.4					31310.4	1456.75
1206	20.1	29651	28311	26456	27884	33589	35394	35950	36215	32660	30070	30001	32599		29612.7	28272.7	26417.7	27845.7	33550.7	35355.7	35911.7	36176.7	32621.7	30031.7	29962.7	32560.7	28037.2	35248.7	31294.2					31294.2	1498.12
1209	20.15	29599	28344	26411	27876	33697	35279	36018	36377	32640	30088	30031	32660		29560.7	28305.7	26372.7	27837.7	33658.7	35240.7	35979.7	36338.7	32601.7	30049.7	29992.7	32621.7	28019.2	35304.4	31316.4					31316.4	1495.83
1212	20.2	29512	28411	26419	27846	33735	35260	36000	36374	32661	30122	30137	32662		29473.7	28372.7	26380.7	27807.7	33696.7	35221.7	35961.7	36335.7	32622.7	30083.7	30098.7	32623.7	28008.7	35303.9	31357.2					31357.2	1461.86
1215	20.25	29578	28444	26502	27931	33804	35409	36022	36356	32793	30151	30005	32769		29539.7	28405.7	26463.7	27892.7	33765.7	35370.7	35983.7	36317.7	32754.7	30112.7	29966.7	32730.7	28075.4	35359.4	31391.2					31391.2	1561.75
1218	20.3	29711	28526	26577	28005	33721	35309	36188	36371	32826	30294	30157	32762		29672.7	28487.7	26538.7	27966.7	33682.7	35270.7	36149.7	36332.7	32787.7	30255.7	30118.7	32723.7	28166.4	35358.9	31471.4					31471.4	1484.21
1221	20.35	29617	28489	26610	28037	33877	35424	36138	36449	32800	30223	30132	32715		29578.7	28450.7	26571.7	27998.7	33838.7	35385.7	36099.7	36410.7	32761.7	30184.7	30093.7	32676.7	28149.9	35433.7	31429.2					31429.2	1490.43
1224	20.4	29735	28533	26667	28041	33850	35457	36098	36478	32858	30330	30192	32862		29696.7	28494.7	26628.7	28002.7	33811.7	35418.7	36059.7	36439.7	32819.7	30291.7	30153.7	32823.7	28205.7	35432.4	31522.2					31522.2	1501.59
1227	20.45	29791	28562	26646	28028	33986	35445	36289	36546	32957	30359	30065	32858		29752.7	28523.7	26607.7	27989.7	33947.7	35406.7	36250.7	36507.7	32918.7	30320.7	30026.7	32819.7	28218.4	35528.2	31521.4					31521.4	1561.39
1230	20.5	29768	28582	26705	28066	33958	35487	36323	36457	32902	30266	30355	32873		29729.7	28543.7	26666.7	28027.7	33919.7	35448.7	36284.7	36418.7	32863.7	30227.7	30316.7	32834.7	28241.9	35517.9	31560.7					31560.7	1488.32
1233	20.55	29773	28530	26625	28172	34002	35644	36313	36696	33074	30427	30263	32943		29734.7	28491.7	26586.7	28133.7	33963.7	35605.7	36274.7	36657.7	33035.7	30388.7	30224.7	32904.7	28236.7	35625.4	31638.4					31638.4	1540.16
1236	20.6	29773	28641	26654	28129	33983	35659	36294	36568	32987	30547	30206	32955		29734.7	28602.7	26615.7	28090.7	33944.7	35620.7	36255.7	36529.7	32948.7	30508.7	30167.7	32916.7	28260.9	35587.7	31635.4					31635.4	1504.45
1239	20.65	29868	28791	26802	28104	33883	35704	36182	36611	32957	30272	30232	33072		29829.7	28752.7	26763.7	28065.7	33844.7	35665.7	36143.7	36572.7	32918.7	30233.7	30193.7	33033.7	28352.9	35556.7	31594.9					31594.9	1595.7
1242	20.7	29898	28835	26809	28186	34012	35587	36343	36684	33039	30537	30387	33106		29859.7	28796.7	26770.7	28147.7	33973.7	35548.7	36304.7	36645.7	33000.7	30498.7	30348.7	33067.7	28393.7	35618.2	31728.9					31728.9	1508.66
1245	20.75	29996	28807	26832	28266	34103	35687	36308	36845	33112	30549	30420	33097		29957.7	28768.7	26793.7	28227.7	34064.7	35648.7	36269.7	36806.7	33073.7	30510.7	30381.7	33058.7	28436.9	35697.4	31756.2					31756.2	1513.59
1248	20.8	30119	28787	26929	28361	34075	35609	36353	36820	33160	30571	30481	32916		30080.7	28748.7	26890.7	28322.7	34036.7	35570.7	36314.7	36781.7	33121.7	30532.7	30442.7	32877.7	28510.7	35675.9	31743.7					31743.7	1454.18
1251	20.85	29978	28810	26834	28232	34292	35733	36535	36626	33173	30637	30554	33137		29939.7	28771.7	26795.7	28193.7	34253.7	35694.7	36496.7	36587.7	33134.7	30598.7	30515.7	33098.7	28425.2	35758.2	31836.9					31836.9	1478.19
1254	20.9	30088	28908	26871	28370	34342	35711	36444	36713	33088	30699	30474	33192		30049.7	28869.7	26832.7	28331.7	34303.7	35672.7	36405.7	36674.7	33049.7	30660.7	30435.7	33153.7	28520.9	35764.2	31824.9					31824.9	1477.73
1257	20.95	30022	28798	27027	28442	34245	35873	36516	36822	33128	30597	30674	33149		29983.7	28759.7	26988.7	28403.7	34206.7	35834.7	36477.7	36783.7	33089.7	30558.7	30635.7	33110.7	28533.9	35825.7	31848.7					31848.7	1445.48
1260	21	30197	28876	27014	28393	34259	35766	36356	36750	33195	30868	30545	33205		30158.7	28837.7	26975.7	28354.7	34220.7	35727.7	36317.7	36711.7	33156.7	30829.7	30506.7	33166.7	28581.7	35744.4	31914.9					31914.9	1445.66
1263	21.05	30116	28940	27005	28352	34261	35891	36571	36999	33342	30562	30627	33257		30077.7	28901.7	26966.7	28313.7	34222.7	35852.7	36532.7	36960.7	33303.7	30523.7	30588.7	33218.7	28564.9	35892.2	31908.7					31908.7	1562.34
1266	21.1	30340	28990	27013	28441	34333	35845	36532	36898	33330	30651	30776	33329		30301.7	28951.7	26974.7	28402.7	34294.7	35806.7	36493.7	36859.7	33291.7	30612.7	30737.7	33290.7	28657.7	35863.7	31983.2					31983.2	1511.21
1269	21.15	30167	28930	27010	28450	34328	35911	36561	36962	33527	30691	30761	33344		30128.7	28891.7	26971.7	28411.7	34289.7	35872.7	36522.7	36923.7	33488.7	30652.7	30722.7	33305.7	28600.9	35902.2	32042.4					32042.4	1566.37
1272	21.2	30032	29107	27121	28561	34546	35876	36685	37050	33241	30745	30755	33204		29993.7	29068.7	27082.7	28522.7	34507.7	35837.7	36646.7	37011.7	33202.7	30706.7	30716.7	33165.7	28666.9	36000.9	31947.9					31947.9	1427.58
1275	21.25	30218	28987	27092	28438	34464	35974	36635	36983	33305	30850	30683	33390		30179.7	28948.7	27053.7	28399.7	34425.7	35935.7	36596.7	36944.7	33266.7	30811.7	30644.7	33351.7	28645.4	35975.7	32018.7					32018.7	1492.1
1278	21.3	30290	29116	27157	28558	34330	35936	36714	37009	33549	30854	30717	33401		30251.7	29077.7	27118.7	28519.7	34291.7	35897.7	36675.7	36970.7	33510.7	30815.7	30678.7	33362.7	28741.9	35958.9	32091.9					32091.9	1554.96
1281	21.35	30208	29148	27079	28511	34583	36212	36837	37151	33505	30881	30866	33507		30169.7	29109.7	27040.7	28472.7	34544.7	36173.7	36798.7	37112.7	33466.7	30842.7	30827.7	33468.7	28698.2	36157.4	32151.4					32151.4	1519.89
1284	21.4	30340	29111	27163	28538	34452	36029	36811	37173	33483	31000	30732	33379		30301.7	29072.7	27124.7	28499.7	34413.7	35990.7	36772.7	37134.7	33444.7	30961.7	30693.7	33340.7	28749.7	36077.9	32110.2					32110.2	1485.55
1287	21.45	30316	29244	27326	28695	34474	36145	36940	37124	33547	31032	30716	33423		30277.7	29205.7	27287.7	28656.7	34435.7	36106.7	36901.7	37085.7	33508.7	30993.7	30677.7	33384.7	28856.9	36132.4	32141.2					32141.2	1513.82
1290	21.5	30322	29139	27246	28650	34645	36053	36670	37280	33499	30938	30880	33343		30283.7	29100.7	27207.7	28611.7	34606.7	36014.7	36631.7	37241.7	33460.7	30899.7	30841.7	33304.7	28800.9	36123.7	32126.7					32126.7	1451.89
1293	21.55	30433	29355	27329	28685	34599	36338	36684	37157	33608	30982	30866	33519		30394.7	29316.7	27290.7	28646.7	34560.7	36299.7	36645.7	37118.7	33569.7	30943.7	30827.7	33480.7	28912.2	36156.2	32205.4					32205.4	1525.08
1296	21.6	30461	29336	27333	28623	34446	36256	37067	37327	33329	31079	31002	33443		30422.7	29297.7	27294.7	28584.7	34407.7	36217.7	37028.7	37288.7	33290.7	31040.7	30963.7	33404.7	28899.9	36235.7	32174.9					32174.9	1355.34
1299	21.65	30517	29402	27430	28744	34725	36341	36873	37279	33626	31101	31051	33533		30478.7	29363.7	27391.7	28705.7	34686.7	36302.7	36834.7	37240.7	33587.7	31062.7	31012.7	33494.7	28984.9	36266.2	32289.4					32289.4	1446.04
1302	21.7	30617	29428	27483	28816	34596	36314	36904	37354	33705	31040	30909	33538		30578.7	29389.7	27444.7	28777.7	34557.7	36275.7	36865.7	37315.7	33666.7	31001.7	30870.7	33499.7	29047.7	36253.7	32259.7					32259.7	1530.7
1305	21.75	30546	29248	27358	28792	34747	36477	37019	37386	33685	31162	31085	33585		30507.7	29209.7	27319.7	28753.7	34708.7	36438.7	36980.7	37347.7	33646.7	31123.7	31046.7	33546.7	28947.7	36368.9	32340.9					32340.9	1450.93
1308	21.8	30397	29358	27393	28822	34694	36380	36984	37483	33677	31166	31045	33556		30358.7	29319.7	27354.7	28783.7	34655.7	36341.7	36945.7	37444.7	33638.7	31127.7	31006.7	33517.7	28954.2	36346.9	32322.7					32322.7	1451.41
1311	21.85	30597	29328	27501	28825	34802	36489	37033	37475	33531	31153	31125	33721		30558.7	29289.7	27462.7	28786.7	34763.7	36450.7	36994.7	37436.7	33492.7	31114.7	31086.7	33682.7	29024.4	36411.4	32344.2					32344.2	1438.01
1314	21.9	30685	29350	27506	28905	34871	36419	37003	37419	33795	31380	31078	33718		30646.7	29311.7	27467.7	28866.7	34832.7	36380.7	36964.7	37380.7	33756.7	31341.7	31039.7	33679.7	29073.2	36389.7	32454.4					32454.4	1464.79
1317	21.95	30622	29463	27604	28885	34863	36435	37157	37278	33878	31202	31198	33794		30583.7	29424.7	27565.7	28846.7	34824.7	36396.7	37118.7	37239.7	33839.7	31163.7	31159.7	33755.7	29105.2	36394.9	32479.7					32479.7	1522.28
1320	22	30735	29554	27493	28896	34805	36581	37016	37537	33703	31238	31185	33790		30696.7	29515.7	27454.7	28857.7	34766.7	36542.7	36977.7	37498.7	33664.7	31199.7	31146.7	33751.7	29131.2	36446.4	32440.7					32440.7	1464.17
1323	22.05	30705	29584	27492	29006	34933	36491	37237	37663	33772	31352	31245	33832		30666.7	29545.7	27453.7	28967.7	34894.7	36452.7	37198.7	37624.7	33733.7	31313.7	31206.7	33793.7	29158.4	36542.7	32511.9					32511.9	1446.26
1326	22.1	30771	29482	27619	29051	34985	36640	37176	37726	33828	31346	31182	33758		30732.7	29443.7	27580.7	29012.7	34946.7	36601.7	37137.7	37687.7	33789.7	31307.7	31143.7	33719.7	29192.4	36593.4	32490.2					32490.2	1461.93
1329	22.15	30744	29692	27506	29024	35042	36553	37276	37613	33751	31266	31190	33803		30705.7	29653.7	27467.7	28985.7	35003.7	36514.7	37237.7	37574.7	33712.7	31227.7	31151.7	33764.7	29203.2	36582.7	32464.2					32464.2	1472.15
1332	22.2	30849	29725	27820	29022	34996	36637	37064	37734	33690	31411	31249	34025		30810.7	29686.7	27781.7	28983.7	34957.7	36598.7	37025.7	37695.7	33651.7	31372.7	31210.7	33986.7	29315.7	36569.4	32555.4					32555.4	1467.14
1335	22.25	30820	29650	27526	29190	35090	36542	37321	37784	33944	31456	31333	33982		30781.7	29611.7	27487.7	29151.7	35051.7	36503.7	37282.7	37745.7	33905.7	31417.7	31294.7	33943.7	29258.2	36645.9	32640.4					32640.4	1483.86
1338	22.3	30854	29703	27730	29099	35120	36771	37394	37716	33944	31492	31348	33990		30815.7	29664.7	27691.7	29060.7	35081.7	36732.7	37355.7	37677.7	33905.7	31453.7	31309.7	33951.7	29308.2	36711.9	32655.2					32655.2	1471.81
1341	22.35	31022	29672	27795	29206	35119	36655	37439	37774	33867	31602	31217	33880		30983.7	29633.7	27756.7	29167.7	35080.7	36616.7	37400.7	37735.7	33828.7	31563.7	31178.7	33841.7	29385.4	36708.4	32603.2					32603.2	1431.26
1344	22.4	30997	29825	27822	29213	35150	36741	37272	37989	34023	31538	31403	33900		30958.7	29786.7	27783.7	29174.7	35111.7	36702.7	37233.7	37950.7	33984.7	31499.7	31364.7	33861.7	29425.9	36749.7	32677.7					32677.7	1440.11
1347	22.45	30894	29834	27793	29142	35213	36556	37382	37835	34062	31480	31411	34016		30855.7	29795.7	27754.7	29103.7	35174.7	36517.7	37343.7	37796.7	34023.7	31441.7	31372.7	33977.7	29377.4	36708.2	32703.9					32703.9	1497.74
1350	22.5	30951	29700	27900	29245	35183	36847	37596	37812	34025	31573	31441	34072		30912.7	29661.7	27861.7	29206.7	35144.7	36808.7	37557.7	37773.7	33986.7	31534.7	31402.7	34033.7	29410.7	36821.2	32739.4					32739.4	1468.45
1353	22.55	31023	29761	27812	29112	35130	37101	37532	37771	34027	31637	31455	34070		30984.7	29722.7	27773.7	29073.7	35091.7	37062.7	37493.7	37732.7	33988.7	31598.7	31416.7	34031.7	29388.7	36845.2	32758.9					32758.9	1446.83
1356	22.6	30822	29863	27701	29072	35226	36743	37537	37852	34157	31670	31523	34250		30783.7	29824.7	27662.7	29033.7	35187.7	36704.7	37498.7	37813.7	34118.7	31631.7	31484.7	34211.7	29326.2	36801.2	32861.7					32861.7	1506.83
1359	22.65	30914	30060	27883	29176	35188	36851	37622	38050	34209	31721	31380	34011		30875.7	30021.7	27844.7	29137.7	35149.7	36812.7	37583.7	38011.7	34170.7	31682.7	31341.7	33972.7	29469.9	36889.4	32791.9					32791.9	1486.47
1362	22.7	31012	29765	27856	29328	35472	36706	37469	37972	34043	31728	31520	34104		30973.7	29726.7	27817.7	29289.7	35433.7	36667.7	37430.7	37933.7	34004.7	31689.7	31481.7	34065.7	29451.9	36866.4	32810.4					32810.4	1416.99
1365	22.75	30914	29947	27889	29328	35334	36970	37585	37965	34187	31677	31619	34261		30875.7	29908.7	27850.7	29289.7	35295.7	36931.7	37546.7	37926.7	34148.7	31638.7	31580.7	34222.7	29481.2	36925.2	32897.7					32897.7	1487.75
1368	22.8	31039	29840	27910	29500	35385	37179	37593	38022	34162	31640	31658	34212		31000.7	29801.7	27871.7	29461.7	35346.7	37140.7	37554.7	37983.7	34123.7	31601.7	31619.7	34173.7	29533.9	37006.4	32879.7					32879.7	1465.48
1371	22.85	30996	29957	27910	29395	35469	36904	37770	37970	34143	31741	31546	34293		30957.7	29918.7	27871.7	29356.7	35430.7	36865.7	37731.7	37931.7	34104.7	31702.7	31507.7	34254.7	29526.2	36989.9	32892.4					32892.4	1489.78
1374	22.9	31114	29913	27847	29320	35488	37044	37664	38056	34168	31750	31733	34197		31075.7	29874.7	27808.7	29281.7	35449.7	37005.7	37625.7	38017.7	34129.7	31711.7	31694.7	34158.7	29510.2	37024.7	32923.7					32923.7	1409.38
1377	22.95	31192	30051	27918	29489	35563	37124	37840	38120	34304	31762	31689	34301		31153.7	30012.7	27879.7	29450.7	35524.7	37085.7	37801.7	38081.7	34265.7	31723.7	31650.7	34262.7	29624.2	37123.4	32975.7					32975.7	1488.13
1380	23	31196	30019	27997	29554	35484	37087	37704	38091	34214	31815	31743	34291		31157.7	29980.7	27958.7	29515.7	35445.7	37048.7	37665.7	38052.7	34175.7	31776.7	31704.7	34252.7	29653.2	37053.2	32977.4					32977.4	1428.72
1383	23.05	31156	30113	28087	29420	35369	37083	37588	38162	34298	31962	31667	34408		31117.7	30074.7	28048.7	29381.7	35330.7	37044.7	37549.7	38123.7	34259.7	31923.7	31628.7	34369.7	29655.7	37012.2	33045.4					33045.4	1471.23
1386	23.1	31091	30113	28171	29545	35382	37220	37924	38178	34387	31915	31869	34365		31052.7	30074.7	28132.7	29506.7	35343.7	37181.7	37885.7	38139.7	34348.7	31876.7	31830.7	34326.7	29691.7	37137.7	33095.7					33095.7	1434.29
1389	23.15	31197	30196	28213	29557	35358	37217	37928	38212	34321	31920	31924	34398		31158.7	30157.7	28174.7	29518.7	35319.7	37178.7	37889.7	38173.7	34282.7	31881.7	31885.7	34359.7	29752.4	37140.4	33102.4					33102.4	1407.64
1392	23.2	31312	30206	28140	29668	35514	37213	37745	38111	34363	31938	31870	34312		31273.7	30167.7	28101.7	29629.7	35475.7	37174.7	37706.7	38072.7	34324.7	31899.7	31831.7	34273.7	29793.2	37107.4	33082.4					33082.4	1405.41
1395	23.25	31193	30196	28149	29721	35598	37317	37757	38395	34492	31932	31945	34415		31154.7	30157.7	28110.7	29682.7	35559.7	37278.7	37718.7	38356.7	34453.7	31893.7	31906.7	34376.7	29776.4	37228.4	33157.7					33157.7	1452.39
1398	23.3	31271	30190	28184	29680	35668	37295	37938	38396	34546	32001	31972	34415		31232.7	30151.7	28145.7	29641.7	35629.7	37256.7	37899.7	38357.7	34507.7	31962.7	31933.7	34376.7	29792.9	37285.9	33195.2					33195.2	1440.95
1401	23.35	31394	30159	28202	29773	35537	37321	37917	38429	34540	31910	31943	34602		31355.7	30120.7	28163.7	29734.7	35498.7	37282.7	37878.7	38390.7	34501.7	31871.7	31904.7	34563.7	29843.7	37262.7	33210.4					33210.4	1527.07
1404	23.4	31352	30191	28126	29595	35744	37348	38104	38410	34539	31969	31943	34524		31313.7	30152.7	28087.7	29556.7	35705.7	37309.7	38065.7	38371.7	34500.7	31930.7	31904.7	34485.7	29777.7	37363.2	33205.4					33205.4	1487.02
1407	23.45	31367	30194	28247	29695	35675	37358	37949	38422	34581	32128	32044	34520		31328.7	30155.7	28208.7	29656.7	35636.7	37319.7	37910.7	38383.7	34542.7	32089.7	32005.7	34481.7	29837.4	37312.7	33279.9					33279.9	1423.51
1410	23.5	31446	30276	28409	29750	35762	37406	37925	38489	34648	32116	31954	34423		31407.7	30237.7	28370.7	29711.7	35723.7	37367.7	37886.7	38450.7	34609.7	32077.7	31915.7	34384.7	29931.9	37357.2	33246.9					33246.9	1448.09
1413	23.55	31414	30356	28362	29725	35675	37388	37963	38502	34615	32061	32086	34638		31375.7	30317.7	28323.7	29686.7	35636.7	37349.7	37924.7	38463.7	34576.7	32022.7	32047.7	34599.7	29925.9	37343.7	33311.7					33311.7	1474.04
1416	23.6	31468	30418	28315	29700	35787	37347	38163	38353	34591	32095	32007	34565		31429.7	30379.7	28276.7	29661.7	35748.7	37308.7	38124.7	38314.7	34552.7	32056.7	31968.7	34526.7	29936.9	37374.2	33276.2					33276.2	1459.44
1419	23.65	31529	30416	28423	29809	35722	37453	38054	38499	34691	32168	32007	34689		31490.7	30377.7	28384.7	29770.7	35683.7	37414.7	38015.7	38460.7	34652.7	32129.7	31968.7	34650.7	30005.9	37393.7	33350.4					33350.4	1503.99
1422	23.7	31586	30381	28543	29880	35801	37519	37990	38575	34724	32191	32088	34585		31547.7	30342.7	28504.7	29841.7	35762.7	37480.7	37951.7	38536.7	34685.7	32152.7	32049.7	34546.7	30059.2	37432.9	33358.7					33358.7	1453.75
1425	23.75	31578	30299	28415	30034	35838	37496	38073	38483	34735	32228	32175	34773		31539.7	30260.7	28376.7	29995.7	35799.7	37457.7	38034.7	38444.7	34696.7	32189.7	32136.7	34734.7	30043.2	37434.2	33439.4					33439.4	1473.93
1428	23.8	31609	30435	28280	29864	35835	37565	38138	38579	34667	32280	32212	34832		31570.7	30396.7	28241.7	29825.7	35796.7	37526.7	38099.7	38540.7	34628.7	32241.7	32173.7	34793.7	30008.7	37490.9	33459.4					33459.4	1447.23
1431	23.85	31646	30387	28454	29928	35872	37495	38253	38625	34681	32193	32139	34803		31607.7	30348.7	28415.7	29889.7	35833.7	37456.7	38214.7	38586.7	34642.7	32154.7	32100.7	34764.7	30065.4	37522.9	33415.7					33415.7	1488.25
1434	23.9	31707	30492	28564	30014	35968	37605	38238	38676	34643	32362	32105	34901		31668.7	30453.7	28525.7	29975.7	35929.7	37566.7	38199.7	38637.7	34604.7	32323.7	32066.7	34862.7	30155.9	37583.4	33464.4					33464.4	1473.12
1437	23.95	31682	30487	28460	29989	35830	37720	38247	38763	34788	32327	32207	34921		31643.7	30448.7	28421.7	29950.7	35791.7	37681.7	38208.7	38724.7	34749.7	32288.7	32168.7	34882.7	30116.2	37601.7	33522.4					33522.4	1495.68
1440	24	31771	30574	28624	29916	36177	37663	38377	38618	34860	32418	32391	34767		31732.7	30535.7	28585.7	29877.7	36138.7	37624.7	38338.7	38579.7	34821.7	32379.7	32352.7	34728.7	30182.9	37670.4	33570.7					33570.7	1391.4
1443	24.05	31717	30545	28585	29867	36048	37638	38277	38692	34934	32375	32187	34699		31678.7	30506.7	28546.7	29828.7	36009.7	37599.7	38238.7	38653.7	34895.7	32336.7	32148.7	34660.7	30140.2	37625.4	33510.4					33510.4	1469.02
1446	24.1	31754	30565	28533	30120	36012	37647	38402	38941	34896	32452	32383	34847		31715.7	30526.7	28494.7	30081.7	35973.7	37608.7	38363.7	38902.7	34857.7	32413.7	32344.7	34808.7	30204.7	37712.2	33606.2					33606.2	1417.24
1449	24.15	31853	30706	28614	30102	36085	37727	38492	38716	34932	32431	32372	34871		31814.7	30667.7	28575.7	30063.7	36046.7	37688.7	38453.7	38677.7	34893.7	32392.7	32333.7	34832.7	30280.4	37716.7	33613.2					33613.2	1443.79
1452	24.2	31761	30691	28621	30142	36068	37779	38469	38965	34928	32515	32379	34975		31722.7	30652.7	28582.7	30103.7	36029.7	37740.7	38430.7	38926.7	34889.7	32476.7	32340.7	34936.7	30265.4	37781.9	33660.9					33660.9	1447.17
1455	24.25	31793	30538	28636	30223	36107	37750	38445	38871	34926	32424	32303	34888		31754.7	30499.7	28597.7	30184.7	36068.7	37711.7	38406.7	38832.7	34887.7	32385.7	32264.7	34849.7	30259.2	37754.9	33596.9					33596.9	1469.4
1458	24.3	31987	30718	28686	30140	36166	37884	38605	38752	34947	32511	32446	34989		31948.7	30679.7	28647.7	30101.7	36127.7	37845.7	38566.7	38713.7	34908.7	32472.7	32407.7	34950.7	30344.4	37813.4	33684.9					33684.9	1437.66
1461	24.35	31955	30666	28786	30173	36057	37917	38528	39069	34940	32501	32364	35051		31916.7	30627.7	28747.7	30134.7	36018.7	37878.7	38489.7	39030.7	34901.7	32462.7	32325.7	35012.7	30356.7	37854.4	33675.7					33675.7	1481.5
1464	24.4	31812	30802	28717	30241	36234	37953	38512	38882	34988	32533	32415	34973		31773.7	30763.7	28678.7	30202.7	36195.7	37914.7	38473.7	38843.7	34949.7	32494.7	32376.7	34934.7	30354.7	37856.9	33688.9					33688.9	1447.94
1467	24.45	31934	30787	28778	30292	36282	38016	38569	38996	34957	32547	32500	35032		31895.7	30748.7	28739.7	30253.7	36243.7	37977.7	38530.7	38957.7	34918.7	32508.7	32461.7	34993.7	30409.4	37927.4	33720.7					33720.7	1427.09
1470	24.5	31960	30825	28847	30233	36277	38051	38498	38894	35101	32593	32402	35120		31921.7	30786.7	28808.7	30194.7	36238.7	38012.7	38459.7	38855.7	35062.7	32554.7	32363.7	35081.7	30427.9	37891.7	33765.7					33765.7	1510.65
1473	24.55	31943	30822	28849	30226	36220	38031	38588	39069	35175	32651	32548	35100		31904.7	30783.7	28810.7	30187.7	36181.7	37992.7	38549.7	39030.7	35136.7	32612.7	32509.7	35061.7	30421.7	37938.7	33830.2					33830.2	1466.24
1476	24.6	31942	30876	28900	30290	36170	37997	38715	38943	35097	32705	32461	35221		31903.7	30837.7	28861.7	30251.7	36131.7	37958.7	38676.7	38904.7	35058.7	32666.7	32422.7	35182.7	30463.7	37917.9	33832.7					33832.7	1491.45
1479	24.65	31954	30938	28821	30287	36272	38082	38624	39040	35245	32721	32568	35080		31915.7	30899.7	28782.7	30248.7	36233.7	38043.7	38585.7	39001.7	35206.7	32682.7	32529.7	35041.7	30461.7	37966.2	33865.2					33865.2	1456.67
1482	24.7	31951	30926	29042	30297	36445	37983	38687	39060	35131	32800	32516	35258		31912.7	30887.7	29003.7	30258.7	36406.7	37944.7	38648.7	39021.7	35092.7	32761.7	32477.7	35219.7	30515.7	38005.4	33887.9					33887.9	1469.95
1485	24.75	32105	30782	28765	30216	36305	38026	38744	39021	35154	32667	32592	35319		32066.7	30743.7	28726.7	30177.7	36266.7	37987.7	38705.7	38982.7	35115.7	32628.7	32553.7	35280.7	30428.7	37985.7	33894.7					33894.7	1506.97
1488	24.8	32129	30950	28971	30388	36421	37946	38730	39077	35261	32822	32577	35091		32090.7	30911.7	28932.7	30349.7	36382.7	37907.7	38691.7	39038.7	35222.7	32783.7	32538.7	35052.7	30571.2	38005.2	33899.4					33899.4	1434.98
1491	24.85	32167	31012	28961	30460	36447	38318	38768	39241	35209	32757	32606	35260		32128.7	30973.7	28922.7	30421.7	36408.7	38279.7	38729.7	39202.7	35170.7	32718.7	32567.7	35221.7	30611.7	38155.2	33919.7					33919.7	1475.41
1494	24.9	32141	30943	29055	30575	36481	38135	38767	39155	35415	32831	32819	35324		32102.7	30904.7	29016.7	30536.7	36442.7	38096.7	38728.7	39116.7	35376.7	32792.7	32780.7	35285.7	30640.2	38096.2	34058.9					34058.9	1469.55
1497	24.95	32105	31065	29019	30483	36580	38269	38715	39285	35223	32861	32739	35316		32066.7	31026.7	28980.7	30444.7	36541.7	38230.7	38676.7	39246.7	35184.7	32822.7	32700.7	35277.7	30629.7	38173.9	33996.4					33996.4	1427.14
1500	25	32168	30979	29100	30492	36703	38157	38848	39172	35208	32693	32679	35147		32129.7	30940.7	29061.7	30453.7	36664.7	38118.7	38809.7	39133.7	35169.7	32654.7	32640.7	35108.7	30646.4	38181.7	33893.4					33893.4	1438.7
1503	25.05	32247	31052	29095	30513	36524	38283	38734	39053	35514	32896	32898	35410		32208.7	31013.7	29056.7	30474.7	36485.7	38244.7	38695.7	39014.7	35475.7	32857.7	32859.7	35371.7	30688.4	38110.2	34141.2					34141.2	1481.51
1506	25.1	32211	31065	29070	30540	36572	38295	39043	39385	35414	32784	32943	35266		32172.7	31026.7	29031.7	30501.7	36533.7	38256.7	39004.7	39346.7	35375.7	32745.7	32904.7	35227.7	30683.2	38285.4	34063.4					34063.4	1432.56
1509	25.15	32234	31093	29136	30773	36731	38264	38820	39341	35319	32953	32932	35307		32195.7	31054.7	29097.7	30734.7	36692.7	38225.7	38781.7	39302.7	35280.7	32914.7	32893.7	35268.7	30770.7	38250.7	34089.4					34089.4	1368.64
1512	25.2	32151	31185	29188	30686	36572	38099	39005	39468	35383	32980	32897	35437		32112.7	31146.7	29149.7	30647.7	36533.7	38060.7	38966.7	39429.7	35344.7	32941.7	32858.7	35398.7	30764.2	38247.7	34135.9					34135.9	1427.49
1515	25.25	32300	31237	29233	30658	36638	38330	38967	39415	35331	32811	33095	35406		32261.7	31198.7	29194.7	30619.7	36599.7	38291.7	38928.7	39376.7	35292.7	32772.7	33056.7	35367.7	30818.7	38299.2	34122.4					34122.4	1399.74
1518	25.3	32363	31088	29218	30555	36646	38383	39069	39523	35404	32993	32953	35463		32324.7	31049.7	29179.7	30516.7	36607.7	38344.7	39030.7	39484.7	35365.7	32954.7	32914.7	35424.7	30767.7	38366.9	34164.9					34164.9	1420.87
1521	25.35	32322	31164	29231	30634	36811	38386	38951	39504	35549	32815	32898	35500		32283.7	31125.7	29192.7	30595.7	36772.7	38347.7	38912.7	39465.7	35510.7	32776.7	32859.7	35461.7	30799.4	38374.7	34152.2					34152.2	1540.87
1524	25.4	32420	31101	29299	30758	36758	38388	39232	39483	35317	32989	32983	35501		32381.7	31062.7	29260.7	30719.7	36719.7	38349.7	39193.7	39444.7	35278.7	32950.7	32944.7	35462.7	30856.2	38426.9	34159.2					34159.2	1400.94
1527	25.45	32464	31355	29303	30846	36844	38306	39033	39427	35425	33051	33037	35495		32425.7	31316.7	29264.7	30807.7	36805.7	38267.7	38994.7	39388.7	35386.7	33012.7	32998.7	35456.7	30953.7	38364.2	34213.7					34213.7	1395.18
1530	25.5	32441	31191	29286	30851	36777	38457	38932	39589	35594	32909	33050	35502		32402.7	31152.7	29247.7	30812.7	36738.7	38418.7	38893.7	39550.7	35555.7	32870.7	33011.7	35463.7	30903.9	38400.4	34225.4					34225.4	1484.52
1533	25.55	32372	31348	29412	30727	36795	38387	39218	39660	35505	33087	32932	35526		32333.7	31309.7	29373.7	30688.7	36756.7	38348.7	39179.7	39621.7	35466.7	33048.7	32893.7	35487.7	30926.4	38476.7	34224.2					34224.2	1448.25
1536	25.6	32360	31236	29239	30943	36704	38510	39243	39476	35679	33018	32907	35502		32321.7	31197.7	29200.7	30904.7	36665.7	38471.7	39204.7	39437.7	35640.7	32979.7	32868.7	35463.7	30906.2	38444.9	34238.2					34238.2	1519.67
1539	25.65	32407	31266	29226	30826	36742	38536	39142	39631	35685	33068	33163	35422		32368.7	31227.7	29187.7	30787.7	36703.7	38497.7	39103.7	39592.7	35646.7	33029.7	33124.7	35383.7	30892.9	38474.4	34296.2					34296.2	1412.2
1542	25.7	32535	31412	29396	30928	36804	38535	39229	39734	35726	33273	33000	35561		32496.7	31373.7	29357.7	30889.7	36765.7	38496.7	39190.7	39695.7	35687.7	33234.7	32961.7	35522.7	31029.4	38537.2	34351.7					34351.7	1453.26
1545	25.75	32599	31335	29375	30846	36978	38647	39204	39586	35559	33163	33050	35691		32560.7	31296.7	29336.7	30807.7	36939.7	38608.7	39165.7	39547.7	35520.7	33124.7	33011.7	35652.7	31000.4	38565.4	34327.4					34327.4	1455.79
1548	25.8	32567	31473	29595	30937	36894	38697	39388	39735	35610	33084	33126	35856		32528.7	31434.7	29556.7	30898.7	36855.7	38658.7	39349.7	39696.7	35571.7	33045.7	33087.7	35817.7	31104.7	38640.2	34380.7					34380.7	1520.69
1551	25.85	32612	31520	29431	31004	37001	38505	39326	39628	35705	33179	33083	35676		32573.7	31481.7	29392.7	30965.7	36962.7	38466.7	39287.7	39589.7	35666.7	33140.7	33044.7	35637.7	31103.4	38576.7	34372.4					34372.4	1478.3
1554	25.9	32596	31508	29495	31001	36967	38652	39278	39750	35756	33178	33320	35743		32557.7	31469.7	29456.7	30962.7	36928.7	38613.7	39239.7	39711.7	35717.7	33139.7	33281.7	35704.7	31111.7	38623.4	34460.9					34460.9	1444.84
1557	25.95	32601	31479	29419	31028	36874	38730	39297	39810	35632	33130	33262	35915		32562.7	31440.7	29380.7	30989.7	36835.7	38691.7	39258.7	39771.7	35593.7	33091.7	33223.7	35876.7	31093.4	38639.4	34446.4					34446.4	1493.57
1560	26	32662	31416	29461	31194	37022	38666	39450	39699	35815	33207	33257	35731		32623.7	31377.7	29422.7	31155.7	36983.7	38627.7	39411.7	39660.7	35776.7	33168.7	33218.7	35692.7	31144.9	38670.9	34464.2					34464.2	1467.59
1563	26.05	32669	31568	29593	31076	37169	38631	39114	39773	35822	33348	33149	35874		32630.7	31529.7	29554.7	31037.7	37130.7	38592.7	39075.7	39734.7	35783.7	33309.7	33110.7	35835.7	31188.2	38633.4	34509.9					34509.9	1503.17
1566	26.1	32848	31481	29584	31030	37127	38954	39314	39904	35802	33134	33337	35853		32809.7	31442.7	29545.7	30991.7	37088.7	38915.7	39275.7	39865.7	35763.7	33095.7	33298.7	35814.7	31197.4	38786.4	34493.2					34493.2	1498.93
1569	26.15	32781	31481	29463	31132	37074	38879	39439	39937	35793	33171	33343	35825		32742.7	31442.7	29424.7	31093.7	37035.7	38840.7	39400.7	39898.7	35754.7	33132.7	33304.7	35786.7	31175.9	38793.9	34494.7					34494.7	1475.13
1572	26.2	32659	31572	29624	31188	37143	38742	39514	40022	35883	33407	33298	35856		32620.7	31533.7	29585.7	31149.7	37104.7	38703.7	39475.7	39983.7	35844.7	33368.7	33259.7	35817.7	31222.4	38816.9	34572.7					34572.7	1453.91
1575	26.25	32811	31522	29624	31041	37153	38716	39423	39858	35770	33357	33422	36007		32772.7	31483.7	29585.7	31002.7	37114.7	38677.7	39384.7	39819.7	35731.7	33318.7	33383.7	35968.7	31211.2	38749.2	34600.7					34600.7	1446.28
1578	26.3	32769	31707	29708	31108	37009	38909	39475	39965	35878	33400	33409	35924		32730.7	31668.7	29669.7	31069.7	36970.7	38870.7	39436.7	39926.7	35839.7	33361.7	33370.7	35885.7	31284.7	38801.2	34614.4					34614.4	1441.48
1581	26.35	32837	31692	29556	31201	37043	38706	39516	40062	35891	33372	33470	35962		32798.7	31653.7	29517.7	31162.7	37004.7	38667.7	39477.7	40023.7	35852.7	33333.7	33431.7	35923.7	31283.2	38793.4	34635.4					34635.4	1447.39
1584	26.4	32871	31697	29768	31206	37287	38909	39584	40089	36006	33372	33483	36020		32832.7	31658.7	29729.7	31167.7	37248.7	38870.7	39545.7	40050.7	35967.7	33333.7	33444.7	35981.7	31347.2	38928.9	34681.9					34681.9	1493.44
1587	26.45	32796	31619	29818	31109	37074	38799	39466	39895	35965	33464	33411	35824		32757.7	31580.7	29779.7	31070.7	37035.7	38760.7	39427.7	39856.7	35926.7	33425.7	33372.7	35785.7	31297.2	38770.2	34627.7					34627.7	1419.88
1590	26.5	32862	31745	29790	31208	37261	38919	39525	40218	35964	33312	33418	35977		32823.7	31706.7	29751.7	31169.7	37222.7	38880.7	39486.7	40179.7	35925.7	33273.7	33379.7	35938.7	31362.9	38942.4	34629.4					34629.4	1504.92
1593	26.55	32719	31700	29821	31236	37272	38954	39570	40006	36045	33430	33525	35931		32680.7	31661.7	29782.7	31197.7	37233.7	38915.7	39531.7	39967.7	36006.7	33391.7	33486.7	35892.7	31330.7	38912.2	34694.4					34694.4	1450.7
1596	26.6	32835	31803	29695	31208	37251	38982	39620	40080	36059	33480	33459	36042		32796.7	31764.7	29656.7	31169.7	37212.7	38943.7	39581.7	40041.7	36020.7	33441.7	33420.7	36003.7	31346.9	38944.9	34721.7					34721.7	1490.18
1599	26.65	32852	31594	29834	31128	37268	38879	39750	40029	35926	33579	33573	35957		32813.7	31555.7	29795.7	31089.7	37229.7	38840.7	39711.7	39990.7	35887.7	33540.7	33534.7	35918.7	31313.7	38943.2	34720.4					34720.4	1365.78
1602	26.7	33145	31925	29747	31311	37237	38982	39698	40082	35983	33393	33487	36008		33106.7	31886.7	29708.7	31272.7	37198.7	38943.7	39659.7	40043.7	35944.7	33354.7	33448.7	35969.7	31493.7	38961.4	34679.4					34679.4	1475.95
1605	26.75	32842	31750	29790	31270	37338	39156	39657	40133	36171	33507	33501	35958		32803.7	31711.7	29751.7	31231.7	37299.7	39117.7	39618.7	40094.7	36132.7	33468.7	33462.7	35919.7	31374.7	39032.7	34745.9					34745.9	1480.86
1608	26.8	33041	31816	29920	31293	37301	39016	39779	40306	36152	33707	33566	36064		33002.7	31777.7	29881.7	31254.7	37262.7	38977.7	39740.7	40267.7	36113.7	33668.7	33527.7	36025.7	31479.2	39062.2	34833.9					34833.9	1428.53
1611	26.85	33108	31866	30006	31302	37352	39045	39762	40026	36069	33680	33631	36105		33069.7	31827.7	29967.7	31263.7	37313.7	39006.7	39723.7	39987.7	36030.7	33641.7	33592.7	36066.7	31532.2	39007.9	34832.9					34832.9	1404.05
1614	26.9	33135	31911	29902	31292	37439	39029	39716	40118	36120	33652	33525	36213		33096.7	31872.7	29863.7	31253.7	37400.7	38990.7	39677.7	40079.7	36081.7	33613.7	33486.7	36174.7	31521.7	39037.2	34839.2					34839.2	1489.8
1617	26.95	33151	31968	29906	31385	37610	39214	39832	40376	36106	33719	33713	36199		33112.7	31929.7	29867.7	31346.7	37571.7	39175.7	39793.7	40337.7	36067.7	33680.7	33674.7	36160.7	31564.2	39219.7	34895.9					34895.9	1407.23
1620	27	33081	31891	29939	31457	37449	39075	39910	40188	36191	33740	33674	36370		33042.7	31852.7	29900.7	31418.7	37410.7	39036.7	39871.7	40149.7	36152.7	33701.7	33635.7	36331.7	31553.7	39117.2	34955.4					34955.4	1487.85
1623	27.05	33085	32009	29901	31470	37541	39282	39860	40479	36254	33690	33811	36215		33046.7	31970.7	29862.7	31431.7	37502.7	39243.7	39821.7	40440.7	36215.7	33651.7	33772.7	36176.7	31577.9	39252.2	34954.2					34954.2	1435.08
1626	27.1	33084	31913	29975	31516	37487	39171	39729	40436	36231	33666	33631	36378		33045.7	31874.7	29936.7	31477.7	37448.7	39132.7	39690.7	40397.7	36192.7	33627.7	33592.7	36339.7	31583.7	39167.4	34938.2					34938.2	1534.68
1629	27.15	33130	32082	30042	31490	37487	39047	39873	40254	36137	33691	33737	36197		33091.7	32043.7	30003.7	31451.7	37448.7	39008.7	39834.7	40215.7	36098.7	33652.7	33698.7	36158.7	31647.7	39126.9	34902.2					34902.2	1416.58
1632	27.2	33122	32045	30025	31535	37525	39190	39921	40305	36415	33913	33780	36335		33083.7	32006.7	29986.7	31496.7	37486.7	39151.7	39882.7	40266.7	36376.7	33874.7	33741.7	36296.7	31643.4	39196.9	35072.4					35072.4	1461.2
1635	27.25	33136	32122	30079	31497	37605	39203	40124	40382	36255	33672	33833	36193		33097.7	32083.7	30040.7	31458.7	37566.7	39164.7	40085.7	40343.7	36216.7	33633.7	33794.7	36154.7	31670.2	39290.2	34949.9					34949.9	1428.66
1638	27.3	33098	32112	30048	31520	37621	39348	40047	40413	36289	33796	33784	36318		33059.7	32073.7	30009.7	31481.7	37582.7	39309.7	40008.7	40374.7	36250.7	33757.7	33745.7	36279.7	31656.2	39318.9	35008.4					35008.4	1451.23
1641	27.35	33102	32035	30059	31583	37597	39294	40142	40486	36234	33783	33858	36288		33063.7	31996.7	30020.7	31544.7	37558.7	39255.7	40103.7	40447.7	36195.7	33744.7	33819.7	36249.7	31656.4	39341.4	35002.4					35002.4	1409.53
1644	27.4	33224	32113	30133	31515	37596	39279	40072	40416	36455	33853	33995	36260		33185.7	32074.7	30094.7	31476.7	37557.7	39240.7	40033.7	40377.7	36416.7	33814.7	33956.7	36221.7	31707.9	39302.4	35102.4					35102.4	1408.43
1647	27.45	33390	32193	30218	31551	37663	39315	40072	40360	36422	33827	33735	36340		33351.7	32154.7	30179.7	31512.7	37624.7	39276.7	40033.7	40321.7	36383.7	33788.7	33696.7	36301.7	31799.7	39314.2	35042.7					35042.7	1501.95
1650	27.5	33369	32155	30206	31555	37655	39463	39891	40442	36383	33816	33880	36379		33330.7	32116.7	30167.7	31516.7	37616.7	39424.7	39852.7	40403.7	36344.7	33777.7	33841.7	36340.7	31782.9	39324.4	35076.2					35076.2	1462.66
1653	27.55	33270	32097	30148	31598	37750	39294	39995	40605	36392	33910	33974	36512		33231.7	32058.7	30109.7	31559.7	37711.7	39255.7	39956.7	40566.7	36353.7	33871.7	33935.7	36473.7	31739.9	39372.7	35158.7					35158.7	1450.21
1656	27.6	33370	32118	30172	31660	37671	39539	40143	40393	36519	33901	34041	36453		33331.7	32079.7	30133.7	31621.7	37632.7	39500.7	40104.7	40354.7	36480.7	33862.7	34002.7	36414.7	31791.7	39398.2	35190.2					35190.2	1453.41
1659	27.65	33344	32209	30235	31908	37751	39461	40023	40620	36491	33869	33922	36416		33305.7	32170.7	30196.7	31869.7	37712.7	39422.7	39984.7	40581.7	36452.7	33830.7	33883.7	36377.7	31885.7	39425.4	35136.2					35136.2	1477.34
1662	27.7	33325	32260	30213	31628	37658	39453	40071	40612	36439	33910	33728	36463		33286.7	32221.7	30174.7	31589.7	37619.7	39414.7	40032.7	40573.7	36400.7	33871.7	33689.7	36424.7	31818.2	39410.2	35096.7					35096.7	1521.43
1665	27.75	33335	32087	30287	31813	37772	39536	40148	40578	36599	33941	34096	36583		33296.7	32048.7	30248.7	31774.7	37733.7	39497.7	40109.7	40539.7	36560.7	33902.7	34057.7	36544.7	31842.2	39470.2	35266.4					35266.4	1486.6
1668	27.8	33418	32227	30374	31668	37743	39238	40049	40597	36498	33999	34027	36442		33379.7	32188.7	30335.7	31629.7	37704.7	39199.7	40010.7	40558.7	36459.7	33960.7	33988.7	36403.7	31883.4	39368.4	35203.2					35203.2	1418.78
1671	27.85	33383	32242	30323	31756	37809	39506	40106	40842	36486	33858	33938	36587		33344.7	32203.7	30284.7	31717.7	37770.7	39467.7	40067.7	40803.7	36447.7	33819.7	33899.7	36548.7	31887.7	39527.4	35178.9					35178.9	1524.25
1674	27.9	33417	32225	30351	31798	37763	39552	40151	40553	36645	34064	33988	36652		33378.7	32186.7	30312.7	31759.7	37724.7	39513.7	40112.7	40514.7	36606.7	34025.7	33949.7	36613.7	31909.4	39466.4	35298.9					35298.9	1514.42
1677	27.95	33477	32231	30393	31857	37825	39562	40266	40677	36633	34104	34173	36523		33438.7	32192.7	30354.7	31818.7	37786.7	39523.7	40227.7	40638.7	36594.7	34065.7	34134.7	36484.7	31951.2	39544.2	35319.9					35319.9	1409.44
1680	28	33474	32317	30394	31912	37725	39470	40027	40674	36623	34077	34169	36533		33435.7	32278.7	30355.7	31873.7	37686.7	39431.7	39988.7	40635.7	36584.7	34038.7	34130.7	36494.7	31985.9	39435.7	35312.2					35312.2	1418.37
1683	28.05	33538	32253	30292	31869	37764	39443	40368	40800	36637	33992	34140	36595		33499.7	32214.7	30253.7	31830.7	37725.7	39404.7	40329.7	40761.7	36598.7	33953.7	34101.7	36556.7	31949.7	39555.4	35302.7					35302.7	1473.58
1686	28.1	33632	32424	30367	31922	37876	39623	40331	40757	36616	34181	34117	36528		33593.7	32385.7	30328.7	31883.7	37837.7	39584.7	40292.7	40718.7	36577.7	34142.7	34078.7	36489.7	32047.9	39608.4	35322.2					35322.2	1399.62
1689	28.15	33492	32276	30487	31941	37840	39604	40176	40716	36727	34210	34242	36742		33453.7	32237.7	30448.7	31902.7	37801.7	39565.7	40137.7	40677.7	36688.7	34171.7	34203.7	36703.7	32010.7	39545.7	35441.9					35441.9	1448.36
1692	28.2	33598	32454	30420	31891	38028	39655	40306	40774	36708	34144	34149	36700		33559.7	32415.7	30381.7	31852.7	37989.7	39616.7	40267.7	40735.7	36669.7	34105.7	34110.7	36661.7	32052.4	39652.4	35386.9					35386.9	1476.58
1695	28.25	33604	32542	30506	31962	37951	39781	40335	40667	36726	34193	34106	36726		33565.7	32503.7	30467.7	31923.7	37912.7	39742.7	40296.7	40628.7	36687.7	34154.7	34067.7	36687.7	32115.2	39645.2	35399.4					35399.4	1487.97
1698	28.3	33532	32350	30550	31986	38052	39817	40431	40904	36838	34137	34311	36611		33493.7	32311.7	30511.7	31947.7	38013.7	39778.7	40392.7	40865.7	36799.7	34098.7	34272.7	36572.7	32066.2	39762.7	35435.9					35435.9	1448.38
1701	28.35	33588	32509	30614	32031	37970	39541	40318	40710	36657	34155	34202	36496		33549.7	32470.7	30575.7	31992.7	37931.7	39502.7	40279.7	40671.7	36618.7	34116.7	34163.7	36457.7	32147.2	39596.4	35339.2					35339.2	1386.18
1704	28.4	33560	32421	30467	31955	37939	39654	40573	40899	36852	34201	34326	36718		33521.7	32382.7	30428.7	31916.7	37900.7	39615.7	40534.7	40860.7	36813.7	34162.7	34287.7	36679.7	32062.4	39727.9	35485.9					35485.9	1457.71
1707	28.45	33699	32590	30579	32099	38101	39840	40423	40975	36791	34163	34315	36865		33660.7	32551.7	30540.7	32060.7	38062.7	39801.7	40384.7	40936.7	36752.7	34124.7	34276.7	36826.7	32203.4	39796.4	35495.2					35495.2	1496.35
1710	28.5	33639	32552	30686	32076	37974	39862	40484	40866	36826	34121	34270	36876		33600.7	32513.7	30647.7	32037.7	37935.7	39823.7	40445.7	40827.7	36787.7	34082.7	34231.7	36837.7	32199.9	39758.2	35484.9					35484.9	1534.5
1713	28.55	33795	32606	30633	32082	38019	39892	40497	40930	36599	34303	34266	36801		33756.7	32567.7	30594.7	32043.7	37980.7	39853.7	40458.7	40891.7	36560.7	34264.7	34227.7	36762.7	32240.7	39796.2	35453.9					35453.9	1397.11
1716	28.6	33733	32570	30512	32048	38059	39895	40417	41028	36854	34377	34350	36892		33694.7	32531.7	30473.7	32009.7	38020.7	39856.7	40378.7	40989.7	36815.7	34338.7	34311.7	36853.7	32177.4	39811.4	35579.9					35579.9	1448.99
1719	28.65	33792	32595	30642	32087	38266	39929	40374	40979	36936	34185	34253	36870		33753.7	32556.7	30603.7	32048.7	38227.7	39890.7	40335.7	40940.7	36897.7	34146.7	34214.7	36831.7	32240.7	39848.7	35522.7					35522.7	1550.09
1722	28.7	33869	32514	30643	32035	38252	39858	40444	40971	36808	34263	34345	36838		33830.7	32475.7	30604.7	31996.7	38213.7	39819.7	40405.7	40932.7	36769.7	34224.7	34306.7	36799.7	32226.9	39842.9	35525.2					35525.2	1454.78
1725	28.75	33873	32714	30548	32122	38127	40001	40542	41099	36862	34180	34326	36899		33834.7	32675.7	30509.7	32083.7	38088.7	39962.7	40503.7	41060.7	36823.7	34141.7	34287.7	36860.7	32275.9	39903.9	35528.4					35528.4	1518.23
1728	28.8	33806	32646	30624	32199	38079	39873	40525	41094	36912	34283	34558	36975		33767.7	32607.7	30585.7	32160.7	38040.7	39834.7	40486.7	41055.7	36873.7	34244.7	34519.7	36936.7	32280.4	39854.4	35643.7					35643.7	1461.2
1731	28.85	33785	32725	30658	32138	38247	39994	40698	41029	36974	34265	34291	36992		33746.7	32686.7	30619.7	32099.7	38208.7	39955.7	40659.7	40990.7	36935.7	34226.7	34252.7	36953.7	32288.2	39953.7	35592.2					35592.2	1561.79
1734	28.9	33872	32665	30634	32187	38229	39947	40581	41146	36976	34407	34490	37053		33833.7	32626.7	30595.7	32148.7	38190.7	39908.7	40542.7	41107.7	36937.7	34368.7	34451.7	37014.7	32301.2	39937.4	35693.2					35693.2	1482.2
1737	28.95	33772	32682	30747	32140	38387	40251	40479	41316	37001	34377	34426	36894		33733.7	32643.7	30708.7	32101.7	38348.7	40212.7	40440.7	41277.7	36962.7	34338.7	34387.7	36855.7	32296.9	40069.9	35636.2					35636.2	1470.72
1740	29	33879	32766	30839	32217	38336	39940	40613	41173	37018	34427	34537	36855		33840.7	32727.7	30800.7	32178.7	38297.7	39901.7	40574.7	41134.7	36979.7	34388.7	34498.7	36816.7	32386.9	39977.2	35670.9					35670.9	1419.38
1743	29.05	34060	32791	30713	32075	38362	40026	40751	41064	37002	34518	34407	36989		34021.7	32752.7	30674.7	32036.7	38323.7	39987.7	40712.7	41025.7	36963.7	34479.7	34368.7	36950.7	32371.4	40012.4	35690.7					35690.7	1463.14
1746	29.1	33934	32844	30754	32261	38410	40149	40711	41078	36998	34458	34521	37014		33895.7	32805.7	30715.7	32222.7	38371.7	40110.7	40672.7	41039.7	36959.7	34419.7	34482.7	36975.7	32409.9	40048.7	35709.4					35709.4	1453.14
1749	29.15	33833	32798	30887	32169	38347	40176	40729	41393	37080	34420	34413	37021		33794.7	32759.7	30848.7	32130.7	38308.7	40137.7	40690.7	41354.7	37041.7	34381.7	34374.7	36982.7	32383.4	40122.9	35695.2					35695.2	1520.93
1752	29.2	33986	32739	30912	32158	38471	40078	40783	41045	37040	34490	34524	37066		33947.7	32700.7	30873.7	32119.7	38432.7	40039.7	40744.7	41006.7	37001.7	34451.7	34485.7	37027.7	32410.4	40055.9	35741.7					35741.7	1470.04
1755	29.25	33893	32897	30772	32302	38361	40123	40779	41330	37177	34546	34587	37032		33854.7	32858.7	30733.7	32263.7	38322.7	40084.7	40740.7	41291.7	37138.7	34507.7	34548.7	36993.7	32427.7	40109.9	35797.2					35797.2	1466.61
1758	29.3	33979	32719	30829	32384	38359	40113	40645	41194	37093	34526	34718	37211		33940.7	32680.7	30790.7	32345.7	38320.7	40074.7	40606.7	41155.7	37054.7	34487.7	34679.7	37172.7	32439.4	40039.4	35848.7					35848.7	1463.59
1761	29.35	33866	32853	30988	32245	38544	40162	40965	41220	37148	34537	34671	37095		33827.7	32814.7	30949.7	32206.7	38505.7	40123.7	40926.7	41181.7	37109.7	34498.7	34632.7	37056.7	32449.7	40184.4	35824.4					35824.4	1454.67
1764	29.4	34089	32767	30974	32438	38500	40162	40827	41411	37276	34517	34541	37202		34050.7	32728.7	30935.7	32399.7	38461.7	40123.7	40788.7	41372.7	37237.7	34478.7	34502.7	37163.7	32528.7	40186.7	35845.7					35845.7	1564.94
1767	29.45	33899	32822	30903	32400	38532	40121	40883	41384	37227	34580	34681	37023		33860.7	32783.7	30864.7	32361.7	38493.7	40082.7	40844.7	41345.7	37188.7	34541.7	34642.7	36984.7	32467.7	40191.7	35839.4					35839.4	1443.2
1770	29.5	34029	32840	31046	32244	38677	40166	40827	41326	37061	34750	34637	37101		33990.7	32801.7	31007.7	32205.7	38638.7	40127.7	40788.7	41287.7	37022.7	34711.7	34598.7	37062.7	32501.4	40210.7	35848.9					35848.9	1379.29
1773	29.55	34059	33000	31062	32432	38502	40134	40808	41454	37188	34771	34623	37017		34020.7	32961.7	31023.7	32393.7	38463.7	40095.7	40769.7	41415.7	37149.7	34732.7	34584.7	36978.7	32599.9	40186.2	35861.4					35861.4	1391.88
1776	29.6	34072	32952	31077	32349	38580	40303	40967	41260	37206	34679	34773	37056		34033.7	32913.7	31038.7	32310.7	38541.7	40264.7	40928.7	41221.7	37167.7	34640.7	34734.7	37017.7	32574.2	40239.2	35890.2					35890.2	1390.41
1779	29.65	34169	32850	31039	32485	38552	40342	40884	41447	36979	34719	34721	36992		34130.7	32811.7	31000.7	32446.7	38513.7	40303.7	40845.7	41408.7	36940.7	34680.7	34682.7	36953.7	32597.4	40267.9	35814.4					35814.4	1308
1782	29.7	34025	33044	30812	32614	38717	40311	40679	41489	37218	34627	34717	37165		33986.7	33005.7	30773.7	32575.7	38678.7	40272.7	40640.7	41450.7	37179.7	34588.7	34678.7	37126.7	32585.4	40260.7	35893.4					35893.4	1455.26
1785	29.75	34118	32950	30993	32566	38513	40437	40934	41623	37280	34675	34727	37261		34079.7	32911.7	30954.7	32527.7	38474.7	40398.7	40895.7	41584.7	37241.7	34636.7	34688.7	37222.7	32618.4	40338.4	35947.4					35947.4	1483.67
1788	29.8	34279	32963	31063	32495	38467	40379	40926	41330	37169	34881	34838	37178		34240.7	32924.7	31024.7	32456.7	38428.7	40340.7	40887.7	41291.7	37130.7	34842.7	34799.7	37139.7	32661.7	40237.2	35978.2					35978.2	1336.11
1791	29.85	34166	33040	31105	32392	38661	40344	41127	41438	37236	34776	34694	37278		34127.7	33001.7	31066.7	32353.7	38622.7	40305.7	41088.7	41399.7	37197.7	34737.7	34655.7	37239.7	32637.4	40354.2	35957.7					35957.7	1456.56
1794	29.9	34258	33003	31142	32572	38707	40441	41000	41562	37262	34799	34848	37235		34219.7	32964.7	31103.7	32533.7	38668.7	40402.7	40961.7	41523.7	37223.7	34760.7	34809.7	37196.7	32705.4	40389.2	35997.7					35997.7	1400.26
1797	29.95	34191	32931	31176	32685	38611	40345	40911	41591	37193	34782	34766	37065		34152.7	32892.7	31137.7	32646.7	38572.7	40306.7	40872.7	41552.7	37154.7	34743.7	34727.7	37026.7	32707.4	40326.2	35913.2					35913.2	1360.68
1800	30	34221	33112	31162	32526	38619	40436	41157	41610	37214	34777	34758	37248		34182.7	33073.7	31123.7	32487.7	38580.7	40397.7	41118.7	41571.7	37175.7	34738.7	34719.7	37209.7	32716.9	40417.2	35960.9					35960.9	1422.39
1803	30.05	34344	33044	31083	32624	38666	40602	41066	41716	37326	34841	34849	37265		34305.7	33005.7	31044.7	32585.7	38627.7	40563.7	41027.7	41677.7	37287.7	34802.7	34810.7	37226.7	32735.4	40474.2	36031.9					36031.9	1415.02
1806	30.1	34335	33071	31179	32639	38930	40416	41093	41467	37265	34814	34831	37155		34296.7	33032.7	31140.7	32600.7	38891.7	40377.7	41054.7	41428.7	37226.7	34775.7	34792.7	37116.7	32767.7	40438.2	35977.9					35977.9	1379.17
1809	30.15	34322	33147	31062	32595	38799	40479	41123	41639	37236	34836	35018	37089		34283.7	33108.7	31023.7	32556.7	38760.7	40440.7	41084.7	41600.7	37197.7	34797.7	34979.7	37050.7	32743.2	40471.7	36006.4					36006.4	1294.2
1812	30.2	34263	33366	31149	32743	38892	40468	41254	41540	37352	34899	34818	37437		34224.7	33327.7	31110.7	32704.7	38853.7	40429.7	41215.7	41501.7	37313.7	34860.7	34779.7	37398.7	32841.9	40500.2	36088.2					36088.2	1464.94
1815	30.25	34327	33249	31118	32577	38826	40418	41238	41523	37300	34882	34703	37376		34288.7	33210.7	31079.7	32538.7	38787.7	40379.7	41199.7	41484.7	37261.7	34843.7	34664.7	37337.7	32779.4	40462.9	36026.9					36026.9	1471.79
1818	30.3	34281	33196	31341	32796	38856	40617	41024	41791	37430	34867	34923	37267		34242.7	33157.7	31302.7	32757.7	38817.7	40578.7	40985.7	41752.7	37391.7	34828.7	34884.7	37228.7	32865.2	40533.7	36083.4					36083.4	1418.28
1821	30.35	34410	33205	31370	32722	38732	40556	41227	41736	37332	34851	35011	37336		34371.7	33166.7	31331.7	32683.7	38693.7	40517.7	41188.7	41697.7	37293.7	34812.7	34972.7	37297.7	32888.4	40524.4	36094.2					36094.2	1388.91
1824	30.4	34399	33202	31374	32877	38949	40585	41239	41576	37353	34913	34951	37364		34360.7	33163.7	31335.7	32838.7	38910.7	40546.7	41200.7	41537.7	37314.7	34874.7	34912.7	37325.7	32924.7	40548.9	36106.9					36106.9	1401.03
1827	30.45	34514	33324	31379	32728	38914	40471	41354	41719	37483	34979	34987	37474		34475.7	33285.7	31340.7	32689.7	38875.7	40432.7	41315.7	41680.7	37444.7	34940.7	34948.7	37435.7	32947.9	40576.2	36192.4					36192.4	1440.79
1830	30.5	34408	33457	31361	32862	38820	40682	41309	41771	37283	34876	34876	37349		34369.7	33418.7	31322.7	32823.7	38781.7	40643.7	41270.7	41732.7	37244.7	34837.7	34837.7	37310.7	32983.7	40607.2	36057.7					36057.7	1408.99
1833	30.55	34368	33502	31367	32809	38936	40703	41210	41688	37408	35102	35064	37438		34329.7	33463.7	31328.7	32770.7	38897.7	40664.7	41171.7	41649.7	37369.7	35063.7	35025.7	37399.7	32973.2	40595.9	36214.7					36214.7	1351.14
1836	30.6	34570	33394	31322	32873	38820	40686	41387	41666	37514	35022	35006	37441		34531.7	33355.7	31283.7	32834.7	38781.7	40647.7	41348.7	41627.7	37475.7	34983.7	34967.7	37402.7	33001.4	40601.4	36207.4					36207.4	1422.63
1839	30.65	34563	33421	31361	32812	38862	40633	41383	41867	37506	35159	35073	37522		34524.7	33382.7	31322.7	32773.7	38823.7	40594.7	41344.7	41828.7	37467.7	35120.7	35034.7	37483.7	33000.9	40647.9	36276.7					36276.7	1384.95
1842	30.7	34567	33390	31368	32898	39064	40652	41446	41822	37629	35009	34992	37681		34528.7	33351.7	31329.7	32859.7	39025.7	40613.7	41407.7	41783.7	37590.7	34970.7	34953.7	37642.7	33017.4	40707.7	36289.4					36289.4	1532.74
1845	30.75	34500	33455	31427	32841	38880	40711	41413	41751	37405	35220	35142	37449		34461.7	33416.7	31388.7	32802.7	38841.7	40672.7	41374.7	41712.7	37366.7	35181.7	35103.7	37410.7	33017.4	40650.4	36265.7					36265.7	1297.24
1848	30.8	34547	33413	31398	32912	39097	40715	41336	41940	37647	35140	35087	37509		34508.7	33374.7	31359.7	32873.7	39058.7	40676.7	41297.7	41901.7	37608.7	35101.7	35048.7	37470.7	33029.2	40733.7	36307.4					36307.4	1424.16
1851	30.85	34626	33362	31443	32856	39047	40809	41477	41726	37505	35049	35109	37557		34587.7	33323.7	31404.7	32817.7	39008.7	40770.7	41438.7	41687.7	37466.7	35010.7	35070.7	37518.7	33033.4	40726.4	36266.7					36266.7	1416.03
1854	30.9	34504	33463	31424	32980	39101	40787	41350	42046	37693	34995	35028	37719		34465.7	33424.7	31385.7	32941.7	39062.7	40748.7	41311.7	42007.7	37654.7	34956.7	34989.7	37680.7	33054.4	40782.7	36320.4					36320.4	1555.76
1857	30.95	34572	33501	31354	32967	39047	40671	41385	41970	37530	35145	35188	37743		34533.7	33462.7	31315.7	32928.7	39008.7	40632.7	41346.7	41931.7	37491.7	35106.7	35149.7	37704.7	33060.2	40729.9	36363.2					36363.2	1428.81
1860	31	34581	33529	31506	32878	39089	40925	41653	41947	37747	35063	35294	37605		34542.7	33490.7	31467.7	32839.7	39050.7	40886.7	41614.7	41908.7	37708.7	35024.7	35255.7	37566.7	33085.2	40865.2	36388.9					36388.9	1446.18
1863	31.05	34491	33463	31489	32947	39046	40786	41472	41865	37712	35235	35297	37604		34452.7	33424.7	31450.7	32908.7	39007.7	40747.7	41433.7	41826.7	37673.7	35196.7	35258.7	37565.7	33059.2	40753.9	36423.7					36423.7	1381.96
1866	31.1	34656	33489	31532	33021	39256	40736	41596	41920	37443	35205	35286	37736		34617.7	33450.7	31493.7	32982.7	39217.7	40697.7	41557.7	41881.7	37404.7	35166.7	35247.7	37697.7	33136.2	40838.7	36379.2					36379.2	1358.99
1869	31.15	34681	33494	31519	33005	39114	40806	41488	42034	37633	35115	35285	37787		34642.7	33455.7	31480.7	32966.7	39075.7	40767.7	41449.7	41995.7	37594.7	35076.7	35246.7	37748.7	33136.4	40822.2	36416.7					36416.7	1452.17
1872	31.2	34682	33508	31515	33152	39125	40839	41507	42069	37591	35202	35343	37708		34643.7	33469.7	31476.7	33113.7	39086.7	40800.7	41468.7	42030.7	37552.7	35163.7	35304.7	37669.7	33175.9	40846.7	36422.7					36422.7	1374.4
1875	31.25	34727	33548	31532	32911	39203	41083	41448	41929	37889	35326	35292	37745		34688.7	33509.7	31493.7	32872.7	39164.7	41044.7	41409.7	41890.7	37850.7	35287.7	35253.7	37706.7	33141.2	40877.4	36524.7					36524.7	1449.25
1878	31.3	34830	33623	31522	33104	39183	40943	41564	41832	37497	35200	35331	37787		34791.7	33584.7	31483.7	33065.7	39144.7	40904.7	41525.7	41793.7	37458.7	35161.7	35292.7	37748.7	33231.4	40842.2	36415.4					36415.4	1378.21
1881	31.35	34786	33633	31631	32888	39108	40906	41526	41937	37701	35294	35408	37721		34747.7	33594.7	31592.7	32849.7	39069.7	40867.7	41487.7	41898.7	37662.7	35255.7	35369.7	37682.7	33196.2	40830.9	36492.7					36492.7	1363.37
1884	31.4	34707	33563	31548	33177	39272	40914	41621	42018	37579	35159	35359	37787		34668.7	33524.7	31509.7	33138.7	39233.7	40875.7	41582.7	41979.7	37540.7	35120.7	35320.7	37748.7	33210.4	40917.9	36432.7					36432.7	1404.45
1887	31.45	34820	33605	31714	33089	39150	40918	41491	42010	37875	35356	35369	37873		34781.7	33566.7	31675.7	33050.7	39111.7	40879.7	41452.7	41971.7	37836.7	35317.7	35330.7	37834.7	33268.7	40853.9	36579.9					36579.9	1450.03
1890	31.5	34856	33727	31544	32919	39123	41087	41520	42120	37751	35292	35322	37765		34817.7	33688.7	31505.7	32880.7	39084.7	41048.7	41481.7	42081.7	37712.7	35253.7	35283.7	37726.7	33223.2	40924.2	36494.2					36494.2	1415.15
1893	31.55	34879	33662	31721	33100	39212	40921	41532	42119	37751	35352	35250	37684		34840.7	33623.7	31682.7	33061.7	39173.7	40882.7	41493.7	42080.7	37712.7	35313.7	35211.7	37645.7	33302.2	40907.7	36470.9					36470.9	1396.06
1896	31.6	34828	33557	31559	33121	39273	40978	41615	42083	37785	35288	35318	37588		34789.7	33518.7	31520.7	33082.7	39234.7	40939.7	41576.7	42044.7	37746.7	35249.7	35279.7	37549.7	33227.9	40948.9	36456.4					36456.4	1378.52
1899	31.65	34869	33443	31696	33119	39327	41089	41691	42136	37705	35424	35543	37876		34830.7	33404.7	31657.7	33080.7	39288.7	41050.7	41652.7	42097.7	37666.7	35385.7	35504.7	37837.7	33243.4	41022.4	36598.7					36598.7	1334.66
1902	31.7	34801	33654	31720	33205	39373	40931	41627	42138	37601	35318	35370	37905		34762.7	33615.7	31681.7	33166.7	39334.7	40892.7	41588.7	42099.7	37562.7	35279.7	35331.7	37866.7	33306.7	40978.9	36510.2					36510.2	1396.52
1905	31.75	34860	33784	31689	33259	39337	41068	41771	42263	37753	35363	35478	37761		34821.7	33745.7	31650.7	33220.7	39298.7	41029.7	41732.7	42224.7	37714.7	35324.7	35439.7	37722.7	33359.7	41071.4	36550.4					36550.4	1349.8
1908	31.8	34719	33809	31686	33160	39283	40927	41578	42124	37818	35281	35376	37812		34680.7	33770.7	31647.7	33121.7	39244.7	40888.7	41539.7	42085.7	37779.7	35242.7	35337.7	37773.7	33305.2	40939.7	36533.4					36533.4	1436.11
1911	31.85	34777	33879	31666	33117	39329	41019	41737	42213	37764	35500	35507	37923		34738.7	33840.7	31627.7	33078.7	39290.7	40980.7	41698.7	42174.7	37725.7	35461.7	35468.7	37884.7	33321.4	41036.2	36635.2					36635.2	1352.56
1914	31.9	34801	33798	31840	33275	39279	41098	41695	42293	37987	35450	35542	37835		34762.7	33759.7	31801.7	33236.7	39240.7	41059.7	41656.7	42254.7	37948.7	35411.7	35503.7	37796.7	33390.2	41052.9	36665.2					36665.2	1396.19
1917	31.95	34783	33797	31760	33254	39427	41408	41829	42300	37835	35504	35504	37991		34744.7	33758.7	31721.7	33215.7	39388.7	41369.7	41790.7	42261.7	37796.7	35465.7	35465.7	37952.7	33360.2	41202.7	36670.2					36670.2	1392.29
1920	32	34809	33808	31784	33285	39550	41153	41951	42122	37986	35498	35382	37825		34770.7	33769.7	31745.7	33246.7	39511.7	41114.7	41912.7	42083.7	37947.7	35459.7	35343.7	37786.7	33383.2	41155.7	36634.4					36634.4	1425.76
1923	32.05	34897	33821	31862	33216	39538	41253	41728	42261	37986	35500	35372	38097		34858.7	33782.7	31823.7	33177.7	39499.7	41214.7	41689.7	42222.7	37947.7	35461.7	35333.7	38058.7	33410.7	41156.7	36700.4					36700.4	1505.88
1926	32.1	34953	33734	31925	33373	39358	41061	41684	42224	37958	35481	35553	38072		34914.7	33695.7	31886.7	33334.7	39319.7	41022.7	41645.7	42185.7	37919.7	35442.7	35514.7	38033.7	33457.9	41043.4	36727.7					36727.7	1443.27
1929	32.15	35013	33954	31721	33436	39450	41307	41877	42401	37941	35506	35646	37834		34974.7	33915.7	31682.7	33397.7	39411.7	41268.7	41838.7	42362.7	37902.7	35467.7	35607.7	37795.7	33492.7	41220.4	36693.4					36693.4	1336.48
1932	32.2	35046	33849	31672	33277	39478	41377	42086	42486	37941	35337	35446	37918		35007.7	33810.7	31633.7	33238.7	39439.7	41338.7	42047.7	42447.7	37902.7	35298.7	35407.7	37879.7	33422.7	41318.4	36622.2					36622.2	1466.02
1935	32.25	34906	34011	31887	33389	39615	41205	41923	42370	37960	35646	35586	38014		34867.7	33972.7	31848.7	33350.7	39576.7	41166.7	41884.7	42331.7	37921.7	35607.7	35547.7	37975.7	33509.9	41239.9	36763.2					36763.2	1369.29
1938	32.3	35003	34044	31913	33486	39475	41286	41795	42174	37987	35459	35727	37911		34964.7	34005.7	31874.7	33447.7	39436.7	41247.7	41756.7	42135.7	37948.7	35420.7	35688.7	37872.7	33573.2	41144.2	36732.7					36732.7	1364.98
1941	32.35	35102	33958	31993	33410	39601	41304	42093	42298	38046	35563	35750	38172		35063.7	33919.7	31954.7	33371.7	39562.7	41265.7	42054.7	42259.7	38007.7	35524.7	35711.7	38133.7	33577.4	41285.7	36844.4					36844.4	1418.94
1944	32.4	35086	33950	32017	33419	39678	41338	42037	42544	37920	35492	35413	38136		35047.7	33911.7	31978.7	33380.7	39639.7	41299.7	41998.7	42505.7	37881.7	35453.7	35374.7	38097.7	33579.7	41360.9	36701.9					36701.9	1489.93
1947	32.45	34874	34054	31888	33455	39616	41336	41897	42399	38105	35791	35639	38242		34835.7	34015.7	31849.7	33416.7	39577.7	41297.7	41858.7	42360.7	38066.7	35752.7	35600.7	38203.7	33529.4	41273.7	36905.9					36905.9	1421.87
1950	32.5	35123	33944	32078	33317	39648	41345	41791	42614	38101	35537	35727	38017		35084.7	33905.7	32039.7	33278.7	39609.7	41306.7	41752.7	42575.7	38062.7	35498.7	35688.7	37978.7	33577.2	41311.2	36807.2					36807.2	1403.79
1953	32.55	35123	34063	32027	33497	39618	41136	41968	42487	38097	35567	35588	38144		35084.7	34024.7	31988.7	33458.7	39579.7	41097.7	41929.7	42448.7	38058.7	35528.7	35549.7	38105.7	33639.2	41263.9	36810.7					36810.7	1468.35
1956	32.6	35093	34060	31938	33429	39683	41230	42030	42543	38114	35623	35773	38121		35054.7	34021.7	31899.7	33390.7	39644.7	41191.7	41991.7	42504.7	38075.7	35584.7	35734.7	38082.7	33591.7	41333.2	36869.4					36869.4	1398.24
1959	32.65	35055	34111	32041	33432	39729	41397	41911	42505	38205	35735	35677	38109		35016.7	34072.7	32002.7	33393.7	39690.7	41358.7	41872.7	42466.7	38166.7	35696.7	35638.7	38070.7	33621.4	41347.2	36893.2					36893.2	1415.83
1962	32.7	35145	34094	31958	33419	39589	41469	41948	42508	38172	35681	35827	38195		35106.7	34055.7	31919.7	33380.7	39550.7	41430.7	41909.7	42469.7	38133.7	35642.7	35788.7	38156.7	33615.7	41340.2	36930.4					36930.4	1403.97
1965	32.75	35240	34166	32074	33587	39621	41332	42097	42558	38271	35685	35637	38026		35201.7	34127.7	32035.7	33548.7	39582.7	41293.7	42058.7	42519.7	38232.7	35646.7	35598.7	37987.7	33728.4	41363.7	36866.4					36866.4	1439.77
1968	32.8	35083	34030	31993	33521	39750	41347	42040	42513	38192	35802	35926	38109		35044.7	33991.7	31954.7	33482.7	39711.7	41308.7	42001.7	42474.7	38153.7	35763.7	35887.7	38070.7	33618.4	41374.2	36968.9					36968.9	1321.52
1971	32.85	35218	34107	32122	33689	39573	41407	42189	42550	38096	35816	35675	38110		35179.7	34068.7	32083.7	33650.7	39534.7	41368.7	42150.7	42511.7	38057.7	35777.7	35636.7	38071.7	33745.7	41391.4	36885.9					36885.9	1362.33
1974	32.9	35226	33969	32056	33634	39685	41253	42176	42737	38143	35883	35871	38322		35187.7	33930.7	32017.7	33595.7	39646.7	41214.7	42137.7	42698.7	38104.7	35844.7	35832.7	38283.7	33682.9	41424.4	37016.4					37016.4	1361.92
1977	32.95	35344	34156	32032	33693	39618	41375	42169	42705	38304	35786	35860	38386		35305.7	34117.7	31993.7	33654.7	39579.7	41336.7	42130.7	42666.7	38265.7	35747.7	35821.7	38347.7	33767.9	41428.4	37045.7					37045.7	1456.78
1980	33	35188	33955	32229	33692	39796	41465	42103	42501	38120	35832	35928	38096		35149.7	33916.7	32190.7	33653.7	39757.7	41426.7	42064.7	42462.7	38081.7	35793.7	35889.7	38057.7	33727.7	41427.9	36955.7					36955.7	1286.97
1983	33.05	35183	34325	32184	33681	39949	41503	42107	42576	38260	35599	35705	38222		35144.7	34286.7	32145.7	33642.7	39910.7	41464.7	42068.7	42537.7	38221.7	35560.7	35666.7	38183.7	33804.9	41495.4	36908.2					36908.2	1495.47
1986	33.1	35196	34274	32110	33817	39790	41562	42273	42479	38284	35806	35974	38299		35157.7	34235.7	32071.7	33778.7	39751.7	41523.7	42234.7	42440.7	38245.7	35767.7	35935.7	38260.7	33810.9	41487.7	37052.4					37052.4	1388.22
1989	33.15	35225	34068	32054	33645	39817	41638	42044	42613	38242	35870	35986	38162		35186.7	34029.7	32015.7	33606.7	39778.7	41599.7	42005.7	42574.7	38203.7	35831.7	35947.7	38123.7	33709.7	41489.7	37026.7					37026.7	1314.15
1992	33.2	35157	34281	32296	33623	39749	41587	42205	42676	38112	35858	35980	38341		35118.7	34242.7	32257.7	33584.7	39710.7	41548.7	42166.7	42637.7	38073.7	35819.7	35941.7	38302.7	33800.9	41515.9	37034.4					37034.4	1336.44
1995	33.25	35273	34243	32154	33832	39691	41566	42162	42771	38264	36022	35807	38189		35234.7	34204.7	32115.7	33793.7	39652.7	41527.7	42123.7	42732.7	38225.7	35983.7	35768.7	38150.7	33837.2	41509.2	37032.2					37032.2	1338.07
1998	33.3	35337	34315	32328	33841	39891	41498	42199	42737	38269	35995	36001	38284		35298.7	34276.7	32289.7	33802.7	39852.7	41459.7	42160.7	42698.7	38230.7	35956.7	35962.7	38245.7	33916.9	41542.9	37098.9					37098.9	1315.51
2001	33.35	35350	34299	32155	33748	39874	41512	42208	42650	38277	35773	35884	38329		35311.7	34260.7	32116.7	33709.7	39835.7	41473.7	42169.7	42611.7	38238.7	35734.7	35845.7	38290.7	33849.7	41522.7	37027.4					37027.4	1429.53
2004	33.4	35243	34148	32256	33801	39768	41579	42199	42701	38287	35884	36103	38291		35204.7	34109.7	32217.7	33762.7	39729.7	41540.7	42160.7	42662.7	38248.7	35845.7	36064.7	38252.7	33823.7	41523.4	37102.9					37102.9	1328.32
2007	33.45	35277	34284	32323	33903	39910	41506	42244	42694	38286	35903	35919	38333		35238.7	34245.7	32284.7	33864.7	39871.7	41467.7	42205.7	42655.7	38247.7	35864.7	35880.7	38294.7	33908.4	41550.2	37071.9					37071.9	1384.92
2010	33.5	35281	34267	32197	33594	39922	41708	42260	42520	38333	36040	35987	38443		35242.7	34228.7	32158.7	33555.7	39883.7	41669.7	42221.7	42481.7	38294.7	36001.7	35948.7	38404.7	33796.4	41564.2	37162.4					37162.4	1371.82
2013	33.55	35254	34263	32347	33704	39964	41550	42247	42721	38321	35939	36136	38354		35215.7	34224.7	32308.7	33665.7	39925.7	41511.7	42208.7	42682.7	38282.7	35900.7	36097.7	38315.7	33853.7	41582.2	37149.2					37149.2	1330.41
2016	33.6	35446	34323	32242	33910	39942	41654	42294	42719	38212	35939	35841	38317		35407.7	34284.7	32203.7	33871.7	39903.7	41615.7	42255.7	42680.7	38173.7	35900.7	35802.7	38278.7	33941.9	41613.9	37038.9					37038.9	1372.17
2019	33.65	35337	34250	32188	33808	39834	41709	42186	42870	38343	36029	36079	38243		35298.7	34211.7	32149.7	33769.7	39795.7	41670.7	42147.7	42831.7	38304.7	35990.7	36040.7	38204.7	33857.4	41611.4	37135.2					37135.2	1293.49
2022	33.7	35321	34374	32191	33762	39889	41594	42189	42771	38484	35972	36042	38514		35282.7	34335.7	32152.7	33723.7	39850.7	41555.7	42150.7	42732.7	38445.7	35933.7	36003.7	38475.7	33873.7	41572.4	37214.7					37214.7	1439.09
2025	33.75	35430	34302	32365	33935	39885	41657	42349	42839	38489	36035	36151	38489		35391.7	34263.7	32326.7	33896.7	39846.7	41618.7	42310.7	42800.7	38450.7	35996.7	36112.7	38450.7	33969.7	41644.2	37252.7					37252.7	1384.14
2028	33.8	35532	34361	32392	33858	40036	41614	42297	43005	38401	36005	35976	38374		35493.7	34322.7	32353.7	33819.7	39997.7	41575.7	42258.7	42966.7	38362.7	35966.7	35937.7	38335.7	33997.4	41699.7	37150.7					37150.7	1384
2031	33.85	35360	34403	32420	33950	39907	41703	42358	42808	38422	36079	36217	38462		35321.7	34364.7	32381.7	33911.7	39868.7	41664.7	42319.7	42769.7	38383.7	36040.7	36178.7	38423.7	33994.9	41655.7	37256.7					37256.7	1325.74
2034	33.9	35604	34424	32395	33908	39982	41873	42430	42827	38423	36074	36125	38490		35565.7	34385.7	32356.7	33869.7	39943.7	41834.7	42391.7	42788.7	38384.7	36035.7	36086.7	38451.7	34044.4	41739.7	37239.7					37239.7	1361.25
2037	33.95	35402	34429	32494	33791	39993	41764	42264	42831	38553	36161	36254	38398		35363.7	34390.7	32455.7	33752.7	39954.7	41725.7	42225.7	42792.7	38514.7	36122.7	36215.7	38359.7	33990.7	41674.7	37303.2					37303.2	1311.51
2040	34	35366	34506	32353	33854	40113	41553	42349	42739	38493	36039	36130	38430		35327.7	34467.7	32314.7	33815.7	40074.7	41514.7	42310.7	42700.7	38454.7	36000.7	36091.7	38391.7	33981.4	41650.2	37234.7					37234.7	1373.11
2043	34.05	35611	34480	32463	34090	40096	41893	42298	43048	38476	35996	36106	38454		35572.7	34441.7	32424.7	34051.7	40057.7	41854.7	42259.7	43009.7	38437.7	35957.7	36067.7	38415.7	34122.7	41795.4	37219.7					37219.7	1394.48
2046	34.1	35442	34288	32471	33889	40044	41815	42558	42974	38616	36039	36246	38597		35403.7	34249.7	32432.7	33850.7	40005.7	41776.7	42519.7	42935.7	38577.7	36000.7	36207.7	38558.7	33984.2	41809.4	37336.2					37336.2	1425.12
2049	34.15	35603	34476	32455	34063	40070	41960	42474	42864	38636	36389	36326	38519		35564.7	34437.7	32416.7	34024.7	40031.7	41921.7	42435.7	42825.7	38597.7	36350.7	36287.7	38480.7	34110.9	41803.7	37429.2					37429.2	1282.87
2052	34.2	35602	34550	32455	33985	39950	41877	42527	42888	38365	36135	36155	38508		35563.7	34511.7	32416.7	33946.7	39911.7	41838.7	42488.7	42849.7	38326.7	36096.7	36116.7	38469.7	34109.7	41772.2	37252.4					37252.4	1324.31
2055	34.25	35571	34452	32415	33910	40213	41935	42516	42881	38396	36284	36274	38639		35532.7	34413.7	32376.7	33871.7	40174.7	41896.7	42477.7	42842.7	38357.7	36245.7	36235.7	38600.7	34048.7	41847.9	37359.9					37359.9	1296.21
2058	34.3	35444	34453	32478	34043	40061	41994	42644	43050	38341	36124	36204	38592		35405.7	34414.7	32439.7	34004.7	40022.7	41955.7	42605.7	43011.7	38302.7	36085.7	36165.7	38553.7	34066.2	41898.9	37276.9					37276.9	1333.69
2061	34.35	35501	34488	32586	34192	40227	41831	42581	43032	38607	36221	36255	38606		35462.7	34449.7	32547.7	34153.7	40188.7	41792.7	42542.7	42993.7	38568.7	36182.7	36216.7	38567.7	34153.4	41879.4	37383.9					37383.9	1367.52
2064	34.4	35759	34602	32642	33910	40103	42021	42448	42952	38622	36353	36336	38638		35720.7	34563.7	32603.7	33871.7	40064.7	41982.7	42409.7	42913.7	38583.7	36314.7	36297.7	38599.7	34189.9	41842.7	37448.9					37448.9	1319.57
2067	34.45	35524	34670	32540	34215	40001	42074	42523	43015	38679	36086	36295	38585		35485.7	34631.7	32501.7	34176.7	39962.7	42035.7	42484.7	42976.7	38640.7	36047.7	36256.7	38546.7	34198.9	41864.9	37372.9					37372.9	1412.7
2070	34.5	35626	34573	32467	33971	40221	42011	42407	43044	38712	36361	36390	38526		35587.7	34534.7	32428.7	33932.7	40182.7	41972.7	42368.7	43005.7	38673.7	36322.7	36351.7	38487.7	34120.9	41882.4	37458.9					37458.9	1297.56
2073	34.55	35562	34660	32541	33982	40203	41901	42448	42836	38280	36159	36322	38744		35523.7	34621.7	32502.7	33943.7	40164.7	41862.7	42409.7	42797.7	38241.7	36120.7	36283.7	38705.7	34147.9	41808.7	37337.9					37337.9	1326.73
2076	34.6	35670	34686	32486	34147	40280	41894	42488	42963	38689	36297	36192	38592		35631.7	34647.7	32447.7	34108.7	40241.7	41855.7	42449.7	42924.7	38650.7	36258.7	36153.7	38553.7	34208.9	41867.9	37404.2					37404.2	1384.56
2079	34.65	35746	34623	32692	34053	40294	41937	42644	43011	38559	36171	36265	38564		35707.7	34584.7	32653.7	34014.7	40255.7	41898.7	42605.7	42972.7	38520.7	36132.7	36226.7	38525.7	34240.2	41933.2	37351.4					37351.4	1353.57
2082	34.7	35702	34533	32543	34152	40143	41845	42623	43120	38540	36184	36457	38622		35663.7	34494.7	32504.7	34113.7	40104.7	41806.7	42584.7	43081.7	38501.7	36145.7	36418.7	38583.7	34194.2	41894.4	37412.4					37412.4	1310.28
2085	34.75	35728	34763	32650	34341	40371	42037	42743	43331	38466	36248	36289	38672		35689.7	34724.7	32611.7	34302.7	40332.7	41998.7	42704.7	43292.7	38427.7	36209.7	36250.7	38633.7	34332.2	42082.2	37380.4					37380.4	1330.96
2088	34.8	35823	34525	32734	34314	40452	41928	42713	43222	38644	36365	36317	38711		35784.7	34486.7	32695.7	34275.7	40413.7	41889.7	42674.7	43183.7	38605.7	36326.7	36278.7	38672.7	34310.7	42040.4	37470.9					37470.9	1349.4
2091	34.85	35718	34599	32757	34163	40184	42017	42845	43070	38734	36300	36357	38657		35679.7	34560.7	32718.7	34124.7	40145.7	41978.7	42806.7	43031.7	38695.7	36261.7	36318.7	38618.7	34270.9	41990.7	37473.7					37473.7	1367.15
2094	34.9	35761	34909	32699	34241	40423	42101	42644	43009	38668	36292	36462	38569		35722.7	34870.7	32660.7	34202.7	40384.7	42062.7	42605.7	42970.7	38629.7	36253.7	36423.7	38530.7	34364.2	42005.9	37459.4					37459.4	1296.62
2097	34.95	35691	34867	32594	34296	40389	42168	42662	43278	38548	36261	36530	38566		35652.7	34828.7	32555.7	34257.7	40350.7	42129.7	42623.7	43239.7	38509.7	36222.7	36491.7	38527.7	34323.7	42085.9	37437.9					37437.9	1252.79
2100	35	35916	34785	32746	34287	40369	42003	42580	43237	38763	36432	36533	38593		35877.7	34746.7	32707.7	34248.7	40330.7	41964.7	42541.7	43198.7	38724.7	36393.7	36494.7	38554.7	34395.2	42008.9	37541.9					37541.9	1270.14
2103	35.05	35673	34691	32848	34278	40169	42155	42707	43089	38835	36512	36587	38703		35634.7	34652.7	32809.7	34239.7	40130.7	42116.7	42668.7	43050.7	38796.7	36473.7	36548.7	38664.7	34334.2	41991.7	37620.9					37620.9	1282.93
2106	35.1	35784	34681	32774	34173	40391	42254	42842	43253	38696	36367	36419	38911		35745.7	34642.7	32735.7	34134.7	40352.7	42215.7	42803.7	43214.7	38657.7	36328.7	36380.7	38872.7	34314.7	42146.7	37559.9					37559.9	1394.63
2109	35.15	35938	34835	32721	34240	40234	42029	42737	43175	38713	36364	36496	38794		35899.7	34796.7	32682.7	34201.7	40195.7	41990.7	42698.7	43136.7	38674.7	36325.7	36457.7	38755.7	34395.2	42005.4	37553.4					37553.4	1342.96
2112	35.2	35837	34811	32743	34436	40450	42120	42803	43181	38695	36441	36517	38699		35798.7	34772.7	32704.7	34397.7	40411.7	42081.7	42764.7	43142.7	38656.7	36402.7	36478.7	38660.7	34418.4	42100.2	37549.7					37549.7	1280.94
2115	35.25	35963	34832	32841	34418	40442	42292	42703	43184	38765	36233	36569	38882		35924.7	34793.7	32802.7	34379.7	40403.7	42253.7	42664.7	43145.7	38726.7	36194.7	36530.7	38843.7	34475.2	42116.9	37573.9					37573.9	1406.15
2118	35.3	35896	34782	32753	34345	40460	42217	42837	43260	38680	36479	36440	38817		35857.7	34743.7	32714.7	34306.7	40421.7	42178.7	42798.7	43221.7	38641.7	36440.7	36401.7	38778.7	34405.7	42155.2	37565.7					37565.7	1322.83
2121	35.35	35845	34860	32793	34342	40458	42096	42797	43378	38936	36497	36556	38772		35806.7	34821.7	32754.7	34303.7	40419.7	42057.7	42758.7	43339.7	38897.7	36458.7	36517.7	38733.7	34421.7	42143.9	37651.9					37651.9	1345.67
2124	35.4	35845	34939	32869	34224	40461	42161	42788	43311	38947	36331	36418	38868		35806.7	34900.7	32830.7	34185.7	40422.7	42122.7	42749.7	43272.7	38908.7	36292.7	36379.7	38829.7	34430.9	42141.9	37602.7					37602.7	1463.21
2127	35.45	36000	34849	32747	34449	40361	42166	42951	43230	38831	36463	36609	38841		35961.7	34810.7	32708.7	34410.7	40322.7	42127.7	42912.7	43191.7	38792.7	36424.7	36570.7	38802.7	34472.9	42138.7	37647.7					37647.7	1329.25
2130	35.5	36026	34798	32878	34401	40528	42287	42903	43108	38897	36461	36592	38915		35987.7	34759.7	32839.7	34362.7	40489.7	42248.7	42864.7	43069.7	38858.7	36422.7	36553.7	38876.7	34487.4	42168.2	37677.9					37677.9	1374.87
2133	35.55	35913	34953	32875	34313	40360	42113	42691	43373	38900	36611	36572	38757		35874.7	34914.7	32836.7	34274.7	40321.7	42074.7	42652.7	43334.7	38861.7	36572.7	36533.7	38718.7	34475.2	42095.9	37671.7					37671.7	1292.95
2136	35.6	35904	34951	32895	34550	40333	42327	42996	43366	39056	36462	36497	38866		35865.7	34912.7	32856.7	34511.7	40294.7	42288.7	42957.7	43327.7	39017.7	36423.7	36458.7	38827.7	34536.7	42217.2	37681.9					37681.9	1434.86
2139	35.65	35992	34815	32940	34476	40457	42151	42801	43489	39054	36529	36582	38948		35953.7	34776.7	32901.7	34437.7	40418.7	42112.7	42762.7	43450.7	39015.7	36490.7	36543.7	38909.7	34517.4	42186.2	37739.9					37739.9	1412.74
2142	35.7	35997	35067	32846	34362	40409	42202	42845	43453	39033	36449	36640	38959		35958.7	35028.7	32807.7	34323.7	40370.7	42163.7	42806.7	43414.7	38994.7	36410.7	36601.7	38920.7	34529.7	42188.9	37731.9					37731.9	1417.84
2145	35.75	36006	34919	32860	34414	40638	42386	42948	43363	38983	36565	36707	38918		35967.7	34880.7	32821.7	34375.7	40599.7	42347.7	42909.7	43324.7	38944.7	36526.7	36668.7	38879.7	34511.4	42295.4	37754.9					37754.9	1337.8
2148	35.8	35973	35035	32884	34450	40539	42386	42938	43355	38837	36618	36576	38930		35934.7	34996.7	32845.7	34411.7	40500.7	42347.7	42899.7	43316.7	38798.7	36579.7	36537.7	38891.7	34547.2	42266.2	37701.9					37701.9	1320.77
2151	35.85	35940	34976	32848	34619	40488	42465	43028	43450	38941	36548	36667	38927		35901.7	34937.7	32809.7	34580.7	40449.7	42426.7	42989.7	43411.7	38902.7	36509.7	36628.7	38888.7	34557.4	42319.4	37732.4					37732.4	1344.1
2154	35.9	36191	35085	32902	34561	40564	42338	43029	43388	38955	36676	36685	38984		36152.7	35046.7	32863.7	34522.7	40525.7	42299.7	42990.7	43349.7	38916.7	36637.7	36646.7	38945.7	34646.4	42291.4	37786.7					37786.7	1321.61
2157	35.95	35961	35103	32938	34564	40569	42327	42994	43553	38981	36734	36658	39059		35922.7	35064.7	32899.7	34525.7	40530.7	42288.7	42955.7	43514.7	38942.7	36695.7	36619.7	39020.7	34603.2	42322.4	37819.7					37819.7	1342.5
2160	36	36148	35032	32981	34534	40488	42310	42839	43536	39039	36617	36829	38941		36109.7	34993.7	32942.7	34495.7	40449.7	42271.7	42800.7	43497.7	39000.7	36578.7	36790.7	38902.7	34635.4	42254.9	37818.2					37818.2	1312.32
2163	36.05	36148	35041	33112	34442	40688	42402	42968	43419	39025	36637	36646	38845		36109.7	35002.7	33073.7	34403.7	40649.7	42363.7	42929.7	43380.7	38986.7	36598.7	36607.7	38806.7	34647.4	42330.9	37749.9					37749.9	1326.2
2166	36.1	36145	35036	33103	34541	40514	42410	43033	43357	38991	36714	36893	38884		36106.7	34997.7	33064.7	34502.7	40475.7	42371.7	42994.7	43318.7	38952.7	36675.7	36854.7	38845.7	34667.9	42290.2	37832.2					37832.2	1235
2169	36.15	36075	35162	33024	34648	40724	42436	43180	43406	39047	36477	36660	39211		36036.7	35123.7	32985.7	34609.7	40685.7	42397.7	43141.7	43367.7	39008.7	36438.7	36621.7	39172.7	34688.9	42398.2	37810.4					37810.4	1481.71
2172	36.2	36114	35136	33005	34550	40639	42237	42958	43525	39052	36659	36717	39019		36075.7	35097.7	32966.7	34511.7	40600.7	42198.7	42919.7	43486.7	39013.7	36620.7	36678.7	38980.7	34662.9	42301.4	37823.4					37823.4	1355.6
2175	36.25	36025	35119	32986	34583	40583	42467	42988	43495	39026	36633	36791	39126		35986.7	35080.7	32947.7	34544.7	40544.7	42428.7	42949.7	43456.7	38987.7	36594.7	36752.7	39087.7	34639.9	42344.9	37855.7					37855.7	1366.99
2178	36.3	36204	35089	32984	34565	40690	42609	43057	43432	39175	36700	36982	39010		36165.7	35050.7	32945.7	34526.7	40651.7	42570.7	43018.7	43393.7	39136.7	36661.7	36943.7	38971.7	34672.2	42408.7	37928.4					37928.4	1306.73
2181	36.35	36159	35139	32980	34683	40800	42359	43153	43583	39158	36740	36746	39050		36120.7	35100.7	32941.7	34644.7	40761.7	42320.7	43114.7	43544.7	39119.7	36701.7	36707.7	39011.7	34701.9	42435.4	37885.2					37885.2	1363.84
2184	36.4	36180	35069	33087	34628	40708	42610	43062	43672	39179	36734	36712	39097		36141.7	35030.7	33048.7	34589.7	40669.7	42571.7	43023.7	43633.7	39140.7	36695.7	36673.7	39058.7	34702.7	42474.7	37892.2					37892.2	1394.73
2187	36.45	36098	35285	33193	34699	40701	42367	43081	43678	39136	36701	36924	39011		36059.7	35246.7	33154.7	34660.7	40662.7	42328.7	43042.7	43639.7	39097.7	36662.7	36885.7	38972.7	34780.4	42418.4	37904.7					37904.7	1309.55
2190	36.5	36202	35197	33193	34514	40685	42490	42875	43589	39306	36664	36968	39220		36163.7	35158.7	33154.7	34475.7	40646.7	42451.7	42836.7	43550.7	39267.7	36625.7	36929.7	39181.7	34738.2	42371.4	38001.2					38001.2	1418.65
2193	36.55	36144	35216	33036	34809	40771	42392	43180	43552	39156	36717	36936	38977		36105.7	35177.7	32997.7	34770.7	40732.7	42353.7	43141.7	43513.7	39117.7	36678.7	36897.7	38938.7	34762.9	42435.4	37908.2					37908.2	1298.41
2196	36.6	36340	35255	33118	34670	40726	42543	43242	43629	39225	36649	36946	39034		36301.7	35216.7	33079.7	34631.7	40687.7	42504.7	43203.7	43590.7	39186.7	36610.7	36907.7	38995.7	34807.4	42496.7	37925.2					37925.2	1354.08
2199	36.65	36109	35239	33105	34639	40625	42556	43257	43671	39194	36671	37012	38954		36070.7	35200.7	33066.7	34600.7	40586.7	42517.7	43218.7	43632.7	39155.7	36632.7	36973.7	38915.7	34734.7	42488.9	37919.4					37919.4	1300.13
2202	36.7	36204	35238	33141	34739	40891	42700	43210	43594	39129	36793	36880	38909		36165.7	35199.7	33102.7	34700.7	40852.7	42661.7	43171.7	43555.7	39090.7	36754.7	36841.7	38870.7	34792.2	42560.4	37889.4					37889.4	1263.76
2205	36.75	36131	35279	33056	34758	40849	42681	43328	43634	39226	36807	36910	39169		36092.7	35240.7	33017.7	34719.7	40810.7	42642.7	43289.7	43595.7	39187.7	36768.7	36871.7	39130.7	34767.7	42584.7	37989.7					37989.7	1351.28
2208	36.8	36229	35289	33023	34679	40859	42548	43319	43765	39180	36823	36900	39140		36190.7	35250.7	32984.7	34640.7	40820.7	42509.7	43280.7	43726.7	39141.7	36784.7	36861.7	39101.7	34766.7	42584.4	37972.4					37972.4	1327.51
2211	36.85	36409	35395	33284	34714	40872	42648	43140	43654	39317	36750	36954	39198		36370.7	35356.7	33245.7	34675.7	40833.7	42609.7	43101.7	43615.7	39278.7	36711.7	36915.7	39159.7	34912.2	42540.2	38016.4					38016.4	1392.16
2214	36.9	36258	35326	33176	34556	40803	42760	43370	43701	39116	36800	36964	39006		36219.7	35287.7	33137.7	34517.7	40764.7	42721.7	43331.7	43662.7	39077.7	36761.7	36925.7	38967.7	34790.7	42620.2	37933.2					37933.2	1260.63
2217	36.95	36444	35334	33285	34813	40920	42677	43209	43482	39234	36922	36935	39044		36405.7	35295.7	33246.7	34774.7	40881.7	42638.7	43170.7	43443.7	39195.7	36883.7	36896.7	39005.7	34930.7	42533.7	37995.4					37995.4	1278.6
2220	37	36402	35218	33241	34810	40915	42525	43312	43728	39302	36778	36937	39067		36363.7	35179.7	33202.7	34771.7	40876.7	42486.7	43273.7	43689.7	39263.7	36739.7	36898.7	39028.7	34879.4	42581.7	37982.7					37982.7	1348.48
2223	37.05	36198	35185	33255	34757	40782	42482	43271	43720	39331	36871	36931	39195		36159.7	35146.7	33216.7	34718.7	40743.7	42443.7	43232.7	43681.7	39292.7	36832.7	36892.7	39156.7	34810.4	42525.4	38043.7					38043.7	1365.05
2226	37.1	36255	35220	33122	34677	40773	42569	43303	43819	39345	36818	37000	39222		36216.7	35181.7	33083.7	34638.7	40734.7	42530.7	43264.7	43780.7	39306.7	36779.7	36961.7	39183.7	34780.2	42577.7	38057.9					38057.9	1373.85
2229	37.15	36299	35378	33364	34761	40919	42595	43461	43721	39366	36945	36849	39105		36260.7	35339.7	33325.7	34722.7	40880.7	42556.7	43422.7	43682.7	39327.7	36906.7	36810.7	39066.7	34912.2	42635.7	38027.9					38027.9	1354.9
2232	37.2	36316	35476	33288	34821	40987	42732	43340	43757	39284	37039	37011	39250		36277.7	35437.7	33249.7	34782.7	40948.7	42693.7	43301.7	43718.7	39245.7	37000.7	36972.7	39211.7	34936.9	42665.7	38107.7					38107.7	1294.54
2235	37.25	36301	35370	33257	34791	40890	42588	43159	43662	39318	36856	36884	39153		36262.7	35331.7	33218.7	34752.7	40851.7	42549.7	43120.7	43623.7	39279.7	36817.7	36845.7	39114.7	34891.4	42536.4	38014.4					38014.4	1367.43
2238	37.3	36413	35301	33371	34877	40814	42742	43470	43934	39468	36927	37143	39219		36374.7	35262.7	33332.7	34838.7	40775.7	42703.7	43431.7	43895.7	39429.7	36888.7	37104.7	39180.7	34952.2	42701.7	38150.9					38150.9	1339.59
2241	37.35	36372	35267	33326	34785	41058	42813	43421	43793	39590	36989	36977	39137		36333.7	35228.7	33287.7	34746.7	41019.7	42774.7	43382.7	43754.7	39551.7	36950.7	36938.7	39098.7	34899.2	42732.9	38134.9					38134.9	1386.78
2244	37.4	36328	35297	33342	34988	40869	42629	43517	43791	39283	37000	37086	39175		36289.7	35258.7	33303.7	34949.7	40830.7	42590.7	43478.7	43752.7	39244.7	36961.7	37047.7	39136.7	34950.4	42663.2	38097.7					38097.7	1263.35
2247	37.45	36573	35421	33268	34839	41086	42816	43415	43668	39271	36958	37010	39343		36534.7	35382.7	33229.7	34800.7	41047.7	42777.7	43376.7	43629.7	39232.7	36919.7	36971.7	39304.7	34986.9	42707.9	38107.2					38107.2	1341.67
2250	37.5	36573	35277	33373	34822	40945	42697	43519	43796	39313	36841	37213	39160		36534.7	35238.7	33334.7	34783.7	40906.7	42658.7	43480.7	43757.7	39274.7	36802.7	37174.7	39121.7	34972.9	42700.9	38093.4					38093.4	1286.18
2253	37.55	36500	35570	33325	34840	40813	42694	43315	43843	39415	36899	37219	39255		36461.7	35531.7	33286.7	34801.7	40774.7	42655.7	43276.7	43804.7	39376.7	36860.7	37180.7	39216.7	35020.4	42627.9	38158.7					38158.7	1322.14
2256	37.6	36489	35358	33432	34832	40914	42745	43455	43853	39413	36903	37128	39293		36450.7	35319.7	33393.7	34793.7	40875.7	42706.7	43416.7	43814.7	39374.7	36864.7	37089.7	39254.7	34989.4	42703.4	38145.9					38145.9	1353.57
2259	37.65	36422	35479	33518	35100	40900	42836	43476	43857	39315	36913	37034	39268		36383.7	35440.7	33479.7	35061.7	40861.7	42797.7	43437.7	43818.7	39276.7	36874.7	36995.7	39229.7	35091.4	42728.9	38094.2					38094.2	1339.35
2262	37.7	36499	35378	33500	35113	40961	42742	43417	43965	39311	36967	37206	39311		36460.7	35339.7	33461.7	35074.7	40922.7	42703.7	43378.7	43926.7	39272.7	36928.7	37167.7	39272.7	35084.2	42732.9	38160.4					38160.4	1288.02
2265	37.75	36409	35462	33379	34857	41110	42715	43416	43888	39567	37030	37211	39302		36370.7	35423.7	33340.7	34818.7	41071.7	42676.7	43377.7	43849.7	39528.7	36991.7	37172.7	39263.7	34988.4	42743.9	38239.2					38239.2	1342.4
2268	37.8	36522	35473	33485	35062	41185	42794	43557	43883	39437	37121	37155	39353		36483.7	35434.7	33446.7	35023.7	41146.7	42755.7	43518.7	43844.7	39398.7	37082.7	37116.7	39314.7	35097.2	42816.4	38228.2					38228.2	1303.6
2271	37.85	36650	35484	33517	35063	40918	42966	43448	43954	39453	36834	37214	39348		36611.7	35445.7	33478.7	35024.7	40879.7	42927.7	43409.7	43915.7	39414.7	36795.7	37175.7	39309.7	35140.2	42783.2	38173.9					38173.9	1381.48
2274	37.9	36532	35578	33444	35059	41076	42907	43495	43940	39433	37122	37052	39298		36493.7	35539.7	33405.7	35020.7	41037.7	42868.7	43456.7	43901.7	39394.7	37083.7	37013.7	39259.7	35114.9	42816.2	38187.9					38187.9	1316.96
2277	37.95	36590	35606	33497	35007	40883	42820	43495	43871	39596	37091	37260	39197		36551.7	35567.7	33458.7	34968.7	40844.7	42781.7	43456.7	43832.7	39557.7	37052.7	37221.7	39158.7	35136.7	42728.9	38247.7					38247.7	1294.44
2280	38	36508	35543	33594	35123	41234	42894	43492	43969	39661	37132	36983	39448		36469.7	35504.7	33555.7	35084.7	41195.7	42855.7	43453.7	43930.7	39622.7	37093.7	36944.7	39409.7	35153.7	42858.9	38267.7					38267.7	1445.54
2283	38.05	36604	35555	33403	35011	41007	42898	43424	44109	39495	37075	37288	39426		36565.7	35516.7	33364.7	34972.7	40968.7	42859.7	43385.7	44070.7	39456.7	37036.7	37249.7	39387.7	35104.9	42821.2	38282.7					38282.7	1318.95
2286	38.1	36629	35560	33470	35085	41144	42733	43377	44043	39629	37090	37154	39416		36590.7	35521.7	33431.7	35046.7	41105.7	42694.7	43338.7	44004.7	39590.7	37051.7	37115.7	39377.7	35147.7	42785.9	38283.9					38283.9	1388.9
2289	38.15	36590	35471	33579	35275	41017	42988	43550	44141	39570	37152	37198	39473		36551.7	35432.7	33540.7	35236.7	40978.7	42949.7	43511.7	44102.7	39531.7	37113.7	37159.7	39434.7	35190.4	42885.7	38309.9					38309.9	1355.46
2292	38.2	36569	35673	33444	35120	41201	43171	43476	44084	39706	37106	37311	39518		36530.7	35634.7	33405.7	35081.7	41162.7	43132.7	43437.7	44045.7	39667.7	37067.7	37272.7	39479.7	35163.2	42944.7	38371.9					38371.9	1392.3
2295	38.25	36661	35688	33527	35019	41220	43096	43595	44085	39515	37263	37342	39458		36622.7	35649.7	33488.7	34980.7	41181.7	43057.7	43556.7	44046.7	39476.7	37224.7	37303.7	39419.7	35185.4	42960.7	38356.2					38356.2	1261.56
2298	38.3	36594	35643	33500	35084	41117	42887	43671	43916	39661	37132	37241	39512		36555.7	35604.7	33461.7	35045.7	41078.7	42848.7	43632.7	43877.7	39622.7	37093.7	37202.7	39473.7	35166.9	42859.4	38348.2					38348.2	1387.69
2301	38.35	36750	35641	33591	35192	41070	42954	43399	44044	39533	37242	37402	39524		36711.7	35602.7	33552.7	35153.7	41031.7	42915.7	43360.7	44005.7	39494.7	37203.7	37363.7	39485.7	35255.2	42828.4	38386.9					38386.9	1275.6
2304	38.4	36712	35577	33612	35122	41117	43115	43560	44002	39698	37133	37239	39381		36673.7	35538.7	33573.7	35083.7	41078.7	43076.7	43521.7	43963.7	39659.7	37094.7	37200.7	39342.7	35217.4	42910.2	38324.4					38324.4	1365.63
2307	38.45	36836	35776	33540	35177	41174	43123	43677	44328	39715	37169	37210	39338		36797.7	35737.7	33501.7	35138.7	41135.7	43084.7	43638.7	44289.7	39676.7	37130.7	37171.7	39299.7	35293.9	43037.2	38319.7					38319.7	1358.12
2310	38.5	36583	35737	33667	35135	41256	43089	43602	44123	39733	37282	37243	39484		36544.7	35698.7	33628.7	35096.7	41217.7	43050.7	43563.7	44084.7	39694.7	37243.7	37204.7	39445.7	35242.2	42979.2	38397.2					38397.2	1358.37
2313	38.55	36670	35684	33702	35308	41255	43047	43609	44088	39751	37229	37277	39477		36631.7	35645.7	33663.7	35269.7	41216.7	43008.7	43570.7	44049.7	39712.7	37190.7	37238.7	39438.7	35302.7	42961.4	38395.2					38395.2	1367.85
2316	38.6	36758	35753	33567	35234	41144	43098	43541	44127	39659	37227	37340	39638		36719.7	35714.7	33528.7	35195.7	41105.7	43059.7	43502.7	44088.7	39620.7	37188.7	37301.7	39599.7	35289.7	42939.2	38427.7					38427.7	1366.24
2319	38.65	36622	35749	33604	35152	41266	42789	43673	44172	39609	37153	37289	39410		36583.7	35710.7	33565.7	35113.7	41227.7	42750.7	43634.7	44133.7	39570.7	37114.7	37250.7	39371.7	35243.4	42936.7	38326.9					38326.9	1324.93
2322	38.7	36723	35681	33643	35139	41125	43044	43535	44143	39823	37054	37329	39479		36684.7	35642.7	33604.7	35100.7	41086.7	43005.7	43496.7	44104.7	39784.7	37015.7	37290.7	39440.7	35258.2	42923.4	38382.9					38382.9	1431.33
2325	38.75	36947	35802	33627	35178	41305	43036	43592	44177	39677	37121	37425	39292		36908.7	35763.7	33588.7	35139.7	41266.7	42997.7	43553.7	44138.7	39638.7	37082.7	37386.7	39253.7	35350.2	42989.2	38340.4					38340.4	1292.42
2328	38.8	36721	35776	33636	35399	41478	43023	43682	43929	39737	37255	37456	39423		36682.7	35737.7	33597.7	35360.7	41439.7	42984.7	43643.7	43890.7	39698.7	37216.7	37417.7	39384.7	35344.7	42989.7	38429.4					38429.4	1293.3
2331	38.85	36720	35817	33720	35149	41405	42975	43581	44202	39819	37260	37352	39562		36681.7	35778.7	33681.7	35110.7	41366.7	42936.7	43542.7	44163.7	39780.7	37221.7	37313.7	39523.7	35313.2	43002.4	38459.9					38459.9	1381.19
2334	38.9	36786	35763	33698	35256	41348	43133	43808	44096	39855	37183	37423	39450		36747.7	35724.7	33659.7	35217.7	41309.7	43094.7	43769.7	44057.7	39816.7	37144.7	37384.7	39411.7	35337.4	43057.9	38439.4					38439.4	1370.03
2337	38.95	36927	35714	33585	35396	41387	43071	43793	44152	39656	37253	37365	39438		36888.7	35675.7	33546.7	35357.7	41348.7	43032.7	43754.7	44113.7	39617.7	37214.7	37326.7	39399.7	35367.2	43062.4	38389.7					38389.7	1295.98
2340	39	36827	35821	33752	35383	41355	43143	43810	44140	39655	37376	37564	39384		36788.7	35782.7	33713.7	35344.7	41316.7	43104.7	43771.7	44101.7	39616.7	37337.7	37525.7	39345.7	35407.4	43073.7	38456.4					38456.4	1190.92
2343	39.05	36734	35771	33811	35381	41552	42998	43658	44219	39782	37335	37518	39552		36695.7	35732.7	33772.7	35342.7	41513.7	42959.7	43619.7	44180.7	39743.7	37296.7	37479.7	39513.7	35385.9	43068.4	38508.4					38508.4	1299.11
2346	39.1	36853	35735	33888	35419	41364	42931	43747	44120	39720	37230	37530	39498		36814.7	35696.7	33849.7	35380.7	41325.7	42892.7	43708.7	44081.7	39681.7	37191.7	37491.7	39459.7	35435.4	43002.2	38456.2					38456.2	1295.9
2349	39.15	36918	35811	33820	35340	41358	43213	43805	44302	39844	37338	37505	39684		36879.7	35772.7	33781.7	35301.7	41319.7	43174.7	43766.7	44263.7	39805.7	37299.7	37466.7	39645.7	35433.9	43131.2	38554.4					38554.4	1355.73
2352	39.2	36889	35920	33885	35289	41198	43263	43663	44360	39888	37298	37434	39636		36850.7	35881.7	33846.7	35250.7	41159.7	43224.7	43624.7	44321.7	39849.7	37259.7	37395.7	39597.7	35457.4	43082.7	38525.7					38525.7	1388.26
2355	39.25	37030	35805	33737	35407	41367	43214	43983	44384	39814	37354	37384	39466		36991.7	35766.7	33698.7	35368.7	41328.7	43175.7	43944.7	44345.7	39775.7	37315.7	37345.7	39427.7	35456.4	43198.7	38466.2					38466.2	1318.89
2358	39.3	36908	35886	33983	35367	41324	43120	43818	44300	39763	37431	37350	39343		36869.7	35847.7	33944.7	35328.7	41285.7	43081.7	43779.7	44261.7	39724.7	37392.7	37311.7	39304.7	35497.7	43102.2	38433.4					38433.4	1260.67
2361	39.35	36820	35976	33765	35294	41420	43076	43843	44078	39926	37379	37467	39484		36781.7	35937.7	33726.7	35255.7	41381.7	43037.7	43804.7	44039.7	39887.7	37340.7	37428.7	39445.7	35425.4	43065.9	38525.7					38525.7	1330.3
2364	39.4	37011	35874	33822	35369	41509	43230	43673	44430	39877	37281	37371	39638		36972.7	35835.7	33783.7	35330.7	41470.7	43191.7	43634.7	44391.7	39838.7	37242.7	37332.7	39599.7	35480.7	43172.2	38503.4					38503.4	1407.69
2367	39.45	36846	35835	33783	35399	41424	43271	43825	44299	39738	37470	37542	39642		36807.7	35796.7	33744.7	35360.7	41385.7	43232.7	43786.7	44260.7	39699.7	37431.7	37503.7	39603.7	35427.4	43166.4	38559.7					38559.7	1261.88
2370	39.5	36831	35983	33864	35448	41474	43113	43991	44235	39807	37459	37455	39642		36792.7	35944.7	33825.7	35409.7	41435.7	43074.7	43952.7	44196.7	39768.7	37420.7	37416.7	39603.7	35493.2	43164.9	38552.4					38552.4	1310.87
2373	39.55	36845	35976	33680	35499	41284	43232	43860	44166	39781	37400	37542	39484		36806.7	35937.7	33641.7	35460.7	41245.7	43193.7	43821.7	44127.7	39742.7	37361.7	37503.7	39445.7	35461.7	43097.2	38513.4					38513.4	1255.16
2376	39.6	36850	36052	33945	35357	41362	43193	43809	44376	39904	37571	37680	39538		36811.7	36013.7	33906.7	35318.7	41323.7	43154.7	43770.7	44337.7	39865.7	37532.7	37641.7	39499.7	35512.7	43146.7	38634.9					38634.9	1219.84
2379	39.65	37203	35835	33785	35367	41360	43221	43864	44280	39825	37345	37780	39810		37164.7	35796.7	33746.7	35328.7	41321.7	43182.7	43825.7	44241.7	39786.7	37306.7	37741.7	39771.7	35509.2	43142.9	38651.7					38651.7	1314
2382	39.7	36947	35841	34011	35357	41656	43330	43868	44384	40009	37410	37518	39697		36908.7	35802.7	33972.7	35318.7	41617.7	43291.7	43829.7	44345.7	39970.7	37371.7	37479.7	39658.7	35500.7	43271.2	38620.2					38620.2	1385.86
2385	39.75	36802	35986	33852	35414	41426	43137	43574	44442	40004	37401	37633	39635		36763.7	35947.7	33813.7	35375.7	41387.7	43098.7	43535.7	44403.7	39965.7	37362.7	37594.7	39596.7	35475.2	43106.4	38629.9					38629.9	1341.21
2388	39.8	36960	36118	34007	35515	41427	43315	43913	44347	40031	37537	37662	39549		36921.7	36079.7	33968.7	35476.7	41388.7	43276.7	43874.7	44308.7	39992.7	37498.7	37623.7	39510.7	35611.7	43212.2	38656.4					38656.4	1280.92
2391	39.85	37031	35911	34039	35384	41479	43135	43840	44232	39904	37649	37589	39773		36992.7	35872.7	34000.7	35345.7	41440.7	43096.7	43801.7	44193.7	39865.7	37610.7	37550.7	39734.7	35552.9	43133.2	38690.4					38690.4	1282.78
2394	39.9	37000	35981	33960	35531	41505	43197	43897	44410	39955	37536	37691	39731		36961.7	35942.7	33921.7	35492.7	41466.7	43158.7	43858.7	44371.7	39916.7	37497.7	37652.7	39692.7	35579.7	43213.9	38689.9					38689.9	1292
2397	39.95	36893	35976	33791	35638	41297	43402	44004	44334	40068	37461	37617	39899		36854.7	35937.7	33752.7	35599.7	41258.7	43363.7	43965.7	44295.7	40029.7	37422.7	37578.7	39860.7	35536.2	43220.9	38722.9					38722.9	1414.45
2400	40	37059	35830	33839	35622	41453	43301	43905	44564	39943	37470	37700	39701		37020.7	35791.7	33800.7	35583.7	41414.7	43262.7	43866.7	44525.7	39904.7	37431.7	37661.7	39662.7	35549.2	43267.4	38665.2					38665.2	1298.7
2403	40.05	37022	36158	33908	35537	41596	43303	43841	44533	40079	37528	37590	39672		36983.7	36119.7	33869.7	35498.7	41557.7	43264.7	43802.7	44494.7	40040.7	37489.7	37551.7	39633.7	35617.9	43279.9	38678.9					38678.9	1347.95
2406	40.1	37025	36021	33880	35478	41528	43253	43918	44578	40069	37567	37796	39867		36986.7	35982.7	33841.7	35439.7	41489.7	43214.7	43879.7	44539.7	40030.7	37528.7	37757.7	39828.7	35562.7	43280.9	38786.4					38786.4	1325.98
2409	40.15	37115	36174	34097	35685	41460	43318	43726	44405	40193	37693	37671	39624		37076.7	36135.7	34058.7	35646.7	41421.7	43279.7	43687.7	44366.7	40154.7	37654.7	37632.7	39585.7	35729.4	43188.9	38756.9					38756.9	1306.32
2412	40.2	37064	36130	33848	35599	41596	43367	44051	44526	39896	37708	37719	39779		37025.7	36091.7	33809.7	35560.7	41557.7	43328.7	44012.7	44487.7	39857.7	37669.7	37680.7	39740.7	35621.9	43346.7	38737.2					38737.2	1227.23
2415	40.25	37075	36106	34136	35576	41469	43381	43837	44401	39948	37702	37690	39706		37036.7	36067.7	34097.7	35537.7	41430.7	43342.7	43798.7	44362.7	39909.7	37663.7	37651.7	39667.7	35684.9	43233.7	38723.2					38723.2	1234.3
2418	40.3	36903	36138	34023	35738	41633	43573	43846	44474	40175	37606	37703	39750		36864.7	36099.7	33984.7	35699.7	41594.7	43534.7	43807.7	44435.7	40136.7	37567.7	37664.7	39711.7	35662.2	43343.2	38770.2					38770.2	1344.36
2421	40.35	37113	36065	34147	35565	41618	43479	44220	44670	39992	37648	37826	39830		37074.7	36026.7	34108.7	35526.7	41579.7	43440.7	44181.7	44631.7	39953.7	37609.7	37787.7	39791.7	35684.2	43458.4	38785.7					38785.7	1259
2424	40.4	37117	36017	34049	35652	41554	43563	44078	44532	40218	37760	37757	39820		37078.7	35978.7	34010.7	35613.7	41515.7	43524.7	44039.7	44493.7	40179.7	37721.7	37718.7	39781.7	35670.4	43393.4	38850.4					38850.4	1315.18
2427	40.45	37111	36276	34081	35523	41735	43518	43841	44486	40038	37597	37816	39861		37072.7	36237.7	34042.7	35484.7	41696.7	43479.7	43802.7	44447.7	39999.7	37558.7	37777.7	39822.7	35709.4	43356.7	38789.7					38789.7	1300.09
2430	40.5	37167	36214	33903	35655	41607	43428	43930	44717	39981	37530	37815	39813		37128.7	36175.7	33864.7	35616.7	41568.7	43389.7	43891.7	44678.7	39942.7	37491.7	37776.7	39774.7	35696.4	43382.2	38746.4					38746.4	1291.4
2433	40.55	37127	36177	34099	35604	41568	43504	44128	44325	39994	37537	37745	39820		37088.7	36138.7	34060.7	35565.7	41529.7	43465.7	44089.7	44286.7	39955.7	37498.7	37706.7	39781.7	35713.4	43342.9	38735.7					38735.7	1312.95
2436	40.6	37197	36077	34162	35609	41613	43274	43882	44676	40289	37543	37879	39899		37158.7	36038.7	34123.7	35570.7	41574.7	43235.7	43843.7	44637.7	40250.7	37504.7	37840.7	39860.7	35722.9	43322.9	38864.2					38864.2	1391.78
2439	40.65	37137	36184	34178	35775	41699	43300	44155	44799	40244	37597	37839	39951		37098.7	36145.7	34139.7	35736.7	41660.7	43261.7	44116.7	44760.7	40205.7	37558.7	37800.7	39912.7	35780.2	43449.9	38869.4					38869.4	1382.54
2442	40.7	37050	36187	34060	35599	41641	43623	44060	44361	40098	37752	37742	39798		37011.7	36148.7	34021.7	35560.7	41602.7	43584.7	44021.7	44322.7	40059.7	37713.7	37703.7	39759.7	35685.7	43382.9	38809.2					38809.2	1276.64
2445	40.75	37096	36143	34056	35590	41684	43475	44088	44501	40114	37734	37781	39819		37057.7	36104.7	34017.7	35551.7	41645.7	43436.7	44049.7	44462.7	40075.7	37695.7	37742.7	39780.7	35682.9	43398.7	38823.7					38823.7	1281.18
2448	40.8	37142	36189	34076	35798	41844	43393	44008	44687	40184	37896	37886	39897		37103.7	36150.7	34037.7	35759.7	41805.7	43354.7	43969.7	44648.7	40145.7	37857.7	37847.7	39858.7	35762.9	43444.7	38927.4					38927.4	1246.54
2451	40.85	37129	36225	34096	35635	41832	43565	44149	44587	40190	37814	37850	39827		37090.7	36186.7	34057.7	35596.7	41793.7	43526.7	44110.7	44548.7	40151.7	37775.7	37811.7	39788.7	35732.9	43494.9	38881.9					38881.9	1265.4
2454	40.9	37270	36224	33949	35500	41671	43699	44062	44589	40195	37739	37900	39845		37231.7	36185.7	33910.7	35461.7	41632.7	43660.7	44023.7	44550.7	40156.7	37700.7	37861.7	39806.7	35697.4	43466.9	38881.4					38881.4	1280.16
2457	40.95	37288	36269	34153	35627	41501	43435	44237	44584	40233	37745	37993	39881		37249.7	36230.7	34114.7	35588.7	41462.7	43396.7	44198.7	44545.7	40194.7	37706.7	37954.7	39842.7	35795.9	43400.9	38924.7					38924.7	1275.41
2460	41	37251	36269	34153	35534	41676	43637	43990	44526	40153	37712	37909	39994		37212.7	36230.7	34114.7	35495.7	41637.7	43598.7	43951.7	44487.7	40114.7	37673.7	37870.7	39955.7	35763.4	43418.9	38903.7					38903.7	1310.63
2463	41.05	37331	36360	34056	35609	41701	43613	44269	44847	40318	37795	37951	39918		37292.7	36321.7	34017.7	35570.7	41662.7	43574.7	44230.7	44808.7	40279.7	37756.7	37912.7	39879.7	35800.7	43569.2	38957.2					38957.2	1307.95
2466	41.1	37204	36278	34112	35841	41672	43665	44200	44744	40387	37779	37868	39954		37165.7	36239.7	34073.7	35802.7	41633.7	43626.7	44161.7	44705.7	40348.7	37740.7	37829.7	39915.7	35820.4	43531.9	38958.7					38958.7	1367.01
2469	41.15	37115	36269	34218	35868	41854	43502	44230	44903	40257	37930	37863	39996		37076.7	36230.7	34179.7	35829.7	41815.7	43463.7	44191.7	44864.7	40218.7	37891.7	37824.7	39957.7	35829.2	43583.9	38973.2					38973.2	1292.18
2472	41.2	37235	36345	34206	35751	41820	43697	44137	44790	40084	37803	37909	40041		37196.7	36306.7	34167.7	35712.7	41781.7	43658.7	44098.7	44751.7	40045.7	37764.7	37870.7	40002.7	35845.9	43572.7	38920.9					38920.9	1274.78
2475	41.25	37182	36268	34225	35746	41989	43499	44247	44840	40191	37714	37892	39938		37143.7	36229.7	34186.7	35707.7	41950.7	43460.7	44208.7	44801.7	40152.7	37675.7	37853.7	39899.7	35816.9	43605.4	38895.4					38895.4	1311.77
2478	41.3	37259	36364	34215	35745	41705	43649	44010	44843	40264	37775	38038	39987		37220.7	36325.7	34176.7	35706.7	41666.7	43610.7	43971.7	44804.7	40225.7	37736.7	37999.7	39948.7	35857.4	43513.4	38977.7					38977.7	1290.6
2481	41.35	37287	36357	34211	35781	41985	43661	44197	44710	40363	37843	38060	40010		37248.7	36318.7	34172.7	35742.7	41946.7	43622.7	44158.7	44671.7	40324.7	37804.7	38021.7	39971.7	35870.7	43599.9	39030.7					39030.7	1301.42
2484	41.4	37404	36440	34085	35798	41976	43491	44154	44621	40106	37762	37888	39930		37365.7	36401.7	34046.7	35759.7	41937.7	43452.7	44115.7	44582.7	40067.7	37723.7	37849.7	39891.7	35893.4	43522.2	38883.2					38883.2	1269.21
2487	41.45	37355	36339	34332	35770	41809	43561	44247	44643	40188	37975	37885	40064		37316.7	36300.7	34293.7	35731.7	41770.7	43522.7	44208.7	44604.7	40149.7	37936.7	37846.7	40025.7	35910.7	43526.7	38989.7					38989.7	1269.4
2490	41.5	37419	36305	34272	35881	41746	43564	44329	44813	40264	37787	37942	40029		37380.7	36266.7	34233.7	35842.7	41707.7	43525.7	44290.7	44774.7	40225.7	37748.7	37903.7	39990.7	35930.9	43574.7	38967.2					38967.2	1322.52
2493	41.55	37306	36277	34278	35736	41682	43678	44305	44821	40346	37777	37959	39951		37267.7	36238.7	34239.7	35697.7	41643.7	43639.7	44266.7	44782.7	40307.7	37738.7	37920.7	39912.7	35860.9	43583.2	38969.9					38969.9	1328.56
2496	41.6	37460	36575	34226	35841	42037	43827	44464	44791	40417	37911	38198	40049		37421.7	36536.7	34187.7	35802.7	41998.7	43788.7	44425.7	44752.7	40378.7	37872.7	38159.7	40010.7	35987.2	43741.4	39105.4					39105.4	1272.11
2499	41.65	37444	36485	34213	35776	41858	43736	44311	44686	40414	37986	37844	40076		37405.7	36446.7	34174.7	35737.7	41819.7	43697.7	44272.7	44647.7	40375.7	37947.7	37805.7	40037.7	35941.2	43609.4	39041.7					39041.7	1353.53
2502	41.7	37334	36477	34239	35838	41745	43582	44395	44686	40434	37842	38050	40113		37295.7	36438.7	34200.7	35799.7	41706.7	43543.7	44356.7	44647.7	40395.7	37803.7	38011.7	40074.7	35933.7	43563.7	39071.4					39071.4	1352.83
2505	41.75	37244	36373	34319	35946	42099	43755	44242	44964	40256	38007	37966	40126		37205.7	36334.7	34280.7	35907.7	42060.7	43716.7	44203.7	44925.7	40217.7	37968.7	37927.7	40087.7	35932.2	43726.7	39050.4					39050.4	1273.98
2508	41.8	37437	36432	34249	35817	41829	43711	44226	44980	40488	37952	38111	40019		37398.7	36393.7	34210.7	35778.7	41790.7	43672.7	44187.7	44941.7	40449.7	37913.7	38072.7	39980.7	35945.4	43648.2	39104.2					39104.2	1298.71
2511	41.85	37456	36539	34335	35989	41936	43636	44233	44866	40494	37975	38079	40148		37417.7	36500.7	34296.7	35950.7	41897.7	43597.7	44194.7	44827.7	40455.7	37936.7	38040.7	40109.7	36041.4	43629.4	39135.7					39135.7	1332.63
2514	41.9	37291	36486	34242	35976	41744	43734	44287	44814	40468	37881	37958	39946		37252.7	36447.7	34203.7	35937.7	41705.7	43695.7	44248.7	44775.7	40429.7	37842.7	37919.7	39907.7	35960.4	43606.4	39024.9					39024.9	1338.14
2517	41.95	37362	36294	34310	35919	41849	43748	44346	44801	40405	37991	38005	40152		37323.7	36255.7	34271.7	35880.7	41810.7	43709.7	44307.7	44762.7	40366.7	37952.7	37966.7	40113.7	35932.9	43647.7	39099.9					39099.9	1320.7
2520	42	37465	36374	34369	36016	41853	43735	44388	44822	40376	37917	38200	40095		37426.7	36335.7	34330.7	35977.7	41814.7	43696.7	44349.7	44783.7	40337.7	37878.7	38161.7	40056.7	36017.7	43661.2	39108.7					39108.7	1267.39
2523	42.05	37404	36615	34296	36071	41865	43806	44341	44952	40614	37774	38226	40005		37365.7	36576.7	34257.7	36032.7	41826.7	43767.7	44302.7	44913.7	40575.7	37735.7	38187.7	39966.7	36058.2	43702.7	39116.4					39116.4	1368.87
2526	42.1	37474	36513	34441	36032	41839	43682	44182	44994	40553	37898	38092	40143		37435.7	36474.7	34402.7	35993.7	41800.7	43643.7	44143.7	44955.7	40514.7	37859.7	38053.7	40104.7	36076.7	43635.9	39133.2					39133.2	1371.07
2529	42.15	37582	36564	34368	36121	41986	43808	44354	44704	40357	37979	38005	40167		37543.7	36525.7	34329.7	36082.7	41947.7	43769.7	44315.7	44665.7	40318.7	37940.7	37966.7	40128.7	36120.4	43674.7	39088.7					39088.7	1312.92
2532	42.2	37486	36514	34266	36037	42090	43748	44463	44899	40590	37945	38017	40199		37447.7	36475.7	34227.7	35998.7	42051.7	43709.7	44424.7	44860.7	40551.7	37906.7	37978.7	40160.7	36037.4	43761.7	39149.4					39149.4	1402.86
2535	42.25	37390	36559	34334	36060	41960	43598	44340	45000	40515	37906	38093	40015		37351.7	36520.7	34295.7	36021.7	41921.7	43559.7	44301.7	44961.7	40476.7	37867.7	38054.7	39976.7	36047.4	43686.2	39093.9					39093.9	1326.02
2538	42.3	37490	36574	34456	36013	42113	43758	44336	44774	40565	37881	37988	40041		37451.7	36535.7	34417.7	35974.7	42074.7	43719.7	44297.7	44735.7	40526.7	37842.7	37949.7	40002.7	36094.9	43706.9	39080.4					39080.4	1384.77
2541	42.35	37567	36683	34540	36066	42061	43795	44274	44997	40395	38060	38165	40225		37528.7	36644.7	34501.7	36027.7	42022.7	43756.7	44235.7	44958.7	40356.7	38021.7	38126.7	40186.7	36175.7	43743.4	39172.9					39172.9	1271.35
2544	42.4	37497	36517	34331	35999	42191	43710	44482	44873	40587	38069	38122	40152		37458.7	36478.7	34292.7	35960.7	42152.7	43671.7	44443.7	44834.7	40548.7	38030.7	38083.7	40113.7	36047.7	43775.7	39194.2					39194.2	1325.03
2547	42.45	37532	36740	34421	36110	41872	43879	44237	45017	40653	38104	38175	40149		37493.7	36701.7	34382.7	36071.7	41833.7	43840.7	44198.7	44978.7	40614.7	38065.7	38136.7	40110.7	36162.4	43712.9	39231.9					39231.9	1322.11
2550	42.5	37630	36389	34472	36030	41886	43928	44231	44872	40472	38109	38309	40224		37591.7	36350.7	34433.7	35991.7	41847.7	43889.7	44192.7	44833.7	40433.7	38070.7	38270.7	40185.7	36091.9	43690.9	39240.2					39240.2	1241.78
2553	42.55	37749	36530	34329	36166	42106	43879	44493	44767	40474	38050	38274	40046		37710.7	36491.7	34290.7	36127.7	42067.7	43840.7	44454.7	44728.7	40435.7	38011.7	38235.7	40007.7	36155.2	43772.9	39172.7					39172.7	1227.23
2556	42.6	37575	36509	34462	36025	42116	43638	44481	45008	40530	37975	38216	40167		37536.7	36470.7	34423.7	35986.7	42077.7	43599.7	44442.7	44969.7	40491.7	37936.7	38177.7	40128.7	36104.4	43772.4	39183.7					39183.7	1312.88
2559	42.65	37558	36440	34545	36132	42110	43758	44540	45108	40469	37926	38173	40180		37519.7	36401.7	34506.7	36093.7	42071.7	43719.7	44501.7	45069.7	40430.7	37887.7	38134.7	40141.7	36130.4	43840.7	39148.7					39148.7	1322.61
2562	42.7	37811	36515	34462	36147	42037	43808	44455	45126	40371	37997	38167	40202		37772.7	36476.7	34423.7	36108.7	41998.7	43769.7	44416.7	45087.7	40332.7	37958.7	38128.7	40163.7	36195.4	43818.2	39145.9					39145.9	1276.53
2565	42.75	37536	36611	34498	36026	42171	43767	44563	45152	40636	38168	38245	40204		37497.7	36572.7	34459.7	35987.7	42132.7	43728.7	44524.7	45113.7	40597.7	38129.7	38206.7	40165.7	36129.4	43874.9	39274.9					39274.9	1290.46
2568	42.8	37740	36568	34419	36058	42207	43952	44582	45027	40592	38071	38283	40321		37701.7	36529.7	34380.7	36019.7	42168.7	43913.7	44543.7	44988.7	40553.7	38032.7	38244.7	40282.7	36157.9	43903.7	39278.4					39278.4	1323.54
2571	42.85	37660	36695	34441	36094	42082	43952	44617	44996	40615	38060	38382	40169		37621.7	36656.7	34402.7	36055.7	42043.7	43913.7	44578.7	44957.7	40576.7	38021.7	38343.7	40130.7	36184.2	43873.4	39268.2					39268.2	1273.39
2574	42.9	37586	36651	34562	36064	42144	43810	44428	44887	40500	38124	38307	40059		37547.7	36612.7	34523.7	36025.7	42105.7	43771.7	44389.7	44848.7	40461.7	38085.7	38268.7	40020.7	36177.4	43778.9	39209.2					39209.2	1207.49
2577	42.95	37728	36611	34434	36213	41976	44011	44481	44983	40601	38193	38245	40329		37689.7	36572.7	34395.7	36174.7	41937.7	43972.7	44442.7	44944.7	40562.7	38154.7	38206.7	40290.7	36208.2	43824.4	39303.7					39303.7	1301.65
2580	43	37518	36611	34435	36139	42017	43927	44535	44989	40584	38271	38263	40290		37479.7	36572.7	34396.7	36100.7	41978.7	43888.7	44496.7	44950.7	40545.7	38232.7	38224.7	40251.7	36137.4	43828.7	39313.7					39313.7	1258.59
2583	43.05	37711	36684	34552	36172	42146	44140	44620	44930	40491	38169	38415	40228		37672.7	36645.7	34513.7	36133.7	42107.7	44101.7	44581.7	44891.7	40452.7	38130.7	38376.7	40189.7	36241.4	43920.7	39287.4					39287.4	1202.69
2586	43.1	37600	36779	34465	36016	42255	44020	44418	44930	40720	38175	38267	40211		37561.7	36740.7	34426.7	35977.7	42216.7	43981.7	44379.7	44891.7	40681.7	38136.7	38228.7	40172.7	36176.7	43867.4	39304.9					39304.9	1312.96
2589	43.15	37677	36606	34531	36180	42074	43825	44557	44902	40443	38100	38288	40471		37638.7	36567.7	34492.7	36141.7	42035.7	43786.7	44518.7	44863.7	40404.7	38061.7	38249.7	40432.7	36210.2	43801.2	39287.2					39287.2	1308.85
2592	43.2	37576	36672	34601	36131	42358	44027	44747	45125	40478	38080	38385	40281		37537.7	36633.7	34562.7	36092.7	42319.7	43988.7	44708.7	45086.7	40439.7	38041.7	38346.7	40242.7	36206.7	44025.9	39267.7					39267.7	1248.4
2595	43.25	37557	36718	34581	36216	42165	44013	44618	45093	40545	38233	38196	40198		37518.7	36679.7	34542.7	36177.7	42126.7	43974.7	44579.7	45054.7	40506.7	38194.7	38157.7	40159.7	36229.7	43933.9	39254.7					39254.7	1253.47
2598	43.3	37654	36742	34586	36351	42116	44095	44468	45031	40563	38216	38288	40368		37615.7	36703.7	34547.7	36312.7	42077.7	44056.7	44429.7	44992.7	40524.7	38177.7	38249.7	40329.7	36294.9	43889.2	39320.4					39320.4	1280.78
2601	43.35	37711	36764	34531	36328	42141	44046	44632	45188	40594	38279	38430	40304		37672.7	36725.7	34492.7	36289.7	42102.7	44007.7	44593.7	45149.7	40555.7	38240.7	38391.7	40265.7	36295.2	43963.4	39363.4					39363.4	1216.6
2604	43.4	37753	36754	34504	36166	42041	44029	44508	45092	40831	38220	38408	40309		37714.7	36715.7	34465.7	36127.7	42002.7	43990.7	44469.7	45053.7	40792.7	38181.7	38369.7	40270.7	36255.9	43879.2	39403.7					39403.7	1322.05
2607	43.45	37791	36811	34567	36115	42152	43970	44654	45027	40615	38315	38504	40375		37752.7	36772.7	34528.7	36076.7	42113.7	43931.7	44615.7	44988.7	40576.7	38276.7	38465.7	40336.7	36282.7	43912.4	39413.9					39413.9	1210.51
2610	43.5	37856	36654	34705	36368	42140	43932	44586	45311	40668	38368	38526	40481		37817.7	36615.7	34666.7	36329.7	42101.7	43893.7	44547.7	45272.7	40629.7	38329.7	38487.7	40442.7	36357.4	43953.9	39472.4					39472.4	1232.37
2613	43.55	37833	36792	34570	36291	42140	44186	44745	45261	40690	38378	38399	40309		37794.7	36753.7	34531.7	36252.7	42101.7	44147.7	44706.7	45222.7	40651.7	38339.7	38360.7	40270.7	36333.2	44044.7	39405.7					39405.7	1228.7
2616	43.6	37843	36728	34675	36310	42245	44084	44584	45073	40628	38067	38446	40283		37804.7	36689.7	34636.7	36271.7	42206.7	44045.7	44545.7	45034.7	40589.7	38028.7	38407.7	40244.7	36350.7	43958.2	39317.7					39317.7	1286.72
2619	43.65	37764	36746	34510	36306	42196	44030	44558	45321	40610	38402	38447	40333		37725.7	36707.7	34471.7	36267.7	42157.7	43991.7	44519.7	45282.7	40571.7	38363.7	38408.7	40294.7	36293.2	43987.9	39409.7					39409.7	1187.38
2622	43.7	37893	36805	34673	36318	42230	44041	44802	45223	40695	38270	38431	40304		37854.7	36766.7	34634.7	36279.7	42191.7	44002.7	44763.7	45184.7	40656.7	38231.7	38392.7	40265.7	36383.9	44035.7	39386.7					39386.7	1252.68
2625	43.75	37811	36775	34657	36213	42114	43980	44556	45119	40729	38328	38437	40462		37772.7	36736.7	34618.7	36174.7	42075.7	43941.7	44517.7	45080.7	40690.7	38289.7	38398.7	40423.7	36325.7	43903.9	39450.7					39450.7	1283.09
2628	43.8	37826	36976	34745	36365	42144	44027	44730	45128	40923	38196	38536	40470		37787.7	36937.7	34706.7	36326.7	42105.7	43988.7	44691.7	45089.7	40884.7	38157.7	38497.7	40431.7	36439.7	43968.9	39492.9					39492.9	1365.24
2631	43.85	37781	36907	34729	36301	42029	44083	44718	45338	40809	38411	38379	40648		37742.7	36868.7	34690.7	36262.7	41990.7	44044.7	44679.7	45299.7	40770.7	38372.7	38340.7	40609.7	36391.2	44003.7	39523.4					39523.4	1348.91
2634	43.9	37949	36896	34648	36208	42223	44053	44670	45341	40718	38521	38418	40412		37910.7	36857.7	34609.7	36169.7	42184.7	44014.7	44631.7	45302.7	40679.7	38482.7	38379.7	40373.7	36386.9	44033.4	39478.9					39478.9	1217
2637	43.95	37953	36933	34632	36417	42289	44152	44589	45253	40757	38414	38511	40397		37914.7	36894.7	34593.7	36378.7	42250.7	44113.7	44550.7	45214.7	40718.7	38375.7	38472.7	40358.7	36445.4	44032.4	39481.4					39481.4	1230.26
2640	44	37899	36859	34580	36263	42278	44072	44787	45268	40763	38288	38532	40466		37860.7	36820.7	34541.7	36224.7	42239.7	44033.7	44748.7	45229.7	40724.7	38249.7	38493.7	40427.7	36361.9	44062.9	39473.9					39473.9	1282.41
2643	44.05	37894	36938	34678	36445	42216	44149	44681	45130	40634	38272	38626	40497		37855.7	36899.7	34639.7	36406.7	42177.7	44110.7	44642.7	45091.7	40595.7	38233.7	38587.7	40458.7	36450.4	44005.7	39468.9					39468.9	1231.75
2646	44.1	37846	36948	34729	36506	42364	44147	44704	45239	40732	38409	38487	40529		37807.7	36909.7	34690.7	36467.7	42325.7	44108.7	44665.7	45200.7	40693.7	38370.7	38448.7	40490.7	36468.9	44075.2	39500.9					39500.9	1263.19
2649	44.15	37743	36645	34829	36458	42507	44214	44644	45207	40691	38462	38461	40388		37704.7	36606.7	34790.7	36419.7	42468.7	44175.7	44605.7	45168.7	40652.7	38423.7	38422.7	40349.7	36380.4	44104.7	39462.2					39462.2	1206.09
2652	44.2	37786	36991	34895	36290	42205	44072	44692	45158	40990	38315	38490	40458		37747.7	36952.7	34856.7	36251.7	42166.7	44033.7	44653.7	45119.7	40951.7	38276.7	38451.7	40419.7	36452.2	43993.4	39524.9					39524.9	1359.68
2655	44.25	37951	36989	34661	36500	42351	44204	44726	45454	40792	38328	38490	40497		37912.7	36950.7	34622.7	36461.7	42312.7	44165.7	44687.7	45415.7	40753.7	38289.7	38451.7	40458.7	36486.9	44145.4	39488.4					39488.4	1297.96
2658	44.3	38011	36888	34844	36484	42336	44111	44667	45092	40756	38551	38568	40422		37972.7	36849.7	34805.7	36445.7	42297.7	44072.7	44628.7	45053.7	40717.7	38512.7	38529.7	40383.7	36518.4	44013.2	39535.9					39535.9	1179.66
2661	44.35	38042	36984	34844	36611	42384	44202	44791	45210	40616	38428	38559	40497		38003.7	36945.7	34805.7	36572.7	42345.7	44163.7	44752.7	45171.7	40577.7	38389.7	38520.7	40458.7	36581.9	44108.4	39486.7					39486.7	1193.26
2664	44.4	38034	37015	34876	36508	42308	44158	44712	45325	40637	38360	38493	40528		37995.7	36976.7	34837.7	36469.7	42269.7	44119.7	44673.7	45286.7	40598.7	38321.7	38454.7	40489.7	36569.9	44087.4	39466.2					39466.2	1246.75
2667	44.45	37943	36909	34876	36401	42289	44101	44728	45274	40830	38501	38516	40447		37904.7	36870.7	34837.7	36362.7	42250.7	44062.7	44689.7	45235.7	40791.7	38462.7	38477.7	40408.7	36493.9	44059.7	39535.2					39535.2	1239.67
2670	44.5	37958	37022	34887	36410	42375	44247	44917	45342	40848	38287	38470	40427		37919.7	36983.7	34848.7	36371.7	42336.7	44208.7	44878.7	45303.7	40809.7	38248.7	38431.7	40388.7	36530.9	44181.9	39469.7					39469.7	1317.63
2673	44.55	38047	37002	34814	36444	42461	44125	44828	45417	40720	38521	38579	40480		38008.7	36963.7	34775.7	36405.7	42422.7	44086.7	44789.7	45378.7	40681.7	38482.7	38540.7	40441.7	36538.4	44169.4	39536.7					39536.7	1187.85
2676	44.6	38057	36993	34816	36367	42272	44290	44910	45372	40948	38563	38586	40529		38018.7	36954.7	34777.7	36328.7	42233.7	44251.7	44871.7	45333.7	40909.7	38524.7	38547.7	40490.7	36519.9	44172.7	39618.2					39618.2	1261.08
2679	44.65	37973	37000	34897	36472	42388	44280	44895	45358	40951	38268	38575	40503		37934.7	36961.7	34858.7	36433.7	42349.7	44241.7	44856.7	45319.7	40912.7	38229.7	38536.7	40464.7	36547.2	44191.9	39535.9					39535.9	1349.42
2682	44.7	37978	37081	34870	36399	42508	44268	44754	45360	40832	38340	38609	40538		37939.7	37042.7	34831.7	36360.7	42469.7	44229.7	44715.7	45321.7	40793.7	38301.7	38570.7	40499.7	36543.7	44184.2	39541.4					39541.4	1286.56
2685	44.75	38133	36945	35042	36527	42288	44393	44957	45065	40785	38532	38424	40555		38094.7	36906.7	35003.7	36488.7	42249.7	44354.7	44918.7	45026.7	40746.7	38493.7	38385.7	40516.7	36623.4	44137.4	39535.7					39535.7	1269.8
2688	44.8	38059	36922	34993	36466	42321	44012	44973	45103	40902	38456	38657	40524		38020.7	36883.7	34954.7	36427.7	42282.7	43973.7	44934.7	45064.7	40863.7	38417.7	38618.7	40485.7	36571.7	44063.9	39596.4					39596.4	1257.26
2691	44.85	38009	37087	34959	36398	42486	44354	45057	45431	40817	38349	38551	40392		37970.7	37048.7	34920.7	36359.7	42447.7	44315.7	45018.7	45392.7	40778.7	38310.7	38512.7	40353.7	36574.9	44293.7	39488.9					39488.9	1258.65
2694	44.9	37967	36990	35102	36587	42407	44235	44705	45451	41035	38461	38708	40669		37928.7	36951.7	35063.7	36548.7	42368.7	44196.7	44666.7	45412.7	40996.7	38422.7	38669.7	40630.7	36623.2	44161.2	39679.9					39679.9	1321.49
2697	44.95	37977	37024	34936	36511	42288	44212	44782	45337	40921	38442	38508	40552		37938.7	36985.7	34897.7	36472.7	42249.7	44173.7	44743.7	45298.7	40882.7	38403.7	38469.7	40513.7	36573.7	44116.4	39567.4					39567.4	1314.62
2700	45	38041	37159	34906	36455	42318	44321	44844	45272	40819	38403	38535	40572		38002.7	37120.7	34867.7	36416.7	42279.7	44282.7	44805.7	45233.7	40780.7	38364.7	38496.7	40533.7	36601.9	44150.4	39543.9					39543.9	1290.54
2703	45.05	38120	37075	35055	36617	42442	44302	44868	45379	40970	38544	38550	40510		38081.7	37036.7	35016.7	36578.7	42403.7	44263.7	44829.7	45340.7	40931.7	38505.7	38511.7	40471.7	36678.4	44209.4	39605.2					39605.2	1279.98
2706	45.1	38134	37028	35040	36545	42427	44539	44769	45470	40882	38475	38712	40642		38095.7	36989.7	35001.7	36506.7	42388.7	44500.7	44730.7	45431.7	40843.7	38436.7	38673.7	40603.7	36648.4	44262.9	39639.4					39639.4	1259.53
2709	45.15	37893	37257	34864	36714	42572	44154	44879	45509	40904	38573	38689	40729		37854.7	37218.7	34825.7	36675.7	42533.7	44115.7	44840.7	45470.7	40865.7	38534.7	38650.7	40690.7	36643.7	44240.2	39685.4					39685.4	1264.71
2712	45.2	38090	37228	35083	36506	42622	44294	44872	45208	41008	38433	38486	40607		38051.7	37189.7	35044.7	36467.7	42583.7	44255.7	44833.7	45169.7	40969.7	38394.7	38447.7	40568.7	36688.4	44210.7	39595.2					39595.2	1365.64
2715	45.25	38067	37101	35124	36580	42564	44413	44888	45470	40940	38590	38565	40691		38028.7	37062.7	35085.7	36541.7	42525.7	44374.7	44849.7	45431.7	40901.7	38551.7	38526.7	40652.7	36679.7	44295.4	39658.2					39658.2	1296.14
2718	45.3	38190	37182	34873	36623	42614	44289	44971	45352	40929	38735	38702	40761		38151.7	37143.7	34834.7	36584.7	42575.7	44250.7	44932.7	45313.7	40890.7	38696.7	38663.7	40722.7	36678.7	44268.2	39743.4					39743.4	1229.72
2721	45.35	38124	37132	35013	36706	42507	44313	44956	45430	41021	38516	38772	40607		38085.7	37093.7	34974.7	36667.7	42468.7	44274.7	44917.7	45391.7	40982.7	38477.7	38733.7	40568.7	36705.4	44263.2	39690.7					39690.7	1268.51
2724	45.4	38095	37170	35107	36685	42575	44328	44903	45430	41061	38477	38875	40537		38056.7	37131.7	35068.7	36646.7	42536.7	44289.7	44864.7	45391.7	41022.7	38438.7	38836.7	40498.7	36725.9	44270.7	39699.2					39699.2	1254.81
2727	45.45	38030	37248	35035	36778	42460	44159	44906	45495	40929	38458	38656	40629		37991.7	37209.7	34996.7	36739.7	42421.7	44120.7	44867.7	45456.7	40890.7	38419.7	38617.7	40590.7	36734.4	44216.7	39629.7					39629.7	1291.24
2730	45.5	38154	37337	35014	36829	42410	44206	44945	45353	40971	38694	38743	40557		38115.7	37298.7	34975.7	36790.7	42371.7	44167.7	44906.7	45314.7	40932.7	38655.7	38704.7	40518.7	36795.2	44190.2	39702.9					39702.9	1193.17
2733	45.55	38118	37183	35019	36674	42497	44346	45011	45345	40812	38511	38547	40878		38079.7	37144.7	34980.7	36635.7	42458.7	44307.7	44972.7	45306.7	40773.7	38472.7	38508.7	40839.7	36710.2	44261.4	39648.7					39648.7	1337.5
2736	45.6	38181	37131	35011	36651	42562	44327	44948	45470	41154	38663	38805	40819		38142.7	37092.7	34972.7	36612.7	42523.7	44288.7	44909.7	45431.7	41115.7	38624.7	38766.7	40780.7	36705.2	44288.4	39821.9					39821.9	1308.94
2739	45.65	38145	37120	35061	36729	42407	44506	44947	45418	40963	38755	38752	40776		38106.7	37081.7	35022.7	36690.7	42368.7	44467.7	44908.7	45379.7	40924.7	38716.7	38713.7	40737.7	36725.4	44281.2	39773.2					39773.2	1224.06
2742	45.7	38096	37209	35181	36771	42478	44444	45040	45518	40857	38441	38707	40631		38057.7	37170.7	35142.7	36732.7	42439.7	44405.7	45001.7	45479.7	40818.7	38402.7	38668.7	40592.7	36775.9	44331.7	39620.7					39620.7	1260.93
2745	45.75	38152	37272	35011	36518	42648	44335	44931	45214	41009	38596	38810	40617		38113.7	37233.7	34972.7	36479.7	42609.7	44296.7	44892.7	45175.7	40970.7	38557.7	38771.7	40578.7	36699.9	44243.7	39719.7					39719.7	1231.78
2748	45.8	38294	37269	35013	36649	42642	44579	45022	45482	41162	38569	38857	40770		38255.7	37230.7	34974.7	36610.7	42603.7	44540.7	44983.7	45443.7	41123.7	38530.7	38818.7	40731.7	36767.9	44392.9	39801.2					39801.2	1315.84
2751	45.85	38217	37216	35117	36644	42655	44482	44885	45476	40966	38544	38736	40697		38178.7	37177.7	35078.7	36605.7	42616.7	44443.7	44846.7	45437.7	40927.7	38505.7	38697.7	40658.7	36760.2	44336.2	39697.4					39697.4	1272.44
2754	45.9	38198	37273	35015	36875	42558	44493	45016	45521	41018	38742	38900	40893		38159.7	37234.7	34976.7	36836.7	42519.7	44454.7	44977.7	45482.7	40979.7	38703.7	38861.7	40854.7	36801.9	44358.7	39849.9					39849.9	1235.1
2757	45.95	38198	37240	35080	36730	42624	44383	44887	45457	41118	38778	38727	40772		38159.7	37201.7	35041.7	36691.7	42585.7	44344.7	44848.7	45418.7	41079.7	38739.7	38688.7	40733.7	36773.7	44299.4	39810.4					39810.4	1273.87
2760	46	38274	37234	35248	36725	42588	44345	45124	45423	41032	38755	38878	40803		38235.7	37195.7	35209.7	36686.7	42549.7	44306.7	45085.7	45384.7	40993.7	38716.7	38839.7	40764.7	36831.9	44331.7	39828.7					39828.7	1217.65
2763	46.05	38360	37377	35140	36788	42469	44529	45217	45680	41027	38704	38768	40833		38321.7	37338.7	35101.7	36749.7	42430.7	44490.7	45178.7	45641.7	40988.7	38665.7	38729.7	40794.7	36877.9	44435.4	39794.7					39794.7	1269.45
2766	46.1	38154	37369	35090	36711	42641	44364	45139	45570	41073	38762	38781	40916		38115.7	37330.7	35051.7	36672.7	42602.7	44325.7	45100.7	45531.7	41034.7	38723.7	38742.7	40877.7	36792.7	44390.2	39844.7					39844.7	1285.07
2769	46.15	38245	37313	35218	36803	42653	44512	44792	45558	41074	38700	38864	40786		38206.7	37274.7	35179.7	36764.7	42614.7	44473.7	44753.7	45519.7	41035.7	38661.7	38825.7	40747.7	36856.4	44340.4	39817.7					39817.7	1247.51
2772	46.2	38280	37294	35063	36814	42633	44600	44914	45449	41128	38576	38990	40739		38241.7	37255.7	35024.7	36775.7	42594.7	44561.7	44875.7	45410.7	41089.7	38537.7	38951.7	40700.7	36824.4	44360.7	39819.9					39819.9	1263.07
2775	46.25	38303	37380	35227	36861	42532	44423	45231	45552	41125	38585	38811	40839		38264.7	37341.7	35188.7	36822.7	42493.7	44384.7	45192.7	45513.7	41086.7	38546.7	38772.7	40800.7	36904.4	44396.2	39801.7					39801.7	1327.04
2778	46.3	38460	37372	35291	36849	42684	44610	45115	45648	41054	38736	39002	40944		38421.7	37333.7	35252.7	36810.7	42645.7	44571.7	45076.7	45609.7	41015.7	38697.7	38963.7	40905.7	36954.7	44475.9	39895.7					39895.7	1235.36
2781	46.35	38319	37369	35087	36686	42506	44522	44901	45614	41339	38787	38835	40942		38280.7	37330.7	35048.7	36647.7	42467.7	44483.7	44862.7	45575.7	41300.7	38748.7	38796.7	40903.7	36826.9	44347.4	39937.4					39937.4	1354.81
2784	46.4	38213	37288	35170	36624	42754	44370	45215	45355	41079	38664	38765	40929		38174.7	37249.7	35131.7	36585.7	42715.7	44331.7	45176.7	45316.7	41040.7	38625.7	38726.7	40890.7	36785.4	44385.2	39820.9					39820.9	1323.9
2787	46.45	38157	37376	35103	36654	42549	44534	45230	45701	41241	38788	38965	40757		38118.7	37337.7	35064.7	36615.7	42510.7	44495.7	45191.7	45662.7	41202.7	38749.7	38926.7	40718.7	36784.2	44465.2	39899.4					39899.4	1243.36
2790	46.5	38192	37215	35257	36724	42691	44553	44969	45552	41134	38660	38915	40839		38153.7	37176.7	35218.7	36685.7	42652.7	44514.7	44930.7	45513.7	41095.7	38621.7	38876.7	40800.7	36808.7	44402.9	39848.7					39848.7	1279.53
2793	46.55	38325	37282	35280	36852	42621	44676	45099	45810	41065	38767	38868	40792		38286.7	37243.7	35241.7	36813.7	42582.7	44637.7	45060.7	45771.7	41026.7	38728.7	38829.7	40753.7	36896.4	44513.2	39834.7					39834.7	1224.57
2796	46.6	38333	37271	35243	36767	42674	44369	45125	45573	41161	38898	38889	40983		38294.7	37232.7	35204.7	36728.7	42635.7	44330.7	45086.7	45534.7	41122.7	38859.7	38850.7	40944.7	36865.2	44396.9	39944.4					39944.4	1259.86
2799	46.65	38365	37380	35380	36774	42741	44591	45216	45704	40944	38802	38952	40837		38326.7	37341.7	35341.7	36735.7	42702.7	44552.7	45177.7	45665.7	40905.7	38763.7	38913.7	40798.7	36936.4	44524.7	39845.4					39845.4	1164.93
2802	46.7	38286	37406	35327	36818	42632	44476	45306	45858	41265	38799	38938	40802		38247.7	37367.7	35288.7	36779.7	42593.7	44437.7	45267.7	45819.7	41226.7	38760.7	38899.7	40763.7	36920.9	44529.7	39912.7					39912.7	1265.45
2805	46.75	38414	37486	35189	36834	42694	44678	45081	45756	41217	38742	38926	41023		38375.7	37447.7	35150.7	36795.7	42655.7	44639.7	45042.7	45717.7	41178.7	38703.7	38887.7	40984.7	36942.4	44513.9	39938.7					39938.7	1324.33
2808	46.8	38276	37342	35316	36746	42593	44572	45291	45591	41169	38952	38901	40828		38237.7	37303.7	35277.7	36707.7	42554.7	44533.7	45252.7	45552.7	41130.7	38913.7	38862.7	40789.7	36881.7	44473.4	39924.2					39924.2	1204.52
2811	46.85	38235	37362	35280	36886	42744	44577	45396	45516	41213	38758	38980	40936		38196.7	37323.7	35241.7	36847.7	42705.7	44538.7	45357.7	45477.7	41174.7	38719.7	38941.7	40897.7	36902.4	44519.9	39933.4					39933.4	1281.57
2814	46.9	38470	37490	35135	36925	42811	44509	45032	45457	41205	38706	39012	40942		38431.7	37451.7	35096.7	36886.7	42772.7	44470.7	44993.7	45418.7	41166.7	38667.7	38973.7	40903.7	36966.7	44413.9	39927.9					39927.9	1289.11
2817	46.95	38378	37473	35176	36966	42663	44661	45257	45537	41258	38632	38925	40896		38339.7	37434.7	35137.7	36927.7	42624.7	44622.7	45218.7	45498.7	41219.7	38593.7	38886.7	40857.7	36959.9	44491.2	39889.4					39889.4	1340.59
2820	47	38371	37471	35365	36948	42927	44732	45276	45449	41252	38917	38944	41014		38332.7	37432.7	35326.7	36909.7	42888.7	44693.7	45237.7	45410.7	41213.7	38878.7	38905.7	40975.7	37000.4	44557.7	39993.4					39993.4	1275.37
2823	47.05	38403	37252	35315	36890	42710	44541	45200	45689	41176	38827	38914	41043		38364.7	37213.7	35276.7	36851.7	42671.7	44502.7	45161.7	45650.7	41137.7	38788.7	38875.7	41004.7	36926.7	44496.7	39951.7					39951.7	1294.31
2826	47.1	38531	37641	35355	36958	42780	44829	45186	45778	41297	38736	38991	41078		38492.7	37602.7	35316.7	36919.7	42741.7	44790.7	45147.7	45739.7	41258.7	38697.7	38952.7	41039.7	37082.9	44604.9	39987.2					39987.2	1348.76
2829	47.15	38545	37476	35265	36879	42905	44659	45343	45691	41188	38933	38978	40952		38506.7	37437.7	35226.7	36840.7	42866.7	44620.7	45304.7	45652.7	41149.7	38894.7	38939.7	40913.7	37002.9	44611.2	39974.4					39974.4	1224.74
2832	47.2	38481	37529	35071	36904	42850	44842	45176	45757	41307	38699	38927	40916		38442.7	37490.7	35032.7	36865.7	42811.7	44803.7	45137.7	45718.7	41268.7	38660.7	38888.7	40877.7	36957.9	44617.9	39923.9					39923.9	1339.84
2835	47.25	38465	37533	35343	36923	42840	44405	45161	45835	41038	38945	39029	40886		38426.7	37494.7	35304.7	36884.7	42801.7	44366.7	45122.7	45796.7	40999.7	38906.7	38990.7	40847.7	37027.7	44521.9	39936.2					39936.2	1142.47
2838	47.3	38573	37503	35394	36860	42758	44694	45009	45806	41201	38828	38931	41032		38534.7	37464.7	35355.7	36821.7	42719.7	44655.7	44970.7	45767.7	41162.7	38789.7	38892.7	40993.7	37044.2	44528.4	39959.7					39959.7	1294.06
2841	47.35	38264	37430	35346	37039	42846	44424	45263	45798	41176	38997	39001	40998		38225.7	37391.7	35307.7	37000.7	42807.7	44385.7	45224.7	45759.7	41137.7	38958.7	38962.7	40959.7	36981.4	44544.4	40004.7					40004.7	1207.7
2844	47.4	38571	37491	35424	36856	42839	44738	45167	45792	41182	38998	38914	40990		38532.7	37452.7	35385.7	36817.7	42800.7	44699.7	45128.7	45753.7	41143.7	38959.7	38875.7	40951.7	37047.2	44595.7	39982.7					39982.7	1232.73
2847	47.45	38435	37413	35374	36976	42863	44616	45222	45842	41222	39042	39152	41071		38396.7	37374.7	35335.7	36937.7	42824.7	44577.7	45183.7	45803.7	41183.7	39003.7	39113.7	41032.7	37011.2	44597.4	40083.4					40083.4	1185.73
2850	47.5	38443	37438	35382	37000	42881	44691	45159	45877	41330	38885	39143	40856		38404.7	37399.7	35343.7	36961.7	42842.7	44652.7	45120.7	45838.7	41291.7	38846.7	39104.7	40817.7	37027.4	44613.7	40015.2					40015.2	1220.36
2853	47.55	38531	37406	35322	36943	42936	44652	45144	45963	41423	38968	39040	41111		38492.7	37367.7	35283.7	36904.7	42897.7	44613.7	45105.7	45924.7	41384.7	38929.7	39001.7	41072.7	37012.2	44635.4	40097.2					40097.2	1313.07
2856	47.6	38444	37623	35430	37050	42757	44604	45140	45851	41360	38931	39046	41026		38405.7	37584.7	35391.7	37011.7	42718.7	44565.7	45101.7	45812.7	41321.7	38892.7	39007.7	40987.7	37098.4	44549.7	40052.4					40052.4	1280.91
2859	47.65	38507	37668	35495	37079	42809	44846	45324	45783	41087	38954	38876	41061		38468.7	37629.7	35456.7	37040.7	42770.7	44807.7	45285.7	45744.7	41048.7	38915.7	38837.7	41022.7	37148.9	44652.2	39956.2					39956.2	1246.95
2862	47.7	38600	37615	35329	37069	42671	44612	45300	45784	41271	38919	39167	40997		38561.7	37576.7	35290.7	37030.7	42632.7	44573.7	45261.7	45745.7	41232.7	38880.7	39128.7	40958.7	37114.9	44553.4	40050.2					40050.2	1216.63
2865	47.75	38267	37625	35532	36960	42858	44706	45364	45811	41336	39017	39028	41107		38228.7	37586.7	35493.7	36921.7	42819.7	44667.7	45325.7	45772.7	41297.7	38978.7	38989.7	41068.7	37057.7	44646.4	40083.7					40083.7	1273.04
2868	47.8	38404	37644	35409	37056	42857	44851	45233	45987	41190	39065	38869	41119		38365.7	37605.7	35370.7	37017.7	42818.7	44812.7	45194.7	45948.7	41151.7	39026.7	38830.7	41080.7	37089.9	44693.7	40022.4					40022.4	1265.82
2871	47.85	38441	37641	35326	37058	42912	44600	45374	45719	41183	39077	39186	41006		38402.7	37602.7	35287.7	37019.7	42873.7	44561.7	45335.7	45680.7	41144.7	39038.7	39147.7	40967.7	37078.2	44612.9	40074.7					40074.7	1136.51
2874	47.9	38394	37505	35492	37036	42785	44787	45350	45864	41312	39044	39193	41033		38355.7	37466.7	35453.7	36997.7	42746.7	44748.7	45311.7	45825.7	41273.7	39005.7	39154.7	40994.7	37068.4	44658.2	40107.2					40107.2	1192.89
2877	47.95	38508	37790	35524	37090	42881	44797	45325	45907	41313	39184	39170	41107		38469.7	37751.7	35485.7	37051.7	42842.7	44758.7	45286.7	45868.7	41274.7	39145.7	39131.7	41068.7	37189.7	44689.2	40155.2					40155.2	1176.78
2880	48	38719	37613	35534	37108	42725	44813	45271	45965	41433	39096	39158	41143		38680.7	37574.7	35495.7	37069.7	42686.7	44774.7	45232.7	45926.7	41394.7	39057.7	39119.7	41104.7	37205.2	44655.2	40169.2					40169.2	1253.51
2883	48.05	38566	37683	35579	37130	42987	44974	45514	45882	41373	39007	39002	41088		38527.7	37644.7	35540.7	37091.7	42948.7	44935.7	45475.7	45843.7	41334.7	38968.7	38963.7	41049.7	37201.2	44800.9	40079.2					40079.2	1290.44
2886	48.1	38477	37694	35350	37050	42938	44901	45388	45805	41294	39049	39059	41207		38438.7	37655.7	35311.7	37011.7	42899.7	44862.7	45349.7	45766.7	41255.7	39010.7	39020.7	41168.7	37104.4	44719.7	40113.9					40113.9	1268.65
2889	48.15	38510	37665	35330	36891	43012	44733	45039	45793	41250	39022	39087	41064		38471.7	37626.7	35291.7	36852.7	42973.7	44694.7	45000.7	45754.7	41211.7	38983.7	39048.7	41025.7	37060.7	44605.9	40067.4					40067.4	1216.54
2892	48.2	38592	37619	35405	37001	42907	44891	45285	45776	41258	38963	39144	41153		38553.7	37580.7	35366.7	36962.7	42868.7	44852.7	45246.7	45737.7	41219.7	38924.7	39105.7	41114.7	37115.9	44676.4	40091.2					40091.2	1245.39
2895	48.25	38560	37677	35320	37184	42960	44945	45401	45783	41292	39001	39241	40993		38521.7	37638.7	35281.7	37145.7	42921.7	44906.7	45362.7	45744.7	41253.7	38962.7	39202.7	40954.7	37146.9	44733.9	40093.4					40093.4	1177.56
2898	48.3	38637	37713	35489	37089	42957	44770	45521	45805	41308	39118	39180	41207		38598.7	37674.7	35450.7	37050.7	42918.7	44731.7	45482.7	45766.7	41269.7	39079.7	39141.7	41168.7	37193.7	44724.9	40164.9					40164.9	1218.3
2901	48.35	38603	37626	35522	37217	43036	44797	45203	45986	41298	38971	39112	41094		38564.7	37587.7	35483.7	37178.7	42997.7	44758.7	45164.7	45947.7	41259.7	38932.7	39073.7	41055.7	37203.7	44717.2	40080.4					40080.4	1248.01
2904	48.4	38547	37656	35667	37204	42909	44733	45396	45858	41410	39086	39278	41033		38508.7	37617.7	35628.7	37165.7	42870.7	44694.7	45357.7	45819.7	41371.7	39047.7	39239.7	40994.7	37230.2	44685.7	40163.4					40163.4	1190.11
2907	48.45	38629	37828	35524	37193	42836	44870	45498	45998	41327	39079	39104	41213		38590.7	37789.7	35485.7	37154.7	42797.7	44831.7	45459.7	45959.7	41288.7	39040.7	39065.7	41174.7	37255.2	44762.2	40142.4					40142.4	1258.66
2910	48.5	38585	37732	35631	37354	42922	45008	45416	46050	41359	39136	39172	41031		38546.7	37693.7	35592.7	37315.7	42883.7	44969.7	45377.7	46011.7	41320.7	39097.7	39133.7	40992.7	37287.2	44810.7	40136.2					40136.2	1186.05
2913	48.55	38417	37700	35542	37147	42911	44762	45498	46040	41290	39034	39099	41211		38378.7	37661.7	35503.7	37108.7	42872.7	44723.7	45459.7	46001.7	41251.7	38995.7	39060.7	41172.7	37163.2	44764.4	40120.2					40120.2	1261.62
2916	48.6	38655	37899	35561	37181	43099	44775	45399	45891	41371	39187	39188	41150		38616.7	37860.7	35522.7	37142.7	43060.7	44736.7	45360.7	45852.7	41332.7	39148.7	39149.7	41111.7	37285.7	44752.7	40185.7					40185.7	1200.24
2919	48.65	38457	37687	35569	37201	42950	44925	45487	45919	41421	39055	39122	41300		38418.7	37648.7	35530.7	37162.7	42911.7	44886.7	45448.7	45880.7	41382.7	39016.7	39083.7	41261.7	37190.2	44781.9	40186.2					40186.2	1312.95
2922	48.7	38659	37632	35373	37222	43006	44877	45482	45850	41448	39271	39212	41131		38620.7	37593.7	35334.7	37183.7	42967.7	44838.7	45443.7	45811.7	41409.7	39232.7	39173.7	41092.7	37183.2	44765.4	40227.2					40227.2	1189.72
2925	48.75	38606	37793	35494	37274	42991	44731	45675	46018	41399	39296	39208	41265		38567.7	37754.7	35455.7	37235.7	42952.7	44692.7	45636.7	45979.7	41360.7	39257.7	39169.7	41226.7	37253.4	44815.4	40253.7					40253.7	1202.67
2928	48.8	38715	37895	35559	37101	42854	44848	45549	46067	41521	39211	39213	41138		38676.7	37856.7	35520.7	37062.7	42815.7	44809.7	45510.7	46028.7	41482.7	39172.7	39174.7	41099.7	37279.2	44791.2	40232.4					40232.4	1232.5
2931	48.85	38604	37890	35612	37052	42872	44788	45429	45844	41334	39150	39230	41111		38565.7	37851.7	35573.7	37013.7	42833.7	44749.7	45390.7	45805.7	41295.7	39111.7	39191.7	41072.7	37251.2	44694.9	40167.9					40167.9	1177.44
2934	48.9	38733	37809	35623	37176	43014	44900	45609	45837	41461	39004	39340	41168		38694.7	37770.7	35584.7	37137.7	42975.7	44861.7	45570.7	45798.7	41422.7	38965.7	39301.7	41129.7	37296.9	44801.7	40204.9					40204.9	1250.29
2937	48.95	38710	37809	35703	37263	43037	44680	45538	46003	41231	39123	39288	41166		38671.7	37770.7	35664.7	37224.7	42998.7	44641.7	45499.7	45964.7	41192.7	39084.7	39249.7	41127.7	37332.9	44776.2	40163.7					40163.7	1152.93
2940	49	38604	37877	35662	37021	43059	44707	45461	45997	41437	39052	39370	41186		38565.7	37838.7	35623.7	36982.7	43020.7	44668.7	45422.7	45958.7	41398.7	39013.7	39331.7	41147.7	37252.7	44767.7	40222.9					40222.9	1223.95
2943	49.05	38765	37912	35574	37181	42862	44889	45521	45957	41471	39289	39288	41243		38726.7	37873.7	35535.7	37142.7	42823.7	44850.7	45482.7	45918.7	41432.7	39250.7	39249.7	41204.7	37319.7	44768.9	40284.4					40284.4	1197.87
2946	49.1	38600	37703	35582	37281	42973	44803	45643	46103	41450	39109	39301	41277		38561.7	37664.7	35543.7	37242.7	42934.7	44764.7	45604.7	46064.7	41411.7	39070.7	39262.7	41238.7	37253.2	44842.2	40245.9					40245.9	1250.67
2949	49.15	38694	37768	35654	37395	43006	44933	45485	45976	41408	39226	39335	41151		38655.7	37729.7	35615.7	37356.7	42967.7	44894.7	45446.7	45937.7	41369.7	39187.7	39296.7	41112.7	37339.4	44811.7	40241.7					40241.7	1159.74
2952	49.2	38691	37800	35749	37303	43093	44861	45249	46119	41443	39375	39418	41436		38652.7	37761.7	35710.7	37264.7	43054.7	44822.7	45210.7	46080.7	41404.7	39336.7	39379.7	41397.7	37347.4	44792.2	40379.7					40379.7	1179.66
2955	49.25	38671	37926	35687	37124	43082	45044	45572	46143	41584	39274	39256	41221		38632.7	37887.7	35648.7	37085.7	43043.7	45005.7	45533.7	46104.7	41545.7	39235.7	39217.7	41182.7	37313.7	44921.9	40295.4					40295.4	1242.97
2958	49.3	38672	37850	35562	37268	42965	45175	45379	45999	41557	39150	39354	41218		38633.7	37811.7	35523.7	37229.7	42926.7	45136.7	45340.7	45960.7	41518.7	39111.7	39315.7	41179.7	37299.7	44841.2	40281.4					40281.4	1243.47
2961	49.35	38695	37849	35615	37345	42998	44796	45489	45847	41484	39182	39412	41402		38656.7	37810.7	35576.7	37306.7	42959.7	44757.7	45450.7	45808.7	41445.7	39143.7	39373.7	41363.7	37337.7	44744.2	40331.7					40331.7	1243
2964	49.4	38858	37818	35694	37231	43135	44969	45472	46099	41443	39236	39356	41191		38819.7	37779.7	35655.7	37192.7	43096.7	44930.7	45433.7	46060.7	41404.7	39197.7	39317.7	41152.7	37361.9	44880.4	40268.2					40268.2	1172.38
2967	49.45	38748	37956	35682	37294	42951	44827	45522	46091	41483	39296	39275	41228		38709.7	37917.7	35643.7	37255.7	42912.7	44788.7	45483.7	46052.7	41444.7	39257.7	39236.7	41189.7	37381.7	44809.4	40282.2					40282.2	1199.67
2970	49.5	38952	37929	35718	37242	43089	44808	45615	46035	41477	39252	39469	41191		38913.7	37890.7	35679.7	37203.7	43050.7	44769.7	45576.7	45996.7	41438.7	39213.7	39430.7	41152.7	37421.9	44848.4	40308.9					40308.9	1148.79
2973	49.55	38649	37879	35751	37219	43180	44968	45360	46285	41402	39291	39361	41303		38610.7	37840.7	35712.7	37180.7	43141.7	44929.7	45321.7	46246.7	41363.7	39252.7	39322.7	41264.7	37336.2	44909.9	40300.9					40300.9	1171.05
2976	49.6	38747	37940	35723	37337	43197	45089	45398	45903	41502	39292	39453	41266		38708.7	37901.7	35684.7	37298.7	43158.7	45050.7	45359.7	45864.7	41463.7	39253.7	39414.7	41227.7	37398.4	44858.4	40339.9					40339.9	1167.18
2979	49.65	38756	37936	35799	37404	43181	44740	45583	46103	41446	39274	39514	41246		38717.7	37897.7	35760.7	37365.7	43142.7	44701.7	45544.7	46064.7	41407.7	39235.7	39475.7	41207.7	37435.4	44863.4	40331.7					40331.7	1134.18
2982	49.7	38770	37903	35760	37431	43282	44900	45652	46204	41487	39155	39196	41205		38731.7	37864.7	35721.7	37392.7	43243.7	44861.7	45613.7	46165.7	41448.7	39116.7	39157.7	41166.7	37427.7	44971.2	40222.4					40222.4	1258.53
2985	49.75	38755	37999	35702	37279	43111	45114	45472	45984	41302	39378	39573	41295		38716.7	37960.7	35663.7	37240.7	43072.7	45075.7	45433.7	45945.7	41263.7	39339.7	39534.7	41256.7	37395.4	44881.9	40348.7					40348.7	1055.52
2988	49.8	38715	37855	35715	37291	43166	45222	45618	46088	41507	39294	39555	41233		38676.7	37816.7	35676.7	37252.7	43127.7	45183.7	45579.7	46049.7	41468.7	39255.7	39516.7	41194.7	37355.7	44985.2	40358.9					40358.9	1133.81
2991	49.85	38926	37884	35621	37325	43123	45063	45514	46129	41527	39271	39564	41288		38887.7	37845.7	35582.7	37286.7	43084.7	45024.7	45475.7	46090.7	41488.7	39232.7	39525.7	41249.7	37400.7	44918.9	40374.2					40374.2	1159.25
2994	49.9	38842	37911	35679	37378	43058	44945	45618	45896	41649	39535	39297	41263		38803.7	37872.7	35640.7	37339.7	43019.7	44906.7	45579.7	45857.7	41610.7	39496.7	39258.7	41224.7	37414.2	44840.9	40397.7					40397.7	1192.26
2997	49.95	38852	38070	35640	37504	43096	45016	45733	46296	41429	39335	39547	41133		38813.7	38031.7	35601.7	37465.7	43057.7	44977.7	45694.7	46257.7	41390.7	39296.7	39508.7	41094.7	37478.2	44996.9	40322.7					40322.7	1072.67
3000	50	38867	37974	35726	37357	43273	44996	45598	45939	41532	39474	39513	41335		38828.7	37935.7	35687.7	37318.7	43234.7	44957.7	45559.7	45900.7	41493.7	39435.7	39474.7	41296.7	37442.7	44913.2	40425.2					40425.2	1123.06
3003	50.05	38782	37924	35706	37502	43329	44976	45626	46282	41504	39431	39272	41343		38743.7	37885.7	35667.7	37463.7	43290.7	44937.7	45587.7	46243.7	41465.7	39392.7	39233.7	41304.7	37440.2	45014.9	40349.2					40349.2	1199.83
3006	50.1	38861	37911	35837	37552	43144	45067	45696	46118	41646	39290	39289	41248		38822.7	37872.7	35798.7	37513.7	43105.7	45028.7	45657.7	46079.7	41607.7	39251.7	39250.7	41209.7	37501.9	44967.9	40329.9					40329.9	1256.19
3009	50.15	38761	38027	35792	37259	43153	44988	45592	46197	41543	39385	39507	41355		38722.7	37988.7	35753.7	37220.7	43114.7	44949.7	45553.7	46158.7	41504.7	39346.7	39468.7	41316.7	37421.4	44944.2	40409.2					40409.2	1160.05
3012	50.2	38845	37995	35769	37521	42923	44986	45583	46059	41448	39451	39514	41455		38806.7	37956.7	35730.7	37482.7	42884.7	44947.7	45544.7	46020.7	41409.7	39412.7	39475.7	41416.7	37494.2	44849.4	40428.7					40428.7	1137.1
3015	50.25	38967	37945	35635	37432	43200	44983	45628	46109	41765	39219	39345	41347		38928.7	37906.7	35596.7	37393.7	43161.7	44944.7	45589.7	46070.7	41726.7	39180.7	39306.7	41308.7	37456.4	44941.7	40380.7					40380.7	1324.94
3018	50.3	38818	38107	35650	37460	43216	45134	45699	46027	41788	39400	39412	41204		38779.7	38068.7	35611.7	37421.7	43177.7	45095.7	45660.7	45988.7	41749.7	39361.7	39373.7	41165.7	37470.4	44980.7	40412.7					40412.7	1230
3021	50.35	38705	38003	35725	37212	43128	45326	45623	46218	41699	39301	39588	41356		38666.7	37964.7	35686.7	37173.7	43089.7	45287.7	45584.7	46179.7	41660.7	39262.7	39549.7	41317.7	37372.9	45035.4	40447.7					40447.7	1216.4
3024	50.4	38934	37970	35670	37433	43318	44983	45721	46025	41517	39344	39691	41174		38895.7	37931.7	35631.7	37394.7	43279.7	44944.7	45682.7	45986.7	41478.7	39305.7	39652.7	41135.7	37463.4	44973.4	40393.2					40393.2	1074.03
3027	50.45	38896	37985	35778	37389	43159	45176	45723	46179	41544	39314	39593	41242		38857.7	37946.7	35739.7	37350.7	43120.7	45137.7	45684.7	46140.7	41505.7	39275.7	39554.7	41203.7	37473.7	45020.9	40384.9					40384.9	1132.28
3030	50.5	38758	38021	35805	37355	43260	45054	45696	46034	41632	39423	39488	41414		38719.7	37982.7	35766.7	37316.7	43221.7	45015.7	45657.7	45995.7	41593.7	39384.7	39449.7	41375.7	37446.4	44972.7	40450.9					40450.9	1197.28
3033	50.55	38882	37998	35688	37300	43097	44919	45763	46292	41690	39644	39421	41220		38843.7	37959.7	35649.7	37261.7	43058.7	44880.7	45724.7	46253.7	41651.7	39605.7	39382.7	41181.7	37428.7	44979.4	40455.4					40455.4	1130.09
3036	50.6	38880	37882	35876	37601	43236	45054	45827	46321	41625	39612	39704	41303		38841.7	37843.7	35837.7	37562.7	43197.7	45015.7	45788.7	46282.7	41586.7	39573.7	39665.7	41264.7	37521.4	45071.2	40522.7					40522.7	1051.62
3039	50.65	38735	38017	35966	37524	43261	45105	45845	46292	41680	39484	39521	41184		38696.7	37978.7	35927.7	37485.7	43222.7	45066.7	45806.7	46253.7	41641.7	39445.7	39482.7	41145.7	37522.2	45087.4	40428.9					40428.9	1132.35
3042	50.7	39012	38217	35859	37425	43292	45133	45582	46119	41649	39381	39642	41483		38973.7	38178.7	35820.7	37386.7	43253.7	45094.7	45543.7	46080.7	41610.7	39342.7	39603.7	41444.7	37589.9	44993.2	40500.4					40500.4	1192.87
3045	50.75	38877	38188	35921	37363	43273	45221	45584	46303	41792	39535	39476	41412		38838.7	38149.7	35882.7	37324.7	43234.7	45182.7	45545.7	46264.7	41753.7	39496.7	39437.7	41373.7	37548.9	45056.9	40515.4					40515.4	1220.55
3048	50.8	38888	38018	35848	37431	43242	45148	45641	46265	41732	39370	39653	41281		38849.7	37979.7	35809.7	37392.7	43203.7	45109.7	45602.7	46226.7	41693.7	39331.7	39614.7	41242.7	37507.9	45035.7	40470.7					40470.7	1172.14
3051	50.85	38958	38105	35955	37349	43303	45174	45918	46242	41416	39423	39548	41254		38919.7	38066.7	35916.7	37310.7	43264.7	45135.7	45879.7	46203.7	41377.7	39384.7	39509.7	41215.7	37553.4	45120.9	40371.9					40371.9	1071.07
3054	50.9	38784	38040	35877	37547	43419	45258	45553	46270	41449	39435	39613	41331		38745.7	38001.7	35838.7	37508.7	43380.7	45219.7	45514.7	46231.7	41410.7	39396.7	39574.7	41292.7	37523.7	45086.7	40418.7					40418.7	1080.86
3057	50.95	38996	38153	35937	37416	43286	45124	45622	46296	41589	39596	39560	41264		38957.7	38114.7	35898.7	37377.7	43247.7	45085.7	45583.7	46257.7	41550.7	39557.7	39521.7	41225.7	37587.2	45043.7	40463.9					40463.9	1075.55
3060	51	39082	38143	35869	37678	43276	45238	45822	46129	41706	39371	39535	41428		39043.7	38104.7	35830.7	37639.7	43237.7	45199.7	45783.7	46090.7	41667.7	39332.7	39496.7	41389.7	37654.7	45077.9	40471.7					40471.7	1227.61
3063	51.05	38986	38098	35910	37504	43156	45323	45804	46369	41818	39632	39668	41460		38947.7	38059.7	35871.7	37465.7	43117.7	45284.7	45765.7	46330.7	41779.7	39593.7	39629.7	41421.7	37586.2	45124.7	40606.2					40606.2	1157.71
3066	51.1	39022	38018	35815	37470	43270	45177	45894	46214	41692	39545	39589	41256		38983.7	37979.7	35776.7	37431.7	43231.7	45138.7	45855.7	46175.7	41653.7	39506.7	39550.7	41217.7	37542.9	45100.4	40482.2					40482.2	1115.45
3069	51.15	38931	38059	35874	37494	43325	45100	45661	46133	41626	39606	39638	41350		38892.7	38020.7	35835.7	37455.7	43286.7	45061.7	45622.7	46094.7	41587.7	39567.7	39599.7	41311.7	37551.2	45016.4	40516.7					40516.7	1083.29
3072	51.2	39104	38170	35835	37732	43318	45069	45588	46327	41652	39649	39647	41289		39065.7	38131.7	35796.7	37693.7	43279.7	45030.7	45549.7	46288.7	41613.7	39610.7	39608.7	41250.7	37671.9	45037.2	40520.9					40520.9	1062.61
3075	51.25	39130	38468	35869	37534	43271	45135	45995	46297	41820	39409	39657	41348		39091.7	38429.7	35830.7	37495.7	43232.7	45096.7	45956.7	46258.7	41781.7	39370.7	39618.7	41309.7	37711.9	45136.2	40520.2					40520.2	1203.99
3078	51.3	38791	38148	35877	37557	43111	45063	45810	46244	41675	39509	39815	41397		38752.7	38109.7	35838.7	37518.7	43072.7	45024.7	45771.7	46205.7	41636.7	39470.7	39776.7	41358.7	37554.9	45018.7	40560.7					40560.7	1095.04
3081	51.35	39019	38138	36036	37545	43420	45142	45849	46198	41733	39574	39685	41347		38980.7	38099.7	35997.7	37506.7	43381.7	45103.7	45810.7	46159.7	41694.7	39535.7	39646.7	41308.7	37646.2	45113.9	40546.4					40546.4	1115.15
3084	51.4	39021	38095	35801	37622	43274	45265	45794	46339	41641	39509	39704	41556		38982.7	38056.7	35762.7	37583.7	43235.7	45226.7	45755.7	46300.7	41602.7	39470.7	39665.7	41517.7	37596.4	45129.7	40564.2					40564.2	1153.36
3087	51.45	38947	38064	35948	37636	43459	45242	45971	46302	41582	39552	39636	41599		38908.7	38025.7	35909.7	37597.7	43420.7	45203.7	45932.7	46263.7	41543.7	39513.7	39597.7	41560.7	37610.4	45205.2	40553.9					40553.9	1153.21
3090	51.5	39028	38188	35915	37590	43499	45111	45729	46441	41714	39519	39682	41446		38989.7	38149.7	35876.7	37551.7	43460.7	45072.7	45690.7	46402.7	41675.7	39480.7	39643.7	41407.7	37641.9	45156.7	40551.9					40551.9	1150.02
3093	51.55	39060	38365	35975	37511	43335	45187	45772	46347	41762	39544	39755	41492		39021.7	38326.7	35936.7	37472.7	43296.7	45148.7	45733.7	46308.7	41723.7	39505.7	39716.7	41453.7	37689.4	45121.9	40599.9					40599.9	1150.25
3096	51.6	39049	38278	36000	37728	43444	45088	45796	46361	41838	39514	39734	41385		39010.7	38239.7	35961.7	37689.7	43405.7	45049.7	45757.7	46322.7	41799.7	39475.7	39695.7	41346.7	37725.4	45133.9	40579.4					40579.4	1165.76
3099	51.65	39073	38220	35867	37623	43208	45274	45590	46377	41809	39714	39712	41231		39034.7	38181.7	35828.7	37584.7	43169.7	45235.7	45551.7	46338.7	41770.7	39675.7	39673.7	41192.7	37657.4	45073.9	40578.2					40578.2	1069.63
3102	51.7	39150	38280	36025	37666	43498	45282	45814	46399	41756	39499	39723	41356		39111.7	38241.7	35986.7	37627.7	43459.7	45243.7	45775.7	46360.7	41717.7	39460.7	39684.7	41317.7	37741.9	45209.9	40545.2					40545.2	1138.44
3105	51.75	39128	38263	35908	37708	43399	45169	45975	46338	41793	39484	39773	41438		39089.7	38224.7	35869.7	37669.7	43360.7	45130.7	45936.7	46299.7	41754.7	39445.7	39734.7	41399.7	37713.4	45181.9	40583.7					40583.7	1162.32
3108	51.8	39122	38338	35950	37696	43243	45110	45843	46190	41756	39651	39700	41501		39083.7	38299.7	35911.7	37657.7	43204.7	45071.7	45804.7	46151.7	41717.7	39612.7	39661.7	41462.7	37738.2	45058.2	40613.7					40613.7	1132.54
3111	51.85	39160	38348	36081	37582	43384	45447	45921	46490	41669	39645	39791	41340		39121.7	38309.7	36042.7	37543.7	43345.7	45408.7	45882.7	46451.7	41630.7	39606.7	39752.7	41301.7	37754.4	45272.2	40572.9					40572.9	1041.85
3114	51.9	39066	38357	35919	37604	43361	45255	45788	46532	41799	39642	39782	41400		39027.7	38318.7	35880.7	37565.7	43322.7	45216.7	45749.7	46493.7	41760.7	39603.7	39743.7	41361.7	37698.2	45195.7	40617.4					40617.4	1103.34
3117	51.95	39300	38325	36026	37494	43435	45238	45533	46210	41823	39398	39869	41495		39261.7	38286.7	35987.7	37455.7	43396.7	45199.7	45494.7	46171.7	41784.7	39359.7	39830.7	41456.7	37747.9	45065.7	40607.9					40607.9	1192.67
3120	52	39134	38179	35986	37760	43438	45513	45824	46178	41665	39554	39872	41373		39095.7	38140.7	35947.7	37721.7	43399.7	45474.7	45785.7	46139.7	41626.7	39515.7	39833.7	41334.7	37726.4	45199.9	40577.7					40577.7	1057.49
3123	52.05	39127	38368	35947	37811	43569	45427	46050	46363	41788	39676	39839	41561		39088.7	38329.7	35908.7	37772.7	43530.7	45388.7	46011.7	46324.7	41749.7	39637.7	39800.7	41522.7	37774.9	45313.9	40677.7					40677.7	1112.65
3126	52.1	39192	38412	36092	37652	43401	45005	45862	46367	41793	39742	39875	41359		39153.7	38373.7	36053.7	37613.7	43362.7	44966.7	45823.7	46328.7	41754.7	39703.7	39836.7	41320.7	37798.7	45120.4	40653.9					40653.9	1037.16
3129	52.15	39300	38154	36000	37877	43418	45390	45841	46493	41662	39590	39802	41559		39261.7	38115.7	35961.7	37838.7	43379.7	45351.7	45802.7	46454.7	41623.7	39551.7	39763.7	41520.7	37794.4	45247.2	40614.9					40614.9	1109.52
3132	52.2	39120	38406	35906	37850	43382	45276	45835	46160	41807	39526	39772	41427		39081.7	38367.7	35867.7	37811.7	43343.7	45237.7	45796.7	46121.7	41768.7	39487.7	39733.7	41388.7	37782.2	45124.9	40594.7					40594.7	1151.16
3135	52.25	39201	38305	36032	37789	43337	45425	45851	46323	41955	39689	39668	41481		39162.7	38266.7	35993.7	37750.7	43298.7	45386.7	45812.7	46284.7	41916.7	39650.7	39629.7	41442.7	37793.4	45195.7	40659.9					40659.9	1193.33
3138	52.3	39226	38389	35911	37793	43460	45381	45934	46129	41640	39774	39841	41587		39187.7	38350.7	35872.7	37754.7	43421.7	45342.7	45895.7	46090.7	41601.7	39735.7	39802.7	41548.7	37791.4	45187.7	40672.2					40672.2	1043.28
3141	52.35	39172	38265	36046	37871	43476	45416	45948	46427	41856	39928	39813	41572		39133.7	38226.7	36007.7	37832.7	43437.7	45377.7	45909.7	46388.7	41817.7	39889.7	39774.7	41533.7	37800.2	45278.4	40753.9					40753.9	1071.67
3144	52.4	39119	38454	36079	37782	43261	45224	46021	46176	41863	39742	39852	41724		39080.7	38415.7	36040.7	37743.7	43222.7	45185.7	45982.7	46137.7	41824.7	39703.7	39813.7	41685.7	37820.2	45132.2	40756.9					40756.9	1154.95
3147	52.45	39183	38431	35962	37729	43576	45414	46102	46480	41920	39819	39800	41615		39144.7	38392.7	35923.7	37690.7	43537.7	45375.7	46063.7	46441.7	41881.7	39780.7	39761.7	41576.7	37787.9	45354.7	40750.2					40750.2	1137.32
3150	52.5	39009	38356	36105	37884	43583	45373	45915	46436	41887	39646	39974	41455		38970.7	38317.7	36066.7	37845.7	43544.7	45334.7	45876.7	46397.7	41848.7	39607.7	39935.7	41416.7	37800.2	45288.4	40702.2					40702.2	1097.03
3153	52.55	39237	38430	36082	37636	43547	45382	45925	46294	41908	39566	39704	41629		39198.7	38391.7	36043.7	37597.7	43508.7	45343.7	45886.7	46255.7	41869.7	39527.7	39665.7	41590.7	37807.9	45248.7	40663.4					40663.4	1238.31
3156	52.6	39182	38352	36035	37724	43304	45479	45676	46531	41720	39739	39836	41496		39143.7	38313.7	35996.7	37685.7	43265.7	45440.7	45637.7	46492.7	41681.7	39700.7	39797.7	41457.7	37784.9	45209.2	40659.4					40659.4	1055.78
3159	52.65	39205	38520	35915	37780	43629	45404	45885	46526	41757	39588	40002	41628		39166.7	38481.7	35876.7	37741.7	43590.7	45365.7	45846.7	46487.7	41718.7	39549.7	39963.7	41589.7	37816.7	45322.7	40705.4					40705.4	1109.73
3162	52.7	39197	38495	36163	37739	43408	45349	46102	46376	41886	39687	39848	41427		39158.7	38456.7	36124.7	37700.7	43369.7	45310.7	46063.7	46337.7	41847.7	39648.7	39809.7	41388.7	37860.2	45270.4	40673.7					40673.7	1108.55
3165	52.75	39077	38213	36109	37919	43563	45534	45859	46353	42045	39829	39882	41693		39038.7	38174.7	36070.7	37880.7	43524.7	45495.7	45820.7	46314.7	42006.7	39790.7	39843.7	41654.7	37791.2	45288.9	40823.9					40823.9	1171.54
3168	52.8	39206	38272	36227	37802	43286	45440	45859	46569	41947	39727	39784	41534		39167.7	38233.7	36188.7	37763.7	43247.7	45401.7	45820.7	46530.7	41908.7	39688.7	39745.7	41495.7	37838.4	45250.2	40709.7					40709.7	1158.61
3171	52.85	39104	38423	36102	37800	43605	45455	46020	46465	41887	39796	39945	41585		39065.7	38384.7	36063.7	37761.7	43566.7	45416.7	45981.7	46426.7	41848.7	39757.7	39906.7	41546.7	37818.9	45347.9	40764.9					40764.9	1085.79
3174	52.9	39182	38429	36105	37762	43541	45393	46092	46557	41732	39735	39817	41537		39143.7	38390.7	36066.7	37723.7	43502.7	45354.7	46053.7	46518.7	41693.7	39696.7	39778.7	41498.7	37831.2	45357.4	40666.9					40666.9	1076.48
3177	52.95	39194	38515	36240	37953	43291	45358	46005	46578	42066	39687	39932	41514		39155.7	38476.7	36201.7	37914.7	43252.7	45319.7	45966.7	46539.7	42027.7	39648.7	39893.7	41475.7	37937.2	45269.7	40761.4					40761.4	1169.72
3180	53	39122	38493	36202	37755	43528	45439	45835	46475	41863	39852	40168	41386		39083.7	38454.7	36163.7	37716.7	43489.7	45400.7	45796.7	46436.7	41824.7	39813.7	40129.7	41347.7	37854.7	45280.9	40778.9					40778.9	960.955
3183	53.05	39359	38292	36132	37845	43546	45508	45934	46620	41809	39816	39735	41604		39320.7	38253.7	36093.7	37806.7	43507.7	45469.7	45895.7	46581.7	41770.7	39777.7	39696.7	41565.7	37868.7	45363.7	40702.7					40702.7	1118.49
3186	53.1	39336	38488	35997	37850	43610	45432	46099	46464	41861	39680	39897	41509		39297.7	38449.7	35958.7	37811.7	43571.7	45393.7	46060.7	46425.7	41822.7	39641.7	39858.7	41470.7	37879.4	45362.9	40698.4					40698.4	1107.88
3189	53.15	39293	38544	36073	37911	43618	45449	46090	46489	41971	39863	39928	41575		39254.7	38505.7	36034.7	37872.7	43579.7	45410.7	46051.7	46450.7	41932.7	39824.7	39889.7	41536.7	37916.9	45373.2	40795.9					40795.9	1096.29
3192	53.2	39377	38529	36201	37910	43619	45267	45921	46420	41970	39906	39993	41402		39338.7	38490.7	36162.7	37871.7	43580.7	45228.7	45882.7	46381.7	41931.7	39867.7	39954.7	41363.7	37965.9	45268.4	40779.4					40779.4	1029.65
3195	53.25	39220	38481	36057	37961	43590	45485	46051	46453	41838	39670	39901	41716		39181.7	38442.7	36018.7	37922.7	43551.7	45446.7	46012.7	46414.7	41799.7	39631.7	39862.7	41677.7	37891.4	45356.4	40742.9					40742.9	1154.73
3198	53.3	39123	38458	36199	37813	43643	45279	46127	46529	41731	39879	39967	41583		39084.7	38419.7	36160.7	37774.7	43604.7	45240.7	46088.7	46490.7	41692.7	39840.7	39928.7	41544.7	37859.9	45356.2	40751.7					40751.7	1003.59
3201	53.35	39277	38392	36319	37872	43576	45308	45833	46555	41793	39970	40014	41808		39238.7	38353.7	36280.7	37833.7	43537.7	45269.7	45794.7	46516.7	41754.7	39931.7	39975.7	41769.7	37926.7	45279.7	40857.9					40857.9	1044.31
3204	53.4	39285	38384	36042	37840	43612	45590	45989	46636	41716	39782	39959	41691		39246.7	38345.7	36003.7	37801.7	43573.7	45551.7	45950.7	46597.7	41677.7	39743.7	39920.7	41652.7	37849.4	45418.4	40748.7					40748.7	1060.8
3207	53.45	39218	38556	36266	37851	43668	45406	45992	46569	41856	39990	39980	41747		39179.7	38517.7	36227.7	37812.7	43629.7	45367.7	45953.7	46530.7	41817.7	39951.7	39941.7	41708.7	37934.4	45370.4	40854.9					40854.9	1049.71
3210	53.5	39299	38551	36220	37980	43547	45585	46184	46759	41863	39836	39958	41623		39260.7	38512.7	36181.7	37941.7	43508.7	45546.7	46145.7	46720.7	41824.7	39797.7	39919.7	41584.7	37974.2	45480.4	40781.7					40781.7	1071.44
3213	53.55	39295	38350	36187	37953	43465	45451	46104	46596	42048	39816	39951	41483		39256.7	38311.7	36148.7	37914.7	43426.7	45412.7	46065.7	46557.7	42009.7	39777.7	39912.7	41444.7	37907.9	45365.7	40786.2					40786.2	1112.15
3216	53.6	39173	38449	36153	37829	43654	45212	45939	46504	42115	39805	40030	41638		39134.7	38410.7	36114.7	37790.7	43615.7	45173.7	45900.7	46465.7	42076.7	39766.7	39991.7	41599.7	37862.7	45288.9	40858.7					40858.7	1151.34
3219	53.65	39320	38571	36234	37776	43568	45623	46045	46537	42064	39895	40050	41733		39281.7	38532.7	36195.7	37737.7	43529.7	45584.7	46006.7	46498.7	42025.7	39856.7	40011.7	41694.7	37936.9	45404.9	40897.2					40897.2	1121.94
3222	53.7	39300	38290	36280	37972	43419	45275	46063	46509	41874	39894	40010	41555		39261.7	38251.7	36241.7	37933.7	43380.7	45236.7	46024.7	46470.7	41835.7	39855.7	39971.7	41516.7	37922.2	45278.2	40794.9					40794.9	1026.97
3225	53.75	39337	38645	36405	37884	43596	45546	45948	46483	41827	39906	40072	41726		39298.7	38606.7	36366.7	37845.7	43557.7	45507.7	45909.7	46444.7	41788.7	39867.7	40033.7	41687.7	38029.4	45354.9	40844.4					40844.4	1035.06
3228	53.8	39294	38669	36238	37888	43548	45517	45984	46516	41997	40074	40069	41603		39255.7	38630.7	36199.7	37849.7	43509.7	45478.7	45945.7	46477.7	41958.7	40035.7	40030.7	41564.7	37983.9	45352.9	40897.4					40897.4	1010.83
3231	53.85	39406	38452	36265	37981	43638	45518	46211	46735	42013	39910	39981	41660		39367.7	38413.7	36226.7	37942.7	43599.7	45479.7	46172.7	46696.7	41974.7	39871.7	39942.7	41621.7	37987.7	45487.2	40852.7					40852.7	1101.62
3234	53.9	39442	38466	36321	38029	43844	45530	46192	46500	42032	39932	40150	41649		39403.7	38427.7	36282.7	37990.7	43805.7	45491.7	46153.7	46461.7	41993.7	39893.7	40111.7	41610.7	38026.2	45478.2	40902.4					40902.4	1054.4
3237	53.95	39411	38604	36285	37893	43578	45568	46249	46604	41980	39823	40007	41626		39372.7	38565.7	36246.7	37854.7	43539.7	45529.7	46210.7	46565.7	41941.7	39784.7	39968.7	41587.7	38009.9	45461.4	40820.7					40820.7	1102.14
3240	54	39298	38673	36207	37873	43603	45585	46286	46392	41996	39829	40056	41782		39259.7	38634.7	36168.7	37834.7	43564.7	45546.7	46247.7	46353.7	41957.7	39790.7	40017.7	41743.7	37974.4	45428.2	40877.4					40877.4	1131.01
3243	54.05	39367	38508	36325	37869	43744	45383	46189	46737	41874	39895	39971	41704		39328.7	38469.7	36286.7	37830.7	43705.7	45344.7	46150.7	46698.7	41835.7	39856.7	39932.7	41665.7	37978.9	45474.9	40822.7					40822.7	1074.26
3246	54.1	39266	38599	36298	37993	43657	45640	46304	46653	42166	39998	40050	41563		39227.7	38560.7	36259.7	37954.7	43618.7	45601.7	46265.7	46614.7	42127.7	39959.7	40011.7	41524.7	38000.7	45525.2	40905.9					40905.9	1090.96
3249	54.15	39518	38690	36185	37938	43718	45571	46259	46450	41975	40009	40166	41662		39479.7	38651.7	36146.7	37899.7	43679.7	45532.7	46220.7	46411.7	41936.7	39970.7	40127.7	41623.7	38044.4	45461.2	40914.7					40914.7	1009.57
3252	54.2	39235	38548	36104	37956	43814	45619	46099	46672	42050	39831	39907	41746		39196.7	38509.7	36065.7	37917.7	43775.7	45580.7	46060.7	46633.7	42011.7	39792.7	39868.7	41707.7	37922.4	45512.7	40845.2					40845.2	1178.41
3255	54.25	39331	38487	36355	37911	43755	45640	46335	46607	41950	39896	40168	41760		39292.7	38448.7	36316.7	37872.7	43716.7	45601.7	46296.7	46568.7	41911.7	39857.7	40129.7	41721.7	37982.7	45545.9	40905.2					40905.2	1061.19
3258	54.3	39446	38602	36222	37982	43718	45579	46396	46625	42005	39876	40046	41860		39407.7	38563.7	36183.7	37943.7	43679.7	45540.7	46357.7	46586.7	41966.7	39837.7	40007.7	41821.7	38024.7	45541.2	40908.4					40908.4	1141.9
3261	54.35	39459	38600	36306	38008	43782	45630	46110	46660	41874	40078	40080	41824		39420.7	38561.7	36267.7	37969.7	43743.7	45591.7	46071.7	46621.7	41835.7	40039.7	40041.7	41785.7	38054.9	45507.2	40925.7					40925.7	1022.11
3264	54.4	39435	38702	36392	38006	43650	45567	46036	46649	42034	40061	40015	41520		39396.7	38663.7	36353.7	37967.7	43611.7	45528.7	45997.7	46610.7	41995.7	40022.7	39976.7	41481.7	38095.4	45437.2	40869.2					40869.2	1025.88
3267	54.45	39389	38525	36358	38058	43654	45499	46169	46567	41938	39968	40118	41551		39350.7	38486.7	36319.7	38019.7	43615.7	45460.7	46130.7	46528.7	41899.7	39929.7	40079.7	41512.7	38044.2	45433.9	40855.4					40855.4	996.868
3270	54.5	39410	38620	36265	37950	43877	45677	46273	46785	41932	40090	40077	41732		39371.7	38581.7	36226.7	37911.7	43838.7	45638.7	46234.7	46746.7	41893.7	40051.7	40038.7	41693.7	38022.9	45614.7	40919.4					40919.4	1012.81
3273	54.55	39362	38661	36279	38074	43830	45606	46322	46621	42067	39963	40132	41779		39323.7	38622.7	36240.7	38035.7	43791.7	45567.7	46283.7	46582.7	42028.7	39924.7	40093.7	41740.7	38055.7	45556.4	40946.9					40946.9	1091.37
3276	54.6	39351	38539	36341	38096	43642	45549	46304	46501	41785	39990	40099	41861		39312.7	38500.7	36302.7	38057.7	43603.7	45510.7	46265.7	46462.7	41746.7	39951.7	40060.7	41822.7	38043.4	45460.7	40895.4					40895.4	1028.25
3279	54.65	39514	38590	36472	37846	43795	45752	45990	46843	42051	40075	40047	41879		39475.7	38551.7	36433.7	37807.7	43756.7	45713.7	45951.7	46804.7	42012.7	40036.7	40008.7	41840.7	38067.2	45556.7	40974.7					40974.7	1101.57
3282	54.7	39505	38565	36250	38138	43734	45583	46393	46614	42094	39868	39976	41696		39466.7	38526.7	36211.7	38099.7	43695.7	45544.7	46354.7	46575.7	42055.7	39829.7	39937.7	41657.7	38076.2	45542.7	40870.2					40870.2	1151.49
3285	54.75	39374	38541	36410	37844	43861	45550	46101	46717	41935	39846	40122	41734		39335.7	38502.7	36371.7	37805.7	43822.7	45511.7	46062.7	46678.7	41896.7	39807.7	40083.7	41695.7	38003.9	45518.9	40870.9					40870.9	1077.44
3288	54.8	39316	38560	36503	37937	43732	45710	46279	46761	41917	39949	39987	41812		39277.7	38521.7	36464.7	37898.7	43693.7	45671.7	46240.7	46722.7	41878.7	39910.7	39948.7	41773.7	38040.7	45582.2	40877.9					40877.9	1095.89
3291	54.85	39401	38728	36240	37989	43726	45733	46169	46600	42053	39841	40072	41682		39362.7	38689.7	36201.7	37950.7	43687.7	45694.7	46130.7	46561.7	42014.7	39802.7	40033.7	41643.7	38051.2	45518.7	40873.7					40873.7	1117.65
3294	54.9	39446	38545	36529	38068	43843	45726	46114	46772	41767	40002	40181	41683		39407.7	38506.7	36490.7	38029.7	43804.7	45687.7	46075.7	46733.7	41728.7	39963.7	40142.7	41644.7	38108.7	45575.4	40869.9					40869.9	946.55
3297	54.95	39400	38569	36503	38093	43719	45728	46254	46736	42114	40078	40111	41899		39361.7	38530.7	36464.7	38054.7	43680.7	45689.7	46215.7	46697.7	42075.7	40039.7	40072.7	41860.7	38102.9	45570.9	41012.2					41012.2	1107.46
3300	55	39456	38611	36325	38118	43649	45670	46337	46662	42084	39980	40187	41631		39417.7	38572.7	36286.7	38079.7	43610.7	45631.7	46298.7	46623.7	42045.7	39941.7	40148.7	41592.7	38089.2	45541.2	40932.2					40932.2	1044.21
3303	55.05	39519	38645	36442	37907	43786	45496	46386	46929	41992	39991	40014	41749		39480.7	38606.7	36403.7	37868.7	43747.7	45457.7	46347.7	46890.7	41953.7	39952.7	39975.7	41710.7	38089.9	45610.9	40898.2					40898.2	1083.08
3306	55.1	39518	38588	36461	38180	44066	45840	46343	46614	41974	40067	40185	41719		39479.7	38549.7	36422.7	38141.7	44027.7	45801.7	46304.7	46575.7	41935.7	40028.7	40146.7	41680.7	38148.4	45677.4	40947.9					40947.9	999.932
3309	55.15	39291	38638	36396	38040	43842	45616	46183	46703	42123	40123	40161	41832		39252.7	38599.7	36357.7	38001.7	43803.7	45577.7	46144.7	46664.7	42084.7	40084.7	40122.7	41793.7	38052.9	45547.7	41021.4					41021.4	1066.48
3312	55.2	39642	38813	36392	38025	43859	45694	46298	46891	42059	40057	40191	41926		39603.7	38774.7	36353.7	37986.7	43820.7	45655.7	46259.7	46852.7	42020.7	40018.7	40152.7	41887.7	38179.7	45647.2	41019.9					41019.9	1081.53
3315	55.25	39581	38761	36527	38237	43844	45663	46296	46663	42106	40161	40020	41829		39542.7	38722.7	36488.7	38198.7	43805.7	45624.7	46257.7	46624.7	42067.7	40122.7	39981.7	41790.7	38238.2	45578.2	40990.7					40990.7	1091.09
3318	55.3	39562	38659	36401	38105	43794	45732	46242	46805	42121	40120	40129	41851		39523.7	38620.7	36362.7	38066.7	43755.7	45693.7	46203.7	46766.7	42082.7	40081.7	40090.7	41812.7	38143.4	45604.9	41016.9					41016.9	1080.38
3321	55.35	39654	38791	36413	38131	43869	45765	46325	46687	42008	40124	40131	41606		39615.7	38752.7	36374.7	38092.7	43830.7	45726.7	46286.7	46648.7	41969.7	40085.7	40092.7	41567.7	38208.9	45623.2	40928.9					40928.9	983.454
3324	55.4	39529	38857	36446	38158	43893	45687	46322	46726	42007	40090	40190	41766		39490.7	38818.7	36407.7	38119.7	43854.7	45648.7	46283.7	46687.7	41968.7	40051.7	40151.7	41727.7	38209.2	45618.7	40974.9					40974.9	1013.95
3327	55.45	39532	38881	36513	38034	43696	45631	46335	46820	41988	40076	40217	41730		39493.7	38842.7	36474.7	37995.7	43657.7	45592.7	46296.7	46781.7	41949.7	40037.7	40178.7	41691.7	38201.7	45582.2	40964.4					40964.4	995.972
3330	55.5	39445	38752	36363	38166	43770	45691	46270	46668	42039	40117	40139	41905		39406.7	38713.7	36324.7	38127.7	43731.7	45652.7	46231.7	46629.7	42000.7	40078.7	40100.7	41866.7	38143.2	45561.4	41011.7					41011.7	1066.08
3333	55.55	39465	38729	36545	38156	43853	45785	46301	46782	42191	40051	40063	41677		39426.7	38690.7	36506.7	38117.7	43814.7	45746.7	46262.7	46743.7	42152.7	40012.7	40024.7	41638.7	38185.4	45641.9	40957.2					40957.2	1103.83
3336	55.6	39759	38637	36400	38223	43850	45738	46154	46681	42050	40145	40189	41800		39720.7	38598.7	36361.7	38184.7	43811.7	45699.7	46115.7	46642.7	42011.7	40106.7	40150.7	41761.7	38216.4	45567.4	41007.7					41007.7	1020.26
3339	55.65	39736	38640	36565	38156	43911	45581	46457	46747	42158	40116	39986	41852		39697.7	38601.7	36526.7	38117.7	43872.7	45542.7	46418.7	46708.7	42119.7	40077.7	39947.7	41813.7	38235.9	45635.7	40989.7					40989.7	1136.28
3342	55.7	39624	38838	36428	38084	43724	45764	46238	46848	42002	40183	40355	41906		39585.7	38799.7	36389.7	38045.7	43685.7	45725.7	46199.7	46809.7	41963.7	40144.7	40316.7	41867.7	38205.2	45605.2	41073.2					41073.2	976.153
3345	55.75	39561	38732	36299	38192	43907	45553	46451	46877	42119	40157	40253	41696		39522.7	38693.7	36260.7	38153.7	43868.7	45514.7	46412.7	46838.7	42080.7	40118.7	40214.7	41657.7	38157.7	45658.7	41017.9					41017.9	998.762
3348	55.8	39691	38858	36494	38078	43947	45805	46222	46716	42043	40190	40313	41775		39652.7	38819.7	36455.7	38039.7	43908.7	45766.7	46183.7	46677.7	42004.7	40151.7	40274.7	41736.7	38241.9	45634.2	41041.9					41041.9	964.5
3351	55.85	39637	38690	36345	38244	43789	45664	46336	46903	42044	40189	40315	41818		39598.7	38651.7	36306.7	38205.7	43750.7	45625.7	46297.7	46864.7	42005.7	40150.7	40276.7	41779.7	38190.7	45634.7	41053.2					41053.2	975.11
3354	55.9	39549	38744	36375	38138	43812	45722	46409	46860	42113	40219	40150	41963		39510.7	38705.7	36336.7	38099.7	43773.7	45683.7	46370.7	46821.7	42074.7	40180.7	40111.7	41924.7	38163.2	45662.4	41072.9					41072.9	1072.24
3357	55.95	39482	38883	36408	38242	43842	45815	46485	46726	42034	40180	40210	41947		39443.7	38844.7	36369.7	38203.7	43803.7	45776.7	46446.7	46687.7	41995.7	40141.7	40171.7	41908.7	38215.4	45678.7	41054.4					41054.4	1037.31
3360	56	39670	38793	36636	38233	43965	45813	46296	46848	42076	40040	40270	41832		39631.7	38754.7	36597.7	38194.7	43926.7	45774.7	46257.7	46809.7	42037.7	40001.7	40231.7	41793.7	38294.7	45692.2	41016.2					41016.2	1047.64
3363	56.05	39571	38703	36619	38094	43957	45695	46485	46790	42157	40044	40225	41813		39532.7	38664.7	36580.7	38055.7	43918.7	45656.7	46446.7	46751.7	42118.7	40005.7	40186.7	41774.7	38208.4	45693.4	41021.4					41021.4	1080.11
3366	56.1	39672	38850	36485	38171	43836	45816	46261	46631	42159	40291	40239	41775		39633.7	38811.7	36446.7	38132.7	43797.7	45777.7	46222.7	46592.7	42120.7	40252.7	40200.7	41736.7	38256.2	45597.7	41077.7					41077.7	995.303
3369	56.15	39604	38939	36621	38301	43883	45757	46221	46736	42019	40016	40342	41864		39565.7	38900.7	36582.7	38262.7	43844.7	45718.7	46182.7	46697.7	41980.7	39977.7	40303.7	41825.7	38327.9	45610.9	41021.9					41021.9	1028.2
3372	56.2	39666	38715	36614	38120	43772	45785	46355	46902	42021	40029	40225	41866		39627.7	38676.7	36575.7	38081.7	43733.7	45746.7	46316.7	46863.7	41982.7	39990.7	40186.7	41827.7	38240.4	45665.2	40996.9					40996.9	1053.71
3375	56.25	39810	38829	36550	38299	43884	45765	46173	46884	42229	40263	40231	41680		39771.7	38790.7	36511.7	38260.7	43845.7	45726.7	46134.7	46845.7	42190.7	40224.7	40192.7	41641.7	38333.7	45638.2	41062.4					41062.4	1011.07
3378	56.3	39763	38741	36661	38372	43990	45753	46421	46623	42076	40234	40216	41982		39724.7	38702.7	36622.7	38333.7	43951.7	45714.7	46382.7	46584.7	42037.7	40195.7	40177.7	41943.7	38345.9	45658.4	41088.7					41088.7	1042.27
3381	56.35	39678	38872	36506	38265	43959	45936	46321	46685	42084	40247	40349	42053		39639.7	38833.7	36467.7	38226.7	43920.7	45897.7	46282.7	46646.7	42045.7	40208.7	40310.7	42014.7	38291.9	45686.9	41144.9					41144.9	1023.12
3384	56.4	39529	38818	36536	38208	43900	45787	46330	46775	42080	40099	40178	42064		39490.7	38779.7	36497.7	38169.7	43861.7	45748.7	46291.7	46736.7	42041.7	40060.7	40139.7	42025.7	38234.4	45659.7	41066.9					41066.9	1116.79
3387	56.45	39686	38784	36563	38255	43828	45724	46366	46742	42009	40248	40360	41911		39647.7	38745.7	36524.7	38216.7	43789.7	45685.7	46327.7	46703.7	41970.7	40209.7	40321.7	41872.7	38283.7	45626.7	41093.7					41093.7	958.021
3390	56.5	39666	38895	36634	38168	44127	45824	46319	46977	42268	40205	40312	41900		39627.7	38856.7	36595.7	38129.7	44088.7	45785.7	46280.7	46938.7	42229.7	40166.7	40273.7	41861.7	38302.4	45773.4	41132.9					41132.9	1065.5
3393	56.55	39666	38852	36647	38394	44001	45831	46358	46897	42033	40278	40336	41863		39627.7	38813.7	36608.7	38355.7	43962.7	45792.7	46319.7	46858.7	41994.7	40239.7	40297.7	41824.7	38351.4	45733.4	41089.2					41089.2	950.265
3396	56.6	39805	38971	36492	38270	43793	45911	46391	46998	42229	40179	40326	42018		39766.7	38932.7	36453.7	38231.7	43754.7	45872.7	46352.7	46959.7	42190.7	40140.7	40287.7	41979.7	38346.2	45734.9	41149.7					41149.7	1085.31
3399	56.65	39829	38950	36436	38280	43985	46028	46590	47029	42169	40342	40215	42012		39790.7	38911.7	36397.7	38241.7	43946.7	45989.7	46551.7	46990.7	42130.7	40303.7	40176.7	41973.7	38335.4	45869.7	41146.2					41146.2	1049.4
3402	56.7	39519	38851	36563	38440	43977	45765	46295	46902	42088	40337	40337	42078		39480.7	38812.7	36524.7	38401.7	43938.7	45726.7	46256.7	46863.7	42049.7	40298.7	40298.7	42039.7	38304.9	45696.4	41171.7					41171.7	1008.06
3405	56.75	39816	38934	36561	38180	43950	45981	46332	47136	42116	40078	40456	41857		39777.7	38895.7	36522.7	38141.7	43911.7	45942.7	46293.7	47097.7	42077.7	40039.7	40417.7	41818.7	38334.4	45811.4	41088.4					41088.4	1010.22
3408	56.8	39725	38948	36525	38258	43999	45888	46599	46838	42269	40192	40353	42024		39686.7	38909.7	36486.7	38219.7	43960.7	45849.7	46560.7	46799.7	42230.7	40153.7	40314.7	41985.7	38325.7	45792.7	41171.2					41171.2	1088.55
3411	56.85	39745	38783	36480	38374	44116	45822	46489	46806	42306	40242	40299	41854		39706.7	38744.7	36441.7	38335.7	44077.7	45783.7	46450.7	46767.7	42267.7	40203.7	40260.7	41815.7	38307.2	45769.9	41136.9					41136.9	1061.14
3414	56.9	39647	38893	36626	38338	43935	45930	46348	46911	42106	40354	40478	41959		39608.7	38854.7	36587.7	38299.7	43896.7	45891.7	46309.7	46872.7	42067.7	40315.7	40439.7	41920.7	38337.7	45742.7	41185.9					41185.9	936.583
3417	56.95	39742	38731	36694	38216	44021	45839	46474	46789	42053	40186	40424	42070		39703.7	38692.7	36655.7	38177.7	43982.7	45800.7	46435.7	46750.7	42014.7	40147.7	40385.7	42031.7	38307.4	45742.4	41144.9					41144.9	1018.78
3420	57	39820	39128	36491	38315	44044	45710	46472	46890	42147	40355	40286	41998		39781.7	39089.7	36452.7	38276.7	44005.7	45671.7	46433.7	46851.7	42108.7	40316.7	40247.7	41959.7	38400.2	45740.7	41158.2					41158.2	1013.74
3423	57.05	39638	38857	36580	38332	44125	45736	46348	46623	42251	40259	40397	41809		39599.7	38818.7	36541.7	38293.7	44086.7	45697.7	46309.7	46584.7	42212.7	40220.7	40358.7	41770.7	38313.4	45669.7	41140.7					41140.7	1000.67
3426	57.1	39731	38811	36560	38391	43978	45912	46419	47077	42269	40216	40278	41960		39692.7	38772.7	36521.7	38352.7	43939.7	45873.7	46380.7	47038.7	42230.7	40177.7	40239.7	41921.7	38334.9	45808.2	41142.4					41142.4	1085.85
3429	57.15	39778	39001	36560	38475	43958	45901	46576	46940	42154	40342	40335	41874		39739.7	38962.7	36521.7	38436.7	43919.7	45862.7	46537.7	46901.7	42115.7	40303.7	40296.7	41835.7	38415.2	45805.4	41137.9					41137.9	974.085
3432	57.2	39679	39081	36744	38274	44095	45947	46389	46826	42276	40152	40561	41940		39640.7	39042.7	36705.7	38235.7	44056.7	45908.7	46350.7	46787.7	42237.7	40113.7	40522.7	41901.7	38406.2	45775.9	41193.9					41193.9	1034.06
3435	57.25	39746	38970	36721	38349	43834	45969	46244	46897	42364	40066	40329	42020		39707.7	38931.7	36682.7	38310.7	43795.7	45930.7	46205.7	46858.7	42325.7	40027.7	40290.7	41981.7	38408.2	45697.7	41156.4					41156.4	1165.02
3438	57.3	40040	38919	36585	38429	44004	45931	46493	47024	42259	40356	40364	41881		40001.7	38880.7	36546.7	38390.7	43965.7	45892.7	46454.7	46985.7	42220.7	40317.7	40325.7	41842.7	38454.9	45824.7	41176.7					41176.7	999.262
3441	57.35	39882	39012	36766	38333	44030	45907	46522	46941	42215	40330	40425	42008		39843.7	38973.7	36727.7	38294.7	43991.7	45868.7	46483.7	46902.7	42176.7	40291.7	40386.7	41969.7	38459.9	45811.7	41206.2					41206.2	1005.43
3444	57.4	39799	38924	36668	38417	43938	45887	46643	46930	42421	40384	40350	41918		39760.7	38885.7	36629.7	38378.7	43899.7	45848.7	46604.7	46891.7	42382.7	40345.7	40311.7	41879.7	38413.7	45811.2	41229.9					41229.9	1060.83
3447	57.45	39852	38974	36572	38247	43872	45924	46551	46992	42108	40457	40459	41990		39813.7	38935.7	36533.7	38208.7	43833.7	45885.7	46512.7	46953.7	42069.7	40418.7	40420.7	41951.7	38372.9	45796.4	41215.2					41215.2	919.827
3450	57.5	39791	38886	36638	38482	44081	45912	46229	47044	42239	40367	40532	42261		39752.7	38847.7	36599.7	38443.7	44042.7	45873.7	46190.7	47005.7	42200.7	40328.7	40493.7	42222.7	38410.9	45778.2	41311.4					41311.4	1041.74
3453	57.55	39788	38976	36563	38416	44027	45893	46482	47058	42325	40310	40371	41953		39749.7	38937.7	36524.7	38377.7	43988.7	45854.7	46443.7	47019.7	42286.7	40271.7	40332.7	41914.7	38397.4	45826.7	41201.4					41201.4	1049.71
3456	57.6	39925	38941	36675	38328	44050	45896	46402	47178	42246	40416	40390	41882		39886.7	38902.7	36636.7	38289.7	44011.7	45857.7	46363.7	47139.7	42207.7	40377.7	40351.7	41843.7	38428.9	45843.2	41195.2					41195.2	970.482
3459	57.65	39690	39045	36638	38443	44098	45981	46388	47095	42250	40415	40304	42175		39651.7	39006.7	36599.7	38404.7	44059.7	45942.7	46349.7	47056.7	42211.7	40376.7	40265.7	42136.7	38415.7	45852.2	41247.7					41247.7	1071.23
3462	57.7	39881	39102	36679	38486	44032	45829	46569	47053	42407	40327	40533	41894		39842.7	39063.7	36640.7	38447.7	43993.7	45790.7	46530.7	47014.7	42368.7	40288.7	40494.7	41855.7	38498.7	45832.4	41251.9					41251.9	1018.65
3465	57.75	39961	39038	36643	38351	43988	46000	46399	46909	42309	40499	40411	42245		39922.7	38999.7	36604.7	38312.7	43949.7	45961.7	46360.7	46870.7	42270.7	40460.7	40372.7	42206.7	38459.9	45785.7	41327.7					41327.7	1052.87
3468	57.8	39812	39080	36638	38308	44102	45870	46694	47050	42210	40447	40364	42125		39773.7	39041.7	36599.7	38269.7	44063.7	45831.7	46655.7	47011.7	42171.7	40408.7	40325.7	42086.7	38421.2	45890.7	41248.2					41248.2	1018.45
3471	57.85	39849	39042	36720	38426	43904	45950	46556	47004	42437	40307	40403	42020		39810.7	39003.7	36681.7	38387.7	43865.7	45911.7	46517.7	46965.7	42398.7	40268.7	40364.7	41981.7	38470.9	45815.2	41253.4					41253.4	1095.68
3474	57.9	39886	39053	36637	38543	44252	46059	46653	46964	42355	40329	40418	42009		39847.7	39014.7	36598.7	38504.7	44213.7	46020.7	46614.7	46925.7	42316.7	40290.7	40379.7	41970.7	38491.4	45943.7	41239.4					41239.4	1054.28
3477	57.95	40000	39052	36682	38366	44118	45860	46468	47015	42329	40389	40491	41971		39961.7	39013.7	36643.7	38327.7	44079.7	45821.7	46429.7	46976.7	42290.7	40350.7	40452.7	41932.7	38486.7	45826.9	41256.7					41256.7	998.897
3480	58	39918	39023	36662	38403	44120	45804	46563	46909	42294	40316	40549	42018		39879.7	38984.7	36623.7	38364.7	44081.7	45765.7	46524.7	46870.7	42255.7	40277.7	40510.7	41979.7	38463.2	45810.7	41255.9					41255.9	1005.93
3483	58.05	39945	38962	36701	38375	44039	45883	46669	46681	42272	40343	40336	42094		39906.7	38923.7	36662.7	38336.7	44000.7	45844.7	46630.7	46642.7	42233.7	40304.7	40297.7	42055.7	38457.4	45779.7	41222.9					41222.9	1066.83
3486	58.1	40012	39161	36918	38337	44180	45986	46484	46792	42519	40424	40501	42084		39973.7	39122.7	36879.7	38298.7	44141.7	45947.7	46445.7	46753.7	42480.7	40385.7	40462.7	42045.7	38568.7	45822.2	41343.7					41343.7	1076.96
3489	58.15	39957	38966	36721	38350	44167	46234	46577	46906	42199	40409	40561	42099		39918.7	38927.7	36682.7	38311.7	44128.7	46195.7	46538.7	46867.7	42160.7	40370.7	40522.7	42060.7	38460.2	45932.7	41278.7					41278.7	963.578
3492	58.2	39969	39147	36772	38368	44107	45999	46308	47164	42248	40501	40677	42261		39930.7	39108.7	36733.7	38329.7	44068.7	45960.7	46269.7	47125.7	42209.7	40462.7	40638.7	42222.7	38525.7	45856.2	41383.4					41383.4	964.272
3495	58.25	39942	39229	36628	38374	44175	45798	46495	47002	42306	40480	40431	42006		39903.7	39190.7	36589.7	38335.7	44136.7	45759.7	46456.7	46963.7	42267.7	40441.7	40392.7	41967.7	38504.9	45829.2	41267.4					41267.4	989.596
3498	58.3	39901	39150	36752	38439	43901	45918	46518	47247	42363	40470	40298	41978		39862.7	39111.7	36713.7	38400.7	43862.7	45879.7	46479.7	47208.7	42324.7	40431.7	40259.7	41939.7	38522.2	45857.7	41238.9					41238.9	1045.7
3501	58.35	40085	38985	36674	38442	44119	46002	46510	47107	42242	40405	40418	41944		40046.7	38946.7	36635.7	38403.7	44080.7	45963.7	46471.7	47068.7	42203.7	40366.7	40379.7	41905.7	38508.2	45896.2	41213.9					41213.9	978.422
3504	58.4	39987	39167	36711	38317	44159	46092	46624	46909	42274	40310	40653	42013		39948.7	39128.7	36672.7	38278.7	44120.7	46053.7	46585.7	46870.7	42235.7	40271.7	40614.7	41974.7	38507.2	45907.7	41274.2					41274.2	975.556
3507	58.45	40013	39075	36807	38530	44098	46070	46471	46994	42167	40445	40415	41969		39974.7	39036.7	36768.7	38491.7	44059.7	46031.7	46432.7	46955.7	42128.7	40406.7	40376.7	41930.7	38567.9	45869.9	41210.7					41210.7	949.227
3510	58.5	40016	39089	36667	38495	44088	46041	46702	47117	42321	40490	40398	42079		39977.7	39050.7	36628.7	38456.7	44049.7	46002.7	46663.7	47078.7	42282.7	40451.7	40359.7	42040.7	38528.4	45948.7	41283.7					41283.7	1019.32
3513	58.55	40142	39364	36790	38336	44165	45873	46597	46955	42301	40264	40388	41967		40103.7	39325.7	36751.7	38297.7	44126.7	45834.7	46558.7	46916.7	42262.7	40225.7	40349.7	41928.7	38619.7	45859.2	41191.7					41191.7	1053.93
3516	58.6	40182	39109	36810	38616	44090	46027	46635	47108	42120	40440	40672	42061		40143.7	39070.7	36771.7	38577.7	44051.7	45988.7	46596.7	47069.7	42081.7	40401.7	40633.7	42022.7	38640.9	45926.7	41284.9					41284.9	891.318
3519	58.65	40200	39267	36754	38448	44087	45971	46558	46864	42281	40232	40502	42072		40161.7	39228.7	36715.7	38409.7	44048.7	45932.7	46519.7	46825.7	42242.7	40193.7	40463.7	42033.7	38628.9	45831.7	41233.4					41233.4	1053.97
3522	58.7	40013	39234	36793	38505	44297	45810	46559	47061	42359	40365	40343	42099		39974.7	39195.7	36754.7	38466.7	44258.7	45771.7	46520.7	47022.7	42320.7	40326.7	40304.7	42060.7	38597.9	45893.4	41253.2					41253.2	1087.76
3525	58.75	40002	39139	36766	38443	44128	46012	46561	46969	42409	40537	40673	42136		39963.7	39100.7	36727.7	38404.7	44089.7	45973.7	46522.7	46930.7	42370.7	40498.7	40634.7	42097.7	38549.2	45879.2	41400.4					41400.4	970.75
3528	58.8	40064	39202	36801	38548	44081	46081	46554	47075	42441	40386	40481	42060		40025.7	39163.7	36762.7	38509.7	44042.7	46042.7	46515.7	47036.7	42402.7	40347.7	40442.7	42021.7	38615.4	45909.4	41303.7					41303.7	1061.22
3531	58.85	39936	39138	36852	38587	44121	45924	46497	47044	42466	40409	40676	42109		39897.7	39099.7	36813.7	38548.7	44082.7	45885.7	46458.7	47005.7	42427.7	40370.7	40637.7	42070.7	38589.9	45858.2	41376.7					41376.7	1023.78
3534	58.9	40056	39040	36601	38506	44262	46069	46588	46885	42354	40490	40556	42044		40017.7	39001.7	36562.7	38467.7	44223.7	46030.7	46549.7	46846.7	42315.7	40451.7	40517.7	42005.7	38512.4	45912.7	41322.7					41322.7	976.252
3537	58.95	40050	39003	36858	38525	44302	45728	46514	47076	42245	40536	40625	42278		40011.7	38964.7	36819.7	38486.7	44263.7	45689.7	46475.7	47037.7	42206.7	40497.7	40586.7	42239.7	38570.7	45866.7	41382.7					41382.7	971.299
3540	59	40017	39192	36728	38705	44058	46203	46523	46942	42446	40547	40551	42177		39978.7	39153.7	36689.7	38666.7	44019.7	46164.7	46484.7	46903.7	42407.7	40508.7	40512.7	42138.7	38622.2	45893.2	41391.9					41391.9	1023.49
3543	59.05	40060	39094	36735	38676	43992	46062	46564	47115	42497	40526	40277	42040		40021.7	39055.7	36696.7	38637.7	43953.7	46023.7	46525.7	47076.7	42458.7	40487.7	40238.7	42001.7	38602.9	45894.9	41296.7					41296.7	1098.65
3546	59.1	40026	39209	36745	38449	44279	46008	46505	46943	42169	40482	40636	42058		39987.7	39170.7	36706.7	38410.7	44240.7	45969.7	46466.7	46904.7	42130.7	40443.7	40597.7	42019.7	38568.9	45895.4	41297.9					41297.9	900.831
3549	59.15	40011	39160	36944	38610	44141	46054	46583	47145	42505	40437	40631	42136		39972.7	39121.7	36905.7	38571.7	44102.7	46015.7	46544.7	47106.7	42466.7	40398.7	40592.7	42097.7	38642.9	45942.4	41388.9					41388.9	1045.38
3552	59.2	40047	39296	36794	38657	44161	45955	46409	47175	42523	40581	40441	42172		40008.7	39257.7	36755.7	38618.7	44122.7	45916.7	46370.7	47136.7	42484.7	40542.7	40402.7	42133.7	38660.2	45886.7	41390.9					41390.9	1071.47
3555	59.25	40039	39321	36882	38554	44023	46006	46653	47037	42483	40433	40628	42212		40000.7	39282.7	36843.7	38515.7	43984.7	45967.7	46614.7	46998.7	42444.7	40394.7	40589.7	42173.7	38660.7	45891.4	41400.7					41400.7	1057.86
3558	59.3	40153	39175	36785	38433	44268	46219	46776	47361	42395	40403	40535	42182		40114.7	39136.7	36746.7	38394.7	44229.7	46180.7	46737.7	47322.7	42356.7	40364.7	40496.7	42143.7	38598.2	46117.7	41340.4					41340.4	1055.46
3561	59.35	40156	39153	36994	38682	44023	45887	46713	47000	42393	40526	40736	42032		40117.7	39114.7	36955.7	38643.7	43984.7	45848.7	46674.7	46961.7	42354.7	40487.7	40697.7	41993.7	38707.9	45867.4	41383.4					41383.4	928.862
3564	59.4	40191	39199	36825	38622	44233	46029	46628	47224	42378	40464	40730	42088		40152.7	39160.7	36786.7	38583.7	44194.7	45990.7	46589.7	47185.7	42339.7	40425.7	40691.7	42049.7	38670.9	45990.2	41376.7					41376.7	958.11
3567	59.45	40136	39145	36685	38522	44151	46023	46583	46897	42448	40511	40741	42156		40097.7	39106.7	36646.7	38483.7	44112.7	45984.7	46544.7	46858.7	42409.7	40472.7	40702.7	42117.7	38583.7	45875.2	41425.7					41425.7	979.466
3570	59.5	40217	39044	36865	38588	43988	46172	46546	47117	42553	40561	40841	42181		40178.7	39005.7	36826.7	38549.7	43949.7	46133.7	46507.7	47078.7	42514.7	40522.7	40802.7	42142.7	38640.2	45917.4	41495.7					41495.7	980.467
3573	59.55	40106	39227	36941	38617	44080	46078	46447	47109	42422	40605	40625	42163		40067.7	39188.7	36902.7	38578.7	44041.7	46039.7	46408.7	47070.7	42383.7	40566.7	40586.7	42124.7	38684.4	45890.2	41415.4					41415.4	974.294
3576	59.6	39840	39164	36924	38674	44292	45988	46587	47143	42384	40612	40693	42231		39801.7	39125.7	36885.7	38635.7	44253.7	45949.7	46548.7	47104.7	42345.7	40573.7	40654.7	42192.7	38612.2	45964.2	41441.7					41441.7	958.125
3579	59.65	40087	39254	36992	38746	44118	46196	46855	47012	42411	40550	40609	42190		40048.7	39215.7	36953.7	38707.7	44079.7	46157.7	46816.7	46973.7	42372.7	40511.7	40570.7	42151.7	38731.4	46006.9	41401.7					41401.7	997.998
3582	59.7	39955	39105	37007	38751	44100	45902	46763	47079	42530	40587	40576	42194		39916.7	39066.7	36968.7	38712.7	44061.7	45863.7	46724.7	47040.7	42491.7	40548.7	40537.7	42155.7	38666.2	45922.7	41433.4					41433.4	1037.09
3585	59.75	40096	39235	36842	38654	44294	46051	46711	47081	42459	40522	40746	42140		40057.7	39196.7	36803.7	38615.7	44255.7	46012.7	46672.7	47042.7	42420.7	40483.7	40707.7	42101.7	38668.4	45995.9	41428.4					41428.4	974.655
3588	59.8	40072	39130	36962	38602	44232	45940	46611	47076	42469	40580	40830	42288		40033.7	39091.7	36923.7	38563.7	44193.7	45901.7	46572.7	47037.7	42430.7	40541.7	40791.7	42249.7	38653.2	45926.4	41503.4					41503.4	974.377
3591	59.85	40236	39248	36944	38607	44218	46059	46675	47018	42503	40609	40731	42060		40197.7	39209.7	36905.7	38568.7	44179.7	46020.7	46636.7	46979.7	42464.7	40570.7	40692.7	42021.7	38720.4	45954.2	41437.4					41437.4	949.122
3594	59.9	39984	39223	36798	38745	44172	46215	46700	47428	42330	40538	40821	42229		39945.7	39184.7	36759.7	38706.7	44133.7	46176.7	46661.7	47389.7	42291.7	40499.7	40782.7	42190.7	38649.2	46090.4	41441.2					41441.2	931.87
3597	59.95	40169	39148	36936	38598	44328	46065	46690	47124	42282	40614	40458	42200		40130.7	39109.7	36897.7	38559.7	44289.7	46026.7	46651.7	47085.7	42243.7	40575.7	40419.7	42161.7	38674.4	46013.4	41350.2					41350.2	987.008
3600	60	40355	39232	36867	38779	44237	46016	46721	47100	42477	40709	40669	42161		40316.7	39193.7	36828.7	38740.7	44198.7	45977.7	46682.7	47061.7	42438.7	40670.7	40630.7	42122.7	38769.9	45980.2	41465.7					41465.7	950.022
3603	60.05	40053	39279	36896	38762	44237	46083	46788	47037	42441	40494	40747	42179		40014.7	39240.7	36857.7	38723.7	44198.7	46044.7	46749.7	46998.7	42402.7	40455.7	40708.7	42140.7	38709.2	45997.9	41426.9					41426.9	986.701

## Sheet: R1H-E
time [sec]	Time [min]	Rep1				Rep2				Rep3				MeCN	Rep1				Rep2				Rep3				Rep1	Rep2	Rep3			Rep3
0	0	993	973	842	602	1319	1143	890	581	1165	923	777	372	30.6667	962.333	942.333	811.333	571.333	1288.33	1112.33	859.333	550.333	1134.33	892.333	746.333	341.333	821.833	952.583	924.333			778.583	332.528
3	0.05	1056	1046	928	672	1400	1232	972	663	1254	1002	861	432		1025.33	1015.33	897.333	641.333	1369.33	1201.33	941.333	632.333	1223.33	971.333	830.333	401.333	894.833	1036.08	1008.33			856.583	344.294
6	0.1	1121	1121	1003	748	1476	1307	1054	738	1349	1081	953	481		1090.33	1090.33	972.333	717.333	1445.33	1276.33	1023.33	707.333	1318.33	1050.33	922.333	450.333	967.583	1113.08	1097			935.333	363
9	0.15	1187	1181	1089	823	1574	1398	1133	817	1430	1165	1023	538		1156.33	1150.33	1058.33	792.333	1543.33	1367.33	1102.33	786.333	1399.33	1134.33	992.333	507.333	1039.33	1199.83	1175.33			1008.33	374.172
12	0.2	1251	1265	1169	898	1654	1489	1212	890	1514	1249	1112	588		1220.33	1234.33	1138.33	867.333	1623.33	1458.33	1181.33	859.333	1483.33	1218.33	1081.33	557.333	1115.08	1280.58	1261			1085.08	389.398
15	0.25	1321	1328	1245	980	1736	1580	1310	979	1601	1328	1189	626		1290.33	1297.33	1214.33	949.333	1705.33	1549.33	1279.33	948.333	1570.33	1297.33	1158.33	595.333	1187.83	1370.58	1342			1155.33	410.69
18	0.3	1381	1406	1329	1056	1826	1669	1387	1047	1690	1411	1280	687		1350.33	1375.33	1298.33	1025.33	1795.33	1638.33	1356.33	1016.33	1659.33	1380.33	1249.33	656.333	1262.33	1451.58	1429.67			1236.33	422.782
21	0.35	1447	1480	1400	1124	1900	1746	1462	1124	1785	1496	1359	741		1416.33	1449.33	1369.33	1093.33	1869.33	1715.33	1431.33	1093.33	1754.33	1465.33	1328.33	710.333	1332.08	1527.33	1516			1314.58	440.232
24	0.4	1516	1551	1475	1204	1992	1834	1557	1208	1861	1572	1445	781		1485.33	1520.33	1444.33	1173.33	1961.33	1803.33	1526.33	1177.33	1830.33	1541.33	1414.33	750.333	1405.83	1617.08	1595.33			1384.08	456.954
27	0.45	1589	1629	1560	1276	2065	1926	1641	1282	1943	1646	1535	846		1558.33	1598.33	1529.33	1245.33	2034.33	1895.33	1610.33	1251.33	1912.33	1615.33	1504.33	815.333	1482.83	1697.83	1677.33			1461.83	464.141
30	0.5	1648	1700	1632	1357	2154	2002	1723	1366	2040	1740	1606	894		1617.33	1669.33	1601.33	1326.33	2123.33	1971.33	1692.33	1335.33	2009.33	1709.33	1575.33	863.333	1553.58	1780.58	1764.67			1539.33	485.823
33	0.55	1727	1784	1722	1429	2235	2090	1819	1441	2133	1822	1702	945		1696.33	1753.33	1691.33	1398.33	2204.33	2059.33	1788.33	1410.33	2102.33	1791.33	1671.33	914.333	1634.83	1865.58	1855			1619.83	504.183
36	0.6	1794	1850	1795	1498	2323	2176	1901	1523	2202	1901	1771	998		1763.33	1819.33	1764.33	1467.33	2292.33	2145.33	1870.33	1492.33	2171.33	1870.33	1740.33	967.333	1703.58	1950.08	1927.33			1687.33	512.82
39	0.65	1862	1932	1869	1579	2399	2260	1995	1604	2295	1973	1870	1055		1831.33	1901.33	1838.33	1548.33	2368.33	2229.33	1964.33	1573.33	2264.33	1942.33	1839.33	1024.33	1779.83	2033.83	2015.33			1767.58	527.531
42	0.7	1927	2003	1953	1656	2488	2361	2073	1685	2397	2067	1946	1108		1896.33	1972.33	1922.33	1625.33	2457.33	2330.33	2042.33	1654.33	2366.33	2036.33	1915.33	1077.33	1854.08	2121.08	2106			1848.83	548.512
45	0.75	1996	2064	2017	1740	2570	2440	2158	1758	2466	2144	2036	1157		1965.33	2033.33	1986.33	1709.33	2539.33	2409.33	2127.33	1727.33	2435.33	2113.33	2005.33	1126.33	1923.58	2200.83	2184.67			1920.08	559.802
48	0.8	2060	2151	2105	1791	2660	2525	2239	1834	2562	2231	2116	1206		2029.33	2120.33	2074.33	1760.33	2629.33	2494.33	2208.33	1803.33	2531.33	2200.33	2085.33	1175.33	1996.08	2283.83	2272.33			1998.08	580.17
51	0.85	2138	2219	2185	1888	2750	2627	2329	1933	2633	2298	2199	1266		2107.33	2188.33	2154.33	1857.33	2719.33	2596.33	2298.33	1902.33	2602.33	2267.33	2168.33	1235.33	2076.83	2379.08	2346			2068.33	585.561
54	0.9	2212	2297	2265	1969	2828	2701	2426	2017	2727	2384	2295	1318		2181.33	2266.33	2234.33	1938.33	2797.33	2670.33	2395.33	1986.33	2696.33	2353.33	2264.33	1287.33	2155.08	2462.33	2438			2150.33	604.729
57	0.95	2264	2376	2342	2028	2919	2785	2515	2095	2801	2478	2380	1364		2233.33	2345.33	2311.33	1997.33	2888.33	2754.33	2484.33	2064.33	2770.33	2447.33	2349.33	1333.33	2221.83	2547.83	2522.33			2225.08	621.114
60	1	2348	2438	2429	2102	2988	2876	2588	2167	2898	2554	2443	1413		2317.33	2407.33	2398.33	2071.33	2957.33	2845.33	2557.33	2136.33	2867.33	2523.33	2412.33	1382.33	2298.58	2624.08	2601			2296.33	639.38
63	1.05	2407	2519	2503	2169	3096	2958	2699	2241	2973	2630	2546	1479		2376.33	2488.33	2472.33	2138.33	3065.33	2927.33	2668.33	2210.33	2942.33	2599.33	2515.33	1448.33	2368.83	2717.83	2685.67			2376.33	645.65
66	1.1	2476	2591	2586	2254	3172	3055	2783	2324	3082	2704	2629	1533		2445.33	2560.33	2555.33	2223.33	3141.33	3024.33	2752.33	2293.33	3051.33	2673.33	2598.33	1502.33	2446.08	2802.83	2774.33			2456.33	666.182
69	1.15	2550	2664	2665	2333	3277	3143	2864	2416	3158	2799	2702	1592		2519.33	2633.33	2634.33	2302.33	3246.33	3112.33	2833.33	2385.33	3127.33	2768.33	2671.33	1561.33	2522.33	2894.33	2855.67			2532.08	676.235
72	1.2	2625	2738	2750	2404	3349	3231	2944	2498	3233	2876	2803	1641		2594.33	2707.33	2719.33	2373.33	3318.33	3200.33	2913.33	2467.33	3202.33	2845.33	2772.33	1610.33	2598.58	2974.83	2940			2607.58	690.87
75	1.25	2683	2812	2816	2479	3437	3315	3027	2577	3340	2965	2884	1694		2652.33	2781.33	2785.33	2448.33	3406.33	3284.33	2996.33	2546.33	3309.33	2934.33	2853.33	1663.33	2666.83	3058.33	3032.33			2690.08	712.74
78	1.3	2748	2895	2889	2546	3526	3406	3116	2661	3415	3041	2967	1753		2717.33	2864.33	2858.33	2515.33	3495.33	3375.33	3085.33	2630.33	3384.33	3010.33	2936.33	1722.33	2738.83	3146.58	3110.33			2763.33	721.17
81	1.35	2822	2966	2977	2626	3610	3492	3207	2751	3503	3106	3044	1805		2791.33	2935.33	2946.33	2595.33	3579.33	3461.33	3176.33	2720.33	3472.33	3075.33	3013.33	1774.33	2817.08	3234.33	3187			2833.83	735.02
84	1.4	2893	3037	3044	2708	3704	3573	3319	2830	3590	3188	3145	1858		2862.33	3006.33	3013.33	2677.33	3673.33	3542.33	3288.33	2799.33	3559.33	3157.33	3114.33	1827.33	2889.83	3325.83	3277			2914.58	752.029
87	1.45	2960	3115	3122	2778	3803	3662	3388	2905	3663	3286	3219	1915		2929.33	3084.33	3091.33	2747.33	3772.33	3631.33	3357.33	2874.33	3632.33	3255.33	3188.33	1884.33	2963.08	3408.83	3358.67			2990.08	762.633
90	1.5	3043	3191	3203	2839	3882	3751	3464	2983	3755	3366	3312	1981		3012.33	3160.33	3172.33	2808.33	3851.33	3720.33	3433.33	2952.33	3724.33	3335.33	3281.33	1950.33	3038.33	3489.33	3447			3072.83	773.916
93	1.55	3095	3247	3272	2918	3972	3839	3553	3079	3858	3447	3387	2038		3064.33	3216.33	3241.33	2887.33	3941.33	3808.33	3522.33	3048.33	3827.33	3416.33	3356.33	2007.33	3102.33	3580.08	3533.33			3151.83	791.193
96	1.6	3182	3337	3364	3000	4056	3918	3648	3142	3925	3528	3474	2086		3151.33	3306.33	3333.33	2969.33	4025.33	3887.33	3617.33	3111.33	3894.33	3497.33	3443.33	2055.33	3190.08	3660.33	3611.67			3222.58	803.729
99	1.65	3238	3392	3424	3056	4148	3997	3728	3230	4026	3590	3556	2142		3207.33	3361.33	3393.33	3025.33	4117.33	3966.33	3697.33	3199.33	3995.33	3559.33	3525.33	2111.33	3246.83	3745.08	3693.33			3297.83	819.436
102	1.7	3315	3471	3519	3156	4236	4082	3818	3313	4111	3687	3657	2200		3284.33	3440.33	3488.33	3125.33	4205.33	4051.33	3787.33	3282.33	4080.33	3656.33	3626.33	2169.33	3334.58	3831.58	3787.67			3383.08	835.301
105	1.75	3367	3534	3605	3220	4316	4201	3910	3384	4183	3770	3729	2250		3336.33	3503.33	3574.33	3189.33	4285.33	4170.33	3879.33	3353.33	4152.33	3739.33	3698.33	2219.33	3400.83	3922.08	3863.33			3452.33	847.186
108	1.8	3447	3637	3668	3300	4420	4266	4012	3470	4283	3845	3796	2306		3416.33	3606.33	3637.33	3269.33	4389.33	4235.33	3981.33	3439.33	4252.33	3814.33	3765.33	2275.33	3482.33	4011.33	3944			3526.83	862.582
111	1.85	3495	3695	3743	3349	4515	4361	4073	3546	4368	3924	3882	2372		3464.33	3664.33	3712.33	3318.33	4484.33	4330.33	4042.33	3515.33	4337.33	3893.33	3851.33	2341.33	3539.83	4093.08	4027.33			3605.83	871.202
114	1.9	3599	3767	3821	3438	4594	4428	4160	3631	4452	3985	3960	2429		3568.33	3736.33	3790.33	3407.33	4563.33	4397.33	4129.33	3600.33	4421.33	3954.33	3929.33	2398.33	3625.58	4172.58	4101.67			3675.83	881.211
117	1.95	3667	3837	3914	3525	4682	4505	4244	3712	4525	4077	4049	2479		3636.33	3806.33	3883.33	3494.33	4651.33	4474.33	4213.33	3681.33	4494.33	4046.33	4018.33	2448.33	3705.08	4255.08	4186.33			3751.83	895.948
120	2	3711	3916	3978	3570	4785	4608	4348	3787	4602	4176	4136	2535		3680.33	3885.33	3947.33	3539.33	4754.33	4577.33	4317.33	3756.33	4571.33	4145.33	4105.33	2504.33	3763.08	4351.33	4274			3831.58	909.615
123	2.05	3796	3990	4066	3669	4849	4703	4440	3881	4700	4243	4223	2602		3765.33	3959.33	4035.33	3638.33	4818.33	4672.33	4409.33	3850.33	4669.33	4212.33	4192.33	2571.33	3849.58	4437.58	4358			3911.33	920.095
126	2.1	3842	4053	4123	3741	4953	4764	4515	3953	4786	4338	4306	2665		3811.33	4022.33	4092.33	3710.33	4922.33	4733.33	4484.33	3922.33	4755.33	4307.33	4275.33	2634.33	3909.08	4515.58	4446			3993.08	931.959
129	2.15	3903	4143	4197	3795	5051	4859	4617	4032	4858	4407	4380	2716		3872.33	4112.33	4166.33	3764.33	5020.33	4828.33	4586.33	4001.33	4827.33	4376.33	4349.33	2685.33	3978.83	4609.08	4517.67			4059.58	942.035
132	2.2	4001	4205	4276	3869	5121	4928	4683	4154	4956	4508	4456	2770		3970.33	4174.33	4245.33	3838.33	5090.33	4897.33	4652.33	4123.33	4925.33	4477.33	4425.33	2739.33	4057.08	4690.83	4609.33			4141.83	961.563
135	2.25	4058	4287	4345	3953	5251	5044	4772	4216	5054	4557	4550	2821		4027.33	4256.33	4314.33	3922.33	5220.33	5013.33	4741.33	4185.33	5023.33	4526.33	4519.33	2790.33	4130.08	4790.08	4689.67			4214.83	978.541
138	2.3	4106	4369	4422	4004	5293	5107	4857	4299	5131	4662	4628	2866		4075.33	4338.33	4391.33	3973.33	5262.33	5076.33	4826.33	4268.33	5100.33	4631.33	4597.33	2835.33	4194.58	4858.33	4776.33			4291.08	997.272
141	2.35	4207	4413	4512	4074	5421	5191	4931	4384	5220	4725	4727	2944		4176.33	4382.33	4481.33	4043.33	5390.33	5160.33	4900.33	4353.33	5189.33	4694.33	4696.33	2913.33	4270.83	4951.08	4860			4373.33	1000.8
144	2.4	4269	4490	4580	4157	5475	5268	5040	4467	5315	4790	4812	2987		4238.33	4459.33	4549.33	4126.33	5444.33	5237.33	5009.33	4436.33	5284.33	4759.33	4781.33	2956.33	4343.33	5031.83	4941.67			4445.33	1021.85
147	2.45	4327	4578	4641	4203	5564	5360	5107	4550	5367	4882	4866	3056		4296.33	4547.33	4610.33	4172.33	5533.33	5329.33	5076.33	4519.33	5336.33	4851.33	4835.33	3025.33	4406.58	5114.58	5007.67			4512.08	1018.07
150	2.5	4405	4642	4716	4290	5652	5436	5204	4614	5467	4955	4962	3100		4374.33	4611.33	4685.33	4259.33	5621.33	5405.33	5173.33	4583.33	5436.33	4924.33	4931.33	3069.33	4482.58	5195.83	5097.33			4590.33	1041.95
153	2.55	4464	4708	4774	4371	5744	5535	5285	4704	5543	5039	5053	3168		4433.33	4677.33	4743.33	4340.33	5713.33	5504.33	5254.33	4673.33	5512.33	5008.33	5022.33	3137.33	4548.58	5286.33	5181			4670.08	1048.36
156	2.6	4524	4788	4861	4442	5828	5607	5372	4788	5622	5122	5143	3235		4493.33	4757.33	4830.33	4411.33	5797.33	5576.33	5341.33	4757.33	5591.33	5091.33	5112.33	3204.33	4623.08	5368.08	5265			4749.83	1055.89
159	2.65	4605	4898	4955	4515	5883	5696	5461	4894	5709	5232	5179	3290		4574.33	4867.33	4924.33	4484.33	5852.33	5665.33	5430.33	4863.33	5678.33	5201.33	5148.33	3259.33	4712.58	5452.83	5342.67			4821.83	1068.58
162	2.7	4662	4921	5033	4557	5975	5792	5543	4950	5807	5275	5282	3364		4631.33	4890.33	5002.33	4526.33	5944.33	5761.33	5512.33	4919.33	5776.33	5244.33	5251.33	3333.33	4762.58	5534.33	5424			4901.33	1074.62
165	2.75	4724	5010	5084	4649	6089	5840	5653	5042	5877	5359	5370	3399		4693.33	4979.33	5053.33	4618.33	6058.33	5809.33	5622.33	5011.33	5846.33	5328.33	5339.33	3368.33	4836.08	5625.33	5504.67			4970.58	1095.16
168	2.8	4802	5085	5167	4718	6152	5960	5699	5097	5953	5445	5445	3485		4771.33	5054.33	5136.33	4687.33	6121.33	5929.33	5668.33	5066.33	5922.33	5414.33	5414.33	3454.33	4912.33	5696.33	5583.67			5051.33	1091.27
171	2.85	4866	5156	5223	4763	6247	6013	5803	5206	6049	5516	5534	3530		4835.33	5125.33	5192.33	4732.33	6216.33	5982.33	5772.33	5175.33	6018.33	5485.33	5503.33	3499.33	4971.33	5786.58	5669			5126.58	1112.62
174	2.9	4921	5227	5336	4858	6305	6080	5875	5278	6131	5589	5635	3588		4890.33	5196.33	5305.33	4827.33	6274.33	6049.33	5844.33	5247.33	6100.33	5558.33	5604.33	3557.33	5054.83	5853.83	5754.33			5205.08	1125.57
177	2.95	4992	5309	5396	4940	6416	6167	5952	5338	6181	5651	5664	3652		4961.33	5278.33	5365.33	4909.33	6385.33	6136.33	5921.33	5307.33	6150.33	5620.33	5633.33	3621.33	5128.58	5937.58	5801.33			5256.33	1117.6
180	3	5058	5387	5469	4973	6499	6259	6065	5463	6289	5725	5758	3727		5027.33	5356.33	5438.33	4942.33	6468.33	6228.33	6034.33	5432.33	6258.33	5694.33	5727.33	3696.33	5191.08	6040.83	5893.33			5344.08	1128.49
183	3.05	5141	5420	5553	5046	6564	6333	6119	5527	6382	5826	5862	3779		5110.33	5389.33	5522.33	5015.33	6533.33	6302.33	6088.33	5496.33	6351.33	5795.33	5831.33	3748.33	5259.33	6105.08	5992.67			5431.58	1150.56
186	3.1	5208	5483	5602	5144	6627	6412	6183	5593	6461	5873	5929	3831		5177.33	5452.33	5571.33	5113.33	6596.33	6381.33	6152.33	5562.33	6430.33	5842.33	5898.33	3800.33	5328.58	6173.08	6057			5492.83	1159.03
189	3.15	5250	5586	5683	5212	6750	6507	6284	5662	6512	5980	6000	3903		5219.33	5555.33	5652.33	5181.33	6719.33	6476.33	6253.33	5631.33	6481.33	5949.33	5969.33	3872.33	5402.08	6270.08	6133.33			5568.08	1157
192	3.2	5341	5686	5783	5277	6820	6601	6359	5761	6578	6053	6114	3949		5310.33	5655.33	5752.33	5246.33	6789.33	6570.33	6328.33	5730.33	6547.33	6022.33	6083.33	3918.33	5491.08	6354.58	6217.67			5642.83	1173.33
195	3.25	5409	5722	5819	5348	6903	6652	6480	5850	6697	6143	6169	4028		5378.33	5691.33	5788.33	5317.33	6872.33	6621.33	6449.33	5819.33	6666.33	6112.33	6138.33	3997.33	5543.83	6440.58	6305.67			5728.58	1182.05
198	3.3	5467	5784	5903	5403	6965	6739	6538	5910	6748	6221	6250	4069		5436.33	5753.33	5872.33	5372.33	6934.33	6708.33	6507.33	5879.33	6717.33	6190.33	6219.33	4038.33	5608.58	6507.33	6375.67			5791.33	1193.44
201	3.35	5535	5854	5989	5457	7067	6827	6616	6006	6849	6282	6334	4137		5504.33	5823.33	5958.33	5426.33	7036.33	6796.33	6585.33	5975.33	6818.33	6251.33	6303.33	4106.33	5678.08	6598.33	6457.67			5869.83	1203.2
204	3.4	5593	5897	6039	5523	7139	6876	6740	6052	6911	6367	6410	4199		5562.33	5866.33	6008.33	5492.33	7108.33	6845.33	6709.33	6021.33	6880.33	6336.33	6379.33	4168.33	5732.33	6671.08	6532			5941.08	1207.36
207	3.45	5648	5987	6127	5589	7227	6987	6766	6150	7008	6458	6475	4251		5617.33	5956.33	6096.33	5558.33	7196.33	6956.33	6735.33	6119.33	6977.33	6427.33	6444.33	4220.33	5807.08	6751.83	6616.33			6017.33	1224.91
210	3.5	5735	6062	6215	5638	7291	7072	6877	6243	7066	6518	6578	4326		5704.33	6031.33	6184.33	5607.33	7260.33	7041.33	6846.33	6212.33	7035.33	6487.33	6547.33	4295.33	5881.83	6840.08	6690			6091.33	1222.23
213	3.55	5810	6103	6293	5708	7407	7172	6932	6295	7172	6597	6648	4376		5779.33	6072.33	6262.33	5677.33	7376.33	7141.33	6901.33	6264.33	7141.33	6566.33	6617.33	4345.33	5947.83	6920.83	6775			6167.58	1242.32
216	3.6	5854	6184	6347	5769	7470	7225	7023	6411	7242	6668	6711	4426		5823.33	6153.33	6316.33	5738.33	7439.33	7194.33	6992.33	6380.33	7211.33	6637.33	6680.33	4395.33	6007.83	7001.58	6843			6231.08	1251.36
219	3.65	5929	6267	6420	5891	7527	7296	7115	6473	7309	6738	6801	4532		5898.33	6236.33	6389.33	5860.33	7496.33	7265.33	7084.33	6442.33	7278.33	6707.33	6770.33	4501.33	6096.08	7072.08	6918.67			6314.33	1235.4
222	3.7	5967	6358	6481	5924	7671	7354	7199	6570	7407	6837	6882	4541		5936.33	6327.33	6450.33	5893.33	7640.33	7323.33	7168.33	6539.33	7376.33	6806.33	6851.33	4510.33	6151.83	7167.83	7011.33			6386.08	1276.99
225	3.75	6067	6425	6556	5975	7736	7475	7270	6647	7493	6922	6977	4624		6036.33	6394.33	6525.33	5944.33	7705.33	7444.33	7239.33	6616.33	7462.33	6891.33	6946.33	4593.33	6225.08	7251.33	7100			6473.33	1279.45
228	3.8	6114	6472	6637	6054	7770	7545	7360	6743	7570	6970	7030	4703		6083.33	6441.33	6606.33	6023.33	7739.33	7514.33	7329.33	6712.33	7539.33	6939.33	6999.33	4672.33	6288.58	7323.83	7159.33			6537.58	1272.44
231	3.85	6191	6560	6701	6114	7870	7596	7454	6791	7670	7051	7107	4757		6160.33	6529.33	6670.33	6083.33	7839.33	7565.33	7423.33	6760.33	7639.33	7020.33	7076.33	4726.33	6360.83	7397.08	7245.33			6615.58	1290.15
234	3.9	6288	6591	6768	6203	7959	7661	7533	6891	7729	7135	7186	4821		6257.33	6560.33	6737.33	6172.33	7928.33	7630.33	7502.33	6860.33	7698.33	7104.33	7155.33	4790.33	6431.83	7480.33	7319.33			6687.08	1292.75
237	3.95	6313	6690	6848	6262	7995	7779	7582	6957	7822	7160	7316	4862		6282.33	6659.33	6817.33	6231.33	7964.33	7748.33	7551.33	6926.33	7791.33	7129.33	7285.33	4831.33	6497.58	7547.58	7402			6759.33	1316.03
240	4	6383	6740	6939	6297	8144	7868	7653	7037	7852	7288	7356	4896		6352.33	6709.33	6908.33	6266.33	8113.33	7837.33	7622.33	7006.33	7821.33	7257.33	7325.33	4865.33	6559.08	7644.83	7468			6817.33	1325.39
243	4.05	6437	6802	6980	6389	8217	7912	7762	7133	7966	7361	7452	5019		6406.33	6771.33	6949.33	6358.33	8186.33	7881.33	7731.33	7102.33	7935.33	7330.33	7421.33	4988.33	6621.33	7725.33	7562.33			6918.83	1314.27
246	4.1	6525	6869	7011	6464	8235	7987	7838	7194	8043	7429	7513	5060		6494.33	6838.33	6980.33	6433.33	8204.33	7956.33	7807.33	7163.33	8012.33	7398.33	7482.33	5029.33	6686.58	7782.83	7631			6980.58	1328.93
249	4.15	6585	6947	7088	6544	8334	8079	7903	7311	8112	7482	7601	5109		6554.33	6916.33	7057.33	6513.33	8303.33	8048.33	7872.33	7280.33	8081.33	7451.33	7570.33	5078.33	6760.33	7876.08	7701			7045.33	1339.51
252	4.2	6653	7035	7133	6548	8406	8187	7972	7365	8214	7555	7649	5192		6622.33	7004.33	7102.33	6517.33	8375.33	8156.33	7941.33	7334.33	8183.33	7524.33	7618.33	5161.33	6811.58	7951.83	7775.33			7121.83	1339.01
255	4.25	6712	7071	7242	6663	8511	8278	8059	7439	8269	7665	7718	5240		6681.33	7040.33	7211.33	6632.33	8480.33	8247.33	8028.33	7408.33	8238.33	7634.33	7687.33	5209.33	6891.33	8041.08	7853.33			7192.33	1349.91
258	4.3	6789	7161	7312	6730	8569	8301	8131	7541	8337	7729	7776	5296		6758.33	7130.33	7281.33	6699.33	8538.33	8270.33	8100.33	7510.33	8306.33	7698.33	7745.33	5265.33	6967.33	8104.83	7916.67			7253.83	1354.13
261	4.35	6870	7204	7362	6783	8698	8377	8225	7605	8431	7767	7903	5357		6839.33	7173.33	7331.33	6752.33	8667.33	8346.33	8194.33	7574.33	8400.33	7736.33	7872.33	5326.33	7024.08	8195.58	8003			7333.83	1368.63
264	4.4	6920	7276	7457	6832	8723	8479	8309	7654	8469	7872	7940	5432		6889.33	7245.33	7426.33	6801.33	8692.33	8448.33	8278.33	7623.33	8438.33	7841.33	7909.33	5401.33	7090.58	8260.58	8063			7397.58	1357.32
267	4.45	6972	7329	7536	6860	8826	8540	8387	7764	8551	7934	8016	5487		6941.33	7298.33	7505.33	6829.33	8795.33	8509.33	8356.33	7733.33	8520.33	7903.33	7985.33	5456.33	7143.58	8348.58	8136.33			7466.33	1367.64
270	4.5	7015	7446	7595	6942	8907	8597	8451	7850	8625	8048	8116	5548		6984.33	7415.33	7564.33	6911.33	8876.33	8566.33	8420.33	7819.33	8594.33	8017.33	8085.33	5517.33	7218.83	8420.58	8232.33			7553.58	1381.7
273	4.55	7069	7477	7670	6995	8951	8681	8541	7932	8733	8081	8194	5637		7038.33	7446.33	7639.33	6964.33	8920.33	8650.33	8510.33	7901.33	8702.33	8050.33	8163.33	5606.33	7272.08	8495.58	8305.33			7630.58	1379.16
276	4.6	7135	7521	7706	7094	9030	8763	8606	7985	8775	8148	8289	5685		7104.33	7490.33	7675.33	7063.33	8999.33	8732.33	8575.33	7954.33	8744.33	8117.33	8258.33	5654.33	7333.33	8565.33	8373.33			7693.58	1385.78
279	4.65	7224	7590	7788	7153	9117	8867	8710	8078	8861	8228	8363	5750		7193.33	7559.33	7757.33	7122.33	9086.33	8836.33	8679.33	8047.33	8830.33	8197.33	8332.33	5719.33	7408.08	8662.33	8453.33			7769.83	1393.84
282	4.7	7295	7700	7882	7228	9168	8922	8743	8132	8930	8340	8392	5802		7264.33	7669.33	7851.33	7197.33	9137.33	8891.33	8712.33	8101.33	8899.33	8309.33	8361.33	5771.33	7495.58	8710.58	8523.33			7835.33	1401.61
285	4.75	7374	7755	7936	7274	9270	9014	8850	8217	9033	8355	8472	5880		7343.33	7724.33	7905.33	7243.33	9239.33	8983.33	8819.33	8186.33	9002.33	8324.33	8441.33	5849.33	7554.08	8807.08	8589.33			7904.33	1401.59
288	4.8	7388	7796	8018	7356	9358	9078	8933	8311	9092	8446	8539	5911		7357.33	7765.33	7987.33	7325.33	9327.33	9047.33	8902.33	8280.33	9061.33	8415.33	8508.33	5880.33	7608.83	8889.33	8661.67			7966.33	1419.6
291	4.85	7498	7896	8038	7394	9386	9162	9009	8376	9174	8491	8652	5981		7467.33	7865.33	8007.33	7363.33	9355.33	9131.33	8978.33	8345.33	9143.33	8460.33	8621.33	5950.33	7675.83	8952.58	8741.67			8043.83	1425.79
294	4.9	7545	7941	8132	7490	9487	9234	9076	8449	9308	8626	8712	6045		7514.33	7910.33	8101.33	7459.33	9456.33	9203.33	9045.33	8418.33	9277.33	8595.33	8681.33	6014.33	7746.33	9030.83	8851.33			8142.08	1450.56
297	4.95	7580	8015	8197	7487	9576	9309	9197	8501	9342	8665	8832	6142		7549.33	7984.33	8166.33	7456.33	9545.33	9278.33	9166.33	8470.33	9311.33	8634.33	8801.33	6111.33	7789.08	9115.08	8915.67			8214.58	1431.43
300	5	7660	8067	8236	7575	9624	9359	9244	8591	9373	8727	8825	6175		7629.33	8036.33	8205.33	7544.33	9593.33	9328.33	9213.33	8560.33	9342.33	8696.33	8794.33	6144.33	7853.83	9173.83	8944.33			8244.33	1428.57
303	5.05	7697	8154	8309	7627	9739	9454	9305	8693	9488	8796	8937	6229		7666.33	8123.33	8278.33	7596.33	9708.33	9423.33	9274.33	8662.33	9457.33	8765.33	8906.33	6198.33	7916.08	9267.08	9043			8331.83	1453.33
306	5.1	7787	8187	8350	7684	9787	9526	9349	8734	9601	8866	9028	6308		7756.33	8156.33	8319.33	7653.33	9756.33	9495.33	9318.33	8703.33	9570.33	8835.33	8997.33	6277.33	7971.33	9318.33	9134.33			8420.08	1462.89
309	5.15	7821	8257	8438	7774	9888	9563	9518	8852	9618	8954	9093	6355		7790.33	8226.33	8407.33	7743.33	9857.33	9532.33	9487.33	8821.33	9587.33	8923.33	9062.33	6324.33	8041.83	9424.58	9191			8474.33	1461.58
312	5.2	7909	8323	8523	7815	9925	9673	9550	8901	9723	9007	9115	6427		7878.33	8292.33	8492.33	7784.33	9894.33	9642.33	9519.33	8870.33	9692.33	8976.33	9084.33	6396.33	8111.83	9481.58	9251			8537.33	1461.72
315	5.25	7975	8364	8597	7889	10021	9753	9634	9017	9809	9090	9222	6497		7944.33	8333.33	8566.33	7858.33	9990.33	9722.33	9603.33	8986.33	9778.33	9059.33	9191.33	6466.33	8175.58	9575.58	9343			8623.83	1471.89
318	5.3	8030	8418	8657	7947	10103	9774	9732	9081	9866	9139	9314	6571		7999.33	8387.33	8626.33	7916.33	10072.3	9743.33	9701.33	9050.33	9835.33	9108.33	9283.33	6540.33	8232.33	9641.83	9409			8691.83	1467.41
321	5.35	8091	8532	8742	7992	10152	9881	9789	9143	9906	9244	9412	6604		8060.33	8501.33	8711.33	7961.33	10121.3	9850.33	9758.33	9112.33	9875.33	9213.33	9381.33	6573.33	8308.58	9710.58	9490			8760.83	1485.15
324	5.4	8190	8616	8799	8075	10265	9970	9888	9257	9960	9264	9460	6702		8159.33	8585.33	8768.33	8044.33	10234.3	9939.33	9857.33	9226.33	9929.33	9233.33	9429.33	6671.33	8389.33	9814.33	9530.67			8815.83	1459.39
327	5.45	8189	8661	8798	8114	10312	10033	9922	9308	10054	9395	9486	6725		8158.33	8630.33	8767.33	8083.33	10281.3	10002.3	9891.33	9277.33	10023.3	9364.33	9455.33	6694.33	8409.83	9863.08	9614.33			8884.33	1488.83
330	5.5	8286	8704	8917	8146	10396	10049	10019	9377	10106	9428	9615	6820		8255.33	8673.33	8886.33	8115.33	10365.3	10018.3	9988.33	9346.33	10075.3	9397.33	9584.33	6789.33	8482.58	9929.58	9685.67			8961.58	1476.12
333	5.55	8336	8801	8970	8208	10471	10200	10087	9470	10191	9515	9681	6852		8305.33	8770.33	8939.33	8177.33	10440.3	10169.3	10056.3	9439.33	10160.3	9484.33	9650.33	6821.33	8548.08	10026.3	9765			9029.08	1499.68
336	5.6	8399	8852	9042	8304	10542	10283	10201	9524	10319	9584	9702	6926		8368.33	8821.33	9011.33	8273.33	10511.3	10252.3	10170.3	9493.33	10288.3	9553.33	9671.33	6895.33	8618.58	10106.8	9837.67			9102.08	1506.06
339	5.65	8458	8937	9071	8372	10612	10300	10251	9602	10384	9630	9792	6965		8427.33	8906.33	9040.33	8341.33	10581.3	10269.3	10220.3	9571.33	10353.3	9599.33	9761.33	6934.33	8678.83	10160.6	9904.67			9162.08	1520.11
342	5.7	8483	8974	9195	8388	10690	10419	10344	9668	10423	9713	9878	7041		8452.33	8943.33	9164.33	8357.33	10659.3	10388.3	10313.3	9637.33	10392.3	9682.33	9847.33	7010.33	8729.33	10249.6	9974			9233.08	1512.57
345	5.75	8598	9022	9243	8450	10765	10404	10364	9740	10511	9796	9953	7106		8567.33	8991.33	9212.33	8419.33	10734.3	10373.3	10333.3	9709.33	10480.3	9765.33	9922.33	7075.33	8797.58	10287.6	10056			9310.83	1521.59
348	5.8	8660	9113	9290	8569	10825	10593	10458	9836	10596	9900	10021	7163		8629.33	9082.33	9259.33	8538.33	10794.3	10562.3	10427.3	9805.33	10565.3	9869.33	9990.33	7132.33	8877.33	10397.3	10141.7			9389.33	1534.99
351	5.85	8723	9180	9368	8614	10920	10643	10584	9949	10648	9943	10084	7205		8692.33	9149.33	9337.33	8583.33	10889.3	10612.3	10553.3	9918.33	10617.3	9912.33	10053.3	7174.33	8940.58	10493.3	10194.3			9439.33	1540.41
354	5.9	8769	9240	9413	8671	11040	10725	10656	9999	10733	10025	10190	7301		8738.33	9209.33	9382.33	8640.33	11009.3	10694.3	10625.3	9968.33	10702.3	9994.33	10159.3	7270.33	8992.58	10574.3	10285.3			9531.58	1537.54
357	5.95	8856	9264	9488	8706	11062	10798	10726	10067	10768	10069	10242	7317		8825.33	9233.33	9457.33	8675.33	11031.3	10767.3	10695.3	10036.3	10737.3	10038.3	10211.3	7286.33	9047.83	10632.6	10329			9568.33	1550.1
360	6	8898	9320	9552	8756	11115	10860	10826	10123	10865	10160	10316	7425		8867.33	9289.33	9521.33	8725.33	11084.3	10829.3	10795.3	10092.3	10834.3	10129.3	10285.3	7394.33	9100.83	10700.3	10416.3			9660.83	1540.95
363	6.05	8966	9363	9630	8810	11233	10935	10877	10221	10983	10221	10351	7482		8935.33	9332.33	9599.33	8779.33	11202.3	10904.3	10846.3	10190.3	10952.3	10190.3	10320.3	7451.33	9161.58	10785.8	10487.7			9728.58	1554.22
366	6.1	9006	9431	9682	8877	11291	11049	10922	10296	10980	10316	10503	7540		8975.33	9400.33	9651.33	8846.33	11260.3	11018.3	10891.3	10265.3	10949.3	10285.3	10472.3	7509.33	9218.33	10858.8	10569			9804.08	1555.17
369	6.15	9095	9531	9730	8937	11299	11046	11001	10363	11096	10389	10473	7596		9064.33	9500.33	9699.33	8906.33	11268.3	11015.3	10970.3	10332.3	11065.3	10358.3	10442.3	7565.33	9292.58	10896.6	10622			9857.83	1560.53
372	6.2	9160	9592	9791	8998	11401	11152	11062	10418	11149	10453	10608	7676		9129.33	9561.33	9760.33	8967.33	11370.3	11121.3	11031.3	10387.3	11118.3	10422.3	10577.3	7645.33	9354.58	10977.6	10706			9940.83	1559.15
375	6.25	9201	9619	9857	9087	11472	11257	11167	10495	11222	10464	10652	7765		9170.33	9588.33	9826.33	9056.33	11441.3	11226.3	11136.3	10464.3	11191.3	10433.3	10621.3	7734.33	9410.33	11067.1	10748.7			9995.08	1541.24
378	6.3	9275	9678	9910	9137	11534	11344	11242	10608	11299	10562	10751	7790		9244.33	9647.33	9879.33	9106.33	11503.3	11313.3	11211.3	10577.3	11268.3	10531.3	10720.3	7759.33	9469.33	11151.3	10840			10069.8	1571.72
381	6.35	9317	9764	9988	9235	11618	11330	11292	10640	11332	10672	10784	7840		9286.33	9733.33	9957.33	9204.33	11587.3	11299.3	11261.3	10609.3	11301.3	10641.3	10753.3	7809.33	9545.33	11189.3	10898.7			10126.3	1571.35
384	6.4	9401	9842	10057	9231	11680	11452	11346	10709	11490	10705	10856	7922		9370.33	9811.33	10026.3	9200.33	11649.3	11421.3	11315.3	10678.3	11459.3	10674.3	10825.3	7891.33	9602.08	11266.1	10986.3			10212.6	1584.43
387	6.45	9443	9889	10111	9338	11748	11507	11435	10820	11517	10771	10927	7964		9412.33	9858.33	10080.3	9307.33	11717.3	11476.3	11404.3	10789.3	11486.3	10740.3	10896.3	7933.33	9664.58	11346.8	11041			10264.1	1586.7
390	6.5	9482	9954	10183	9358	11845	11584	11502	10937	11581	10796	11001	8084		9451.33	9923.33	10152.3	9327.33	11814.3	11553.3	11471.3	10906.3	11550.3	10765.3	10970.3	8053.33	9713.58	11436.3	11095.3			10334.8	1556.91
393	6.55	9570	10020	10255	9423	11928	11700	11615	10947	11654	10863	11024	8139		9539.33	9989.33	10224.3	9392.33	11897.3	11669.3	11584.3	10916.3	11623.3	10832.3	10993.3	8108.33	9786.33	11516.8	11149.7			10389.3	1558.5
396	6.6	9621	10067	10310	9490	11956	11786	11690	11023	11709	10956	11179	8184		9590.33	10036.3	10279.3	9459.33	11925.3	11755.3	11659.3	10992.3	11678.3	10925.3	11148.3	8153.33	9841.33	11583.1	11250.7			10476.3	1580.54
399	6.65	9683	10165	10375	9545	12049	11849	11772	11067	11794	11041	11184	8234		9652.33	10134.3	10344.3	9514.33	12018.3	11818.3	11741.3	11036.3	11763.3	11010.3	11153.3	8203.33	9911.33	11653.6	11309			10532.6	1586.79
402	6.7	9737	10185	10418	9615	12113	11863	11820	11168	11858	11129	11241	8275		9706.33	10154.3	10387.3	9584.33	12082.3	11832.3	11789.3	11137.3	11827.3	11098.3	11210.3	8244.33	9958.08	11710.3	11378.7			10595.1	1599.61
405	6.75	9847	10287	10478	9666	12213	12019	11916	11240	11921	11208	11341	8323		9816.33	10256.3	10447.3	9635.33	12182.3	11988.3	11885.3	11209.3	11890.3	11177.3	11310.3	8292.33	10038.8	11816.3	11459.3			10667.6	1613.47
408	6.8	9877	10300	10531	9720	12237	12029	11975	11330	11983	11203	11372	8378		9846.33	10269.3	10500.3	9689.33	12206.3	11998.3	11944.3	11299.3	11952.3	11172.3	11341.3	8347.33	10076.3	11862.1	11488.7			10703.3	1606
411	6.85	9926	10405	10657	9768	12337	12062	12085	11429	12009	11285	11433	8444		9895.33	10374.3	10626.3	9737.33	12306.3	12031.3	12054.3	11398.3	11978.3	11254.3	11402.3	8413.33	10158.3	11947.6	11545			10762.1	1596.68
414	6.9	9960	10460	10674	9781	12389	12168	12110	11501	12110	11412	11482	8548		9929.33	10429.3	10643.3	9750.33	12358.3	12137.3	12079.3	11470.3	12079.3	11381.3	11451.3	8517.33	10188.1	12011.3	11637.3			10857.3	1591.26
417	6.95	10035	10505	10682	9882	12473	12215	12198	11532	12180	11424	11574	8567		10004.3	10474.3	10651.3	9851.33	12442.3	12184.3	12167.3	11501.3	12149.3	11393.3	11543.3	8536.33	10245.3	12073.8	11695.3			10905.6	1612.96
420	7	10105	10543	10787	10009	12570	12332	12270	11618	12254	11482	11670	8654		10074.3	10512.3	10756.3	9978.33	12539.3	12301.3	12239.3	11587.3	12223.3	11451.3	11639.3	8623.33	10330.3	12166.8	11771.3			10984.3	1607.95
423	7.05	10151	10620	10867	10027	12592	12361	12284	11694	12292	11614	11798	8738		10120.3	10589.3	10836.3	9996.33	12561.3	12330.3	12253.3	11663.3	12261.3	11583.3	11767.3	8707.33	10385.6	12202.1	11870.7			11079.8	1607.37
426	7.1	10205	10647	10960	10134	12677	12457	12401	11737	12450	11617	11829	8775		10174.3	10616.3	10929.3	10103.3	12646.3	12426.3	12370.3	11706.3	12419.3	11586.3	11798.3	8744.33	10455.8	12287.3	11934.7			11137.1	1633.86
429	7.15	10239	10694	10974	10154	12775	12505	12464	11833	12430	11714	11878	8862		10208.3	10663.3	10943.3	10123.3	12744.3	12474.3	12433.3	11802.3	12399.3	11683.3	11847.3	8831.33	10484.6	12363.6	11976.7			11190.3	1602.21
432	7.2	10277	10785	10990	10194	12793	12597	12522	11916	12590	11734	11962	8854		10246.3	10754.3	10959.3	10163.3	12762.3	12566.3	12491.3	11885.3	12559.3	11703.3	11931.3	8823.33	10530.8	12426.3	12064.7			11254.3	1660.59
435	7.25	10360	10851	11119	10319	12860	12637	12583	11986	12570	11907	12000	8981		10329.3	10820.3	11088.3	10288.3	12829.3	12606.3	12552.3	11955.3	12539.3	11876.3	11969.3	8950.33	10631.6	12485.8	12128.3			11333.8	1615.8
438	7.3	10429	10892	11125	10321	12932	12758	12692	12017	12675	11903	12056	9019		10398.3	10861.3	11094.3	10290.3	12901.3	12727.3	12661.3	11986.3	12644.3	11872.3	12025.3	8988.33	10661.1	12569.1	12180.7			11382.6	1630.69
441	7.35	10494	10959	11134	10335	13058	12777	12817	12139	12794	11949	12151	9076		10463.3	10928.3	11103.3	10304.3	13027.3	12746.3	12786.3	12108.3	12763.3	11918.3	12120.3	9045.33	10699.8	12667.1	12267.3			11461.8	1650.8
444	7.4	10554	10983	11287	10472	13090	12891	12836	12159	12824	11990	12226	9135		10523.3	10952.3	11256.3	10441.3	13059.3	12860.3	12805.3	12128.3	12793.3	11959.3	12195.3	9104.33	10793.3	12713.3	12316			11513.1	1643.75
447	7.45	10594	11033	11356	10487	13159	12917	12871	12242	12906	12031	12223	9219		10563.3	11002.3	11325.3	10456.3	13128.3	12886.3	12840.3	12211.3	12875.3	12000.3	12192.3	9188.33	10836.8	12766.6	12356			11564.1	1627.74
450	7.5	10680	11166	11420	10541	13207	12949	12907	12299	12889	12126	12313	9253		10649.3	11135.3	11389.3	10510.3	13176.3	12918.3	12876.3	12268.3	12858.3	12095.3	12282.3	9222.33	10921.1	12809.8	12412			11614.6	1627.55
453	7.55	10689	11119	11422	10628	13241	13036	13035	12384	12975	12197	12423	9302		10658.3	11088.3	11391.3	10597.3	13210.3	13005.3	13004.3	12353.3	12944.3	12166.3	12392.3	9271.33	10933.8	12893.3	12501			11693.6	1647.57
456	7.6	10803	11216	11496	10694	13356	13104	13140	12456	13068	12267	12426	9419		10772.3	11185.3	11465.3	10663.3	13325.3	13073.3	13109.3	12425.3	13037.3	12236.3	12395.3	9388.33	11021.6	12983.3	12556.3			11764.3	1621.4
459	7.65	10804	11271	11534	10738	13380	13170	13174	12526	13135	12333	12552	9410		10773.3	11240.3	11503.3	10707.3	13349.3	13139.3	13143.3	12495.3	13104.3	12302.3	12521.3	9379.33	11056.1	13031.8	12642.7			11826.8	1666.4
462	7.7	10866	11363	11574	10779	13467	13201	13234	12585	13177	12390	12546	9487		10835.3	11332.3	11543.3	10748.3	13436.3	13170.3	13203.3	12554.3	13146.3	12359.3	12515.3	9456.33	11114.8	13091.1	12673.7			11869.3	1644.25
465	7.75	10920	11412	11671	10844	13619	13278	13254	12620	13200	12425	12688	9560		10889.3	11381.3	11640.3	10813.3	13588.3	13247.3	13223.3	12589.3	13169.3	12394.3	12657.3	9529.33	11181.1	13162.1	12740.3			11937.6	1637.43
468	7.8	10976	11475	11724	10898	13627	13375	13369	12732	13346	12530	12732	9632		10945.3	11444.3	11693.3	10867.3	13596.3	13344.3	13338.3	12701.3	13315.3	12499.3	12701.3	9601.33	11237.6	13245.1	12838.7			12029.3	1655.44
471	7.85	11032	11532	11800	10942	13684	13420	13414	12785	13376	12518	12820	9691		11001.3	11501.3	11769.3	10911.3	13653.3	13389.3	13383.3	12754.3	13345.3	12487.3	12789.3	9660.33	11295.8	13295.1	12874			12070.6	1645.66
474	7.9	11084	11565	11834	11049	13759	13530	13513	12873	13462	12581	12860	9755		11053.3	11534.3	11803.3	11018.3	13728.3	13499.3	13482.3	12842.3	13431.3	12550.3	12829.3	9724.33	11352.3	13388.1	12937			12133.8	1647.87
477	7.95	11110	11629	11862	11073	13815	13599	13547	12939	13526	12642	12894	9794		11079.3	11598.3	11831.3	11042.3	13784.3	13568.3	13516.3	12908.3	13495.3	12611.3	12863.3	9763.33	11387.8	13444.3	12990			12183.3	1655.63
480	8	11215	11699	11928	11146	13957	13612	13717	13027	13611	12790	12968	9838		11184.3	11668.3	11897.3	11115.3	13926.3	13581.3	13686.3	12996.3	13580.3	12759.3	12937.3	9807.33	11466.3	13547.6	13092.3			12271.1	1679.93
483	8.05	11261	11671	12045	11240	14017	13726	13706	13113	13674	12828	13065	9895		11230.3	11640.3	12014.3	11209.3	13986.3	13695.3	13675.3	13082.3	13643.3	12797.3	13034.3	9864.33	11523.6	13609.8	13158.3			12334.8	1685.11
486	8.1	11314	11820	12077	11249	14104	13796	13773	13058	13721	12878	13104	9953		11283.3	11789.3	12046.3	11218.3	14073.3	13765.3	13742.3	13027.3	13690.3	12847.3	13073.3	9922.33	11584.3	13652.1	13203.7			12383.3	1678.91
489	8.15	11400	11839	12083	11363	14097	13788	13854	13180	13759	12979	13178	10055		11369.3	11808.3	12052.3	11332.3	14066.3	13757.3	13823.3	13149.3	13728.3	12948.3	13147.3	10024.3	11640.6	13699.1	13274.7			12462.1	1658.52
492	8.2	11439	11934	12189	11351	14179	13912	13869	13340	13843	13008	13303	10095		11408.3	11903.3	12158.3	11320.3	14148.3	13881.3	13838.3	13309.3	13812.3	12977.3	13272.3	10064.3	11697.6	13794.3	13354			12531.6	1680.78
495	8.25	11501	11944	12220	11411	14236	13955	14035	13367	13919	13090	13256	10155		11470.3	11913.3	12189.3	11380.3	14205.3	13924.3	14004.3	13336.3	13888.3	13059.3	13225.3	10124.3	11738.3	13867.6	13391			12574.3	1672.14
498	8.3	11543	12016	12278	11474	14317	13960	14074	13464	14009	13152	13391	10181		11512.3	11985.3	12247.3	11443.3	14286.3	13929.3	14043.3	13433.3	13978.3	13121.3	13360.3	10150.3	11797.1	13923.1	13486.7			12652.6	1706.8
501	8.35	11579	12090	12308	11536	14392	14099	14030	13548	14010	13207	13432	10254		11548.3	12059.3	12277.3	11505.3	14361.3	14068.3	13999.3	13517.3	13979.3	13176.3	13401.3	10223.3	11847.6	13986.6	13519			12695.1	1682.18
504	8.4	11628	12114	12379	11594	14460	14179	14132	13572	14069	13253	13533	10310		11597.3	12083.3	12348.3	11563.3	14429.3	14148.3	14101.3	13541.3	14038.3	13222.3	13502.3	10279.3	11898.1	14055.1	13587.7			12760.6	1688.46
507	8.45	11723	12188	12382	11703	14492	14228	14148	13604	14129	13331	13556	10401		11692.3	12157.3	12351.3	11672.3	14461.3	14197.3	14117.3	13573.3	14098.3	13300.3	13525.3	10370.3	11968.3	14087.3	13641.3			12823.6	1669.65
510	8.5	11761	12229	12484	11696	14607	14273	14330	13680	14189	13367	13586	10439		11730.3	12198.3	12453.3	11665.3	14576.3	14242.3	14299.3	13649.3	14158.3	13336.3	13555.3	10408.3	12011.8	14191.8	13683.3			12864.6	1673.98
513	8.55	11819	12225	12527	11748	14664	14317	14405	13712	14255	13385	13717	10471		11788.3	12194.3	12496.3	11717.3	14633.3	14286.3	14374.3	13681.3	14224.3	13354.3	13686.3	10440.3	12049.1	14243.8	13755			12926.3	1695.66
516	8.6	11859	12246	12606	11820	14724	14458	14385	13787	14360	13499	13750	10585		11828.3	12215.3	12575.3	11789.3	14693.3	14427.3	14354.3	13756.3	14329.3	13468.3	13719.3	10554.3	12102.1	14307.8	13839			13017.8	1681.66
519	8.65	11919	12451	12660	11878	14801	14404	14480	13882	14392	13585	13784	10627		11888.3	12420.3	12629.3	11847.3	14770.3	14373.3	14449.3	13851.3	14361.3	13554.3	13753.3	10596.3	12196.3	14361.1	13889.7			13066.3	1682.07
522	8.7	11983	12455	12784	11940	14882	14533	14541	13964	14475	13656	13787	10655		11952.3	12424.3	12753.3	11909.3	14851.3	14502.3	14510.3	13933.3	14444.3	13625.3	13756.3	10624.3	12259.8	14449.3	13942			13112.6	1697.28
525	8.75	12000	12468	12758	11987	14968	14612	14643	13993	14535	13745	13915	10757		11969.3	12437.3	12727.3	11956.3	14937.3	14581.3	14612.3	13962.3	14504.3	13714.3	13884.3	10726.3	12272.6	14523.3	14034.3			13207.3	1688.49
528	8.8	12072	12502	12844	12058	14955	14643	14680	14041	14618	13705	13988	10818		12041.3	12471.3	12813.3	12027.3	14924.3	14612.3	14649.3	14010.3	14587.3	13674.3	13957.3	10787.3	12338.3	14549.1	14073			13251.6	1686.57
531	8.85	12103	12608	12906	12053	15063	14752	14716	14121	14633	13788	14011	10876		12072.3	12577.3	12875.3	12022.3	15032.3	14721.3	14685.3	14090.3	14602.3	13757.3	13980.3	10845.3	12386.8	14632.3	14113.3			13296.3	1672.66
534	8.9	12193	12608	12983	12154	15122	14794	14788	14227	14765	13838	14037	10935		12162.3	12577.3	12952.3	12123.3	15091.3	14763.3	14757.3	14196.3	14734.3	13807.3	14006.3	10904.3	12453.8	14702.1	14182.7			13363.1	1686.9
537	8.95	12202	12709	13002	12224	15162	14877	14859	14316	14719	13953	14151	10929		12171.3	12678.3	12971.3	12193.3	15131.3	14846.3	14828.3	14285.3	14688.3	13922.3	14120.3	10898.3	12503.6	14772.8	14243.7			13407.3	1703.88
540	9	12284	12784	13067	12264	15235	14896	14915	14328	14887	13971	14199	11045		12253.3	12753.3	13036.3	12233.3	15204.3	14865.3	14884.3	14297.3	14856.3	13940.3	14168.3	11014.3	12569.1	14812.8	14321.7			13494.8	1698.89
543	9.05	12342	12859	13126	12391	15319	14881	15005	14458	14926	14021	14317	11064		12311.3	12828.3	13095.3	12360.3	15288.3	14850.3	14974.3	14427.3	14895.3	13990.3	14286.3	11033.3	12648.8	14885.1	14390.7			13551.3	1720.43
546	9.1	12333	12785	13190	12395	15369	15076	15032	14499	14979	14139	14420	11160		12302.3	12754.3	13159.3	12364.3	15338.3	15045.3	15001.3	14468.3	14948.3	14108.3	14389.3	11129.3	12645.1	14963.3	14482			13643.8	1712.3
549	9.15	12441	12930	13267	12434	15481	15070	15137	14501	15025	14163	14382	11173		12410.3	12899.3	13236.3	12403.3	15450.3	15039.3	15106.3	14470.3	14994.3	14132.3	14351.3	11142.3	12737.3	15016.6	14492.7			13655.1	1714.65
552	9.2	12522	12949	13210	12491	15490	15155	15229	14632	15040	14166	14546	11200		12491.3	12918.3	13179.3	12460.3	15459.3	15124.3	15198.3	14601.3	15009.3	14135.3	14515.3	11169.3	12762.3	15095.8	14553.3			13707.3	1729.42
555	9.25	12478	13037	13303	12571	15592	15197	15242	14665	15132	14265	14541	11297		12447.3	13006.3	13272.3	12540.3	15561.3	15166.3	15211.3	14634.3	15101.3	14234.3	14510.3	11266.3	12816.6	15143.3	14615.3			13778.1	1713.11
558	9.3	12570	13110	13421	12566	15599	15259	15311	14757	15169	14351	14632	11398		12539.3	13079.3	13390.3	12535.3	15568.3	15228.3	15280.3	14726.3	15138.3	14320.3	14601.3	11367.3	12886.1	15200.8	14686.7			13856.8	1694.01
561	9.35	12633	13156	13406	12667	15714	15362	15394	14851	15246	14371	14685	11417		12602.3	13125.3	13375.3	12636.3	15683.3	15331.3	15363.3	14820.3	15215.3	14340.3	14654.3	11386.3	12934.8	15299.6	14736.7			13899.1	1713.82
564	9.4	12725	13193	13540	12669	15750	15381	15492	14846	15286	14487	14722	11479		12694.3	13162.3	13509.3	12638.3	15719.3	15350.3	15461.3	14815.3	15255.3	14456.3	14691.3	11448.3	13001.1	15336.6	14801			13962.8	1709.53
567	9.45	12735	13215	13520	12796	15758	15457	15421	14908	15343	14450	14815	11563		12704.3	13184.3	13489.3	12765.3	15727.3	15426.3	15390.3	14877.3	15312.3	14419.3	14784.3	11532.3	13035.8	15355.3	14838.7			14012.1	1693.32
570	9.5	12784	13251	13586	12760	15880	15543	15583	14973	15415	14557	14810	11587		12753.3	13220.3	13555.3	12729.3	15849.3	15512.3	15552.3	14942.3	15384.3	14526.3	14779.3	11556.3	13064.6	15464.1	14896.7			14061.6	1708.52
573	9.55	12838	13298	13557	12839	15987	15607	15683	15052	15479	14616	14903	11662		12807.3	13267.3	13526.3	12808.3	15956.3	15576.3	15652.3	15021.3	15448.3	14585.3	14872.3	11631.3	13102.3	15551.6	14968.7			14134.3	1706.81
576	9.6	12893	13347	13728	12935	16006	15713	15658	15123	15574	14693	14942	11707		12862.3	13316.3	13697.3	12904.3	15975.3	15682.3	15627.3	15092.3	15543.3	14662.3	14911.3	11676.3	13195.1	15594.3	15039			14198.3	1721.74
579	9.65	12929	13458	13761	12891	16043	15745	15775	15192	15594	14738	15000	11754		12898.3	13427.3	13730.3	12860.3	16012.3	15714.3	15744.3	15161.3	15563.3	14707.3	14969.3	11723.3	13229.1	15658.1	15080			14240.8	1716.11
582	9.7	12984	13504	13777	12997	16150	15737	15834	15251	15680	14816	15085	11759		12953.3	13473.3	13746.3	12966.3	16119.3	15706.3	15803.3	15220.3	15649.3	14785.3	15054.3	11728.3	13284.8	15712.3	15163			14304.3	1754.87
585	9.75	13039	13502	13846	13086	16219	15931	15926	15311	15758	14869	15163	11900		13008.3	13471.3	13815.3	13055.3	16188.3	15900.3	15895.3	15280.3	15727.3	14838.3	15132.3	11869.3	13337.6	15816.1	15232.7			14391.8	1721.85
588	9.8	13146	13596	13871	13049	16237	15913	15893	15379	15802	14936	15207	11898		13115.3	13565.3	13840.3	13018.3	16206.3	15882.3	15862.3	15348.3	15771.3	14905.3	15176.3	11867.3	13384.8	15824.8	15284.3			14430.1	1746.37
591	9.85	13133	13671	13982	13110	16317	16056	16049	15401	15892	14966	15252	12039		13102.3	13640.3	13951.3	13079.3	16286.3	16025.3	16018.3	15370.3	15861.3	14935.3	15221.3	12008.3	13443.3	15925.1	15339.3			14506.6	1709.9
594	9.9	13221	13648	13981	13184	16379	16026	16087	15510	15921	15060	15320	12087		13190.3	13617.3	13950.3	13153.3	16348.3	15995.3	16056.3	15479.3	15890.3	15029.3	15289.3	12056.3	13477.8	15969.8	15403			14566.3	1711.74
597	9.95	13334	13735	14081	13216	16487	16167	16132	15567	15995	15093	15365	12113		13303.3	13704.3	14050.3	13185.3	16456.3	16136.3	16101.3	15536.3	15964.3	15062.3	15334.3	12082.3	13560.8	16057.6	15453.7			14610.8	1727.48
600	10	13304	13718	14147	13262	16560	16234	16131	15645	16049	15179	15348	12110		13273.3	13687.3	14116.3	13231.3	16529.3	16203.3	16100.3	15614.3	16018.3	15148.3	15317.3	12079.3	13577.1	16111.8	15494.7			14640.8	1748.71
603	10.05	13360	13796	14162	13291	16607	16327	16254	15664	16055	15198	15426	12187		13329.3	13765.3	14131.3	13260.3	16576.3	16296.3	16223.3	15633.3	16024.3	15167.3	15395.3	12156.3	13621.6	16182.3	15529			14685.8	1724.84
606	10.1	13429	13902	14195	13380	16703	16343	16279	15830	16130	15213	15553	12290		13398.3	13871.3	14164.3	13349.3	16672.3	16312.3	16248.3	15799.3	16099.3	15182.3	15522.3	12259.3	13695.8	16258.1	15601.3			14765.8	1713.33
609	10.15	13405	13973	14226	13451	16740	16348	16359	15924	16176	15280	15594	12314		13374.3	13942.3	14195.3	13420.3	16709.3	16317.3	16328.3	15893.3	16145.3	15249.3	15563.3	12283.3	13733.1	16312.1	15652.7			14810.3	1725.08
612	10.2	13475	14025	14257	13521	16770	16502	16397	15988	16253	15331	15577	12402		13444.3	13994.3	14226.3	13490.3	16739.3	16471.3	16366.3	15957.3	16222.3	15300.3	15546.3	12371.3	13788.8	16383.6	15689.7			14860.1	1704.34
615	10.25	13525	14012	14323	13552	16883	16504	16443	16029	16315	15424	15714	12393		13494.3	13981.3	14292.3	13521.3	16852.3	16473.3	16412.3	15998.3	16284.3	15393.3	15683.3	12362.3	13822.3	16434.1	15787			14930.8	1752.08
618	10.3	13567	14067	14431	13568	16878	16610	16645	16114	16372	15469	15756	12505		13536.3	14036.3	14400.3	13537.3	16847.3	16579.3	16614.3	16083.3	16341.3	15438.3	15725.3	12474.3	13877.6	16531.1	15835			14994.8	1722.04
621	10.35	13652	14092	14483	13654	16973	16593	16577	16127	16400	15471	15882	12518		13621.3	14061.3	14452.3	13623.3	16942.3	16562.3	16546.3	16096.3	16369.3	15440.3	15851.3	12487.3	13939.6	16536.8	15887			15037.1	1741.81
624	10.4	13675	14170	14595	13688	16995	16724	16676	16181	16494	15536	15883	12617		13644.3	14139.3	14564.3	13657.3	16964.3	16693.3	16645.3	16150.3	16463.3	15505.3	15852.3	12586.3	14001.3	16613.3	15940.3			15101.8	1723.13
627	10.45	13722	14178	14552	13725	17111	16741	16783	16246	16599	15584	15934	12655		13691.3	14147.3	14521.3	13694.3	17080.3	16710.3	16752.3	16215.3	16568.3	15553.3	15903.3	12624.3	14013.6	16689.6	16008.3			15162.3	1743.58
630	10.5	13757	14227	14635	13830	17126	16859	16742	16319	16613	15742	16001	12712		13726.3	14196.3	14604.3	13799.3	17095.3	16828.3	16711.3	16288.3	16582.3	15711.3	15970.3	12681.3	14081.6	16730.8	16088			15236.3	1742.04
633	10.55	13803	14235	14693	13833	17180	16934	16823	16319	16620	15711	16012	12734		13772.3	14204.3	14662.3	13802.3	17149.3	16903.3	16792.3	16288.3	16589.3	15680.3	15981.3	12703.3	14110.3	16783.3	16083.7			15238.6	1731.94
636	10.6	13886	14326	14793	13914	17262	16952	16934	16412	16649	15785	16110	12794		13855.3	14295.3	14762.3	13883.3	17231.3	16921.3	16903.3	16381.3	16618.3	15754.3	16079.3	12763.3	14199.1	16859.3	16150.7			15303.8	1730.74
639	10.65	13985	14397	14795	13933	17283	17089	16951	16498	16836	15855	16168	12857		13954.3	14366.3	14764.3	13902.3	17252.3	17058.3	16920.3	16467.3	16805.3	15824.3	16137.3	12826.3	14246.8	16924.6	16255.7			15398.3	1762.8
642	10.7	13976	14427	14842	13960	17322	17133	17073	16569	16801	15886	16193	12872		13945.3	14396.3	14811.3	13929.3	17291.3	17102.3	17042.3	16538.3	16770.3	15855.3	16162.3	12841.3	14270.6	16993.6	16262.7			15407.3	1752.41
645	10.75	13955	14489	14942	13986	17440	17184	17059	16647	16927	15932	16268	13002		13924.3	14458.3	14911.3	13955.3	17409.3	17153.3	17028.3	16616.3	16896.3	15901.3	16237.3	12971.3	14312.3	17051.8	16345			15501.6	1736.72
648	10.8	14140	14523	14983	14032	17572	17264	17118	16714	16876	16035	16351	13015		14109.3	14492.3	14952.3	14001.3	17541.3	17233.3	17087.3	16683.3	16845.3	16004.3	16320.3	12984.3	14388.8	17136.3	16390			15538.6	1737.8
651	10.85	14086	14560	15075	14122	17588	17254	17224	16731	17026	16051	16435	13113		14055.3	14529.3	15044.3	14091.3	17557.3	17223.3	17193.3	16700.3	16995.3	16020.3	16404.3	13082.3	14430.1	17168.6	16473.3			15625.6	1742.28
654	10.9	14150	14681	15083	14166	17681	17408	17238	16825	17067	16054	16419	13151		14119.3	14650.3	15052.3	14135.3	17650.3	17377.3	17207.3	16794.3	17036.3	16023.3	16388.3	13120.3	14489.3	17257.3	16482.7			15642.1	1732.57
657	10.95	14275	14679	15105	14185	17740	17421	17227	16829	17126	16187	16471	13159		14244.3	14648.3	15074.3	14154.3	17709.3	17390.3	17196.3	16798.3	17095.3	16156.3	16440.3	13128.3	14530.3	17273.6	16564			15705.1	1762.26
660	11	14252	14786	15181	14270	17690	17505	17358	16940	17228	16155	16491	13225		14221.3	14755.3	15150.3	14239.3	17659.3	17474.3	17327.3	16909.3	17197.3	16124.3	16460.3	13194.3	14591.6	17342.6	16594			15744.1	1757.91
663	11.05	14317	14809	15284	14329	17878	17504	17450	17023	17160	16320	16600	13266		14286.3	14778.3	15253.3	14298.3	17847.3	17473.3	17419.3	16992.3	17129.3	16289.3	16569.3	13235.3	14654.1	17433.1	16662.7			15805.8	1748.89
666	11.1	14389	14743	15329	14306	17858	17572	17411	16993	17229	16414	16694	13331		14358.3	14712.3	15298.3	14275.3	17827.3	17541.3	17380.3	16962.3	17198.3	16383.3	16663.3	13300.3	14661.1	17427.8	16748.3			15886.3	1756.84
669	11.15	14453	14867	15416	14399	17951	17660	17578	17057	17312	16384	16817	13428		14422.3	14836.3	15385.3	14368.3	17920.3	17629.3	17547.3	17026.3	17281.3	16353.3	16786.3	13397.3	14753.1	17530.8	16807			15954.6	1746.48
672	11.2	14536	14868	15379	14516	18003	17687	17590	17119	17332	16463	16785	13450		14505.3	14837.3	15348.3	14485.3	17972.3	17656.3	17559.3	17088.3	17301.3	16432.3	16754.3	13419.3	14794.1	17569.1	16829.3			15976.8	1742.33
675	11.25	14511	14951	15514	14456	18064	17793	17649	17215	17419	16465	16800	13421		14480.3	14920.3	15483.3	14425.3	18033.3	17762.3	17618.3	17184.3	17388.3	16434.3	16769.3	13390.3	14827.3	17649.6	16864			15995.6	1781.22
678	11.3	14530	14968	15547	14579	18082	17812	17674	17261	17528	16518	16871	13475		14499.3	14937.3	15516.3	14548.3	18051.3	17781.3	17643.3	17230.3	17497.3	16487.3	16840.3	13444.3	14875.3	17676.6	16941.7			16067.3	1798.05
681	11.35	14568	15083	15595	14582	18191	17898	17716	17299	17481	16570	16955	13610		14537.3	15052.3	15564.3	14551.3	18160.3	17867.3	17685.3	17268.3	17450.3	16539.3	16924.3	13579.3	14926.3	17745.3	16971.3			16123.3	1736.62
684	11.4	14601	15128	15670	14634	18231	18072	17833	17381	17685	16597	16963	13652		14570.3	15097.3	15639.3	14603.3	18200.3	18041.3	17802.3	17350.3	17654.3	16566.3	16932.3	13621.3	14977.6	17848.6	17051			16193.6	1773.41
687	11.45	14705	15197	15666	14625	18296	18021	17887	17405	17651	16767	17014	13772		14674.3	15166.3	15635.3	14594.3	18265.3	17990.3	17856.3	17374.3	17620.3	16736.3	16983.3	13741.3	15017.6	17871.6	17113.3			16270.3	1726.64
690	11.5	14755	15173	15777	14763	18377	18081	17896	17488	17705	16742	17085	13745		14724.3	15142.3	15746.3	14732.3	18346.3	18050.3	17865.3	17457.3	17674.3	16711.3	17054.3	13714.3	15086.3	17929.8	17146.7			16288.6	1761.83
693	11.55	14730	15197	15845	14777	18422	18112	18037	17546	17738	16768	17064	13828		14699.3	15166.3	15814.3	14746.3	18391.3	18081.3	18006.3	17515.3	17707.3	16737.3	17033.3	13797.3	15106.6	17998.6	17159.3			16318.8	1729.31
696	11.6	14834	15286	15893	14813	18532	18215	18057	17607	17850	16848	17151	13860		14803.3	15255.3	15862.3	14782.3	18501.3	18184.3	18026.3	17576.3	17819.3	16817.3	17120.3	13829.3	15175.8	18072.1	17252.3			16396.6	1762.18
699	11.65	14874	15357	15966	14862	18558	18170	18170	17625	17890	16940	17253	13920		14843.3	15326.3	15935.3	14831.3	18527.3	18139.3	18139.3	17594.3	17859.3	16909.3	17222.3	13889.3	15234.1	18100.1	17330.3			16470.1	1765.32
702	11.7	14939	15394	16056	14908	18579	18237	18124	17713	17886	16964	17247	13986		14908.3	15363.3	16025.3	14877.3	18548.3	18206.3	18093.3	17682.3	17855.3	16933.3	17216.3	13955.3	15293.6	18132.6	17335			16490.1	1733.28
705	11.75	14974	15386	16058	14937	18711	18333	18181	17738	17986	16960	17342	14019		14943.3	15355.3	16027.3	14906.3	18680.3	18302.3	18150.3	17707.3	17955.3	16929.3	17311.3	13988.3	15308.1	18210.1	17398.7			16546.1	1756.94
708	11.8	15015	15380	16118	15001	18764	18533	18302	17866	18038	17010	17468	14063		14984.3	15349.3	16087.3	14970.3	18733.3	18502.3	18271.3	17835.3	18007.3	16979.3	17437.3	14032.3	15347.8	18335.6	17474.7			16614.1	1771.79
711	11.85	15065	15530	16191	14960	18785	18444	18337	17834	18111	17164	17469	14162		15034.3	15499.3	16160.3	14929.3	18754.3	18413.3	18306.3	17803.3	18080.3	17133.3	17438.3	14131.3	15405.8	18319.3	17550.7			16695.8	1754.63
714	11.9	15023	15517	16314	15038	18827	18475	18344	17976	18067	17210	17479	14221		14992.3	15486.3	16283.3	15007.3	18796.3	18444.3	18313.3	17945.3	18036.3	17179.3	17448.3	14190.3	15442.3	18374.8	17554.7			16713.6	1719.81
717	11.95	15099	15572	16345	15068	18926	18587	18436	17987	18228	17198	17557	14281		15068.3	15541.3	16314.3	15037.3	18895.3	18556.3	18405.3	17956.3	18197.3	17167.3	17526.3	14250.3	15490.3	18453.3	17630.3			16785.3	1743.08
720	12	15174	15638	16382	15173	18935	18637	18423	18037	18217	17210	17621	14340		15143.3	15607.3	16351.3	15142.3	18904.3	18606.3	18392.3	18006.3	18186.3	17179.3	17590.3	14309.3	15561.1	18477.3	17652			16816.3	1721.7
723	12.05	15245	15669	16448	15151	19040	18680	18517	18109	18307	17386	17772	14314		15214.3	15638.3	16417.3	15120.3	19009.3	18649.3	18486.3	18078.3	18276.3	17355.3	17741.3	14283.3	15597.6	18555.8	17791			16914.1	1794.03
726	12.1	15360	15747	16523	15201	19009	18801	18521	18116	18334	17326	17704	14354		15329.3	15716.3	16492.3	15170.3	18978.3	18770.3	18490.3	18085.3	18303.3	17295.3	17673.3	14323.3	15677.1	18581.1	17757.3			16898.8	1766.62
729	12.15	15359	15744	16576	15405	19110	18834	18580	18260	18412	17408	17785	14434		15328.3	15713.3	16545.3	15374.3	19079.3	18803.3	18549.3	18229.3	18381.3	17377.3	17754.3	14403.3	15740.3	18665.3	17837.7			16979.1	1766.39
732	12.2	15440	15801	16608	15374	19248	18846	18648	18197	18417	17464	17830	14505		15409.3	15770.3	16577.3	15343.3	19217.3	18815.3	18617.3	18166.3	18386.3	17433.3	17799.3	14474.3	15775.1	18704.1	17873			17023.3	1744.08
735	12.25	15341	15813	16739	15452	19288	18961	18782	18313	18458	17509	17825	14531		15310.3	15782.3	16708.3	15421.3	19257.3	18930.3	18751.3	18282.3	18427.3	17478.3	17794.3	14500.3	15805.6	18805.3	17900			17050.1	1745.03
738	12.3	15479	15872	16775	15404	19337	18952	18855	18469	18546	17586	17908	14604		15448.3	15841.3	16744.3	15373.3	19306.3	18921.3	18824.3	18438.3	18515.3	17555.3	17877.3	14573.3	15851.8	18872.6	17982.7			17130.3	1750.72
741	12.35	15563	15887	16801	15491	19434	18919	18892	18406	18591	17651	17942	14621		15532.3	15856.3	16770.3	15460.3	19403.3	18888.3	18861.3	18375.3	18560.3	17620.3	17911.3	14590.3	15904.8	18882.1	18030.7			17170.6	1764.47
744	12.4	15574	16017	16747	15513	19486	19061	18901	18481	18724	17655	18058	14685		15543.3	15986.3	16716.3	15482.3	19455.3	19030.3	18870.3	18450.3	18693.3	17624.3	18027.3	14654.3	15932.1	18951.6	18115			17249.8	1785.6
747	12.45	15598	16014	16955	15518	19559	19099	19030	18489	18719	17686	18059	14745		15567.3	15983.3	16924.3	15487.3	19528.3	19068.3	18999.3	18458.3	18688.3	17655.3	18028.3	14714.3	15990.6	19013.6	18124			17271.6	1757.52
750	12.5	15633	16072	16976	15599	19517	19136	18954	18536	18778	17710	18162	14793		15602.3	16041.3	16945.3	15568.3	19486.3	19105.3	18923.3	18505.3	18747.3	17679.3	18131.3	14762.3	16039.3	19005.1	18186			17330.1	1766.91
753	12.55	15712	16098	16939	15697	19642	19257	19056	18615	18765	17852	18230	14804		15681.3	16067.3	16908.3	15666.3	19611.3	19226.3	19025.3	18584.3	18734.3	17821.3	18199.3	14773.3	16080.8	19111.8	18251.7			17382.1	1779.04
756	12.6	15737	16103	17122	15776	19728	19204	19094	18753	18873	17902	18212	14932		15706.3	16072.3	17091.3	15745.3	19697.3	19173.3	19063.3	18722.3	18842.3	17871.3	18181.3	14901.3	16153.8	19164.1	18298.3			17449.1	1746.11
759	12.65	15737	16247	17131	15729	19793	19332	19217	18771	18907	17901	18220	14946		15706.3	16216.3	17100.3	15698.3	19762.3	19301.3	19186.3	18740.3	18876.3	17870.3	18189.3	14915.3	16180.3	19247.6	18312			17462.8	1749.44
762	12.7	15774	16244	17126	15740	19768	19348	19268	18783	18915	17992	18377	15025		15743.3	16213.3	17095.3	15709.3	19737.3	19317.3	19237.3	18752.3	18884.3	17961.3	18346.3	14994.3	16190.3	19261.1	18397.3			17546.6	1743.1
765	12.75	15868	16315	17218	15828	19910	19291	19375	18935	19012	18022	18478	15059		15837.3	16284.3	17187.3	15797.3	19879.3	19260.3	19344.3	18904.3	18981.3	17991.3	18447.3	15028.3	16276.6	19347.1	18473.3			17612.1	1769.38
768	12.8	15904	16273	17245	15872	19935	19407	19284	18906	18965	18006	18341	15103		15873.3	16242.3	17214.3	15841.3	19904.3	19376.3	19253.3	18875.3	18934.3	17975.3	18310.3	15072.3	16292.8	19352.3	18406.7			17573.1	1713.87
771	12.85	15894	16361	17321	15873	20019	19449	19423	18989	19118	18189	18550	15161		15863.3	16330.3	17290.3	15842.3	19988.3	19418.3	19392.3	18958.3	19087.3	18158.3	18519.3	15130.3	16331.6	19439.3	18588.3			17723.8	1770.78
774	12.9	15991	16470	17272	16029	20144	19435	19526	19063	19248	18143	18555	15228		15960.3	16439.3	17241.3	15998.3	20113.3	19404.3	19495.3	19032.3	19217.3	18112.3	18524.3	15197.3	16409.8	19511.3	18618			17762.8	1770.07
777	12.95	16012	16421	17466	15978	20104	19703	19471	19089	19211	18202	18566	15232		15981.3	16390.3	17435.3	15947.3	20073.3	19672.3	19440.3	19058.3	19180.3	18171.3	18535.3	15201.3	16438.6	19561.1	18629			17772.1	1763.89
780	13	16056	16455	17428	15985	20196	19615	19616	19113	19317	18313	18705	15289		16025.3	16424.3	17397.3	15954.3	20165.3	19584.3	19585.3	19082.3	19286.3	18282.3	18674.3	15258.3	16450.3	19604.3	18747.7			17875.3	1792.92
783	13.05	16104	16493	17496	16017	20336	19649	19639	19120	19238	18306	18742	15304		16073.3	16462.3	17465.3	15986.3	20305.3	19618.3	19608.3	19089.3	19207.3	18275.3	18711.3	15273.3	16496.8	19655.3	18731.3			17866.8	1770.43
786	13.1	16093	16566	17539	16147	20412	19732	19709	19211	19393	18360	18829	15355		16062.3	16535.3	17508.3	16116.3	20381.3	19701.3	19678.3	19180.3	19362.3	18329.3	18798.3	15324.3	16555.6	19735.3	18830			17953.6	1802.99
789	13.15	16150	16676	17563	16118	20438	19715	19690	19360	19396	18455	18772	15434		16119.3	16645.3	17532.3	16087.3	20407.3	19684.3	19659.3	19329.3	19365.3	18424.3	18741.3	15403.3	16596.1	19770.1	18843.7			17983.6	1764.03
792	13.2	16204	16709	17682	16168	20534	19798	19745	19329	19536	18466	18882	15505		16173.3	16678.3	17651.3	16137.3	20503.3	19767.3	19714.3	19298.3	19505.3	18435.3	18851.3	15474.3	16660.1	19820.8	18930.7			18066.6	1783.4
795	13.25	16324	16748	17752	16199	20482	19870	19842	19423	19516	18441	18923	15516		16293.3	16717.3	17721.3	16168.3	20451.3	19839.3	19811.3	19392.3	19485.3	18410.3	18892.3	15485.3	16725.1	19873.6	18929.3			18068.3	1777.24
798	13.3	16309	16802	17782	16323	20560	19923	19987	19480	19609	18530	18946	15581		16278.3	16771.3	17751.3	16292.3	20529.3	19892.3	19956.3	19449.3	19578.3	18499.3	18915.3	15550.3	16773.3	19956.8	18997.7			18135.8	1780.02
801	13.35	16392	16775	17848	16309	20705	19924	19939	19587	19673	18588	19075	15725		16361.3	16744.3	17817.3	16278.3	20674.3	19893.3	19908.3	19556.3	19642.3	18557.3	19044.3	15694.3	16800.3	20008.1	19081.3			18234.6	1750.67
804	13.4	16375	16892	17860	16393	20672	20038	20041	19544	19705	18671	19017	15694		16344.3	16861.3	17829.3	16362.3	20641.3	20007.3	20010.3	19513.3	19674.3	18640.3	18986.3	15663.3	16849.3	20043.1	19100.3			18241.1	1771.42
807	13.45	16512	16932	17968	16493	20818	20087	20048	19617	19727	18745	19032	15719		16481.3	16901.3	17937.3	16462.3	20787.3	20056.3	20017.3	19586.3	19696.3	18714.3	19001.3	15688.3	16945.6	20111.8	19137.3			18275.1	1773.1
810	13.5	16506	17027	17962	16499	20782	20096	20077	19761	19763	18756	19203	15759		16475.3	16996.3	17931.3	16468.3	20751.3	20065.3	20046.3	19730.3	19732.3	18725.3	19172.3	15728.3	16967.8	20148.3	19210			18339.6	1788.92
813	13.55	16542	17031	18027	16440	20756	20145	20242	19744	19783	18867	19252	15887		16511.3	17000.3	17996.3	16409.3	20725.3	20114.3	20211.3	19713.3	19752.3	18836.3	19221.3	15856.3	16979.3	20191.1	19270			18416.6	1747.66
816	13.6	16555	17003	18013	16619	20909	20181	20131	19816	19801	18822	19211	15918		16524.3	16972.3	17982.3	16588.3	20878.3	20150.3	20100.3	19785.3	19770.3	18791.3	19180.3	15887.3	17016.8	20228.6	19247.3			18407.3	1727.54
819	13.65	16653	17170	18101	16577	20996	20277	20296	19817	19984	18893	19276	15962		16622.3	17139.3	18070.3	16546.3	20965.3	20246.3	20265.3	19786.3	19953.3	18862.3	19245.3	15931.3	17094.6	20315.8	19353.7			18498.1	1769.84
822	13.7	16679	17211	18154	16644	21109	20307	20413	19940	20086	18980	19295	15953		16648.3	17180.3	18123.3	16613.3	21078.3	20276.3	20382.3	19909.3	20055.3	18949.3	19264.3	15922.3	17141.3	20411.6	19423			18547.8	1811.11
825	13.75	16663	17206	18126	16679	21098	20307	20448	19879	20103	18946	19390	16045		16632.3	17175.3	18095.3	16648.3	21067.3	20276.3	20417.3	19848.3	20072.3	18915.3	19359.3	16014.3	17137.8	20402.3	19449			18590.3	1782.24
828	13.8	16808	17264	18173	16753	21136	20422	20455	19962	20050	18988	19423	16026		16777.3	17233.3	18142.3	16722.3	21105.3	20391.3	20424.3	19931.3	20019.3	18957.3	19392.3	15995.3	17218.8	20463.1	19456.3			18591.1	1784.56
831	13.85	16808	17378	18291	16744	21205	20427	20463	20025	20158	19014	19509	16058		16777.3	17347.3	18260.3	16713.3	21174.3	20396.3	20432.3	19994.3	20127.3	18983.3	19478.3	16027.3	17274.6	20499.3	19529.7			18654.1	1812.74
834	13.9	16910	17368	18313	16742	21236	20509	20551	20154	20231	19147	19531	16159		16879.3	17337.3	18282.3	16711.3	21205.3	20478.3	20520.3	20123.3	20200.3	19116.3	19500.3	16128.3	17302.6	20581.8	19605.7			18736.3	1795.65
837	13.95	16911	17423	18344	16823	21319	20415	20652	20071	20307	19162	19492	16167		16880.3	17392.3	18313.3	16792.3	21288.3	20384.3	20621.3	20040.3	20276.3	19131.3	19461.3	16136.3	17344.6	20583.6	19623			18751.3	1808.53
840	14	16980	17487	18383	16871	21306	20599	20649	20095	20395	19212	19606	16224		16949.3	17456.3	18352.3	16840.3	21275.3	20568.3	20618.3	20064.3	20364.3	19181.3	19575.3	16193.3	17399.6	20631.6	19707			18828.6	1824.38
843	14.05	17007	17516	18460	16905	21398	20602	20769	20157	20313	19233	19674	16346		16976.3	17485.3	18429.3	16874.3	21367.3	20571.3	20738.3	20126.3	20282.3	19202.3	19643.3	16315.3	17441.3	20700.8	19709.3			18860.8	1753.96
846	14.1	17011	17526	18523	16915	21375	20647	20867	20309	20520	19265	19762	16327		16980.3	17495.3	18492.3	16884.3	21344.3	20616.3	20836.3	20278.3	20489.3	19234.3	19731.3	16296.3	17463.1	20768.8	19818.3			18937.8	1835.05
849	14.15	17116	17541	18565	16932	21478	20652	20864	20508	20542	19314	19808	16359		17085.3	17510.3	18534.3	16901.3	21447.3	20621.3	20833.3	20477.3	20511.3	19283.3	19777.3	16328.3	17507.8	20844.8	19857.3			18975.1	1835.21
852	14.2	17120	17670	18601	17045	21568	20731	20946	20317	20532	19311	19878	16395		17089.3	17639.3	18570.3	17014.3	21537.3	20700.3	20915.3	20286.3	20501.3	19280.3	19847.3	16364.3	17578.3	20859.8	19876.3			18998.3	1825.49
855	14.25	17120	17738	18583	17019	21619	20737	20929	20472	20649	19428	19859	16482		17089.3	17707.3	18552.3	16988.3	21588.3	20706.3	20898.3	20441.3	20618.3	19397.3	19828.3	16451.3	17584.3	20908.6	19948			19073.8	1819.97
858	14.3	17213	17839	18691	17100	21591	20851	21058	20530	20693	19517	19879	16525		17182.3	17808.3	18660.3	17069.3	21560.3	20820.3	21027.3	20499.3	20662.3	19486.3	19848.3	16494.3	17680.1	20976.8	19999			19122.8	1820.03
861	14.35	17173	17796	18799	17188	21729	20927	21070	20536	20671	19500	19996	16594		17142.3	17765.3	18768.3	17157.3	21698.3	20896.3	21039.3	20505.3	20640.3	19469.3	19965.3	16563.3	17708.3	21034.8	20025			19159.6	1796.14
864	14.4	17276	17907	18752	17199	21770	20961	21217	20587	20760	19553	20057	16641		17245.3	17876.3	18721.3	17168.3	21739.3	20930.3	21186.3	20556.3	20729.3	19522.3	20026.3	16610.3	17752.8	21103.1	20092.7			19222.1	1810.16
867	14.45	17336	17947	18821	17186	21756	20990	21143	20595	20781	19598	20178	16606		17305.3	17916.3	18790.3	17155.3	21725.3	20959.3	21112.3	20564.3	20750.3	19567.3	20147.3	16575.3	17791.8	21090.3	20155			19260.1	1853.86
870	14.5	17376	18012	18866	17307	21886	21031	21205	20698	20905	19664	20112	16764		17345.3	17981.3	18835.3	17276.3	21855.3	21000.3	21174.3	20667.3	20874.3	19633.3	20081.3	16733.3	17859.6	21174.3	20196.3			19330.6	1805.93
873	14.55	17378	18141	18889	17277	21831	21121	21292	20816	20970	19766	20168	16825		17347.3	18110.3	18858.3	17246.3	21800.3	21090.3	21261.3	20785.3	20939.3	19735.3	20137.3	16794.3	17890.6	21234.3	20270.7			19401.6	1808.79
876	14.6	17545	18017	18893	17339	21939	21060	21315	20757	21004	19765	20194	16844		17514.3	17986.3	18862.3	17308.3	21908.3	21029.3	21284.3	20726.3	20973.3	19734.3	20163.3	16813.3	17917.8	21237.1	20290.3			19421.1	1812.82
879	14.65	17567	18130	19056	17467	21954	21162	21359	20797	21035	19762	20275	16811		17536.3	18099.3	19025.3	17436.3	21923.3	21131.3	21328.3	20766.3	21004.3	19731.3	20244.3	16780.3	18024.3	21287.3	20326.7			19440.1	1848.67
882	14.7	17599	18184	18943	17480	22105	21184	21543	20887	21053	19888	20284	16882		17568.3	18153.3	18912.3	17449.3	22074.3	21153.3	21512.3	20856.3	21022.3	19857.3	20253.3	16851.3	18020.8	21399.1	20377.7			19496.1	1828.3
885	14.75	17541	18229	19070	17537	22075	21179	21596	20894	21118	19865	20381	16921		17510.3	18198.3	19039.3	17506.3	22044.3	21148.3	21565.3	20863.3	21087.3	19834.3	20350.3	16890.3	18063.6	21405.3	20424			19540.6	1840.13
888	14.8	17710	18297	19063	17546	22171	21325	21629	20939	21157	20091	20438	17049		17679.3	18266.3	19032.3	17515.3	22140.3	21294.3	21598.3	20908.3	21126.3	20060.3	20407.3	17018.3	18123.3	21485.3	20531.3			19653.1	1811.73
891	14.85	17766	18408	19205	17409	22167	21315	21684	21048	21278	20005	20412	17089		17735.3	18377.3	19174.3	17378.3	22136.3	21284.3	21653.3	21017.3	21247.3	19974.3	20381.3	17058.3	18166.3	21522.8	20534.3			19665.3	1817.26
894	14.9	17875	18383	19217	17602	22280	21396	21700	21065	21239	20031	20482	17019		17844.3	18352.3	19186.3	17571.3	22249.3	21365.3	21669.3	21034.3	21208.3	20000.3	20451.3	16988.3	18238.6	21579.6	20553.3			19662.1	1850.87
897	14.95	17799	18503	19197	17532	22227	21378	21734	21109	21319	20056	20574	17128		17768.3	18472.3	19166.3	17501.3	22196.3	21347.3	21703.3	21078.3	21288.3	20025.3	20543.3	17097.3	18227.1	21581.3	20619			19738.6	1835.55
900	15	17904	18515	19332	17702	22227	21421	21884	21235	21450	20166	20671	17142		17873.3	18484.3	19301.3	17671.3	22196.3	21390.3	21853.3	21204.3	21419.3	20135.3	20640.3	17111.3	18332.6	21661.1	20731.7			19826.6	1885.64
903	15.05	18008	18583	19335	17696	22355	21545	21904	21221	21457	20067	20623	17217		17977.3	18552.3	19304.3	17665.3	22324.3	21514.3	21873.3	21190.3	21426.3	20036.3	20592.3	17186.3	18374.8	21725.6	20685			19810.3	1840.24
906	15.1	17970	18599	19354	17846	22353	21553	21886	21268	21540	20219	20704	17294		17939.3	18568.3	19323.3	17815.3	22322.3	21522.3	21855.3	21237.3	21509.3	20188.3	20673.3	17263.3	18411.6	21734.3	20790.3			19908.6	1845.97
909	15.15	18100	18766	19459	17753	22383	21565	22001	21357	21548	20244	20771	17288		18069.3	18735.3	19428.3	17722.3	22352.3	21534.3	21970.3	21326.3	21517.3	20213.3	20740.3	17257.3	18488.8	21795.8	20823.7			19932.1	1861.87
912	15.2	18140	18820	19387	17822	22407	21716	21997	21357	21617	20275	20772	17265		18109.3	18789.3	19356.3	17791.3	22376.3	21685.3	21966.3	21326.3	21586.3	20244.3	20741.3	17234.3	18511.6	21838.6	20857.3			19951.6	1894.31
915	15.25	18224	18731	19492	17892	22413	21769	22122	21526	21622	20266	20864	17407		18193.3	18700.3	19461.3	17861.3	22382.3	21738.3	22091.3	21495.3	21591.3	20235.3	20833.3	17376.3	18554.1	21926.8	20886.7			20009.1	1840.78
918	15.3	18231	18911	19539	17919	22548	21709	22091	21463	21589	20426	20878	17397		18200.3	18880.3	19508.3	17888.3	22517.3	21678.3	22060.3	21432.3	21558.3	20395.3	20847.3	17366.3	18619.3	21922.1	20933.7			20041.8	1846.79
921	15.35	18280	18933	19613	17977	22548	21767	22220	21503	21741	20404	20945	17446		18249.3	18902.3	19582.3	17946.3	22517.3	21736.3	22189.3	21472.3	21710.3	20373.3	20914.3	17415.3	18670.1	21978.8	20999.3			20103.3	1874.25
924	15.4	18311	18966	19603	17985	22719	21789	22241	21564	21833	20377	20978	17506		18280.3	18935.3	19572.3	17954.3	22688.3	21758.3	22210.3	21533.3	21802.3	20346.3	20947.3	17475.3	18685.6	22047.6	21032			20142.8	1876
927	15.45	18451	18981	19652	18012	22606	21807	22279	21597	21875	20593	21063	17584		18420.3	18950.3	19621.3	17981.3	22575.3	21776.3	22248.3	21566.3	21844.3	20562.3	21032.3	17553.3	18743.3	22041.6	21146.3			20248.1	1872.92
930	15.5	18481	18955	19693	18048	22764	21982	22294	21674	21947	20476	21137	17625		18450.3	18924.3	19662.3	18017.3	22733.3	21951.3	22263.3	21643.3	21916.3	20445.3	21106.3	17594.3	18763.6	22147.8	21156			20265.6	1879.69
933	15.55	18374	19166	19755	18055	22720	21925	22379	21787	21996	20569	21180	17695		18343.3	19135.3	19724.3	18024.3	22689.3	21894.3	22348.3	21756.3	21965.3	20538.3	21149.3	17664.3	18806.8	22172.1	21217.7			20329.3	1870.37
936	15.6	18607	19148	19745	18119	22778	21974	22444	21760	22086	20621	21166	17722		18576.3	19117.3	19714.3	18088.3	22747.3	21943.3	22413.3	21729.3	22055.3	20590.3	21135.3	17691.3	18874.1	22208.3	21260.3			20368.1	1884.13
939	15.65	18594	19252	19786	18268	22851	22068	22535	21809	22050	20672	21221	17787		18563.3	19221.3	19755.3	18237.3	22820.3	22037.3	22504.3	21778.3	22019.3	20641.3	21190.3	17756.3	18944.3	22285.1	21283.7			20401.8	1852.39
942	15.7	18643	19273	19854	18229	22882	22062	22561	21882	22202	20669	21228	17896		18612.3	19242.3	19823.3	18198.3	22851.3	22031.3	22530.3	21851.3	22171.3	20638.3	21197.3	17865.3	18969.1	22316.1	21335.7			20468.1	1847.17
945	15.75	18679	19305	19909	18247	22904	22198	22468	21954	22162	20730	21310	17880		18648.3	19274.3	19878.3	18216.3	22873.3	22167.3	22437.3	21923.3	22131.3	20699.3	21279.3	17849.3	19004.3	22350.3	21370			20489.8	1855.98
948	15.8	18742	19422	19907	18317	22989	22180	22619	21966	22222	20789	21371	17858		18711.3	19391.3	19876.3	18286.3	22958.3	22149.3	22588.3	21935.3	22191.3	20758.3	21340.3	17827.3	19066.3	22407.8	21430			20529.3	1895.01
951	15.85	18876	19475	20051	18368	23076	22165	22826	21990	22380	20932	21372	17989		18845.3	19444.3	20020.3	18337.3	23045.3	22134.3	22795.3	21959.3	22349.3	20901.3	21341.3	17958.3	19161.8	22483.6	21530.7			20637.6	1886.2
954	15.9	18913	19470	20040	18284	23057	22310	22711	22115	22270	20861	21444	17989		18882.3	19439.3	20009.3	18253.3	23026.3	22279.3	22680.3	22084.3	22239.3	20830.3	21413.3	17958.3	19146.1	22517.6	21494.3			20610.3	1860.1
957	15.95	18967	19468	20055	18443	23106	22378	22891	22252	22449	20859	21441	18055		18936.3	19437.3	20024.3	18412.3	23075.3	22347.3	22860.3	22221.3	22418.3	20828.3	21410.3	18024.3	19202.6	22626.1	21552.3			20670.3	1882.32
960	16	19055	19594	20113	18406	23128	22302	22799	22222	22494	20867	21500	18062		19024.3	19563.3	20082.3	18375.3	23097.3	22271.3	22768.3	22191.3	22463.3	20836.3	21469.3	18031.3	19261.3	22582.1	21589.7			20700.1	1901.02
963	16.05	19089	19638	20143	18467	23143	22329	22952	22329	22459	21066	21482	18122		19058.3	19607.3	20112.3	18436.3	23112.3	22298.3	22921.3	22298.3	22428.3	21035.3	21451.3	18091.3	19303.6	22657.6	21638.3			20751.6	1867.14
966	16.1	19094	19693	20175	18555	23246	22408	22823	22278	22523	21041	21583	18090		19063.3	19662.3	20144.3	18524.3	23215.3	22377.3	22792.3	22247.3	22492.3	21010.3	21552.3	18059.3	19348.6	22658.1	21685			20778.6	1913.43
969	16.15	19148	19622	20196	18613	23269	22393	22983	22344	22669	21134	21643	18105		19117.3	19591.3	20165.3	18582.3	23238.3	22362.3	22952.3	22313.3	22638.3	21103.3	21612.3	18074.3	19364.1	22716.6	21784.7			20857.1	1961.94
972	16.2	19258	19733	20249	18600	23271	22476	22976	22345	22705	21109	21707	18183		19227.3	19702.3	20218.3	18569.3	23240.3	22445.3	22945.3	22314.3	22674.3	21078.3	21676.3	18152.3	19429.3	22736.3	21809.7			20895.3	1943.57
975	16.25	19226	19795	20347	18546	23331	22532	23023	22475	22715	21159	21719	18310		19195.3	19764.3	20316.3	18515.3	23300.3	22501.3	22992.3	22444.3	22684.3	21128.3	21688.3	18279.3	19447.8	22809.6	21833.7			20945.1	1890.08
978	16.3	19283	19811	20290	18644	23438	22561	23097	22547	22737	21170	21820	18240		19252.3	19780.3	20259.3	18613.3	23407.3	22530.3	23066.3	22516.3	22706.3	21139.3	21789.3	18209.3	19476.3	22880.1	21878.3			20961.1	1943.86
981	16.35	19375	19924	20290	18680	23424	22568	23128	22610	22867	21279	21930	18366		19344.3	19893.3	20259.3	18649.3	23393.3	22537.3	23097.3	22579.3	22836.3	21248.3	21899.3	18335.3	19536.6	22901.8	21994.7			21079.8	1942.3
984	16.4	19420	19969	20365	18644	23464	22611	23147	22550	22895	21333	22007	18359		19389.3	19938.3	20334.3	18613.3	23433.3	22580.3	23116.3	22519.3	22864.3	21302.3	21976.3	18328.3	19568.8	22912.3	22047.7			21117.8	1966.61
987	16.45	19481	19980	20437	18757	23434	22734	23261	22711	22909	21355	22044	18446		19450.3	19949.3	20406.3	18726.3	23403.3	22703.3	23230.3	22680.3	22878.3	21324.3	22013.3	18415.3	19633.1	23004.3	22072			21157.8	1935.72
990	16.5	19554	19956	20544	18786	23519	22733	23308	22738	22886	21361	21974	18519		19523.3	19925.3	20513.3	18755.3	23488.3	22702.3	23277.3	22707.3	22855.3	21330.3	21943.3	18488.3	19679.3	23043.8	22043			21154.3	1884.54
993	16.55	19640	20022	20453	18815	23580	22766	23313	22784	23072	21451	21988	18501		19609.3	19991.3	20422.3	18784.3	23549.3	22735.3	23282.3	22753.3	23041.3	21420.3	21957.3	18470.3	19701.8	23080.1	22139.7			21222.3	1954.63
996	16.6	19603	20077	20544	18848	23642	22928	23282	22883	23184	21370	22150	18525		19572.3	20046.3	20513.3	18817.3	23611.3	22897.3	23251.3	22852.3	23153.3	21339.3	22119.3	18494.3	19737.3	23153.1	22204			21276.6	1998.1
999	16.65	19671	20151	20566	18984	23677	22822	23407	22979	23165	21512	22136	18631		19640.3	20120.3	20535.3	18953.3	23646.3	22791.3	23376.3	22948.3	23134.3	21481.3	22105.3	18600.3	19812.3	23190.6	22240.3			21330.3	1943.43
1002	16.7	19797	20207	20651	18969	23771	22977	23535	23059	23241	21554	22157	18675		19766.3	20176.3	20620.3	18938.3	23740.3	22946.3	23504.3	23028.3	23210.3	21523.3	22126.3	18644.3	19875.3	23304.8	22286.7			21376.1	1950.34
1005	16.75	19793	20210	20707	18928	23661	22950	23492	23053	23231	21631	22165	18663		19762.3	20179.3	20676.3	18897.3	23630.3	22919.3	23461.3	23022.3	23200.3	21600.3	22134.3	18632.3	19878.8	23258.3	22311.7			21391.8	1956.21
1008	16.8	19870	20188	20639	19018	23713	22956	23547	23060	23197	21659	22266	18790		19839.3	20157.3	20608.3	18987.3	23682.3	22925.3	23516.3	23029.3	23166.3	21628.3	22235.3	18759.3	19898.1	23288.3	22343.3			21447.3	1900.35
1011	16.85	19865	20299	20791	19048	23697	23057	23625	23061	23236	21706	22285	18824		19834.3	20268.3	20760.3	19017.3	23666.3	23026.3	23594.3	23030.3	23205.3	21675.3	22254.3	18793.3	19970.1	23329.3	22378.3			21482.1	1900.24
1014	16.9	19953	20266	20783	19110	23900	23115	23609	23176	23382	21756	22314	18883		19922.3	20235.3	20752.3	19079.3	23869.3	23084.3	23578.3	23145.3	23351.3	21725.3	22283.3	18852.3	19997.3	23419.3	22453.3			21553.1	1922.73
1017	16.95	19993	20340	20882	19132	23909	23077	23658	23248	23334	21751	22463	18826		19962.3	20309.3	20851.3	19101.3	23878.3	23046.3	23627.3	23217.3	23303.3	21720.3	22432.3	18795.3	20056.1	23442.3	22485.3			21562.8	1955.27
1020	17	20138	20300	20881	19223	23762	23164	23614	23328	23347	21771	22455	18933		20107.3	20269.3	20850.3	19192.3	23731.3	23133.3	23583.3	23297.3	23316.3	21740.3	22424.3	18902.3	20104.8	23436.3	22493.7			21595.8	1908.08
1023	17.05	20166	20467	20838	19179	23931	23247	23796	23379	23523	21826	22474	19014		20135.3	20436.3	20807.3	19148.3	23900.3	23216.3	23765.3	23348.3	23492.3	21795.3	22443.3	18983.3	20131.8	23557.6	22577			21678.6	1928.08
1026	17.1	20177	20398	20862	19283	24032	23315	23667	23422	23594	21860	22564	19000		20146.3	20367.3	20831.3	19252.3	24001.3	23284.3	23636.3	23391.3	23563.3	21829.3	22533.3	18969.3	20149.3	23578.3	22642			21723.8	1969.56
1029	17.15	20196	20495	20921	19301	24081	23276	23677	23392	23610	21884	22561	18955		20165.3	20464.3	20890.3	19270.3	24050.3	23245.3	23646.3	23361.3	23579.3	21853.3	22530.3	18924.3	20197.6	23575.8	22654.3			21721.8	1995.6
1032	17.2	20218	20484	21051	19305	24055	23284	23829	23517	23688	21933	22618	19154		20187.3	20453.3	21020.3	19274.3	24024.3	23253.3	23798.3	23486.3	23657.3	21902.3	22587.3	19123.3	20233.8	23640.6	22715.7			21817.6	1935.92
1035	17.25	20338	20640	21065	19428	24035	23379	23792	23517	23809	21978	22584	19133		20307.3	20609.3	21034.3	19397.3	24004.3	23348.3	23761.3	23486.3	23778.3	21947.3	22553.3	19102.3	20337.1	23650.1	22759.7			21845.3	1980.93
1038	17.3	20395	20557	21095	19334	24119	23400	23945	23613	23731	22026	22747	19100		20364.3	20526.3	21064.3	19303.3	24088.3	23369.3	23914.3	23582.3	23700.3	21995.3	22716.3	19069.3	20314.6	23738.6	22804			21870.3	1993.81
1041	17.35	20357	20677	21167	19482	24274	23344	23865	23712	23727	22083	22814	19109		20326.3	20646.3	21136.3	19451.3	24243.3	23313.3	23834.3	23681.3	23696.3	22052.3	22783.3	19078.3	20390.1	23768.1	22844			21902.6	1999.34
1044	17.4	20364	20778	21165	19463	24268	23500	23929	23602	23849	22229	22729	19222		20333.3	20747.3	21134.3	19432.3	24237.3	23469.3	23898.3	23571.3	23818.3	22198.3	22698.3	19191.3	20411.8	23794.1	22905			21976.6	1976.51
1047	17.45	20445	20751	21215	19467	24265	23573	23993	23798	23977	22139	22795	19313		20414.3	20720.3	21184.3	19436.3	24234.3	23542.3	23962.3	23767.3	23946.3	22108.3	22764.3	19282.3	20438.8	23876.6	22939.7			22025.3	1980.51
1050	17.5	20472	20765	21236	19565	24272	23583	24010	23848	23906	22352	22825	19265		20441.3	20734.3	21205.3	19534.3	24241.3	23552.3	23979.3	23817.3	23875.3	22321.3	22794.3	19234.3	20478.8	23897.6	22997			22056.3	1990.59
1053	17.55	20544	20727	21350	19626	24305	23537	24063	23964	23973	22215	22859	19323		20513.3	20696.3	21319.3	19595.3	24274.3	23506.3	24032.3	23933.3	23942.3	22184.3	22828.3	19292.3	20531.1	23936.6	22985			22061.8	1984.01
1056	17.6	20527	20782	21213	19582	24338	23674	24110	23898	23987	22288	22975	19362		20496.3	20751.3	21182.3	19551.3	24307.3	23643.3	24079.3	23867.3	23956.3	22257.3	22944.3	19331.3	20495.3	23974.3	23052.7			22122.3	1987.22
1059	17.65	20653	20797	21381	19719	24412	23608	24067	24022	23953	22296	22994	19307		20622.3	20766.3	21350.3	19688.3	24381.3	23577.3	24036.3	23991.3	23922.3	22265.3	22963.3	19276.3	20606.8	23996.6	23050.3			22106.8	2005.53
1062	17.7	20691	20925	21355	19756	24468	23712	24209	23919	24062	22448	23055	19479		20660.3	20894.3	21324.3	19725.3	24437.3	23681.3	24178.3	23888.3	24031.3	22417.3	23024.3	19448.3	20651.1	24046.3	23157.7			22230.3	1970.49
1065	17.75	20660	21056	21394	19709	24388	23698	24333	24127	24083	22441	23044	19539		20629.3	21025.3	21363.3	19678.3	24357.3	23667.3	24302.3	24096.3	24052.3	22410.3	23013.3	19508.3	20674.1	24105.8	23158.7			22246.1	1947.09
1068	17.8	20772	21025	21486	19739	24488	23715	24339	24137	24131	22456	23220	19555		20741.3	20994.3	21455.3	19708.3	24457.3	23684.3	24308.3	24106.3	24100.3	22425.3	23189.3	19524.3	20724.8	24139.1	23238.3			22309.8	1979.21
1071	17.85	20808	21134	21471	19801	24566	23729	24268	24209	24257	22528	23180	19627		20777.3	21103.3	21440.3	19770.3	24535.3	23698.3	24237.3	24178.3	24226.3	22497.3	23149.3	19596.3	20772.8	24162.3	23291			22367.3	1980.13
1074	17.9	20905	21135	21533	19843	24537	23790	24392	24308	24277	22594	23362	19646		20874.3	21104.3	21502.3	19812.3	24506.3	23759.3	24361.3	24277.3	24246.3	22563.3	23331.3	19615.3	20823.3	24226.1	23380.3			22439.1	2004.27
1077	17.95	20900	21137	21617	19850	24598	23825	24374	24287	24242	22564	23340	19610		20869.3	21106.3	21586.3	19819.3	24567.3	23794.3	24343.3	24256.3	24211.3	22533.3	23309.3	19579.3	20845.3	24240.3	23351.3			22408.3	2006.78
1080	18	20951	21210	21710	19934	24650	23952	24438	24417	24361	22576	23408	19657		20920.3	21179.3	21679.3	19903.3	24619.3	23921.3	24407.3	24386.3	24330.3	22545.3	23377.3	19626.3	20920.6	24333.6	23417.7			22469.8	2031.11
1083	18.05	20890	21179	21642	19952	24642	23944	24520	24407	24381	22612	23406	19637		20859.3	21148.3	21611.3	19921.3	24611.3	23913.3	24489.3	24376.3	24350.3	22581.3	23375.3	19606.3	20885.1	24347.6	23435.7			22478.3	2046.78
1086	18.1	21024	21172	21791	19978	24644	23921	24509	24383	24431	22734	23387	19772		20993.3	21141.3	21760.3	19947.3	24613.3	23890.3	24478.3	24352.3	24400.3	22703.3	23356.3	19741.3	20960.6	24333.6	23486.7			22550.3	1998.84
1089	18.15	21069	21189	21713	19999	24834	23992	24566	24431	24470	22815	23540	19818		21038.3	21158.3	21682.3	19968.3	24803.3	23961.3	24535.3	24400.3	24439.3	22784.3	23509.3	19787.3	20961.8	24425.1	23577.7			22630.1	2012.58
1092	18.2	21136	21383	21772	20043	24832	24042	24560	24620	24466	22779	23529	19810		21105.3	21352.3	21741.3	20012.3	24801.3	24011.3	24529.3	24589.3	24435.3	22748.3	23498.3	19779.3	21052.8	24482.8	23560.7			22615.3	2012.68
1095	18.25	21033	21388	21781	20104	24824	24116	24503	24626	24444	22740	23606	19951		21002.3	21357.3	21750.3	20073.3	24793.3	24085.3	24472.3	24595.3	24413.3	22709.3	23575.3	19920.3	21045.8	24486.6	23566			22654.6	1951.08
1098	18.3	21072	21309	21790	20132	24798	24044	24735	24647	24631	22810	23661	19832		21041.3	21278.3	21759.3	20101.3	24767.3	24013.3	24704.3	24616.3	24600.3	22779.3	23630.3	19801.3	21045.1	24525.3	23670			22702.8	2072.46
1101	18.35	21187	21425	21831	20097	24899	24161	24639	24692	24503	22904	23698	20032		21156.3	21394.3	21800.3	20066.3	24868.3	24130.3	24608.3	24661.3	24472.3	22873.3	23667.3	20001.3	21104.3	24567.1	23671			22753.6	1947.5
1104	18.4	21273	21481	21911	20213	24857	24220	24780	24724	24643	22896	23699	20052		21242.3	21450.3	21880.3	20182.3	24826.3	24189.3	24749.3	24693.3	24612.3	22865.3	23668.3	20021.3	21188.8	24614.6	23715.3			22791.8	1980.2
1107	18.45	21226	21522	21922	20227	25057	24328	24705	24903	24612	22956	23781	20024		21195.3	21491.3	21891.3	20196.3	25026.3	24297.3	24674.3	24872.3	24581.3	22925.3	23750.3	19993.3	21193.6	24717.6	23752.3			22812.6	1997.39
1110	18.5	21208	21478	21854	20148	25038	24297	24940	24793	24691	22980	23847	20155		21177.3	21447.3	21823.3	20117.3	25007.3	24266.3	24909.3	24762.3	24660.3	22949.3	23816.3	20124.3	21141.3	24736.3	23808.7			22887.6	1970.16
1113	18.55	21253	21540	21937	20342	25066	24314	24948	24867	24677	23117	23848	20150		21222.3	21509.3	21906.3	20311.3	25035.3	24283.3	24917.3	24836.3	24646.3	23086.3	23817.3	20119.3	21237.3	24768.1	23850			22917.3	1971.19
1116	18.6	21356	21630	21968	20282	25089	24262	24872	24946	24710	23065	23947	20154		21325.3	21599.3	21937.3	20251.3	25058.3	24231.3	24841.3	24915.3	24679.3	23034.3	23916.3	20123.3	21278.3	24761.6	23876.7			22938.3	1993.41
1119	18.65	21399	21618	22140	20374	25122	24402	24969	24971	24691	23200	23946	20105		21368.3	21587.3	22109.3	20343.3	25091.3	24371.3	24938.3	24940.3	24660.3	23169.3	23915.3	20074.3	21352.1	24835.3	23915			22954.8	2014.5
1122	18.7	21402	21676	22112	20348	25168	24450	24938	24904	24709	23221	24027	20209		21371.3	21645.3	22081.3	20317.3	25137.3	24419.3	24907.3	24873.3	24678.3	23190.3	23996.3	20178.3	21353.8	24834.3	23955			23010.8	1983.86
1125	18.75	21409	21700	22063	20411	25175	24374	25022	25059	24819	23253	24063	20320		21378.3	21669.3	22032.3	20380.3	25144.3	24343.3	24991.3	25028.3	24788.3	23222.3	24032.3	20289.3	21365.1	24876.8	24014.3			23083.1	1969.21
1128	18.8	21399	21674	22156	20383	25224	24421	25056	24959	24938	23285	24068	20355		21368.3	21643.3	22125.3	20352.3	25193.3	24390.3	25025.3	24928.3	24907.3	23254.3	24037.3	20324.3	21372.3	24884.3	24066.3			23130.8	1989.09
1131	18.85	21452	21810	22244	20432	25283	24557	25030	25070	24881	23320	24123	20351		21421.3	21779.3	22213.3	20401.3	25252.3	24526.3	24999.3	25039.3	24850.3	23289.3	24092.3	20320.3	21453.8	24954.3	24077.3			23138.1	1983.68
1134	18.9	21584	21883	22223	20552	25280	24551	25150	25223	24980	23317	24177	20441		21553.3	21852.3	22192.3	20521.3	25249.3	24520.3	25119.3	25192.3	24949.3	23286.3	24146.3	20410.3	21529.8	25020.3	24127.3			23198.1	1978.67
1137	18.95	21461	21884	22285	20500	25315	24567	25138	25151	25063	23352	24189	20382		21430.3	21853.3	22254.3	20469.3	25284.3	24536.3	25107.3	25120.3	25032.3	23321.3	24158.3	20351.3	21501.8	25012.1	24170.7			23215.8	2033.43
1140	19	21594	21880	22208	20593	25420	24639	25166	25110	24942	23451	24193	20470		21563.3	21849.3	22177.3	20562.3	25389.3	24608.3	25135.3	25079.3	24911.3	23420.3	24162.3	20439.3	21538.1	25053.1	24164.7			23233.3	1959.6
1143	19.05	21583	21977	22332	20624	25428	24703	25259	25221	25076	23399	24238	20571		21552.3	21946.3	22301.3	20593.3	25397.3	24672.3	25228.3	25190.3	25045.3	23368.3	24207.3	20540.3	21598.3	25122.1	24207			23290.3	1957
1146	19.1	21726	21926	22338	20625	25420	24851	25281	25258	24982	23472	24208	20552		21695.3	21895.3	22307.3	20594.3	25389.3	24820.3	25250.3	25227.3	24951.3	23441.3	24177.3	20521.3	21623.1	25171.8	24190			23272.8	1935.17
1149	19.15	21630	21896	22443	20704	25413	24792	25331	25381	25075	23533	24396	20557		21599.3	21865.3	22412.3	20673.3	25382.3	24761.3	25300.3	25350.3	25044.3	23502.3	24365.3	20526.3	21637.6	25198.6	24304			23359.6	1991.45
1152	19.2	21672	22057	22330	20706	25579	24742	25499	25404	25087	23622	24469	20748		21641.3	22026.3	22299.3	20675.3	25548.3	24711.3	25468.3	25373.3	25056.3	23591.3	24438.3	20717.3	21660.6	25275.3	24362			23450.8	1918.73
1155	19.25	21733	21979	22444	20681	25665	24829	25399	25315	25128	23675	24375	20696		21702.3	21948.3	22413.3	20650.3	25634.3	24798.3	25368.3	25284.3	25097.3	23644.3	24344.3	20665.3	21678.6	25271.3	24362			23437.8	1941.23
1158	19.3	21791	22077	22476	20888	25676	24767	25364	25385	25215	23699	24511	20754		21760.3	22046.3	22445.3	20857.3	25645.3	24736.3	25333.3	25354.3	25184.3	23668.3	24480.3	20723.3	21777.3	25267.3	24444.3			23514.1	1960.91
1161	19.35	21745	22115	22553	20896	25587	24838	25455	25451	25256	23667	24516	20761		21714.3	22084.3	22522.3	20865.3	25556.3	24807.3	25424.3	25420.3	25225.3	23636.3	24485.3	20730.3	21796.6	25302.1	24449			23519.3	1969.42
1164	19.4	21918	22107	22496	20844	25659	24858	25498	25392	25249	23698	24680	20680		21887.3	22076.3	22465.3	20813.3	25628.3	24827.3	25467.3	25361.3	25218.3	23667.3	24649.3	20649.3	21810.6	25321.1	24511.7			23546.1	2034.65
1167	19.45	21874	22152	22708	20830	25690	24961	25433	25542	25356	23862	24681	20756		21843.3	22121.3	22677.3	20799.3	25659.3	24930.3	25402.3	25511.3	25325.3	23831.3	24650.3	20725.3	21860.3	25375.8	24602.3			23633.1	2032.47
1170	19.5	21916	22178	22652	20935	25708	25041	25616	25551	25310	23783	24738	20787		21885.3	22147.3	22621.3	20904.3	25677.3	25010.3	25585.3	25520.3	25279.3	23752.3	24707.3	20756.3	21889.6	25448.3	24579.7			23623.8	2012.77
1173	19.55	21903	22199	22605	20905	25683	25007	25541	25510	25422	23810	24687	20888		21872.3	22168.3	22574.3	20874.3	25652.3	24976.3	25510.3	25479.3	25391.3	23779.3	24656.3	20857.3	21872.3	25404.6	24609			23671.1	1988.21
1176	19.6	22051	22256	22800	21008	25768	25045	25600	25555	25487	23940	24699	20934		22020.3	22225.3	22769.3	20977.3	25737.3	25014.3	25569.3	25524.3	25456.3	23909.3	24668.3	20903.3	21998.1	25461.3	24678			23734.3	1990.21
1179	19.65	22023	22280	22839	20972	25868	25084	25586	25567	25451	23860	24780	20932		21992.3	22249.3	22808.3	20941.3	25837.3	25053.3	25555.3	25536.3	25420.3	23829.3	24749.3	20901.3	21997.8	25495.6	24666.3			23725.1	1992.27
1182	19.7	22043	22316	22857	21088	25876	25122	25643	25670	25453	24025	24726	20897		22012.3	22285.3	22826.3	21057.3	25845.3	25091.3	25612.3	25639.3	25422.3	23994.3	24695.3	20866.3	22045.3	25547.1	24704			23744.6	2005.45
1185	19.75	22053	22390	22763	21111	25942	25188	25647	25679	25526	24072	24903	21075		22022.3	22359.3	22732.3	21080.3	25911.3	25157.3	25616.3	25648.3	25495.3	24041.3	24872.3	21044.3	22048.6	25583.3	24803			23863.3	1971.46
1188	19.8	22145	22373	22862	21099	25973	25212	25730	25689	25608	24008	24928	20999		22114.3	22342.3	22831.3	21068.3	25942.3	25181.3	25699.3	25658.3	25577.3	23977.3	24897.3	20968.3	22089.1	25620.3	24817.3			23855.1	2033.12
1191	19.85	22151	22435	22747	21098	26032	25213	25905	25858	25606	24107	24915	21059		22120.3	22404.3	22716.3	21067.3	26001.3	25182.3	25874.3	25827.3	25575.3	24076.3	24884.3	21028.3	22077.1	25721.3	24845.3			23891.1	2004.4
1194	19.9	22191	22462	22846	21150	25967	25273	25769	25827	25683	24111	24980	21153		22160.3	22431.3	22815.3	21119.3	25936.3	25242.3	25738.3	25796.3	25652.3	24080.3	24949.3	21122.3	22131.6	25678.3	24894			23951.1	1992.43
1197	19.95	22242	22593	22909	21151	26061	25343	25831	25871	25677	24178	25153	21192		22211.3	22562.3	22878.3	21120.3	26030.3	25312.3	25800.3	25840.3	25646.3	24147.3	25122.3	21161.3	22193.1	25745.8	24972			24019.3	2004.02
1200	20	22183	22551	23073	21196	26109	25291	25884	25847	25724	24224	25042	21192		22152.3	22520.3	23042.3	21165.3	26078.3	25260.3	25853.3	25816.3	25693.3	24193.3	25011.3	21161.3	22220.1	25752.1	24966			24014.8	1998.72
1203	20.05	22238	22568	23026	21207	26168	25390	25965	25830	25656	24169	25166	21235		22207.3	22537.3	22995.3	21176.3	26137.3	25359.3	25934.3	25799.3	25625.3	24138.3	25135.3	21204.3	22229.1	25807.6	24966.3			24025.8	1980.14
1206	20.1	22209	22490	23009	21288	26183	25408	25990	25948	25757	24209	25099	21249		22178.3	22459.3	22978.3	21257.3	26152.3	25377.3	25959.3	25917.3	25726.3	24178.3	25068.3	21218.3	22218.3	25851.6	24991			24047.8	1990.13
1209	20.15	22288	22622	22988	21296	26246	25412	26012	26016	25772	24348	25103	21345		22257.3	22591.3	22957.3	21265.3	26215.3	25381.3	25981.3	25985.3	25741.3	24317.3	25072.3	21314.3	22267.8	25890.8	25043.7			24111.3	1953.29
1212	20.2	22373	22665	23042	21346	26319	25478	26062	25970	25856	24319	25158	21372		22342.3	22634.3	23011.3	21315.3	26288.3	25447.3	26031.3	25939.3	25825.3	24288.3	25127.3	21341.3	22325.8	25926.6	25080.3			24145.6	1972.27
1215	20.25	22357	22753	23032	21387	26205	25459	26022	25956	25881	24437	25243	21426		22326.3	22722.3	23001.3	21356.3	26174.3	25428.3	25991.3	25925.3	25850.3	24406.3	25212.3	21395.3	22351.6	25879.8	25156.3			24216.1	1971.13
1218	20.3	22415	22757	23129	21420	26246	25545	26138	26023	25887	24317	25347	21473		22384.3	22726.3	23098.3	21389.3	26215.3	25514.3	26107.3	25992.3	25856.3	24286.3	25316.3	21442.3	22399.6	25957.3	25153			24225.3	1966.32
1221	20.35	22438	22720	23105	21444	26303	25607	26128	26073	25892	24462	25398	21507		22407.3	22689.3	23074.3	21413.3	26272.3	25576.3	26097.3	26042.3	25861.3	24431.3	25367.3	21476.3	22396.1	25997.1	25220			24284.1	1963.52
1224	20.4	22461	22788	23286	21553	26358	25571	26122	25970	25965	24562	25453	21526		22430.3	22757.3	23255.3	21522.3	26327.3	25540.3	26091.3	25939.3	25934.3	24531.3	25422.3	21495.3	22491.3	25974.6	25296			24345.8	1986.79
1227	20.45	22504	23007	23163	21468	26427	25621	26131	26183	25938	24479	25421	21540		22473.3	22976.3	23132.3	21437.3	26396.3	25590.3	26100.3	26152.3	25907.3	24448.3	25390.3	21509.3	22504.8	26059.8	25248.7			24313.8	1964.81
1230	20.5	22481	22857	23257	21555	26408	25648	26166	26183	26082	24620	25479	21681		22450.3	22826.3	23226.3	21524.3	26377.3	25617.3	26135.3	26152.3	26051.3	24589.3	25448.3	21650.3	22506.8	26070.6	25363			24434.8	1950.86
1233	20.55	22550	22892	23379	21465	26328	25691	26306	26212	26067	24538	25589	21647		22519.3	22861.3	23348.3	21434.3	26297.3	25660.3	26275.3	26181.3	26036.3	24507.3	25558.3	21616.3	22540.8	26103.6	25367.3			24429.6	1981.26
1236	20.6	22500	22927	23383	21586	26369	25789	26269	26234	26065	24649	25467	21579		22469.3	22896.3	23352.3	21555.3	26338.3	25758.3	26238.3	26203.3	26034.3	24618.3	25436.3	21548.3	22568.3	26134.6	25363			24409.3	1993.69
1239	20.65	22658	22941	23321	21608	26486	25734	26390	26223	26161	24672	25701	21687		22627.3	22910.3	23290.3	21577.3	26455.3	25703.3	26359.3	26192.3	26130.3	24641.3	25670.3	21656.3	22601.3	26177.6	25480.7			24524.6	2010.94
1242	20.7	22531	23067	23364	21732	26560	25813	26368	26290	26142	24765	25571	21712		22500.3	23036.3	23333.3	21701.3	26529.3	25782.3	26337.3	26259.3	26111.3	24734.3	25540.3	21681.3	22642.8	26227.1	25462			24516.8	1972.93
1245	20.75	22600	23030	23459	21755	26685	25831	26395	26395	26242	24812	25599	21785		22569.3	22999.3	23428.3	21724.3	26654.3	25800.3	26364.3	26364.3	26211.3	24781.3	25568.3	21754.3	22680.3	26295.8	25520.3			24578.8	1971.71
1248	20.8	22643	23134	23400	21782	26644	25811	26420	26436	26192	24866	25649	21785		22612.3	23103.3	23369.3	21751.3	26613.3	25780.3	26389.3	26405.3	26161.3	24835.3	25618.3	21754.3	22709.1	26297.1	25538.3			24592.3	1968.73
1251	20.85	22773	23081	23467	21781	26583	25875	26513	26422	26189	24780	25738	21814		22742.3	23050.3	23436.3	21750.3	26552.3	25844.3	26482.3	26391.3	26158.3	24749.3	25707.3	21783.3	22744.8	26317.6	25538.3			24599.6	1967.27
1254	20.9	22751	23095	23560	21740	26600	25876	26499	26565	26346	24899	25729	21862		22720.3	23064.3	23529.3	21709.3	26569.3	25845.3	26468.3	26534.3	26315.3	24868.3	25698.3	21831.3	22755.8	26354.3	25627.3			24678.3	1988.44
1257	20.95	22839	23174	23584	21844	26630	26021	26519	26490	26261	24987	25787	21867		22808.3	23143.3	23553.3	21813.3	26599.3	25990.3	26488.3	26459.3	26230.3	24956.3	25756.3	21836.3	22829.6	26384.3	25647.7			24694.8	1976.86
1260	21	22842	23187	23563	21793	26697	26079	26558	26516	26407	25044	25823	21883		22811.3	23156.3	23532.3	21762.3	26666.3	26048.3	26527.3	26485.3	26376.3	25013.3	25792.3	21852.3	22815.6	26431.8	25727.3			24758.6	2016.34
1263	21.05	22906	23257	23705	21956	26845	25976	26624	26641	26381	25104	25826	21911		22875.3	23226.3	23674.3	21925.3	26814.3	25945.3	26593.3	26610.3	26350.3	25073.3	25795.3	21880.3	22925.3	26490.8	25739.7			24774.8	1999.24
1266	21.1	22927	23194	23626	21847	26786	26075	26576	26634	26421	24921	25800	21965		22896.3	23163.3	23595.3	21816.3	26755.3	26044.3	26545.3	26603.3	26390.3	24890.3	25769.3	21934.3	22867.8	26487.1	25683.3			24746.1	1972.93
1269	21.15	22889	23225	23647	21875	26860	26020	26672	26642	26433	25123	25952	22063		22858.3	23194.3	23616.3	21844.3	26829.3	25989.3	26641.3	26611.3	26402.3	25092.3	25921.3	22032.3	22878.3	26517.8	25805.3			24862.1	1962.56
1272	21.2	23053	23365	23728	21971	26917	26261	26585	26701	26434	25210	26015	21980		23022.3	23334.3	23697.3	21940.3	26886.3	26230.3	26554.3	26670.3	26403.3	25179.3	25984.3	21949.3	22998.6	26585.3	25855.7			24879.1	2018.13
1275	21.25	23014	23299	23736	22022	26949	26103	26718	26638	26464	25166	25936	22103		22983.3	23268.3	23705.3	21991.3	26918.3	26072.3	26687.3	26607.3	26433.3	25135.3	25905.3	22072.3	22987.1	26571.3	25824.7			24886.6	1950.4
1278	21.3	23058	23330	23898	22046	26921	26155	26703	26769	26503	25220	26036	22063		23027.3	23299.3	23867.3	22015.3	26890.3	26124.3	26672.3	26738.3	26472.3	25189.3	26005.3	22032.3	23052.3	26606.3	25889			24924.8	1999.9
1281	21.35	23055	23409	23799	22131	26891	26234	26703	26646	26554	25131	25954	22087		23024.3	23378.3	23768.3	22100.3	26860.3	26203.3	26672.3	26615.3	26523.3	25100.3	25923.3	22056.3	23067.8	26587.8	25849			24900.8	1984.02
1284	21.4	22989	23436	23838	22116	27053	26280	26807	26764	26572	25353	26171	22191		22958.3	23405.3	23807.3	22085.3	27022.3	26249.3	26776.3	26733.3	26541.3	25322.3	26140.3	22160.3	23064.1	26695.3	26001.3			25041.1	1986.36
1287	21.45	23120	23561	23987	22165	27066	26251	26883	26840	26595	25373	26159	22258		23089.3	23530.3	23956.3	22134.3	27035.3	26220.3	26852.3	26809.3	26564.3	25342.3	26128.3	22227.3	23177.6	26729.3	26011.7			25065.6	1958.57
1290	21.5	23070	23666	23839	22137	27047	26351	26907	26750	26618	25360	26147	22312		23039.3	23635.3	23808.3	22106.3	27016.3	26320.3	26876.3	26719.3	26587.3	25329.3	26116.3	22281.3	23147.3	26733.1	26011			25078.6	1935.69
1293	21.55	23234	23586	24021	22205	27020	26296	26895	27020	26692	25408	26144	22308		23203.3	23555.3	23990.3	22174.3	26989.3	26265.3	26864.3	26989.3	26661.3	25377.3	26113.3	22277.3	23230.8	26777.1	26050.7			25107.3	1958.63
1296	21.6	23148	23620	23820	22203	27253	26383	27035	26924	26655	25481	26244	22312		23117.3	23589.3	23789.3	22172.3	27222.3	26352.3	27004.3	26893.3	26624.3	25450.3	26213.3	22281.3	23167.1	26868.1	26096			25142.3	1968.38
1299	21.65	23306	23610	23988	22301	27253	26513	27069	27018	26712	25484	26213	22387		23275.3	23579.3	23957.3	22270.3	27222.3	26482.3	27038.3	26987.3	26681.3	25453.3	26182.3	22356.3	23270.6	26932.6	26105.7			25168.3	1941.3
1302	21.7	23228	23599	24037	22312	27155	26499	27015	26880	26687	25533	26326	22369		23197.3	23568.3	24006.3	22281.3	27124.3	26468.3	26984.3	26849.3	26656.3	25502.3	26295.3	22338.3	23263.3	26856.6	26151.3			25198.1	1966.48
1305	21.75	23286	23695	24047	22268	27221	26374	27021	27003	26778	25474	26350	22388		23255.3	23664.3	24016.3	22237.3	27190.3	26343.3	26990.3	26972.3	26747.3	25443.3	26319.3	22357.3	23293.3	26874.1	26170			25216.8	1982.08
1308	21.8	23320	23713	24024	22414	27251	26626	27051	27057	26920	25611	26348	22492		23289.3	23682.3	23993.3	22383.3	27220.3	26595.3	27020.3	27026.3	26889.3	25580.3	26317.3	22461.3	23337.1	26965.6	26262.3			25312.1	1974.59
1311	21.85	23265	23770	24118	22407	27313	26488	27216	27001	26874	25634	26496	22509		23234.3	23739.3	24087.3	22376.3	27282.3	26457.3	27185.3	26970.3	26843.3	25603.3	26465.3	22478.3	23359.3	26973.8	26304			25347.6	1981.97
1314	21.9	23290	23769	24021	22306	27376	26470	27068	27091	27005	25645	26422	22626		23259.3	23738.3	23990.3	22275.3	27345.3	26439.3	27037.3	27060.3	26974.3	25614.3	26391.3	22595.3	23315.8	26970.6	26326.7			25393.8	1947.07
1317	21.95	23401	23886	24181	22454	27333	26542	27171	27145	26951	25739	26521	22517		23370.3	23855.3	24150.3	22423.3	27302.3	26511.3	27140.3	27114.3	26920.3	25708.3	26490.3	22486.3	23449.8	27017.1	26373			25401.3	2007.05
1320	22	23385	23813	24231	22479	27247	26611	27298	27159	27003	25679	26412	22680		23354.3	23782.3	24200.3	22448.3	27216.3	26580.3	27267.3	27128.3	26972.3	25648.3	26381.3	22649.3	23446.3	27048.1	26334			25412.8	1920.28
1323	22.05	23504	23882	24249	22520	27431	26649	27400	27329	27001	25877	26530	22582		23473.3	23851.3	24218.3	22489.3	27400.3	26618.3	27369.3	27298.3	26970.3	25846.3	26499.3	22551.3	23508.1	27171.6	26438.7			25466.8	1997.56
1326	22.1	23445	23846	24213	22473	27424	26755	27354	27252	26944	25867	26499	22710		23414.3	23815.3	24182.3	22442.3	27393.3	26724.3	27323.3	27221.3	26913.3	25836.3	26468.3	22679.3	23463.6	27165.6	26406			25474.3	1915.01
1329	22.15	23465	23967	24219	22549	27382	26670	27309	27261	27005	25857	26698	22692		23434.3	23936.3	24188.3	22518.3	27351.3	26639.3	27278.3	27230.3	26974.3	25826.3	26667.3	22661.3	23519.3	27124.8	26489.3			25532.3	1974.56
1332	22.2	23468	23991	24329	22657	27383	26741	27288	27249	27047	25950	26651	22827		23437.3	23960.3	24298.3	22626.3	27352.3	26710.3	27257.3	27218.3	27016.3	25919.3	26620.3	22796.3	23580.6	27134.6	26518.7			25588.1	1915.64
1335	22.25	23561	23976	24295	22699	27506	26742	27427	27330	27060	26021	26675	22844		23530.3	23945.3	24264.3	22668.3	27475.3	26711.3	27396.3	27299.3	27029.3	25990.3	26644.3	22813.3	23602.1	27220.6	26554.7			25619.3	1919.2
1338	22.3	23528	24128	24337	22705	27787	26832	27440	27275	27118	26004	26667	22818		23497.3	24097.3	24306.3	22674.3	27756.3	26801.3	27409.3	27244.3	27087.3	25973.3	26636.3	22787.3	23643.8	27302.8	26565.7			25621.1	1943.78
1341	22.35	23677	24126	24432	22795	27588	26804	27461	27318	27068	26063	26625	22957		23646.3	24095.3	24401.3	22764.3	27557.3	26773.3	27430.3	27287.3	27037.3	26032.3	26594.3	22926.3	23726.8	27262.1	26554.7			25647.6	1860.19
1344	22.4	23640	24096	24408	22670	27705	26908	27472	27378	27168	26096	26769	22844		23609.3	24065.3	24377.3	22639.3	27674.3	26877.3	27441.3	27347.3	27137.3	26065.3	26738.3	22813.3	23672.8	27335.1	26647			25688.6	1967.22
1347	22.45	23699	24128	24445	22856	27618	27007	27474	27470	27166	26154	26795	22957		23668.3	24097.3	24414.3	22825.3	27587.3	26976.3	27443.3	27439.3	27135.3	26123.3	26764.3	22926.3	23751.3	27361.6	26674.3			25737.3	1920.06
1350	22.5	23733	24167	24579	22740	27635	26897	27629	27482	27175	26232	26829	22922		23702.3	24136.3	24548.3	22709.3	27604.3	26866.3	27598.3	27451.3	27144.3	26201.3	26798.3	22891.3	23774.1	27380.1	26714.7			25758.8	1950.94
1353	22.55	23780	24142	24489	22781	27648	26962	27665	27569	27238	26239	26899	23009		23749.3	24111.3	24458.3	22750.3	27617.3	26931.3	27634.3	27538.3	27207.3	26208.3	26868.3	22978.3	23767.3	27430.3	26761.3			25815.6	1936.45
1356	22.6	23814	24126	24519	22930	27682	26986	27535	27408	27264	26142	26879	22970		23783.3	24095.3	24488.3	22899.3	27651.3	26955.3	27504.3	27377.3	27233.3	26111.3	26848.3	22939.3	23816.6	27372.1	26731			25783.1	1952.15
1359	22.65	23818	24227	24650	22922	27916	27045	27524	27579	27362	26236	26884	22996		23787.3	24196.3	24619.3	22891.3	27885.3	27014.3	27493.3	27548.3	27331.3	26205.3	26853.3	22965.3	23873.6	27485.3	26796.7			25838.8	1970.46
1362	22.7	23887	24182	24562	22864	27708	27033	27707	27658	27344	26282	26893	23129		23856.3	24151.3	24531.3	22833.3	27677.3	27002.3	27676.3	27627.3	27313.3	26251.3	26862.3	23098.3	23843.1	27495.8	26809			25881.3	1905.69
1365	22.75	23804	24217	24530	22882	27899	27101	27543	27558	27380	26352	26951	23180		23773.3	24186.3	24499.3	22851.3	27868.3	27070.3	27512.3	27527.3	27349.3	26321.3	26920.3	23149.3	23827.6	27494.6	26863.7			25935.1	1904.42
1368	22.8	23881	24286	24697	22846	27786	27190	27761	27615	27376	26419	26968	23216		23850.3	24255.3	24666.3	22815.3	27755.3	27159.3	27730.3	27584.3	27345.3	26388.3	26937.3	23185.3	23896.8	27557.3	26890.3			25964.1	1893.54
1371	22.85	23923	24325	24702	22956	27876	27200	27651	27731	27440	26318	27020	23290		23892.3	24294.3	24671.3	22925.3	27845.3	27169.3	27620.3	27700.3	27409.3	26287.3	26989.3	23259.3	23945.8	27583.8	26895.3			25986.3	1875.99
1374	22.9	23958	24328	24808	22958	27937	27142	27754	27807	27494	26373	26958	23270		23927.3	24297.3	24777.3	22927.3	27906.3	27111.3	27723.3	27776.3	27463.3	26342.3	26927.3	23239.3	23982.3	27629.3	26911			25993.1	1892.05
1377	22.95	23906	24443	24786	23060	27980	27237	27840	27732	27466	26484	26932	23236		23875.3	24412.3	24755.3	23029.3	27949.3	27206.3	27809.3	27701.3	27435.3	26453.3	26901.3	23205.3	24018.1	27666.6	26930			25998.8	1905.1
1380	23	24033	24323	24783	22993	28014	27232	27846	27655	27475	26513	27132	23330		24002.3	24292.3	24752.3	22962.3	27983.3	27201.3	27815.3	27624.3	27444.3	26482.3	27101.3	23299.3	24002.3	27656.1	27009.3			26081.8	1897.23
1383	23.05	24023	24438	24793	23083	28102	27210	27895	27729	27589	26581	27114	23326		23992.3	24407.3	24762.3	23052.3	28071.3	27179.3	27864.3	27698.3	27558.3	26550.3	27083.3	23295.3	24053.6	27703.3	27064			26121.8	1928.79
1386	23.1	24073	24429	24776	23193	28016	27349	27886	27762	27543	26548	27160	23449		24042.3	24398.3	24745.3	23162.3	27985.3	27318.3	27855.3	27731.3	27512.3	26517.3	27129.3	23418.3	24087.1	27722.6	27053			26144.3	1862.96
1389	23.15	24049	24561	24802	23147	28022	27337	27871	27764	27635	26634	27179	23279		24018.3	24530.3	24771.3	23116.3	27991.3	27306.3	27840.3	27733.3	27604.3	26603.3	27148.3	23248.3	24109.1	27717.8	27118.7			26151.1	1977.96
1392	23.2	24155	24514	24852	23189	28073	27332	28011	27751	27689	26537	27208	23560		24124.3	24483.3	24821.3	23158.3	28042.3	27301.3	27980.3	27720.3	27658.3	26506.3	27177.3	23529.3	24146.8	27761.1	27114			26217.8	1853.55
1395	23.25	24171	24563	24826	23191	28053	27352	28023	27819	27581	26788	27184	23458		24140.3	24532.3	24795.3	23160.3	28022.3	27321.3	27992.3	27788.3	27550.3	26757.3	27153.3	23427.3	24157.1	27781.1	27153.7			26222.1	1891.08
1398	23.3	24192	24671	24973	23220	28275	27501	28099	27909	27749	26815	27260	23484		24161.3	24640.3	24942.3	23189.3	28244.3	27470.3	28068.3	27878.3	27718.3	26784.3	27229.3	23453.3	24233.3	27915.3	27244			26296.3	1933.34
1401	23.35	24175	24676	25058	23256	28090	27451	28103	27962	27618	26542	27303	23518		24144.3	24645.3	25027.3	23225.3	28059.3	27420.3	28072.3	27931.3	27587.3	26511.3	27272.3	23487.3	24260.6	27870.8	27123.7			26214.6	1873.43
1404	23.4	24246	24672	24992	23267	28198	27474	28051	27911	27698	26852	27285	23699		24215.3	24641.3	24961.3	23236.3	28167.3	27443.3	28020.3	27880.3	27667.3	26821.3	27254.3	23668.3	24263.6	27877.8	27247.7			26352.8	1822.69
1407	23.45	24299	24738	25053	23317	28156	27444	28143	27948	27820	26834	27315	23545		24268.3	24707.3	25022.3	23286.3	28125.3	27413.3	28112.3	27917.3	27789.3	26803.3	27284.3	23514.3	24321.1	27892.1	27292.3			26347.8	1931.42
1410	23.5	24299	24700	25065	23354	28335	27536	28177	28107	27799	26863	27370	23754		24268.3	24669.3	25034.3	23323.3	28304.3	27505.3	28146.3	28076.3	27768.3	26832.3	27339.3	23723.3	24323.8	28008.1	27313.3			26415.8	1835.31
1413	23.55	24248	24784	25031	23320	28299	27582	28191	28021	27748	26972	27399	23761		24217.3	24753.3	25000.3	23289.3	28268.3	27551.3	28160.3	27990.3	27717.3	26941.3	27368.3	23730.3	24315.1	27992.6	27342.3			26439.3	1833.67
1416	23.6	24349	24749	25118	23385	28343	27477	28181	28044	27878	26907	27375	23598		24318.3	24718.3	25087.3	23354.3	28312.3	27446.3	28150.3	28013.3	27847.3	26876.3	27344.3	23567.3	24369.6	27980.6	27356			26408.8	1935.38
1419	23.65	24433	24915	25223	23452	28350	27675	28174	28080	27878	26917	27489	23693		24402.3	24884.3	25192.3	23421.3	28319.3	27644.3	28143.3	28049.3	27847.3	26886.3	27458.3	23662.3	24475.1	28039.1	27397.3			26463.6	1908.75
1422	23.7	24490	24773	25183	23480	28527	27654	28147	28146	28086	26884	27475	23768		24459.3	24742.3	25152.3	23449.3	28496.3	27623.3	28116.3	28115.3	28055.3	26853.3	27444.3	23737.3	24450.8	28087.8	27451			26522.6	1920.59
1425	23.75	24503	24887	25147	23601	28396	27660	28186	28122	27842	27083	27500	23808		24472.3	24856.3	25116.3	23570.3	28365.3	27629.3	28155.3	28091.3	27811.3	27052.3	27469.3	23777.3	24503.8	28060.3	27444.3			26527.6	1859.58
1428	23.8	24481	24919	25287	23600	28432	27655	28286	28232	27997	27048	27458	23800		24450.3	24888.3	25256.3	23569.3	28401.3	27624.3	28255.3	28201.3	27966.3	27017.3	27427.3	23769.3	24541.1	28120.6	27470.3			26545.1	1890.87
1431	23.85	24591	24956	25324	23607	28500	27639	28349	28237	27922	27028	27550	23862		24560.3	24925.3	25293.3	23576.3	28469.3	27608.3	28318.3	28206.3	27891.3	26997.3	27519.3	23831.3	24588.8	28150.6	27469.3			26559.8	1855.59
1434	23.9	24462	24938	25296	23610	28469	27795	28449	28051	27940	27135	27621	23859		24431.3	24907.3	25265.3	23579.3	28438.3	27764.3	28418.3	28020.3	27909.3	27104.3	27590.3	23828.3	24545.8	28160.3	27534.7			26608.1	1882.49
1437	23.95	24497	24895	25330	23564	28453	27730	28430	28282	27921	27260	27688	23917		24466.3	24864.3	25299.3	23533.3	28422.3	27699.3	28399.3	28251.3	27890.3	27229.3	27657.3	23886.3	24540.8	28193.1	27592.3			26665.8	1873.11
1440	24	24570	24914	25288	23730	28501	27738	28320	28332	28112	27214	27657	23936		24539.3	24883.3	25257.3	23699.3	28470.3	27707.3	28289.3	28301.3	28081.3	27183.3	27626.3	23905.3	24594.8	28192.1	27630.3			26699.1	1898.24
1443	24.05	24601	25002	25452	23601	28547	27848	28306	28334	28105	27254	27677	24048		24570.3	24971.3	25421.3	23570.3	28516.3	27817.3	28275.3	28303.3	28074.3	27223.3	27646.3	24017.3	24633.3	28228.1	27648			26740.3	1848.28
1446	24.1	24661	25042	25410	23680	28545	27841	28529	28359	28155	27121	27590	23982		24630.3	25011.3	25379.3	23649.3	28514.3	27810.3	28498.3	28328.3	28124.3	27090.3	27559.3	23951.3	24667.6	28287.8	27591.3			26681.3	1868.45
1449	24.15	24586	25016	25407	23701	28639	27805	28459	28420	28056	27239	27846	24126		24555.3	24985.3	25376.3	23670.3	28608.3	27774.3	28428.3	28389.3	28025.3	27208.3	27815.3	24095.3	24646.8	28300.1	27683			26786.1	1826.98
1452	24.2	24653	25143	25490	23597	28768	27954	28455	28407	28052	27318	27777	24051		24622.3	25112.3	25459.3	23566.3	28737.3	27923.3	28424.3	28376.3	28021.3	27287.3	27746.3	24020.3	24690.1	28365.3	27685			26768.8	1857.18
1455	24.25	24846	25137	25527	23688	28643	27801	28566	28509	28133	27316	27867	24127		24815.3	25106.3	25496.3	23657.3	28612.3	27770.3	28535.3	28478.3	28102.3	27285.3	27836.3	24096.3	24768.8	28349.1	27741.3			26830.1	1853.99
1458	24.3	24650	25272	25465	23808	28738	27871	28554	28512	28210	27467	27926	24048		24619.3	25241.3	25434.3	23777.3	28707.3	27840.3	28523.3	28481.3	28179.3	27436.3	27895.3	24017.3	24768.1	28388.1	27837			26882.1	1934.21
1461	24.35	24786	25208	25505	23850	28600	27968	28603	28322	28321	27445	27896	24234		24755.3	25177.3	25474.3	23819.3	28569.3	27937.3	28572.3	28291.3	28290.3	27414.3	27865.3	24203.3	24806.6	28342.6	27856.7			26943.3	1861.36
1464	24.4	24859	25322	25447	23808	28670	27932	28591	28545	28412	27456	27956	24293		24828.3	25291.3	25416.3	23777.3	28639.3	27901.3	28560.3	28514.3	28381.3	27425.3	27925.3	24262.3	24828.3	28403.8	27910.7			26998.6	1865.48
1467	24.45	24781	25215	25432	23958	28784	27958	28611	28587	28151	27314	27930	24184		24750.3	25184.3	25401.3	23927.3	28753.3	27927.3	28580.3	28556.3	28120.3	27283.3	27899.3	24153.3	24815.8	28454.3	27767.7			26864.1	1841.54
1470	24.5	24852	25273	25520	23920	28827	28045	28622	28579	28314	27444	27849	24316		24821.3	25242.3	25489.3	23889.3	28796.3	28014.3	28591.3	28548.3	28283.3	27413.3	27818.3	24285.3	24860.6	28487.6	27838.3			26950.1	1811.71
1473	24.55	24903	25379	25607	23798	28867	28076	28684	28566	28286	27561	27953	24336		24872.3	25348.3	25576.3	23767.3	28836.3	28045.3	28653.3	28535.3	28255.3	27530.3	27922.3	24305.3	24891.1	28517.6	27902.7			27003.3	1822.91
1476	24.6	24933	25334	25798	23893	28871	28085	28783	28637	28533	27571	27833	24395		24902.3	25303.3	25767.3	23862.3	28840.3	28054.3	28752.3	28606.3	28502.3	27540.3	27802.3	24364.3	24958.8	28563.3	27948.3			27052.3	1837.43
1479	24.65	24953	25414	25713	23995	28918	28111	28644	28649	28355	27714	28068	24501		24922.3	25383.3	25682.3	23964.3	28887.3	28080.3	28613.3	28618.3	28324.3	27683.3	28037.3	24470.3	24988.1	28549.8	28015			27128.8	1791.62
1482	24.7	25027	25494	25644	23898	28950	28100	28668	28631	28461	27533	27976	24368		24996.3	25463.3	25613.3	23867.3	28919.3	28069.3	28637.3	28600.3	28430.3	27502.3	27945.3	24337.3	24985.1	28556.6	27959.3			27053.8	1850.23
1485	24.75	24948	25395	25844	24098	28940	28112	28886	28741	28494	27609	28118	24553		24917.3	25364.3	25813.3	24067.3	28909.3	28081.3	28855.3	28710.3	28463.3	27578.3	28087.3	24522.3	25040.6	28639.1	28043			27162.8	1797.3
1488	24.8	25058	25394	25791	24113	28978	28270	28831	28771	28521	27701	28111	24568		25027.3	25363.3	25760.3	24082.3	28947.3	28239.3	28800.3	28740.3	28490.3	27670.3	28080.3	24537.3	25058.3	28681.8	28080.3			27194.6	1802.85
1491	24.85	25069	25468	25839	24084	28955	28078	28840	28793	28477	27841	28119	24504		25038.3	25437.3	25808.3	24053.3	28924.3	28047.3	28809.3	28762.3	28446.3	27810.3	28088.3	24473.3	25084.3	28635.8	28115			27204.6	1839.35
1494	24.9	25134	25459	25824	24154	28993	28381	28982	28840	28520	27699	28169	24585		25103.3	25428.3	25793.3	24123.3	28962.3	28350.3	28951.3	28809.3	28489.3	27668.3	28138.3	24554.3	25112.1	28768.3	28098.7			27212.6	1803.8
1497	24.95	25160	25419	25828	24146	29082	28320	28983	28886	28683	27804	28220	24516		25129.3	25388.3	25797.3	24115.3	29051.3	28289.3	28952.3	28855.3	28652.3	27773.3	28189.3	24485.3	25107.6	28787.1	28205			27275.1	1894.17
1500	25	25184	25483	25954	24193	29057	28316	28899	28869	28576	27866	28127	24596		25153.3	25452.3	25923.3	24162.3	29026.3	28285.3	28868.3	28838.3	28545.3	27835.3	28096.3	24565.3	25172.8	28754.6	28159			27260.6	1820.6
1503	25.05	25169	25555	25989	24206	29172	28343	28969	28910	28603	27804	28176	24611		25138.3	25524.3	25958.3	24175.3	29141.3	28312.3	28938.3	28879.3	28572.3	27773.3	28145.3	24580.3	25199.1	28817.8	28163.7			27267.8	1821.16
1506	25.1	25111	25652	25914	24139	29060	28426	28916	28870	28644	27855	28248	24682		25080.3	25621.3	25883.3	24108.3	29029.3	28395.3	28885.3	28839.3	28613.3	27824.3	28217.3	24651.3	25173.3	28787.3	28218.3			27326.6	1812.35
1509	25.15	25207	25637	25970	24190	29193	28357	28897	28947	28621	27743	28193	24735		25176.3	25606.3	25939.3	24159.3	29162.3	28326.3	28866.3	28916.3	28590.3	27712.3	28162.3	24704.3	25220.3	28817.8	28155			27292.3	1762.18
1512	25.2	25229	25626	25926	24180	29180	28493	29099	28938	28639	27725	28248	24801		25198.3	25595.3	25895.3	24149.3	29149.3	28462.3	29068.3	28907.3	28608.3	27694.3	28217.3	24770.3	25209.6	28896.8	28173.3			27322.6	1742.21
1515	25.25	25181	25633	26044	24265	29235	28429	29199	29039	28671	27952	28404	24874		25150.3	25602.3	26013.3	24234.3	29204.3	28398.3	29168.3	29008.3	28640.3	27921.3	28373.3	24843.3	25250.1	28944.8	28311.7			27444.6	1759.37
1518	25.3	25325	25646	26096	24314	29318	28478	29169	29131	28822	27952	28369	24745		25294.3	25615.3	26065.3	24283.3	29287.3	28447.3	29138.3	29100.3	28791.3	27921.3	28338.3	24714.3	25314.6	28993.3	28350.3			27441.3	1852.39
1521	25.35	25278	25773	26054	24298	29392	28527	29160	29090	28672	27950	28459	24898		25247.3	25742.3	26023.3	24267.3	29361.3	28496.3	29129.3	29059.3	28641.3	27919.3	28428.3	24867.3	25320.1	29011.6	28329.7			27464.1	1757.47
1524	25.4	25297	25653	26036	24368	29241	28533	29109	29107	28801	28005	28482	24861		25266.3	25622.3	26005.3	24337.3	29210.3	28502.3	29078.3	29076.3	28770.3	27974.3	28451.3	24830.3	25307.8	28966.8	28398.7			27506.6	1813.9
1527	25.45	25267	25699	26003	24395	29273	28489	29142	28992	28895	28057	28473	24919		25236.3	25668.3	25972.3	24364.3	29242.3	28458.3	29111.3	28961.3	28864.3	28026.3	28442.3	24888.3	25310.3	28943.3	28444.3			27555.3	1810.61
1530	25.5	25471	25846	26060	24423	29369	28678	29168	29080	28896	28144	28516	24946		25440.3	25815.3	26029.3	24392.3	29338.3	28647.3	29137.3	29049.3	28865.3	28113.3	28485.3	24915.3	25419.3	29043.1	28488			27594.8	1812.52
1533	25.55	25446	25910	26113	24378	29343	28557	29302	29057	28784	28104	28456	24961		25415.3	25879.3	26082.3	24347.3	29312.3	28526.3	29271.3	29026.3	28753.3	28073.3	28425.3	24930.3	25431.1	29034.1	28417.3			27545.6	1765.47
1536	25.6	25662	25873	26222	24523	29431	28668	29280	29134	28905	28172	28504	25071		25631.3	25842.3	26191.3	24492.3	29400.3	28637.3	29249.3	29103.3	28874.3	28141.3	28473.3	25040.3	25539.3	29097.6	28496.3			27632.3	1753.79
1539	25.65	25535	25868	26150	24558	29465	28594	29241	29286	28935	27989	28634	25118		25504.3	25837.3	26119.3	24527.3	29434.3	28563.3	29210.3	29255.3	28904.3	27958.3	28603.3	25087.3	25497.1	29115.8	28488.7			27638.3	1745.85
1542	25.7	25496	25786	26215	24570	29523	28825	29253	29242	28934	28139	28640	25121		25465.3	25755.3	26184.3	24539.3	29492.3	28794.3	29222.3	29211.3	28903.3	28108.3	28609.3	25090.3	25486.1	29180.1	28540.3			27677.8	1755.95
1545	25.75	25535	25886	26239	24508	29552	28667	29368	29272	29020	28136	28545	25120		25504.3	25855.3	26208.3	24477.3	29521.3	28636.3	29337.3	29241.3	28989.3	28105.3	28514.3	25089.3	25511.3	29184.1	28536.3			27674.6	1760.95
1548	25.8	25597	25915	26314	24518	29432	28829	29214	29242	29045	28313	28651	25138		25566.3	25884.3	26283.3	24487.3	29401.3	28798.3	29183.3	29211.3	29014.3	28282.3	28620.3	25107.3	25555.3	29148.6	28639			27756.1	1790.99
1551	25.85	25541	25952	26249	24538	29514	28700	29317	29297	28904	28223	28716	25225		25510.3	25921.3	26218.3	24507.3	29483.3	28669.3	29286.3	29266.3	28873.3	28192.3	28685.3	25194.3	25539.3	29176.3	28583.7			27736.3	1718.82
1554	25.9	25681	25964	26317	24545	29646	28842	29523	29258	29079	28235	28777	25275		25650.3	25933.3	26286.3	24514.3	29615.3	28811.3	29492.3	29227.3	29048.3	28204.3	28746.3	25244.3	25596.1	29286.6	28666.3			27810.8	1746.27
1557	25.95	25737	26105	26328	24637	29676	28766	29358	29335	29024	28205	28771	25273		25706.3	26074.3	26297.3	24606.3	29645.3	28735.3	29327.3	29304.3	28993.3	28174.3	28740.3	25242.3	25671.1	29253.1	28636			27787.6	1731.03
1560	26	25632	26211	26425	24728	29475	28874	29472	29395	29214	28303	28616	25308		25601.3	26180.3	26394.3	24697.3	29444.3	28843.3	29441.3	29364.3	29183.3	28272.3	28585.3	25277.3	25718.3	29273.3	28680.3			27829.6	1742.97
1563	26.05	25652	26131	26498	24704	29670	28878	29419	29290	29090	28342	28704	25356		25621.3	26100.3	26467.3	24673.3	29639.3	28847.3	29388.3	29259.3	29059.3	28311.3	28673.3	25325.3	25715.6	29283.6	28681.3			27842.3	1705.57
1566	26.1	25716	26141	26534	24748	29587	28846	29639	29486	29048	28410	28759	25365		25685.3	26110.3	26503.3	24717.3	29556.3	28815.3	29608.3	29455.3	29017.3	28379.3	28728.3	25334.3	25754.1	29358.8	28708.3			27864.8	1707.05
1569	26.15	25780	26155	26410	24824	29680	28894	29503	29363	29091	28392	28870	25364		25749.3	26124.3	26379.3	24793.3	29649.3	28863.3	29472.3	29332.3	29060.3	28361.3	28839.3	25333.3	25761.6	29329.3	28753.7			27898.6	1734.87
1572	26.2	25709	26165	26520	24698	29689	28910	29507	29517	29222	28383	28799	25440		25678.3	26134.3	26489.3	24667.3	29658.3	28879.3	29476.3	29486.3	29191.3	28352.3	28768.3	25409.3	25742.3	29375.1	28770.7			27930.3	1715.22
1575	26.25	25781	26132	26463	24809	29648	28993	29617	29574	29364	28416	28757	25526		25750.3	26101.3	26432.3	24778.3	29617.3	28962.3	29586.3	29543.3	29333.3	28385.3	28726.3	25495.3	25765.6	29427.3	28815			27985.1	1705.51
1578	26.3	25843	26198	26474	24824	29678	29063	29570	29477	29119	28559	28848	25477		25812.3	26167.3	26443.3	24793.3	29647.3	29032.3	29539.3	29446.3	29088.3	28528.3	28817.3	25446.3	25804.1	29416.3	28811.3			27970.1	1697.97
1581	26.35	25776	26240	26594	24789	29818	29049	29590	29519	29258	28584	28939	25511		25745.3	26209.3	26563.3	24758.3	29787.3	29018.3	29559.3	29488.3	29227.3	28553.3	28908.3	25480.3	25819.1	29463.3	28896.3			28042.3	1730.04
1584	26.4	25900	26201	26535	24844	29741	28960	29683	29664	29332	28620	28871	25484		25869.3	26170.3	26504.3	24813.3	29710.3	28929.3	29652.3	29633.3	29301.3	28589.3	28840.3	25453.3	25839.3	29481.3	28910.3			28046.1	1753.47
1587	26.45	25887	26391	26528	24863	29837	28928	29655	29609	29366	28539	28947	25731		25856.3	26360.3	26497.3	24832.3	29806.3	28897.3	29624.3	29578.3	29335.3	28508.3	28916.3	25700.3	25886.6	29476.6	28920			28115.1	1644.86
1590	26.5	25889	26318	26550	24959	29829	29112	29820	29627	29253	28566	29011	25670		25858.3	26287.3	26519.3	24928.3	29798.3	29081.3	29789.3	29596.3	29222.3	28535.3	28980.3	25639.3	25898.3	29566.3	28912.7			28094.3	1661.21
1593	26.55	25912	26443	26532	24840	29840	29090	29733	29560	29448	28530	28916	25679		25881.3	26412.3	26501.3	24809.3	29809.3	29059.3	29702.3	29529.3	29417.3	28499.3	28885.3	25648.3	25901.1	29525.1	28934			28112.6	1685.39
1596	26.6	25946	26407	26620	25022	29873	29191	29743	29615	29417	28679	28933	25784		25915.3	26376.3	26589.3	24991.3	29842.3	29160.3	29712.3	29584.3	29386.3	28648.3	28902.3	25753.3	25968.1	29574.8	28979			28172.6	1641.63
1599	26.65	25900	26414	26716	24957	29907	29176	29733	29671	29448	28731	29071	25652		25869.3	26383.3	26685.3	24926.3	29876.3	29145.3	29702.3	29640.3	29417.3	28700.3	29040.3	25621.3	25966.1	29591.1	29052.7			28194.8	1740.48
1602	26.7	25922	26478	26709	24945	29988	29175	29703	29753	29472	28695	29053	25751		25891.3	26447.3	26678.3	24914.3	29957.3	29144.3	29672.3	29722.3	29441.3	28664.3	29022.3	25720.3	25982.8	29624.1	29042.7			28212.1	1691.24
1605	26.75	26124	26520	26604	24967	29949	29147	29837	29707	29344	28695	28958	25798		26093.3	26489.3	26573.3	24936.3	29918.3	29116.3	29806.3	29676.3	29313.3	28664.3	28927.3	25767.3	26023.1	29629.3	28968.3			28168.1	1622.54
1608	26.8	26119	26538	26805	25094	30074	29176	29948	29674	29597	28828	29138	25814		26088.3	26507.3	26774.3	25063.3	30043.3	29145.3	29917.3	29643.3	29566.3	28797.3	29107.3	25783.3	26108.3	29687.3	29157			28313.6	1716.16
1611	26.85	26055	26455	26723	25168	29979	29252	29842	29830	29534	28701	29212	25843		26024.3	26424.3	26692.3	25137.3	29948.3	29221.3	29811.3	29799.3	29503.3	28670.3	29181.3	25812.3	26069.6	29695.1	29118.3			28291.8	1688.21
1614	26.9	26095	26573	26722	25127	29909	29170	29861	29776	29549	28933	29223	25966		26064.3	26542.3	26691.3	25096.3	29878.3	29139.3	29830.3	29745.3	29518.3	28902.3	29192.3	25935.3	26098.6	29648.3	29204.3			28387.1	1653.75
1617	26.95	26128	26550	26786	25042	30043	29219	29984	29833	29482	28874	29246	25939		26097.3	26519.3	26755.3	25011.3	30012.3	29188.3	29953.3	29802.3	29451.3	28843.3	29215.3	25908.3	26095.8	29739.1	29170			28354.6	1649.93
1620	27	26077	26510	26905	25245	30013	29271	29894	29910	29558	28686	29295	25991		26046.3	26479.3	26874.3	25214.3	29982.3	29240.3	29863.3	29879.3	29527.3	28655.3	29264.3	25960.3	26153.6	29741.3	29149			28351.8	1635.63
1623	27.05	26265	26502	26918	25260	30101	29354	29935	30003	29552	28823	29343	26014		26234.3	26471.3	26887.3	25229.3	30070.3	29323.3	29904.3	29972.3	29521.3	28792.3	29312.3	25983.3	26205.6	29817.6	29208.7			28402.3	1641.54
1626	27.1	26249	26635	26950	25194	30197	29398	30005	29964	29666	28913	29349	26014		26218.3	26604.3	26919.3	25163.3	30166.3	29367.3	29974.3	29933.3	29635.3	28882.3	29318.3	25983.3	26226.3	29860.3	29278.7			28454.8	1676.33
1629	27.15	26313	26657	26932	25201	30076	29296	30057	29994	29649	28980	29263	26094		26282.3	26626.3	26901.3	25170.3	30045.3	29265.3	30026.3	29963.3	29618.3	28949.3	29232.3	26063.3	26245.1	29825.1	29266.7			28465.8	1624.97
1632	27.2	26388	26678	27058	25310	30231	29392	29944	29912	29724	28923	29433	26172		26357.3	26647.3	27027.3	25279.3	30200.3	29361.3	29913.3	29881.3	29693.3	28892.3	29402.3	26141.3	26327.8	29839.1	29329.3			28532.3	1628.02
1635	27.25	26218	26616	27022	25271	30122	29428	30011	29872	29710	28929	29356	26170		26187.3	26585.3	26991.3	25240.3	30091.3	29397.3	29980.3	29841.3	29679.3	28898.3	29325.3	26139.3	26251.1	29827.6	29301			28510.6	1612.76
1638	27.3	26363	26761	27074	25395	30127	29517	30017	29945	29716	28803	29477	26048		26332.3	26730.3	27043.3	25364.3	30096.3	29486.3	29986.3	29914.3	29685.3	28772.3	29446.3	26017.3	26367.6	29870.8	29301.3			28480.3	1686.89
1641	27.35	26346	26735	27024	25345	30107	29542	30017	30029	29764	29031	29411	26158		26315.3	26704.3	26993.3	25314.3	30076.3	29511.3	29986.3	29998.3	29733.3	29000.3	29380.3	26127.3	26331.8	29893.1	29371.3			28560.3	1649.39
1644	27.4	26518	26814	26999	25221	30208	29487	30152	29939	29780	28909	29504	26265		26487.3	26783.3	26968.3	25190.3	30177.3	29456.3	30121.3	29908.3	29749.3	28878.3	29473.3	26234.3	26357.3	29915.8	29367			28583.8	1607.95
1647	27.45	26410	26933	27048	25307	30278	29640	30220	29967	29746	29067	29399	26252		26379.3	26902.3	27017.3	25276.3	30247.3	29609.3	30189.3	29936.3	29715.3	29036.3	29368.3	26221.3	26393.8	29995.6	29373.3			28585.3	1600.2
1650	27.5	26536	26831	27089	25279	30388	29497	30110	30155	29802	29148	29575	26240		26505.3	26800.3	27058.3	25248.3	30357.3	29466.3	30079.3	30124.3	29771.3	29117.3	29544.3	26209.3	26403.1	30006.8	29477.7			28660.6	1656.51
1653	27.55	26430	26834	27152	25422	30319	29455	30223	30122	29790	29038	29616	26339		26399.3	26803.3	27121.3	25391.3	30288.3	29424.3	30192.3	30091.3	29759.3	29007.3	29585.3	26308.3	26428.8	29999.1	29450.7			28665.1	1603.71
1656	27.6	26461	26901	27211	25483	30422	29547	30152	30016	29903	29136	29481	26201		26430.3	26870.3	27180.3	25452.3	30391.3	29516.3	30121.3	29985.3	29872.3	29105.3	29450.3	26170.3	26483.3	30003.6	29476			28649.6	1682.33
1659	27.65	26574	26857	27272	25423	30392	29609	30216	30180	30010	29208	29542	26394		26543.3	26826.3	27241.3	25392.3	30361.3	29578.3	30185.3	30149.3	29979.3	29177.3	29511.3	26363.3	26500.8	30068.6	29556			28757.8	1629.87
1662	27.7	26541	26864	27209	25426	30285	29575	30303	30176	29981	29131	29529	26447		26510.3	26833.3	27178.3	25395.3	30254.3	29544.3	30272.3	30145.3	29950.3	29100.3	29498.3	26416.3	26479.3	30054.1	29516.3			28741.3	1588.42
1665	27.75	26643	26933	27208	25504	30356	29618	30295	30048	30007	29219	29627	26491		26612.3	26902.3	27177.3	25473.3	30325.3	29587.3	30264.3	30017.3	29976.3	29188.3	29596.3	26460.3	26541.3	30048.6	29587			28805.3	1596.1
1668	27.8	26651	26914	27283	25472	30492	29692	30335	30270	29916	29172	29561	26414		26620.3	26883.3	27252.3	25441.3	30461.3	29661.3	30304.3	30239.3	29885.3	29141.3	29530.3	26383.3	26549.3	30166.6	29519			28735.1	1597
1671	27.85	26603	27001	27230	25528	30282	29617	30376	30247	29941	29123	29642	26478		26572.3	26970.3	27199.3	25497.3	30251.3	29586.3	30345.3	30216.3	29910.3	29092.3	29611.3	26447.3	26559.8	30099.8	29538			28765.3	1581.85
1674	27.9	26589	27037	27261	25574	30527	29550	30339	30287	29911	29243	29724	26496		26558.3	27006.3	27230.3	25543.3	30496.3	29519.3	30308.3	30256.3	29880.3	29212.3	29693.3	26465.3	26584.6	30145.1	29595.3			28812.8	1590.09
1677	27.95	26668	26963	27238	25626	30550	29689	30365	30326	30007	29215	29734	26595		26637.3	26932.3	27207.3	25595.3	30519.3	29658.3	30334.3	30295.3	29976.3	29184.3	29703.3	26564.3	26593.1	30201.8	29621.3			28857.1	1563.4
1680	28	26754	27065	27361	25613	30553	29782	30395	30373	30029	29316	29577	26586		26723.3	27034.3	27330.3	25582.3	30522.3	29751.3	30364.3	30342.3	29998.3	29285.3	29546.3	26555.3	26667.6	30245.1	29610			28846.3	1555.47
1683	28.05	26695	27096	27329	25584	30499	29845	30521	30375	30006	29336	29786	26689		26664.3	27065.3	27298.3	25553.3	30468.3	29814.3	30490.3	30344.3	29975.3	29305.3	29755.3	26658.3	26645.3	30279.3	29678.7			28923.6	1535.69
1686	28.1	26719	26983	27286	25642	30657	29804	30417	30404	30117	29295	29700	26690		26688.3	26952.3	27255.3	25611.3	30626.3	29773.3	30386.3	30373.3	30086.3	29264.3	29669.3	26659.3	26626.8	30289.8	29673.3			28919.8	1543.91
1689	28.15	26811	27167	27426	25657	30617	29831	30533	30284	30269	29315	29823	26784		26780.3	27136.3	27395.3	25626.3	30586.3	29800.3	30502.3	30253.3	30238.3	29284.3	29792.3	26753.3	26734.6	30285.6	29771.7			29017.1	1558.68
1692	28.2	26757	27168	27397	25838	30519	29875	30528	30385	30039	29242	29752	26690		26726.3	27137.3	27366.3	25807.3	30488.3	29844.3	30497.3	30354.3	30008.3	29211.3	29721.3	26659.3	26759.3	30296.1	29647			28900.1	1529.76
1695	28.25	26738	27198	27361	25617	30586	29840	30437	30346	30061	29432	29925	26787		26707.3	27167.3	27330.3	25586.3	30555.3	29809.3	30406.3	30315.3	30030.3	29401.3	29894.3	26756.3	26697.8	30271.6	29775.3			29020.6	1533.5
1698	28.3	26882	27113	27497	25749	30690	29844	30537	30399	30076	29360	29829	26875		26851.3	27082.3	27466.3	25718.3	30659.3	29813.3	30506.3	30368.3	30045.3	29329.3	29798.3	26844.3	26779.6	30336.8	29724.3			29004.3	1470.3
1701	28.35	26816	27267	27500	25770	30689	29971	30559	30475	30294	29355	30025	26860		26785.3	27236.3	27469.3	25739.3	30658.3	29940.3	30528.3	30444.3	30263.3	29324.3	29994.3	26829.3	26807.6	30392.8	29860.7			29102.8	1566.25
1704	28.4	26968	27217	27486	25855	30640	29964	30601	30557	30219	29330	29909	26967		26937.3	27186.3	27455.3	25824.3	30609.3	29933.3	30570.3	30526.3	30188.3	29299.3	29878.3	26936.3	26850.8	30409.8	29788.7			29075.6	1472.99
1707	28.45	26941	27231	27611	25882	30726	30006	30683	30613	30175	29394	29845	26909		26910.3	27200.3	27580.3	25851.3	30695.3	29975.3	30652.3	30582.3	30144.3	29363.3	29814.3	26878.3	26885.6	30476.3	29774			29050.1	1482.8
1710	28.5	26874	27229	27496	25808	30663	29917	30670	30330	30265	29471	29943	26906		26843.3	27198.3	27465.3	25777.3	30632.3	29886.3	30639.3	30299.3	30234.3	29440.3	29912.3	26875.3	26821.1	30364.3	29862.3			29115.6	1528.68
1713	28.55	26970	27317	27492	25924	30705	29965	30648	30574	30251	29562	29947	27017		26939.3	27286.3	27461.3	25893.3	30674.3	29934.3	30617.3	30543.3	30220.3	29531.3	29916.3	26986.3	26895.1	30442.3	29889.3			29163.6	1478.63
1716	28.6	27063	27360	27621	25903	30827	29999	30703	30608	30299	29600	29920	26935		27032.3	27329.3	27590.3	25872.3	30796.3	29968.3	30672.3	30577.3	30268.3	29569.3	29889.3	26904.3	26956.1	30503.6	29909			29157.8	1529.26
1719	28.65	26938	27256	27473	25963	30838	30170	30639	30587	30448	29420	29930	27106		26907.3	27225.3	27442.3	25932.3	30807.3	30139.3	30608.3	30556.3	30417.3	29389.3	29899.3	27075.3	26876.8	30527.8	29902			29195.3	1474.33
1722	28.7	26975	27395	27520	25934	30769	30139	30754	30577	30350	29658	30022	26985		26944.3	27364.3	27489.3	25903.3	30738.3	30108.3	30723.3	30546.3	30319.3	29627.3	29991.3	26954.3	26925.3	30529.1	29979.3			29223.1	1538.68
1725	28.75	27048	27352	27569	25917	30855	30085	30651	30563	30388	29563	29885	27079		27017.3	27321.3	27538.3	25886.3	30824.3	30054.3	30620.3	30532.3	30357.3	29532.3	29854.3	27048.3	26940.8	30507.8	29914.7			29198.1	1472.83
1728	28.8	27099	27377	27742	26018	30859	29926	30598	30700	30356	29670	30125	27066		27068.3	27346.3	27711.3	25987.3	30828.3	29895.3	30567.3	30669.3	30325.3	29639.3	30094.3	27035.3	27028.3	30490.1	30019.7			29273.6	1519.14
1731	28.85	27116	27487	27702	25980	30794	30170	30964	30700	30443	29696	30039	27095		27085.3	27456.3	27671.3	25949.3	30763.3	30139.3	30933.3	30669.3	30412.3	29665.3	30008.3	27064.3	27040.6	30626.3	30028.7			29287.6	1513.28
1734	28.9	27041	27347	27770	26013	30900	30171	30740	30710	30395	29640	30218	27281		27010.3	27316.3	27739.3	25982.3	30869.3	30140.3	30709.3	30679.3	30364.3	29609.3	30187.3	27250.3	27012.1	30599.6	30053.7			29352.8	1438.27
1737	28.95	27156	27563	27767	26013	30759	30001	30900	30855	30421	29749	30161	27362		27125.3	27532.3	27736.3	25982.3	30728.3	29970.3	30869.3	30824.3	30390.3	29718.3	30130.3	27331.3	27094.1	30598.1	30079.7			29392.6	1401.74
1740	29	27114	27480	27789	26010	30990	30175	30811	30765	30451	29735	30265	27134		27083.3	27449.3	27758.3	25979.3	30959.3	30144.3	30780.3	30734.3	30420.3	29704.3	30234.3	27103.3	27067.6	30654.6	30119.7			29365.6	1538.37
1743	29.05	27128	27501	27737	26123	31047	30268	30808	30844	30481	29765	30161	27301		27097.3	27470.3	27706.3	26092.3	31016.3	30237.3	30777.3	30813.3	30450.3	29734.3	30130.3	27270.3	27091.6	30711.1	30105			29396.3	1447.27
1746	29.1	27145	27629	27934	26054	30908	30247	30917	30886	30618	29689	30211	27358		27114.3	27598.3	27903.3	26023.3	30877.3	30216.3	30886.3	30855.3	30587.3	29658.3	30180.3	27327.3	27159.8	30708.8	30142			29438.3	1457.79
1749	29.15	27212	27620	27940	26212	31123	30317	30989	30972	30608	29737	30137	27377		27181.3	27589.3	27909.3	26181.3	31092.3	30286.3	30958.3	30941.3	30577.3	29706.3	30106.3	27346.3	27215.3	30819.6	30130			29434.1	1436.64
1752	29.2	27214	27606	27805	26074	31047	30230	30786	30715	30513	29720	30235	27477		27183.3	27575.3	27774.3	26043.3	31016.3	30199.3	30755.3	30684.3	30482.3	29689.3	30204.3	27446.3	27144.1	30663.8	30125.3			29455.6	1379.2
1755	29.25	27248	27590	27872	26148	31117	30185	30859	30855	30641	29875	30211	27422		27217.3	27559.3	27841.3	26117.3	31086.3	30154.3	30828.3	30824.3	30610.3	29844.3	30180.3	27391.3	27183.8	30723.3	30211.7			29506.6	1444.59
1758	29.3	27237	27675	27947	26201	31020	30290	30997	30939	30628	29895	30309	27484		27206.3	27644.3	27916.3	26170.3	30989.3	30259.3	30966.3	30908.3	30597.3	29864.3	30278.3	27453.3	27234.3	30780.8	30246.7			29548.3	1428.54
1761	29.35	27275	27591	27954	26137	31270	30420	30990	30892	30596	29940	30437	27449		27244.3	27560.3	27923.3	26106.3	31239.3	30389.3	30959.3	30861.3	30565.3	29909.3	30406.3	27418.3	27208.6	30862.3	30293.7			29574.8	1464.57
1764	29.4	27400	27762	27935	26201	31211	30268	30917	30904	30720	29955	30244	27419		27369.3	27731.3	27904.3	26170.3	31180.3	30237.3	30886.3	30873.3	30689.3	29924.3	30213.3	27388.3	27293.8	30794.3	30275.7			29553.8	1477.72
1767	29.45	27275	27842	27898	26127	31164	30390	30950	31009	30686	29871	30464	27613		27244.3	27811.3	27867.3	26096.3	31133.3	30359.3	30919.3	30978.3	30655.3	29840.3	30433.3	27582.3	27254.8	30847.6	30309.7			29627.8	1406.39
1770	29.5	27437	27785	28014	26341	31156	30312	31036	30982	30798	29931	30418	27620		27406.3	27754.3	27983.3	26310.3	31125.3	30281.3	31005.3	30951.3	30767.3	29900.3	30387.3	27589.3	27363.6	30840.8	30351.7			29661.1	1426.02
1773	29.55	27528	27817	28056	26348	31188	30407	31117	30982	30630	30120	30416	27562		27497.3	27786.3	28025.3	26317.3	31157.3	30376.3	31086.3	30951.3	30599.3	30089.3	30385.3	27531.3	27406.6	30892.8	30358			29651.3	1428.72
1776	29.6	27568	27721	28099	26303	31060	30446	31031	30868	30869	30076	30595	27670		27537.3	27690.3	28068.3	26272.3	31029.3	30415.3	31000.3	30837.3	30838.3	30045.3	30564.3	27639.3	27392.1	30820.6	30482.7			29771.8	1459.2
[truncated: 609 more rows]

## Sheet: R-E
time [sec]	Rep1				Rep2				Rep3				Rep4				MeCN	Rep1				Rep2				Rep3				Rep4				Rep1	Rep2	Rep3	Rep4		Rep1
[truncated: 1,202 more rows]

## Sheet: MeCN_buffer pH 7.5
Time	T° 360,450	J3	K3	L3	M3	N3
[truncated: 61 more rows]

[truncated: 4 more sheets: buffer pH 7.5, MeCN_buffer pH 9, buffer pH 9, sum]
