# Supplementary material for: Metal-dependent and metal-free mechanisms of peptide condensate catalysts
Source: Nat Commun. 2026 Mar 28;17:4548. doi: 10.1038/s41467-026-71117-4 (PMC13194831; doi:10.1038/s41467-026-71117-4)
Supplement: Supplementary file 10 — Source data [file 41467_2026_71117_MOESM10_ESM.zip › Source data_Supplemental Fig 20.xlsx]

## Sheet: Figure S20a
depth_numeric	protein_value	histidine_value	ratio_value
0	29964.7	3024.96	0.100899
0.00635452	30372.2	3161.42
0.012709	30896.4	3292.47
0.0190635	31527.2	3417.96
0.0191919			0.100822
0.0254181	32254.5	3537.76
0.0317726	33068.3	3651.72
0.0381271	33958.3	3759.7
0.0383838			0.100709
0.0444816	34914.6	3861.55
0.0508361	35926.9	3957.14
0.0571906	36985.2	4046.31
0.0575758			0.100575
0.0635452	38079.5	4128.93
0.0698997	39199.5	4204.85
0.0762542	40335.2	4273.92
0.0767677			0.100269
0.0826087	41476.4	4336.02
0.0889632	42613.2	4390.98
0.0953177	43735.3	4438.68
0.0959596			0.0991657
0.101672	44832.7	4478.96
0.108027	45895.2	4511.69
0.114381	46912.8	4536.71
0.115152			0.0966224
0.120736	47875.4	4553.89
0.12709	48772.8	4563.09
0.133445	49595	4564.15
0.134343			0.0929968
0.139799	50331.8	4556.95
0.146154	50973.1	4541.33
0.152508	51508.9	4517.15
0.153535			0.0890109
0.158863	51929	4484.26
0.165217	52223.4	4442.53
0.171572	52381.8	4391.82
0.172727			0.0850687
0.177926	52394.3	4331.97
0.184281	52250.7	4262.85
0.190635	51940.9	4184.31
0.191919			0.0816248
0.19699	51454.9	4096.21
0.203344	50783.1	3998.44
0.209699	49931.4	3891.68
0.211111			0.0792079
0.216054	48919.3	3777.33
0.222408	47767.2	3656.81
0.228763	46495.2	3531.56
0.230303			0.0777417
0.235117	45123.6	3402.99
0.241472	43672.6	3272.54
0.247826	42162.4	3141.63
0.249495			0.0766949
0.254181	40613.3	3011.69
0.260535	39045.4	2884.15
0.26689	37479.1	2760.44
0.268687			0.0758375
0.273244	35934.5	2641.98
0.279599	34431.8	2530.2
0.285953	32991.3	2426.52
0.287879			0.0755917
0.292308	31633.3	2332.39
0.298662	30377.9	2249.21
0.305017	29242.8	2178.23
0.307071			0.0768192
0.311371	28226.9	2119.13
0.317726	27320	2070.92
0.32408	26512.1	2032.6
0.326263			0.0797226
0.330435	25793	2003.15
0.336789	25152.7	1981.56
0.343144	24581.1	1966.84
0.345455			0.083477
0.349498	24068	1957.96
0.355853	23603.4	1953.94
0.362207	23177.2	1953.75
0.364646			0.0874408
0.368562	22779.2	1956.39
0.374916	22399.5	1960.85
0.381271	22027.8	1966.14
0.383838			0.0916505
0.387625	21654.1	1971.23
0.39398	21268.3	1975.13
0.400334	20860.3	1976.82
0.40303			0.0965996
0.406689	20422.6	1975.51
0.413043	19956.7	1971.09
0.419398	19465.9	1963.6
0.422222			0.102585
0.425753	18953.6	1953.1
0.432107	18423.3	1939.64
0.438462	17878.2	1923.25
0.441414			0.109158
0.444816	17321.8	1903.98
0.451171	16757.4	1881.89
0.457525	16188.4	1857.01
0.460606			0.115825
0.46388	15618.2	1829.41
0.470234	15050.1	1799.11
0.476589	14487.6	1766.17
0.479798			0.122093
0.482943	13933.9	1730.64
0.489298	13392.5	1692.56
0.495652	12866.8	1651.98
0.49899			0.126513
0.502007	12360.1	1608.94
0.508361	11874.2	1563.59
0.514716	11408.6	1516.21
0.518182			0.127821
0.52107	10962.7	1467.1
0.527425	10535.5	1416.54
0.533779	10126.5	1364.85
0.537374			0.127135
0.540134	9734.69	1312.3
0.546488	9359.48	1259.21
0.552843	9000.06	1205.87
0.556566			0.125927
0.559197	8655.69	1152.57
0.565552	8325.61	1099.62
0.571906	8009.05	1047.3
0.575758			0.124501
0.578261	7705.27	995.915
0.584615	7413.51	945.762
0.59097	7133.01	897.138
0.594949			0.122312
0.597324	6863.02	850.337
0.603679	6602.79	805.646
0.610033	6351.8	763.144
0.614141			0.11871
0.616388	6109.71	722.746
0.622742	5876.17	684.362
0.629097	5650.84	647.901
0.633333			0.113989
0.635452	5433.38	613.275
0.641806	5223.46	580.393
0.648161	5020.71	549.165
0.652525			0.108862
0.654515	4824.82	519.501
0.66087	4635.43	491.312
0.667224	4452.2	464.506
0.671717			0.103699
0.673579	4274.79	438.994
0.679933	4102.87	414.687
0.686288	3936.09	391.493
0.690909			0.0986897
0.692642	3774.1	369.324
0.698997	3616.57	348.089
0.705351	3463.2	327.708
0.710101			0.0940203
0.711706	3313.9	308.159
0.71806	3168.73	289.447
0.724415	3027.69	271.575
0.729293			0.0896823
0.730769	2890.81	254.547
0.737124	2758.13	238.365
0.743478	2629.68	223.035
0.748485			0.085509
0.749833	2505.47	208.558
0.756187	2385.53	194.939
0.762542	2269.9	182.181
0.767677			0.0815677
0.768896	2158.6	170.288
0.775251	2051.65	159.263
0.781605	1949.09	149.11
0.786869			0.0787737
0.78796	1850.94	139.832
0.794314	1757.23	131.434
0.800669	1667.99	123.917
0.806061			0.0789248
0.807023	1583.19	117.271
0.813378	1502.71	111.439
0.819732	1426.39	106.356
0.825253			0.082605
0.826087	1354.07	101.957
0.832441	1285.59	98.1772
0.838796	1220.8	94.9518
0.844444			0.0881299
0.845151	1159.53	92.216
0.851505	1101.63	89.9049
0.85786	1046.94	87.9536
0.863636			0.0940437
0.864214	995.298	86.2973
0.870569	946.552	84.871
0.876923	900.543	83.61
0.882828			0.100001
0.883278	857.112	82.4493
0.889632	816.101	81.3242
0.895987	777.352	80.1697
0.90202			0.106
0.902341	740.708	78.9216
0.908696	706.044	77.5469
0.91505	673.276	76.0564
0.921212			0.112063
0.921405	642.328	74.4642
0.927759	613.122	72.7845
0.934114	585.578	71.0315
0.940404			0.118161
0.940468	559.619	69.2193
0.946823	535.167	67.362
0.953177	512.143	65.4738
0.959532	490.469	63.5688
0.959596			0.124254
0.965886	470.067	61.6613
0.972241	450.86	59.7653
0.978595	432.768	57.895
0.978788			0.130196
0.98495	415.713	56.0646
0.991304	399.618	54.2883
0.997659	384.404	52.5801
0.99798			0.135447
1.00401	369.995	50.9534
1.01037	356.339	49.4115
1.01672	343.403	47.9503
1.01717			0.139506
1.02308	331.152	46.5656
1.02943	319.553	45.2532
1.03579	308.572	44.009
1.03636			0.142761
1.04214	298.175	42.8287
1.04849	288.33	41.7082
1.05485	279.001	40.6432
1.05556			0.145785
1.0612	270.156	39.6297
1.06756	261.761	38.6634
1.07391	253.782	37.74
1.07475			0.148767
1.08027	246.185	36.8555
1.08662	238.937	36.0057
1.09298	232.005	35.1863
1.09394			0.15169
1.09933	225.353	34.3931
1.10569	218.952	33.6225
1.11204	212.785	32.8727
1.11313			0.154505
1.11839	206.839	32.1429
1.12475	201.103	31.4322
1.1311	195.565	30.7398
1.13232			0.157229
1.13746	190.213	30.0648
1.14381	185.036	29.4063
1.15017	180.021	28.7635
1.15152			0.159921
1.15652	175.157	28.1355
1.16288	170.431	27.5215
1.16923	165.833	26.9205
1.17071			0.162645
1.17559	161.349	26.3317
1.18194	156.969	25.7542
1.18829	152.68	25.1873
1.1899			0.165559
1.19465	148.471	24.6299
1.201	144.329	24.0813
1.20736	140.247	23.5408
1.20909			0.168898
1.21371	136.226	23.0086
1.22007	132.267	22.4848
1.22642	128.375	21.9695
1.22828			0.172671
1.23278	124.551	21.4631
1.23913	120.798	20.9656
1.24548	117.118	20.4773
1.24747			0.176651
1.25184	113.514	19.9983
1.25819	109.989	19.5288
1.26455	106.545	19.069
1.26667			0.180685
1.2709	103.185	18.6191
1.27726	99.9116	18.1792
1.28361	96.7268	17.7496
1.28586			0.184803
1.28997	93.6334	17.3305
1.29632	90.6339	16.922
1.30268	87.7311	16.5242
1.30505			0.189142
1.30903	84.9251	16.1372
1.31538	82.2138	15.7604
1.32174	79.595	15.3933
1.32424			0.19376
1.32809	77.0662	15.0355
1.33445	74.6251	14.6865
1.3408	72.2694	14.3458
1.34343			0.198527
1.34716	69.9968	14.013
1.35351	67.8048	13.6875
1.35987	65.6912	13.369
1.36263			0.20331
1.36622	63.6537	13.0568
1.37258	61.6898	12.7506
1.37893	59.7972	12.4498
1.38182			0.20795
1.38528	57.9737	12.1539
1.39164	56.2168	11.8626
1.39799	54.5243	11.5753
1.40101			0.212016
1.40435	52.8937	11.2916
1.4107	51.3225	11.0115
1.41706	49.8078	10.7354
1.4202			0.215188
1.42341	48.3468	10.4637
1.42977	46.9369	10.1967
1.43612	45.5751	9.93472
1.43939			0.217829
1.44247	44.2587	9.67818
1.44883	42.9848	9.42742
1.45518	41.7508	9.1828
1.45859			0.220368
1.46154	40.5538	8.94467
1.46789	39.391	8.7134
1.47425	38.2596	8.48933
1.47778			0.223084
1.4806	37.1569	8.27284
1.48696	36.08	8.06426
1.49331	35.0261	7.86397
1.49697			0.226663
1.49967	33.9925	7.67232
1.50602	32.9769	7.48951
1.51237	31.9795	7.31501
1.51616			0.231763
1.51873	31.0013	7.14807
1.52508	30.0432	6.98794
1.53144	29.1061	6.83387
1.53535			0.237945
1.53779	28.191	6.68512
1.54415	27.2988	6.54093
1.5505	26.4306	6.40056
1.55455			0.244438
1.55686	25.5871	6.26326
1.56321	24.7694	6.12828
1.56957	23.9784	5.99488
1.57374			0.250606
1.57592	23.2151	5.86229
1.58227	22.4804	5.72979
1.58863	21.7752	5.59661
1.59293			0.254968
1.59498	21.1005	5.46201
1.60134	20.4572	5.32525
1.60769	19.8455	5.18595
1.61212			0.255756
1.61405	19.2638	5.04459
1.6204	18.7103	4.90173
1.62676	18.1832	4.75795
1.63131			0.253404
1.63311	17.6808	4.61382
1.63946	17.2013	4.46991
1.64582	16.7428	4.3268
1.65051			0.24977
1.65217	16.3035	4.18505
1.65853	15.8818	4.04524
1.66488	15.4757	3.90794
1.6697			0.246019
1.67124	15.0836	3.77373
1.67759	14.7035	3.64317
1.68395	14.3338	3.51684
1.68889			0.242886
1.6903	13.9726	3.39531
1.69666	13.6182	3.27915
1.70301	13.2687	3.16892
1.70808			0.241224
1.70936	12.9235	3.0648
1.71572	12.5826	2.96657
1.72207	12.2465	2.87398
1.72727			0.241152
1.72843	11.9153	2.78679
1.73478	11.5893	2.70475
1.74114	11.2688	2.62763
1.74646			0.241862
1.74749	10.954	2.55518
1.75385	10.6454	2.48715
1.7602	10.343	2.42329
1.76566			0.242795
1.76656	10.0472	2.36338
1.77291	9.7582	2.30716
1.77926	9.47636	2.25439
1.78485			0.244143
1.78562	9.20191	2.20482
1.79197	8.93511	2.15822
1.79833	8.67625	2.11434
1.80404			0.246679
1.80468	8.42559	2.07292
1.81104	8.18341	2.03374
1.81739	7.94996	1.99655
1.82323			0.250793
1.82375	7.72554	1.9611
1.8301	7.51039	1.92715
1.83645	7.3048	1.89446
1.84242			0.255779
1.84281	7.10904	1.86278
1.84916	6.92337	1.83186
1.85552	6.74808	1.80148
1.86162			0.26093
1.86187	6.58342	1.77137
1.86823	6.42967	1.7413
1.87458	6.2871	1.71102
1.88081			0.265793
1.88094	6.15598	1.6803
1.88729	6.03658	1.64888
1.89365	5.92917	1.61652
1.9	5.83403	1.58298	0.26912

## Sheet: Figure S20b
depth_numeric	protein_value	histidine_value	ratio_value
0	33381.9	1244.15	0.0372681
0.00635452	33271.3	1288.67
0.012709	33404.1	1333.73
0.0141414			0.0372653
0.0190635	33764	1379.13
0.0254181	34334.5	1424.68
0.0282828			0.0372612
0.0317726	35099.5	1470.19
0.0381271	36042.4	1515.47
0.0424242			0.0372568
0.0444816	37146.9	1560.34
0.0508361	38396.7	1604.61
0.0565657			0.0372522
0.0571906	39775.3	1648.08
0.0635452	41266.6	1690.57
0.0698997	42853.9	1731.89
0.0707071			0.0372428
0.0762542	44521.1	1771.85
0.0826087	46251.8	1810.25
0.0848485			0.037174
0.0889632	48029.6	1846.92
0.0953177	49838	1881.66
0.0989899			0.036836
0.101672	51660.9	1914.28
0.108027	53481.8	1944.59
0.113131			0.0360416
0.114381	55284.3	1972.41
0.120736	57052.1	1997.54
0.12709	58768.8	2019.8
0.127273			0.034949
0.133445	60418.1	2039
0.139799	61983.5	2054.94
0.141414			0.033777
0.146154	63448.9	2067.45
0.152508	64797.7	2076.32
0.155556			0.0325957
0.158863	66013.6	2081.37
0.165217	67080.3	2082.41
0.169697			0.0314168
0.171572	67981.3	2079.26
0.177926	68700.4	2071.72
0.183838			0.0302738
0.184281	69221.2	2059.6
0.190635	69527.3	2042.72
0.19699	69602.3	2020.88
0.19798			0.0292954
0.203344	69431	1993.92
0.209699	69019	1962.08
0.212121			0.028605
0.216054	68391.7	1925.99
0.222408	67575.2	1886.29
0.226263			0.028117
0.228763	66595.6	1843.64
0.235117	65479.1	1798.66
0.240404			0.0276908
0.241472	64251.8	1752.02
0.247826	62939.7	1704.34
0.254181	61569	1656.29
0.254545			0.0272734
0.260535	60165.8	1608.49
0.26689	58756.2	1561.59
0.268687			0.0268582
0.273244	57366.4	1516.25
0.279599	56022.4	1473.1
0.282828			0.0264634
0.285953	54750.4	1432.79
0.292308	53576.5	1395.95
0.29697			0.0261626
0.298662	52526.8	1363.25
0.305017	51624	1335.22
0.311111			0.0260325
0.311371	50864.5	1311.77
0.317726	50232.9	1292.45
0.32408	49713.4	1276.85
0.325253			0.026031
0.330435	49290.4	1264.53
0.336789	48948.4	1255.07
0.339394			0.0260736
0.343144	48671.5	1248.04
0.349498	48444.1	1243.01
0.353535			0.0261232
0.355853	48250.7	1239.56
0.362207	48075.6	1237.25
0.367677			0.026174
0.368562	47903.1	1235.66
0.374916	47717.6	1234.37
0.381271	47503.3	1232.94
0.381818			0.0262339
0.387625	47244.8	1230.94
0.39398	46926.2	1227.95
0.39596			0.0263367
0.400334	46532.1	1223.55
0.406689	46051.1	1217.38
0.410101			0.0265203
0.413043	45487.4	1209.44
0.419398	44848.3	1199.74
0.424242			0.0267693
0.425753	44141.1	1188.34
0.432107	43373.1	1175.26
0.438384			0.0270429
0.438462	42551.6	1160.55
0.444816	41684	1144.24
0.451171	40777.6	1126.37
0.452525			0.0273206
0.457525	39839.7	1106.98
0.46388	38877.7	1086.1
0.466667			0.0275952
0.470234	37898.7	1063.77
0.476589	36910.3	1040.04
0.480808			0.0278267
0.482943	35919.7	1014.93
0.489298	34934.1	988.494
0.494949			0.0278506
0.495652	33961.1	960.755
0.502007	33007.7	931.758
0.508361	32078.3	901.596
0.509091			0.0274674
0.514716	31172.4	870.453
0.52107	30288.9	838.522
0.523232			0.0267303
0.527425	29426.8	805.996
0.533779	28585.1	773.068
0.537374			0.0258494
0.540134	27762.7	739.929
0.546488	26958.7	706.773
0.551515			0.0249422
0.552843	26172	673.792
0.559197	25401.6	641.179
0.565552	24646.5	609.127
0.565657			0.0240343
0.571906	23905.7	577.829
0.578261	23178.2	547.476
0.579798			0.0231419
0.584615	22462.9	518.262
0.59097	21758.8	490.379
0.593939			0.0223262
0.597324	21065	464.02
0.603679	20380.3	439.368
0.608081			0.0216682
0.610033	19704.8	416.445
0.616388	19038.7	395.144
0.622222			0.0211573
0.622742	18382.5	375.352
0.629097	17736.7	356.957
0.635452	17101.8	339.849
0.636364			0.0207103
0.641806	16478.1	323.914
0.648161	15866.1	309.042
0.650505			0.0202755
0.654515	15266.4	295.12
0.66087	14679.3	282.037
0.664646			0.0198411
0.667224	14105.2	269.681
0.673579	13544.8	257.94
0.678788			0.0193996
0.679933	12998.3	246.702
0.686288	12466.2	235.856
0.692642	11949.1	225.29
0.692929			0.018922
0.698997	11447.2	214.891
0.705351	10961.2	204.563
0.707071			0.0183666
0.711706	10490.7	194.3
0.71806	10035.5	184.132
0.721212			0.0177331
0.724415	9595.26	174.091
0.730769	9169.71	164.208
0.735354			0.0170636
0.737124	8758.51	154.513
0.743478	8361.35	145.038
0.749495			0.016387
0.749833	7977.92	135.814
0.756187	7607.9	126.871
0.762542	7250.99	118.241
0.763636			0.0157109
0.768896	6906.85	109.955
0.775251	6575.2	102.043
0.777778			0.015047
0.781605	6255.7	94.5373
0.78796	5948.05	87.4681
0.791919			0.0144478
0.794314	5651.94	80.8666
0.800669	5367.04	74.7638
0.806061			0.013997
0.807023	5093.07	69.1767
0.813378	4829.73	64.0809
0.819732	4576.75	59.4448
0.820202			0.0137055
0.826087	4333.86	55.2367
0.832441	4100.79	51.4249
0.834343			0.0134915
0.838796	3877.26	47.9776
0.845151	3663	44.8631
0.848485			0.0132932
0.851505	3457.73	42.0497
0.85786	3261.17	39.5057
0.862626			0.0130965
0.864214	3073.06	37.1994
0.870569	2893.12	35.099
0.876768			0.0129041
0.876923	2721.08	33.1728
0.883278	2556.66	31.3892
0.889632	2399.58	29.7164
0.890909			0.0127349
0.895987	2249.57	28.1226
0.902341	2106.37	26.5765
0.905051			0.0126228
0.908696	1969.74	25.0601
0.91505	1839.52	23.5748
0.919192			0.0125764
0.921405	1715.57	22.1232
0.927759	1597.73	20.708
0.933333			0.0125636
0.934114	1485.85	19.3319
0.940468	1379.78	17.9977
0.946823	1279.36	16.7079
0.947475			0.0125578
0.953177	1184.44	15.4653
0.959532	1094.87	14.2726
0.961616			0.0125526
0.965886	1010.5	13.1325
0.972241	931.172	12.0477
0.975758			0.0125502
0.978595	856.736	11.0209
0.98495	787.04	10.0548
0.989899			0.0125629
0.991304	721.931	9.152
0.997659	661.257	8.31531
1.00401	604.863	7.5471
1.00404			0.0126161
1.01037	552.571	6.84614
1.01672	504.186	6.20856
1.01818			0.0127193
1.02308	459.512	5.63044
1.02943	418.353	5.10789
1.03232			0.0128491
1.03579	380.514	4.63699
1.04214	345.798	4.21382
1.04646			0.0129845
1.04849	314.01	3.83448
1.05485	284.955	3.49505
1.06061			0.0131203
1.0612	258.436	3.19163
1.06756	234.258	2.9203
1.07391	212.225	2.67716
1.07475			0.0132552
1.08027	192.141	2.45829
1.08662	173.811	2.25977
1.08889			0.013384
1.09298	157.039	2.07771
1.09933	141.63	1.90818
1.10303			0.0134953
1.10569	127.404	1.74774
1.11204	114.278	1.5954
1.11717			0.0135833
1.11839	102.202	1.45106
1.12475	91.1261	1.31458
1.1311	80.9983	1.18585
1.13131			0.0136585
1.13746	71.7685	1.06474
1.14381	63.3859	0.951148
1.14545			0.0137309
1.15017	55.8	0.844942
1.15652	48.9601	0.746003
1.1596			0.0138015
1.16288	42.8156	0.654212
1.16923	37.3157	0.569449
1.17374			0.0138485
1.17559	32.4099	0.491593
1.18194	28.0475	0.420526
1.18788			0.0137294
1.18829	24.1779	0.356126
1.19465	20.7503	0.298273
1.201	17.7143	0.246848
1.20202			0.0130675
1.20736	15.0265	0.201657
1.21371	12.6622	0.162323
1.21616			0.0116325
1.22007	10.5996	0.128443
1.22642	8.81677	0.0996107
1.2303			0.00975577
1.23278	7.29195	0.0754221
1.23913	6.00328	0.0554724
1.24444			0.00778275
1.24548	4.92889	0.0393567
1.25184	4.04695	0.0266705
1.25819	3.33561	0.017009
1.25859			0.00580276
1.26455	2.77303	0.00996738
1.2709	2.33735	0.00514104
1.27273			0.00383833
1.27726	2.00674	0.00212523
1.28361	1.75935	0.000515213
1.28687			0.00200746
1.28997	1.57333	-9.37157e-05
1.29632	1.42684	-0.000106281
1.30101			0.000678173
1.30268	1.29831	7.7875e-05
1.30903	1.17556	0.000234011
1.31515			0.000117032
1.31538	1.05802	0.000352365
1.32174	0.945773	0.000436374
1.32809	0.838949	0.000489475
1.32929			8.66423e-06
1.33445	0.737656	0.000515108
1.3408	0.642007	0.00051671
1.34343			2.46196e-07
1.34716	0.552112	0.000497717
1.35351	0.468084	0.00046157
1.35758			0
1.35987	0.390037	0.000411704
1.36622	0.31808	0.000351558
1.37172			0
1.37258	0.252327	0.000284571
1.37893	0.192891	0.000214178
1.38528	0.139882	0.00014382
1.38586			0
1.39164	0.0934137	7.69322e-05
1.39799	0.0535977	1.69538e-05
1.4			0
1.40435	0.0205119	-3.29103e-05
1.4107	-0.00614021	-7.1995e-05
1.41706	-0.0268856	-0.000101198
1.42341	-0.0422545	-0.000121442
1.42977	-0.0527774	-0.000133646
1.43612	-0.0589847	-0.000138732
1.44247	-0.0614066	-0.000137621
1.44883	-0.0605735	-0.000131234
1.45518	-0.0570159	-0.000120492
1.46154	-0.0512639	-0.000106317
1.46789	-0.043848	-8.9629e-05
1.47425	-0.0352986	-7.13494e-05
1.4806	-0.0261459	-5.23993e-05
1.48696	-0.0169203	-3.36999e-05
1.49331	-0.00815229	-1.6172e-05
1.49967	-0.00037207	-7.36945e-07
1.50602	0.00598276	1.18498e-05
1.51237	0.0109094	2.16078e-05
1.51873	0.0145323	2.87834e-05
1.52508	0.0169758	3.36233e-05
1.53144	0.0183646	3.63739e-05
1.53779	0.0188228	3.72816e-05
1.54415	0.0184752	3.65929e-05
1.5505	0.0174459	3.45544e-05
1.55686	0.0158597	3.14125e-05
1.56321	0.0138407	2.74137e-05
1.56957	0.0115136	2.28045e-05
1.57592	0.00900278	1.78314e-05
1.58227	0.00643264	1.27409e-05
1.58863	0.00392766	7.77934e-06
1.59498	0.00161227	3.19336e-06
1.60134	-0.000389312	-7.71094e-07
1.60769	-0.00199839	-3.95812e-06
1.61405	-0.00323482	-6.40706e-06
1.6204	-0.00413134	-8.18277e-06
1.62676	-0.00472072	-9.35011e-06
1.63311	-0.00503569	-9.97396e-06
1.63946	-0.00510901	-1.01192e-05
1.64582	-0.00497342	-9.85063e-06
1.65217	-0.00466168	-9.23318e-06
1.65853	-0.00420653	-8.33169e-06
1.66488	-0.00364072	-7.21102e-06
1.67124	-0.00299701	-5.93604e-06
1.67759	-0.00230814	-4.57162e-06
1.68395	-0.00160685	-3.18262e-06
1.6903	-0.000925907	-1.8339e-06
1.69666	-0.00029805	-5.90335e-07
1.70301	0.000244665	4.84598e-07
1.70936	0.000688365	1.36341e-06
1.71572	0.00103864	2.0572e-06
1.72207	0.00130205	2.57892e-06
1.72843	0.00148514	2.94155e-06
1.73478	0.00159445	3.15806e-06
1.74114	0.00163655	3.24143e-06
1.74749	0.00161797	3.20464e-06
1.75385	0.00154527	3.06064e-06
1.7602	0.00142499	2.82242e-06
1.76656	0.0012637	2.50295e-06
1.77291	0.00106793	2.1152e-06
1.77926	0.000844236	1.67214e-06
1.78562	0.000599172	1.18675e-06
1.79197	0.000339284	6.72005e-07
1.79833	7.11226e-05	1.40869e-07
1.80468	-0.000198762	-3.9368e-07
1.81104	-0.000463821	-9.1867e-07
1.81739	-0.000717504	-1.42113e-06
1.82375	-0.000953261	-1.88808e-06
1.8301	-0.00116454	-2.30656e-06
1.83645	-0.0013448	-2.66358e-06
1.84281	-0.00148748	-2.94618e-06
1.84916	-0.00158603	-3.14139e-06
1.85552	-0.00163392	-3.23622e-06
1.86187	-0.00162457	-3.21772e-06
1.86823	-0.00155145	-3.07289e-06
1.87458	-0.00140801	-2.78878e-06
1.88094	-0.00118769	-2.35241e-06
1.88729	-0.000883953	-1.75081e-06
1.89365	-0.000490238	-9.70993e-07
1.9	0	0

## Sheet: Figure S20c
depth_numeric	protein_value	histidine_value	ratio_value
0	34151.2	2448.34	0.0716677
0.00635452	33849.7	2556.04
0.012709	33830.9	2660.96
0.0151515			0.0716325
0.0190635	34076.2	2762.94
0.0254181	34567.4	2861.82
0.030303			0.0715811
0.0317726	35285.9	2957.45
0.0381271	36213.4	3049.67
0.0444816	37331.4	3138.33
0.0454545			0.0715264
0.0508361	38621.5	3223.26
0.0571906	40065.2	3304.32
0.0606061			0.0714659
0.0635452	41644.1	3381.34
0.0698997	43339.9	3454.16
0.0757576			0.0713331
0.0762542	45134	3522.65
0.0826087	47008	3586.62
0.0889632	48943.6	3645.94
0.0909091			0.0708159
0.0953177	50922.2	3700.44
0.101672	52925.4	3749.96
0.106061			0.0693916
0.108027	54934.9	3794.36
0.114381	56932.2	3833.47
0.120736	58898.8	3867.13
0.121212			0.0669668
0.12709	60816.4	3895.2
0.133445	62666.4	3917.51
0.136364			0.0640457
0.139799	64430.5	3933.91
0.146154	66090.3	3944.24
0.151515			0.0610231
0.152508	67627.2	3948.35
0.158863	69023	3946.07
0.165217	70259.1	3937.26
0.166667			0.0580015
0.171572	71317.1	3921.75
0.177926	72178.6	3899.39
0.181818			0.0550911
0.184281	72825.2	3870.02
0.190635	73238.4	3833.49
0.19697			0.0526978
0.19699	73399.8	3789.63
0.203344	73292.1	3738.33
0.209699	72921.1	3680.02
0.212121			0.0512344
0.216054	72314	3615.65
0.222408	71498.9	3546.22
0.227273			0.0504625
0.228763	70504	3472.7
0.235117	69357.3	3396.09
0.241472	68086.9	3317.35
0.242424			0.0499223
0.247826	66721	3237.47
0.254181	65287.6	3157.45
0.257576			0.0494191
0.260535	63814.8	3078.25
0.26689	62330.8	3000.87
0.272727			0.0489288
0.273244	60863.5	2926.28
0.279599	59441.3	2855.47
0.285953	58092	2789.43
0.287879			0.0485041
0.292308	56843.9	2729.12
0.298662	55725	2675.55
0.30303			0.0482754
0.305017	54759.8	2629.55
0.311371	53944.9	2590.92
0.317726	53264.2	2558.96
0.318182			0.0483102
0.32408	52701.4	2532.97
0.330435	52240.2	2512.27
0.333333			0.0484915
0.336789	51864.4	2496.16
0.343144	51557.8	2483.94
0.348485			0.0487045
0.349498	51304	2474.91
0.355853	51086.9	2468.38
0.362207	50890.1	2463.66
0.363636			0.0489215
0.368562	50697.5	2460.05
0.374916	50492.7	2456.86
0.378788			0.0491575
0.381271	50259.5	2453.38
0.387625	49981.6	2448.93
0.393939			0.0494863
0.39398	49642.9	2442.81
0.400334	49227	2434.31
0.406689	48722.3	2422.91
0.409091			0.0500018
0.413043	48133.1	2408.53
0.419398	47467.1	2391.23
0.424242			0.0506867
0.425753	46731.9	2371.07
0.432107	45935.1	2348.1
0.438462	45084.4	2322.37
0.439394			0.0514434
0.444816	44187.5	2293.93
0.451171	43251.9	2262.84
0.454545			0.0522133
0.457525	42285.5	2229.15
0.46388	41295.7	2192.92
0.469697			0.0529751
0.470234	40290.3	2154.19
0.476589	39276.9	2113.02
0.482943	38263.2	2069.47
0.484848			0.0536259
0.489298	37256.8	2023.57
0.495652	36265.4	1975.4
0.5			0.0537791
0.502007	35296.6	1925
0.508361	34354.6	1872.51
0.514716	33438.7	1818.2
0.515152			0.0531117
0.52107	32547.5	1762.38
0.527425	31679.4	1705.31
0.530303			0.0519467
0.533779	30833.1	1647.3
0.540134	30007.2	1588.63
0.545455			0.0506707
0.546488	29200.4	1529.59
0.552843	28411.1	1470.47
0.559197	27638.1	1411.55
0.560606			0.0493858
0.565552	26879.8	1353.13
0.571906	26135	1295.49
0.575758			0.0481039
0.578261	25402.1	1238.93
0.584615	24679.9	1183.72
0.590909			0.0468395
0.59097	23966.8	1130.16
0.597324	23261.6	1078.55
0.603679	22562.8	1029.14
0.606061			0.0456163
0.610033	21870.2	982.023
0.616388	21184.4	937.095
0.621212			0.0444387
0.622742	20506	894.258
0.629097	19835.7	853.415
0.635452	19174.1	814.466
0.636364			0.0432836
0.641806	18521.7	777.311
0.648161	17879.4	741.852
0.651515			0.0421331
0.654515	17247.6	707.989
0.66087	16627.1	675.623
0.666667			0.0409839
0.667224	16018.4	644.655
0.673579	15422.1	614.986
0.679933	14839	586.517
0.681818			0.039845
0.686288	14269.6	559.149
0.692642	13714.6	532.783
0.69697			0.038754
0.698997	13174.6	507.318
0.705351	12650.1	482.668
0.711706	12141.1	458.809
0.712121			0.0377493
0.71806	11647.4	435.746
0.724415	11168.7	413.484
0.727273			0.0368088
0.730769	10704.7	392.028
0.737124	10255.2	371.382
0.742424			0.0358898
0.743478	9819.98	351.551
0.749833	9398.71	332.54
0.756187	8991.16	314.353
0.757576			0.0349752
0.762542	8597.08	296.996
0.768896	8216.22	280.472
0.772727			0.0340773
0.775251	7848.3	264.786
0.781605	7493.09	249.943
0.787879			0.0332836
0.78796	7150.31	235.949
0.794314	6819.73	222.806
0.800669	6501.07	210.521
0.80303			0.0328013
0.807023	6194.1	199.086
0.813378	5898.57	188.456
0.818182			0.0327377
0.819732	5614.24	178.582
0.826087	5340.89	169.414
0.832441	5078.27	160.901
0.833333			0.0329068
0.838796	4826.15	152.994
0.845151	4584.3	145.642
0.848485			0.0331261
0.851505	4352.48	138.796
0.85786	4130.44	132.404
0.863636			0.0333485
0.864214	3917.97	126.418
0.870569	3714.82	120.786
0.876923	3520.76	115.459
0.878788			0.0335589
0.883278	3335.55	110.387
0.889632	3158.96	105.52
0.893939			0.03371
0.895987	2990.75	100.807
0.902341	2830.68	96.1984
0.908696	2678.49	91.6676
0.909091			0.0337416
0.91505	2533.89	87.2187
0.921405	2396.55	82.8582
0.924242			0.033665
0.927759	2266.18	78.5929
0.934114	2142.47	74.4294
0.939394			0.0335425
0.940468	2025.11	70.3745
0.946823	1913.8	66.4347
0.953177	1808.22	62.6169
0.954545			0.0334114
0.959532	1708.09	58.9277
0.965886	1613.08	55.3737
0.969697			0.0332812
0.972241	1522.89	51.9616
0.978595	1437.22	48.6982
0.984848			0.03317
0.98495	1355.75	45.5901
0.991304	1278.19	42.6439
0.997659	1204.23	39.8664
1			0.0331441
1.00401	1133.57	37.2636
1.01037	1066.03	34.8327
1.01515			0.0332588
1.01672	1001.53	32.5647
1.02308	939.974	30.4506
1.02943	881.281	28.4812
1.0303			0.0334587
1.03579	825.363	26.6473
1.04214	772.132	24.9399
1.04545			0.0336778
1.04849	721.501	23.3498
1.05485	673.383	21.868
1.06061			0.0338986
1.0612	627.69	20.4853
1.06756	584.337	19.1926
1.07391	543.235	17.9807
1.07576			0.0341232
1.08027	504.297	16.8407
1.08662	467.436	15.7633
1.09091			0.0343676
1.09298	432.566	14.7394
1.09933	399.599	13.7599
1.10569	368.451	12.8169
1.10606			0.0346584
1.11204	339.062	11.9085
1.11839	311.379	11.0352
1.12121			0.0350006
1.12475	285.346	10.1972
1.1311	260.912	9.39508
1.13636			0.0353682
1.13746	238.021	8.62906
1.14381	216.621	7.89956
1.15017	196.658	7.20694
1.15152			0.0357413
1.15652	178.078	6.55156
1.16288	160.827	5.9338
1.16667			0.0361244
1.16923	144.852	5.35402
1.17559	130.1	4.8126
1.18182			0.0366253
1.18194	116.516	4.30989
1.18829	104.047	3.84627
1.19465	92.639	3.4221
1.19697			0.0376725
1.201	82.2388	3.03776
1.20736	72.7929	2.69287
1.21212			0.0397021
1.21371	64.2488	2.38522
1.22007	56.5544	2.11229
1.22642	49.6571	1.87158
1.22727			0.0424623
1.23278	43.5049	1.6606
1.23913	38.0452	1.47683
1.24242			0.0454671
1.24548	33.2259	1.31776
1.25184	28.9947	1.1809
1.25758			0.0485032
1.25819	25.2991	1.06373
1.26455	22.087	0.963756
1.2709	19.306	0.878469
1.27273			0.0514384
1.27726	16.9037	0.805364
1.28361	14.828	0.741934
1.28788			0.053713
1.28997	13.0264	0.685677
1.29632	11.4467	0.634085
1.30268	10.0372	0.584687
1.30303			0.0540157
1.30903	8.76511	0.536156
1.31538	7.62147	0.488574
1.31818			0.0516672
1.32174	6.59858	0.442108
1.32809	5.6888	0.396925
1.33333			0.0478444
1.33445	4.88447	0.353192
1.3408	4.17793	0.311077
1.34716	3.56154	0.270747
1.34848			0.0437037
1.35351	3.02764	0.23237
1.35987	2.56858	0.196113
1.36364			0.0395364
1.36622	2.1767	0.162144
1.37258	1.84435	0.130629
1.37879			0.0353578
1.37893	1.56388	0.101737
1.38528	1.32763	0.0756339
1.39164	1.12795	0.052488
1.39394			0.0311278
1.39799	0.95719	0.0324665
1.40435	0.808038	0.0157141
1.40909			0.0267943
1.4107	0.676944	0.00212722
1.41706	0.562674	-0.00855024
1.42341	0.464026	-0.0165767
1.42424			0.022367
1.42977	0.3798	-0.0222105
1.43612	0.308794	-0.0257101
1.43939			0.0178999
1.44247	0.249806	-0.027334
1.44883	0.201636	-0.0273404
1.45455			0.013426
1.45518	0.163081	-0.0259878
1.46154	0.132942	-0.0235346
1.46789	0.110016	-0.0202393
1.4697			0.00897189
1.47425	0.0931032	-0.0163601
1.4806	0.081001	-0.0121556
1.48485			0.00477924
1.48696	0.0725087	-0.00788406
1.49331	0.066425	-0.00380397
1.49967	0.0615487	-0.000173708
1.5			0.00191106
1.50602	0.0568528	0.00279318
1.51237	0.052128	0.00509328
1.51873	0.0474041	0.0067847
1.52508	0.0427107	0.00792554
1.53144	0.0380777	0.00857388
1.53779	0.0335349	0.00878784
1.54415	0.0291119	0.00862552
1.5505	0.0248385	0.00814501
1.55686	0.0207446	0.00740442
1.56321	0.0168599	0.00646184
1.56957	0.0132142	0.00537538
1.57592	0.00983714	0.00420314
1.58227	0.00675862	0.00300322
1.58863	0.00400836	0.00183371
1.59498	0.00161614	0.000752724
1.60134	-0.000388377	-0.000181759
1.60769	-0.00199359	-0.000932991
1.61405	-0.00322705	-0.00151024
1.6204	-0.00412142	-0.00192881
1.62676	-0.00470938	-0.00220397
1.63311	-0.00502359	-0.00235102
1.63946	-0.00509673	-0.00238525
1.64582	-0.00496147	-0.00232195
1.65217	-0.00465048	-0.0021764
1.65853	-0.00419642	-0.00196391
1.66488	-0.00363198	-0.00169975
1.67124	-0.00298981	-0.00139922
1.67759	-0.00230259	-0.0010776
1.68395	-0.00160299	-0.000750193
1.6903	-0.000923683	-0.00043228
1.69666	-0.000297334	-0.000139151
1.70301	0.000244078	0.000114227
1.70936	0.000686712	0.000321378
1.71572	0.00103615	0.000484913
1.72207	0.00129892	0.000607891
1.72843	0.00148157	0.000693369
1.73478	0.00159062	0.000744404
1.74114	0.00163261	0.000764056
1.74749	0.00161408	0.000755382
1.75385	0.00154155	0.00072144
1.7602	0.00142157	0.000665288
1.76656	0.00126066	0.000589984
1.77291	0.00106536	0.000498585
1.77926	0.000842208	0.00039415
1.78562	0.000597733	0.000279736
1.79197	0.000338469	0.000158402
1.79833	7.09518e-05	3.32051e-05
1.80468	-0.000198285	-9.27964e-05
1.81104	-0.000462707	-0.000216545
1.81739	-0.00071578	-0.000334982
1.82375	-0.000950971	-0.00044505
1.8301	-0.00116174	-0.000543691
1.83645	-0.00134157	-0.000627848
1.84281	-0.00148391	-0.000694461
1.84916	-0.00158222	-0.000740474
1.85552	-0.00162999	-0.000762828
1.86187	-0.00162067	-0.000758466
1.86823	-0.00154773	-0.000724329
1.87458	-0.00140463	-0.00065736
1.88094	-0.00118484	-0.0005545
1.88729	-0.000881829	-0.000412692
1.89365	-0.00048906	-0.000228878
1.9	0	0

## Sheet: Figure S20d
depth_numeric	protein_value	histidine_value	ratio_value
0	39318.1	4869.36	0.123968
0.00635452	39051.2	5080.18
0.012709	39087.3	5286.95
0.0141414			0.124152
0.0190635	39406.4	5489.25
0.0254181	39988.4	5686.69
0.0282828			0.124421
0.0317726	40813	5878.84
0.0381271	41860.3	6065.3
0.0424242			0.124706
0.0444816	43110.1	6245.66
0.0508361	44542.2	6419.51
0.0565657			0.124993
0.0571906	46136.6	6586.44
0.0635452	47873.1	6746.03
0.0698997	49731.6	6897.89
0.0707071			0.125259
0.0762542	51692.1	7041.6
0.0826087	53734.3	7176.74
0.0848485			0.125281
0.0889632	55838.1	7302.92
0.0953177	57983.5	7419.72
0.0989899			0.124197
0.101672	60150.4	7526.72
0.108027	62318.5	7623.53
0.113131			0.121234
0.114381	64467.8	7709.73
0.120736	66578.2	7784.91
0.12709	68629.5	7848.67
0.127273			0.117045
0.133445	70601.7	7900.58
0.139799	72474.6	7940.25
0.141414			0.11253
0.146154	74228	7967.26
0.152508	75842	7981.2
0.155556			0.107976
0.158863	77296.3	7981.66
0.165217	78570.9	7968.24
0.169697			0.103435
0.171572	79645.5	7940.52
0.177926	80500.2	7898.09
0.183838			0.09907
0.184281	81114.8	7840.55
0.190635	81469.1	7767.48
0.19699	81543.1	7678.47
0.19798			0.0955132
0.203344	81317.8	7573.18
0.209699	80800.3	7452.52
0.212121			0.0933712
0.216054	80021.4	7318.56
0.222408	79013.1	7173.44
0.226263			0.0922227
0.228763	77807.3	7019.28
0.235117	76435.8	6858.22
0.240404			0.0913779
0.241472	74930.5	6692.37
0.247826	73323.3	6523.87
0.254181	71646.1	6354.84
0.254545			0.0905765
0.260535	69930.8	6187.41
0.26689	68209.2	6023.72
0.268687			0.0897819
0.273244	66513.3	5865.88
0.279599	64875	5716.02
0.282828			0.0890357
0.285953	63326.1	5576.28
0.292308	61898.5	5448.78
0.29697			0.0885145
0.298662	60624.1	5335.64
0.305017	59530.7	5238.71
0.311111			0.0884008
0.311371	58614	5157.55
0.317726	57855.2	5090.69
0.32408	57235.4	5036.66
0.325253			0.0885946
0.330435	56735.7	4993.99
0.336789	56337	4961.19
0.339394			0.0888935
0.343144	56020.5	4936.79
0.349498	55767.2	4919.31
0.353535			0.0892094
0.355853	55558.2	4907.29
0.362207	55374.6	4899.23
0.367677			0.0895298
0.368562	55197.3	4893.68
0.374916	55007.5	4889.15
0.381271	54786.2	4884.17
0.381818			0.0898928
0.387625	54514.4	4877.26
0.39398	54173.3	4866.94
0.39596			0.0904569
0.400334	53744	4851.75
0.406689	53212.8	4830.52
0.410101			0.0913992
0.413043	52584.9	4803.19
0.419398	51869.4	4769.94
0.424242			0.0926479
0.425753	51075.4	4730.93
0.432107	50212	4686.35
0.438384			0.0940116
0.438462	49288.3	4636.36
0.444816	48313.3	4581.13
0.451171	47296.2	4520.83
0.452525			0.0953949
0.457525	46246	4455.64
0.46388	45171.8	4385.73
0.466667			0.0967699
0.470234	44082.8	4311.27
0.476589	42987.9	4232.43
0.480808			0.0980237
0.482943	41896.3	4149.39
0.489298	40817.1	4062.32
0.494949			0.0986932
0.495652	39759.3	3971.38
0.502007	38732.1	3876.75
0.508361	37740.1	3778.69
0.509091			0.0982167
0.514716	36781.5	3677.6
0.52107	35853.6	3573.87
0.523232			0.0967441
0.527425	34953.9	3467.91
0.533779	34079.7	3360.13
0.537374			0.0948667
0.540134	33228.4	3250.93
0.546488	32397.5	3140.72
0.551515			0.0929153
0.552843	31584.4	3029.9
0.559197	30786.4	2918.89
0.565552	30000.9	2808.07
0.565657			0.090957
0.571906	29225.4	2697.87
0.578261	28457.3	2588.68
0.579798			0.088982
0.584615	27693.8	2480.91
0.59097	26932.6	2374.97
0.593939			0.0869255
0.597324	26170.9	2271.26
0.603679	25406.2	2170.17
0.608081			0.0847016
0.610033	24638.4	2071.88
0.616388	23868.7	1976.4
0.622222			0.0823216
0.622742	23098.6	1883.73
0.629097	22329.7	1793.86
0.635452	21563.3	1706.8
0.636364			0.0798736
0.641806	20801.1	1622.54
0.648161	20044.3	1541.08
0.650505			0.0774128
0.654515	19294.5	1462.43
0.66087	18553.2	1386.58
0.664646			0.0749535
0.667224	17821.9	1313.53
0.673579	17101.9	1243.29
0.678788			0.0725272
0.679933	16394.9	1175.84
0.686288	15702.1	1111.2
0.692642	15025.2	1049.36
0.692929			0.0702677
0.698997	14365.6	990.312
0.705351	13724.6	934.059
0.707071			0.0683694
0.711706	13102.3	880.535
0.71806	12498.7	829.653
0.721212			0.0668324
0.724415	11913.4	781.33
0.730769	11346.2	735.482
0.735354			0.0654622
0.737124	10796.9	692.023
0.743478	10265.3	650.87
0.749495			0.0641251
0.749833	9751.22	611.937
0.756187	9254.34	575.14
0.762542	8774.48	540.395
0.763636			0.0627951
0.768896	8311.41	507.617
0.775251	7864.91	476.721
0.777778			0.0615231
0.781605	7434.75	447.624
0.78796	7020.72	420.24
0.791919			0.0605555
0.794314	6622.59	394.484
0.800669	6240.14	370.273
0.806061			0.0602873
0.807023	5873.13	347.525
0.813378	5521.29	326.17
0.819732	5184.34	306.138
0.820202			0.0607692
0.826087	4862.01	287.36
0.832441	4554.02	269.768
0.834343			0.0616161
0.838796	4260.1	253.291
0.845151	3979.96	237.862
0.848485			0.0625372
0.851505	3713.34	223.411
0.85786	3459.94	209.869
0.862626			0.0634642
0.864214	3219.5	197.167
0.870569	2991.74	185.236
0.876768			0.0643927
0.876923	2776.39	174.006
0.883278	2573.16	163.41
0.889632	2381.77	153.377
0.890909			0.065329
0.895987	2201.96	143.84
0.902341	2033.44	134.728
0.905051			0.066284
0.908696	1875.86	125.999
0.91505	1728.75	117.644
0.919192			0.0672608
0.921405	1591.63	109.657
0.927759	1464.05	102.033
0.933333			0.0682486
0.934114	1345.51	94.7655
0.940468	1235.55	87.8485
0.946823	1133.7	81.2763
0.947475			0.0692387
0.953177	1039.47	75.0431
0.959532	952.409	69.1431
0.961616			0.0702279
0.965886	872.028	63.5704
0.972241	797.858	58.3191
0.975758			0.0712029
0.978595	729.426	53.3835
0.98495	666.258	48.7576
0.989899			0.0720956
0.991304	607.88	44.4355
0.997659	553.82	40.4116
1.00401	503.617	36.6795
1.00404			0.072769
1.01037	456.989	33.2289
1.01672	413.781	30.0465
1.01818			0.0731718
1.02308	373.839	27.1188
1.02943	337.01	24.4324
1.03232			0.0734306
1.03579	303.142	21.9739
1.04214	272.08	19.7299
1.04646			0.0736588
1.04849	243.673	17.6869
1.05485	217.766	15.8315
1.06061			0.0738789
1.0612	194.206	14.1504
1.06756	172.841	12.63
1.07391	153.518	11.2571
1.07475			0.0740174
1.08027	136.082	10.018
1.08662	120.382	8.89955
1.08889			0.0736455
1.09298	106.264	7.88817
1.09933	93.574	6.97048
1.10303			0.0717814
1.10569	82.1694	6.13421
1.11204	71.9578	5.37333
1.11717			0.0679395
1.11839	62.8649	4.68398
1.12475	54.8162	4.06227
1.1311	47.7374	3.50434
1.13131			0.0630055
1.13746	41.5541	3.00631
1.14381	36.1921	2.56431
1.14545			0.057837
1.15017	31.5768	2.17446
1.15652	27.6341	1.83289
1.1596			0.052659
1.16288	24.2894	1.53573
1.16923	21.4685	1.2791
1.17374			0.0476271
1.17559	19.0969	1.05913
1.18194	17.1003	0.871954
1.18788			0.0436255
1.18829	15.4045	0.713688
1.19465	13.9349	0.580463
1.201	12.6172	0.468406
1.20202			0.0429934
1.20736	11.3955	0.374285
1.21371	10.2592	0.296472
1.21616			0.0471597
1.22007	9.20514	0.233589
1.22642	8.22994	0.184258
1.2303			0.0540675
1.23278	7.33031	0.147099
1.23913	6.50297	0.120733
1.24444			0.0615729
1.24548	5.74459	0.103783
1.25184	5.05189	0.0948691
1.25819	4.42155	0.0926128
1.25859			0.0691179
1.26455	3.85027	0.0956354
1.2709	3.33476	0.102558
1.27273			0.0765013
1.27726	2.8717	0.112002
1.28361	2.4578	0.122589
1.28687			0.0825053
1.28997	2.08974	0.13294
1.29632	1.76424	0.141676
1.30101			0.083329
1.30268	1.47799	0.147441
1.30903	1.22805	0.149624
1.31515			0.0762196
1.31538	1.01192	0.148535
1.32174	0.827091	0.14454
1.32809	0.671093	0.138003
1.32929			0.0644341
1.33445	0.541434	0.12929
1.3408	0.435628	0.118767
1.34343			0.0516163
1.34716	0.35119	0.106799
1.35351	0.285631	0.0937525
1.35758			0.0387159
1.35987	0.236466	0.0799919
1.36622	0.201209	0.0658831
1.37172			0.0258718
1.37258	0.177372	0.0517916
1.37893	0.162469	0.0380828
1.38528	0.154014	0.0251223
1.38586			0.0137817
1.39164	0.14952	0.0132755
1.39799	0.1465	0.002908
1.4			0.00551084
1.40435	0.142613	-0.00564268
1.4107	0.137082	-0.012344
1.41706	0.1301	-0.0173511
1.42341	0.12187	-0.0208219
1.42977	0.112597	-0.0229144
1.43612	0.102486	-0.0237864
1.44247	0.0917425	-0.0235959
1.44883	0.0805703	-0.0225008
1.45518	0.0691744	-0.0206591
1.46154	0.0577598	-0.0182287
1.46789	0.046531	-0.0153674
1.47425	0.035693	-0.0122333
1.4806	0.0254504	-0.00898418
1.48696	0.016008	-0.00577804
1.49331	0.00757062	-0.00277279
1.49967	0.000343008	-0.000126354
1.50602	-0.00551535	0.00203172
1.51237	-0.0100571	0.00370478
1.51873	-0.0133969	0.00493509
1.52508	-0.0156496	0.00576492
1.53144	-0.0169298	0.00623652
1.53779	-0.0173523	0.00639215
1.54415	-0.0170318	0.00627408
1.5505	-0.016083	0.00592456
1.55686	-0.0146206	0.00538587
1.56321	-0.0127594	0.00470025
1.56957	-0.0106141	0.00390998
1.57592	-0.00829943	0.0030573
1.58227	-0.00593009	0.0021845
1.58863	-0.0036208	0.00133381
1.59498	-0.00148631	0.00054752
1.60134	0.000358897	-0.000132209
1.60769	0.00184226	-0.000678644
1.61405	0.00298209	-0.00109853
1.6204	0.00380858	-0.00140298
1.62676	0.0043519	-0.00160313
1.63311	0.00464227	-0.0017101
1.63946	0.00470986	-0.00173499
1.64582	0.00458486	-0.00168895
1.65217	0.00429748	-0.00158308
1.65853	0.00387789	-0.00142852
1.66488	0.00335629	-0.00123637
1.67124	0.00276286	-0.00101777
1.67759	0.00212781	-0.000783832
1.68395	0.00148131	-0.000545679
1.6903	0.000853569	-0.000314434
1.69666	0.000274765	-0.000101217
1.70301	-0.000225551	8.30873e-05
1.70936	-0.000634586	0.000233766
1.71572	-0.000957499	0.000352719
1.72207	-0.00120033	0.000442171
1.72843	-0.00136911	0.000504346
1.73478	-0.00146988	0.000541469
1.74114	-0.00150869	0.000555763
1.74749	-0.00149156	0.000549454
1.75385	-0.00142454	0.000524765
1.7602	-0.00131366	0.000483921
1.76656	-0.00116497	0.000429146
1.77291	-0.000984495	0.000362663
1.77926	-0.000778279	0.000286699
1.78562	-0.000552361	0.000203476
1.79197	-0.000312777	0.000115219
1.79833	-6.55661e-05	2.41529e-05
1.80468	0.000183234	-6.74988e-05
1.81104	0.000427584	-0.000157512
1.81739	0.000661448	-0.000243661
1.82375	0.000878786	-0.000323723
1.8301	0.00107356	-0.000395473
1.83645	0.00123973	-0.000456687
1.84281	0.00137127	-0.000505141
1.84916	0.00146212	-0.00053861
1.85552	0.00150626	-0.00055487
1.86187	0.00149765	-0.000551697
1.86823	0.00143024	-0.000526866
1.87458	0.00129801	-0.000478154
1.88094	0.0010949	-0.000403335
1.88729	0.000814893	-0.000300186
1.89365	0.000451938	-0.000166483
1.9	0	0
