# Supplementary material for: Metal-dependent and metal-free mechanisms of peptide condensate catalysts
Source: Nat Commun. 2026 Mar 28;17:4548. doi: 10.1038/s41467-026-71117-4 (PMC13194831; doi:10.1038/s41467-026-71117-4)
Supplement: Supplementary file 10 — Source data [file 41467_2026_71117_MOESM10_ESM.zip › Source data_Supplemental Fig 22.xlsx]

## Sheet: Figure S22
stage	energy_corrected	name
1'	-10.7332	1''
TS1'/2'	1.13226	1''
2'	-1.42957	1''
TS2'/1	0.628818	1''
1	0	1''
2	7.60875	1''
TS2/3	15.0532	1''
3	6.74977	1''
TS3/4	8.43586	1''
4	-7.99347	1''
1'	-10.8613	1
TS1'/2'	-3.356	1
2'	-2.94636	1
TS2'/1	-2.21608	1
1	0	1
2	4.12136	1
TS2/3	14.1922	1
3	8.03545	1
TS3/4	7.35286	1
4	-5.89197	1
TS4/5	-3.41404	1
5	-3.95243	1
6	-4.14206	1
TS6/7	-3.81325	1
7	-4.29292	1
TS2'/1	0.397584	1'
1	0	1'
2	2.43727	1'
TS2/3	14.6098	1'
3	6.40326	1'
TS3/4	5.55639	1'
4	-9.85934	1'
TS4/5	-5.94506	1'
5	-4.16484	1'
6	-10.4565	1'
1'	-9.73177	2
TS1'/2'	-5.90327	2
2'	-2.9266	2
TS2'/1	-0.4956	2
1	0	2
2	1.84792	2
TS2/3	12.4205	2
3	2.22618	2
TS3/4	4.35723	2
