# Supplementary material for: Metal-dependent and metal-free mechanisms of peptide condensate catalysts
Source: Nat Commun. 2026 Mar 28;17:4548. doi: 10.1038/s41467-026-71117-4 (PMC13194831; doi:10.1038/s41467-026-71117-4)
Supplement: Supplementary file 10 — Source data [file 41467_2026_71117_MOESM10_ESM.zip › Source data_Supplemental Fig 23.xlsx]

## Sheet: Figure S23a
protonation	mean_collapse_degree
1/3 protonated	1.92706
1/3 protonated	1.90729
1/3 protonated	1.94107
1/3 protonated	1.9807
1/3 protonated	1.93153
1/3 protonated	2.07851
1/3 protonated	1.78894
2/3 protonated	1.92288
2/3 protonated	1.81922
2/3 protonated	1.75037
2/3 protonated	1.96256
2/3 protonated	1.79167
2/3 protonated	1.86976
2/3 protonated	1.81332
neutral	1.97645
neutral	1.9633
neutral	1.82398
neutral	1.98879
neutral	1.88328
neutral	1.87976
neutral	1.81916

## Sheet: Figure S23b
x_new	[R2H-E 19mM] box12.7_mean	[R2H-E 19mM] box12.7_std	[1/3-R2H-E 19mM] box12.7_mean	[1/3-R2H-E 19mM] box12.7_std	[2/3-R2H-E 19mM] box12.7_mean	[2/3-R2H-E 19mM] box12.7_std
0.25	0	0	0	0	0	0
0.315217	3.71474e-09	2.07913e-08	5.29782e-09	1.3263e-07	-9.41576e-09	4.13717e-08
0.380435	5.87447e-09	3.28793e-08	8.37795e-09	2.09741e-07	-1.489e-08	6.5425e-08
0.445652	6.71245e-09	3.75694e-08	9.57304e-09	2.3966e-07	-1.70141e-08	7.47577e-08
0.51087	6.46192e-09	3.61672e-08	9.21574e-09	2.30715e-07	-1.6379e-08	7.19675e-08
0.576087	5.35614e-09	2.99782e-08	7.63872e-09	1.91234e-07	-1.35762e-08	5.96522e-08
0.641304	3.62835e-09	2.03078e-08	5.17461e-09	1.29546e-07	-9.19679e-09	4.04096e-08
0.706522	1.51181e-09	8.46158e-09	2.15609e-09	5.39775e-08	-3.832e-09	1.68373e-08
0.771739	-7.60226e-10	4.25496e-09	-1.0842e-09	2.71429e-08	1.92695e-09	8.46676e-09
0.836957	-2.95451e-09	1.65363e-08	-4.21361e-09	1.05487e-07	7.48881e-09	3.29049e-08
0.902174	-4.8378e-09	2.7077e-08	-6.89949e-09	1.72728e-07	1.22624e-08	5.38794e-08
0.967391	-6.17683e-09	3.45716e-08	-8.80917e-09	2.20536e-07	1.56564e-08	6.87925e-08
1.03261	-6.73837e-09	3.77145e-08	-9.61e-09	2.40585e-07	1.70798e-08	7.50463e-08
1.09783	-6.28914e-09	3.52002e-08	-8.96933e-09	2.24546e-07	1.59411e-08	7.00432e-08
1.16304	-4.59591e-09	2.57232e-08	-6.55451e-09	1.64091e-07	1.16493e-08	5.11854e-08
1.22826	-1.42542e-09	7.97806e-09	-2.03288e-09	5.0893e-08	3.61302e-09	1.58752e-08
1.29348	3.38646e-09	1.89539e-08	4.82964e-09	1.20909e-07	-8.58367e-09	3.77156e-08
1.3587	9.20046e-09	5.14947e-08	1.31213e-08	3.28491e-07	-2.33204e-08	1.02467e-07
1.42391	1.4859e-08	8.31652e-08	2.11913e-08	5.30521e-07	-3.7663e-08	1.65487e-07
1.48913	1.91957e-08	1.07438e-07	2.73762e-08	6.85359e-07	-4.86554e-08	2.13786e-07
1.55435	2.10444e-08	1.17785e-07	3.00128e-08	7.51366e-07	-5.33414e-08	2.34375e-07
1.61957	1.92389e-08	1.0768e-07	2.74378e-08	6.86902e-07	-4.87649e-08	2.14267e-07
1.68478	1.26128e-08	7.05937e-08	1.79879e-08	4.50326e-07	-3.19698e-08	1.40471e-07
1.75	3.30872e-24	4.94098e-23	5.73118e-24	2.44708e-22	1.55983e-23	9.64028e-23
1.81522	-1.88329e-08	1.05407e-07	-2.68587e-08	6.72405e-07	4.77357e-08	2.09745e-07
1.88043	-4.0387e-08	2.26045e-07	-5.75984e-08	1.44197e-06	1.02369e-07	4.49797e-07
1.94565	-6.02306e-08	3.37109e-07	-8.58986e-08	2.15046e-06	1.52667e-07	6.70799e-07
2.01087	-7.3932e-08	4.13795e-07	-1.05439e-07	2.63965e-06	1.87396e-07	8.23393e-07
2.07609	-7.70593e-08	4.31299e-07	-1.09899e-07	2.75131e-06	1.95322e-07	8.58222e-07
2.1413	-6.51807e-08	3.64815e-07	-9.29583e-08	2.3272e-06	1.65214e-07	7.25929e-07
2.20652	-3.38646e-08	1.89539e-07	-4.82964e-08	1.20909e-06	8.58367e-08	3.77156e-07
2.27174	2.11913e-08	1.18607e-07	3.02222e-08	7.5661e-07	-5.37136e-08	2.36011e-07
2.33696	9.65141e-08	5.40187e-07	1.37645e-07	3.44592e-06	-2.44635e-07	1.07489e-06
2.40217	1.7658e-07	9.88312e-07	2.51831e-07	6.30457e-06	-4.47577e-07	1.9666e-06
2.46739	2.44827e-07	1.37029e-06	3.49163e-07	8.74126e-06	-6.20564e-07	2.72668e-06
2.53261	2.84696e-07	1.59344e-06	4.06022e-07	1.01647e-05	-7.21619e-07	3.17071e-06
2.59783	2.79625e-07	1.56505e-06	3.9879e-07	9.98367e-06	-7.08766e-07	3.11423e-06
2.66304	2.13053e-07	1.19245e-06	3.03848e-07	7.60681e-06	-5.40027e-07	2.37281e-06
2.72826	6.84203e-08	3.82947e-07	9.75784e-08	2.44287e-06	-1.73425e-07	7.62009e-07
2.79348	-1.66965e-07	9.34497e-07	-2.38119e-07	5.96127e-06	4.23206e-07	1.85951e-06
2.8587	-4.60801e-07	2.57909e-06	-6.57176e-07	1.64523e-05	1.16799e-06	5.13201e-06
2.92391	-7.5176e-07	4.20758e-06	-1.07213e-06	2.68407e-05	1.90549e-06	8.37248e-06
2.98913	-9.78031e-07	5.47401e-06	-1.39483e-06	3.49194e-05	2.47902e-06	1.08925e-05
3.05435	-1.0778e-06	6.03243e-06	-1.53712e-06	3.84816e-05	2.73191e-06	1.20037e-05
3.11957	-9.89261e-07	5.53687e-06	-1.41085e-06	3.53204e-05	2.50748e-06	1.10176e-05
3.18478	-6.50598e-07	3.64138e-06	-9.27858e-07	2.32288e-05	1.64907e-06	7.24582e-06
3.25	2.11758e-22	1.54162e-21	3.06293e-22	1.56618e-20	1.48231e-21	2.64768e-21
3.31522	9.75594e-07	5.46038e-06	1.39136e-06	3.48324e-05	-2.47284e-06	1.08654e-05
3.38043	2.09425e-06	1.17215e-05	2.98674e-06	7.47727e-05	-5.3083e-06	2.3324e-05
3.44565	3.12528e-06	1.74921e-05	4.45715e-06	0.000111584	-7.92165e-06	3.48068e-05
3.51087	3.838e-06	2.14812e-05	5.47361e-06	0.000137031	-9.72819e-06	4.27445e-05
3.57609	4.00173e-06	2.23976e-05	5.70711e-06	0.000142877	-1.01432e-05	4.45679e-05
3.6413	3.38577e-06	1.89501e-05	4.82865e-06	0.000120885	-8.58192e-06	3.77079e-05
3.70652	1.75945e-06	9.84758e-06	2.50926e-06	6.2819e-05	-4.45968e-06	1.95953e-05
3.77174	-1.09271e-06	6.17175e-06	-1.51176e-06	3.93862e-05	2.83388e-06	1.23425e-05
3.83696	-4.47335e-06	2.86151e-05	-3.39608e-06	0.000183693	1.5446e-05	6.09086e-05
3.90217	-6.27023e-06	5.42922e-05	7.04811e-06	0.000353941	3.79064e-05	0.000129545
3.96739	-4.24938e-06	7.98542e-05	4.05591e-05	0.000537609	7.49495e-05	0.000222391
4.03261	3.82314e-06	0.000102109	0.000107875	0.000731047	0.00013131	0.000344256
4.09783	2.01813e-05	0.000118189	0.000219735	0.000944128	0.000211722	0.000500467
4.16304	4.7059e-05	0.000125971	0.000386876	0.00120389	0.000320921	0.0006967
4.22826	8.66903e-05	0.000125207	0.000620038	0.00155302	0.00046364	0.000938852
4.29348	0.000141342	0.000120955	0.000928646	0.00203869	0.00064474	0.00123294
4.3587	0.000213667	0.000130418	0.00130688	0.00266875	0.000870543	0.00158457
4.42391	0.000306567	0.000172272	0.00173908	0.00340419	0.00114831	0.00199844
4.48913	0.000422946	0.000248472	0.00220943	0.00419201	0.00148533	0.00247988
4.55435	0.000565709	0.000354043	0.0027021	0.00497735	0.00188887	0.00303638
4.61957	0.000737763	0.000487042	0.00320128	0.00570697	0.00236621	0.00367848
4.68478	0.000942013	0.000648657	0.00369113	0.00633023	0.00292464	0.00441996
4.75	0.00118136	0.000842009	0.00415584	0.00680012	0.00357143	0.00527761
4.81522	0.00145805	0.00106892	0.00458566	0.00708797	0.0043073	0.00625798
4.88043	0.00177162	0.00132091	0.00499506	0.00722461	0.00510668	0.0073153
4.94565	0.00212096	0.00158521	0.00540463	0.00726471	0.00593747	0.00838577
5.01087	0.00250495	0.00184816	0.0058349	0.0072767	0.00676752	0.00940227
5.07609	0.00292246	0.00209617	0.00630646	0.00734363	0.00756473	0.0102965
5.1413	0.00337238	0.00231643	0.00683985	0.00755794	0.00829696	0.0110007
5.20652	0.00385359	0.00249767	0.00745563	0.00800738	0.0089321	0.0114485
5.27174	0.00436498	0.00263155	0.00817401	0.00875546	0.00943845	0.0115782
5.33696	0.00490609	0.00272762	0.00899387	0.00978954	0.00981071	0.0113927
5.40217	0.00547747	0.00281847	0.00988103	0.0109969	0.0100844	0.010987
5.46739	0.00607975	0.00293547	0.0107985	0.0122426	0.0102987	0.0104602
5.53261	0.00671356	0.0031039	0.0117092	0.0133939	0.0104926	0.0099019
5.59783	0.00737953	0.00334165	0.0125761	0.0143274	0.0107052	0.00938614
5.66304	0.00807831	0.00366083	0.0133622	0.0149306	0.0109756	0.00896599
5.72826	0.00881052	0.00407197	0.0140306	0.0151042	0.0113428	0.00867498
5.79348	0.00957586	0.00458547	0.0145473	0.0147785	0.0118431	0.00853903
5.8587	0.010363	0.00518059	0.0149153	0.0140252	0.0124789	0.00857232
5.92391	0.0111537	0.00581555	0.0151616	0.0130039	0.0132311	0.00878763
5.98913	0.0119294	0.00644802	0.0153134	0.0118769	0.01408	0.00919108
6.05435	0.0126717	0.00703556	0.0153978	0.0107965	0.0150061	0.00976981
6.11957	0.013362	0.00753675	0.0154421	0.00988018	0.0159899	0.0104976
6.18478	0.013982	0.00791327	0.0154736	0.00917662	0.0170117	0.0113522
6.25	0.0145132	0.00813306	0.0155195	0.00864206	0.0180519	0.0123363
6.31522	0.0149473	0.00819331	0.0156082	0.00818108	0.0190972	0.0134864
6.38043	0.0153173	0.00817117	0.0157729	0.00781215	0.0201581	0.0148332
6.44565	0.0156665	0.00815303	0.0160481	0.00768079	0.0212513	0.0163806
6.51087	0.0160381	0.00820401	0.0164682	0.00799803	0.0223937	0.0180993
6.57609	0.0164754	0.00835926	0.0170677	0.00894009	0.0236019	0.0199308
6.6413	0.0170215	0.00862447	0.017881	0.0105662	0.0248926	0.0217968
6.70652	0.0177198	0.00898852	0.0189426	0.012844	0.0262826	0.0236081
6.77174	0.018613	0.00944488	0.0202862	0.0157253	0.0277882	0.025273
6.83696	0.0197141	0.00999447	0.0219087	0.0190936	0.029397	0.0267298
6.90217	0.0209902	0.0106336	0.0237494	0.0227139	0.0310526	0.0279602
6.96739	0.0224043	0.0113584	0.0257427	0.0263581	0.0326946	0.028942
7.03261	0.0239195	0.0121529	0.0278232	0.0298072	0.0342627	0.0296462
7.09783	0.0254987	0.012985	0.0299252	0.0328461	0.0356967	0.0300376
7.16304	0.0271052	0.0138108	0.0319832	0.0352626	0.0369361	0.030077
7.22826	0.0287018	0.0145811	0.0339317	0.0368483	0.0379207	0.029723
7.29348	0.030253	0.0152534	0.0357104	0.0374205	0.0385976	0.0289427
7.3587	0.0317372	0.015827	0.0373225	0.0370316	0.0390011	0.0277956
7.42391	0.0331422	0.0163204	0.0388117	0.0358827	0.0392217	0.0264063
7.48913	0.0344557	0.0167407	0.0402227	0.0341763	0.0393508	0.0249104
7.55435	0.0356658	0.0170804	0.0415999	0.0321123	0.0394797	0.023452
7.61957	0.0367602	0.0173177	0.0429879	0.0298891	0.0396998	0.0221818
7.68478	0.0377268	0.0174195	0.0444311	0.0277071	0.0401025	0.0212499
7.75	0.0385535	0.0173464	0.045974	0.0257764	0.0407792	0.0207947
7.81522	0.0392381	0.0170734	0.0476525	0.0243027	0.0417882	0.0209002
7.88043	0.0398182	0.0166412	0.0494675	0.0233861	0.0430554	0.0215054
7.94565	0.0403413	0.0161143	0.0514109	0.0230273	0.0444734	0.0224858
8.01087	0.040855	0.0155622	0.053475	0.0231122	0.0459351	0.023692
8.07609	0.0414069	0.0150544	0.0556518	0.0234229	0.0473332	0.0249648
8.1413	0.0420445	0.0146556	0.0579335	0.023686	0.0485605	0.0261471
8.20652	0.0428153	0.0144209	0.0603122	0.0236255	0.0495097	0.0270898
8.27174	0.0437664	0.0143927	0.0627795	0.0230087	0.0500748	0.0276574
8.33696	0.044915	0.0145757	0.065293	0.0217919	0.0502216	0.0277971
8.40217	0.0462324	0.014934	0.0677577	0.0201989	0.0500274	0.0275733
8.46739	0.0476857	0.0154349	0.0700742	0.0185518	0.049579	0.0270646
8.53261	0.049242	0.0160513	0.0721431	0.0172203	0.0489633	0.0263486
8.59783	0.0508685	0.0167603	0.0738649	0.016532	0.0482672	0.0254995
8.66304	0.0525325	0.0175425	0.0751402	0.0166246	0.0475776	0.0245867
8.72826	0.054201	0.0183825	0.0758695	0.017352	0.0469812	0.0236776
8.79348	0.0558423	0.0192716	0.075965	0.0183738	0.0465601	0.0228399
8.8587	0.057438	0.020214	0.0754745	0.0194408	0.0463396	0.0221092
8.92391	0.058978	0.0212165	0.0745335	0.0204548	0.0463082	0.0214929
8.98913	0.0604522	0.0222788	0.0732787	0.0213705	0.0464541	0.0209832
9.05435	0.0618509	0.0233948	0.0718468	0.0221671	0.0467653	0.0205498
9.11957	0.063164	0.0245532	0.0703747	0.022835	0.0472299	0.020141
9.18478	0.0643816	0.0257393	0.0689993	0.0233733	0.0478359	0.0196937
9.25	0.0654938	0.0269365	0.0678571	0.0237957	0.0485714	0.0191511
9.31522	0.0664947	0.0281261	0.0670513	0.024138	0.0494254	0.0185071
9.38043	0.0673947	0.0292766	0.0665492	0.0244487	0.0503907	0.0178686
9.44565	0.0682081	0.0303446	0.0662844	0.0247767	0.0514611	0.0173812
9.51087	0.0689493	0.0312781	0.0661905	0.0251524	0.0526303	0.0171769
9.57609	0.0696328	0.0320183	0.0662009	0.0255763	0.0538921	0.017336
9.6413	0.0702728	0.0325021	0.0662493	0.0260201	0.0552403	0.0178618
9.70652	0.0708839	0.0326639	0.0662691	0.0264373	0.0566687	0.0186838
9.77174	0.0714802	0.0324387	0.0661949	0.0267828	0.058171	0.0196885
9.83696	0.0720671	0.0318109	0.066011	0.0270396	0.0597432	0.0207737
9.90217	0.0726359	0.0308422	0.0657791	0.0272209	0.0613848	0.0218762
9.96739	0.0731769	0.0296053	0.0655677	0.0273438	0.0630955	0.0229389
10.0326	0.0736805	0.0281744	0.0654452	0.0274119	0.0648749	0.0238999
10.0978	0.0741367	0.0266238	0.0654802	0.0274088	0.0667227	0.0246913
10.163	0.0745359	0.0250253	0.065741	0.0272991	0.0686386	0.0252444
10.2283	0.0748683	0.0234473	0.0662962	0.0270373	0.0706224	0.0254985
10.2935	0.0751262	0.0219516	0.0672079	0.0265908	0.0726707	0.0254207
10.3587	0.0753262	0.0205685	0.0684658	0.0260109	0.0747455	0.0250693
10.4239	0.0755007	0.0193112	0.0700131	0.025398	0.0767863	0.0245569
10.4891	0.0756821	0.0181915	0.0717918	0.0248387	0.0787323	0.0239915
10.5543	0.0759028	0.0172174	0.0737441	0.0243832	0.0805225	0.0234585
10.6196	0.0761956	0.0163894	0.0758123	0.0240309	0.0820962	0.0230093
10.6848	0.0765928	0.0156992	0.0779385	0.023728	0.0833926	0.0226596
10.75	0.0771269	0.0151295	0.0800649	0.0233777	0.0843506	0.022402
10.8152	0.0778226	0.0146601	0.0821508	0.0228878	0.084932	0.0222481
10.8804	0.0786727	0.0142846	0.0842235	0.022274	0.0851877	0.0222767
10.9457	0.0796622	0.0140069	0.0863272	0.0215932	0.085191	0.022537
11.0109	0.0807759	0.0138347	0.0885062	0.0209038	0.0850153	0.0229991
11.0761	0.0819988	0.0137765	0.090805	0.0202578	0.0847341	0.023557
11.1413	0.0833157	0.0138402	0.0932677	0.0197025	0.0844207	0.0240588
11.2065	0.0847116	0.0140347	0.0959388	0.0192965	0.0841484	0.0243535
11.2717	0.0861715	0.0143713	0.0988618	0.0191391	0.0839898	0.0243481
11.337	0.0876784	0.0148509	0.102037	0.0193704	0.0839672	0.0241135
11.4022	0.0892128	0.0154463	0.105397	0.0201077	0.084025	0.0238803
11.4674	0.0907551	0.0161183	0.10887	0.0213987	0.0841008	0.0238622
11.5326	0.0922855	0.0168186	0.112382	0.0231882	0.0841323	0.0241597
11.5978	0.0937843	0.0174929	0.115861	0.0253384	0.0840571	0.0247143
11.663	0.0952318	0.0180849	0.119234	0.0276752	0.083813	0.0253297
11.7283	0.0966082	0.0185408	0.122429	0.030031	0.0833375	0.02574
11.7935	0.0978957	0.0188161	0.125377	0.0322811	0.0825752	0.025708
11.8587	0.0990991	0.0189076	0.128069	0.0344278	0.0815493	0.0252387
11.9239	0.100238	0.0188391	0.130534	0.0365363	0.0803335	0.0245162
11.9891	0.10133	0.0186376	0.1328	0.038653	0.0790028	0.0237369
12.0543	0.102397	0.0183304	0.134896	0.0407924	0.0776319	0.0230421
12.1196	0.103458	0.0179448	0.136852	0.0429394	0.0762956	0.022468
12.1848	0.104531	0.0175101	0.138695	0.0450605	0.0750687	0.0219268
12.25	0.105636	0.0170625	0.140455	0.0471217	0.074026	0.0212334
12.3152	0.106791	0.0166555	0.142152	0.0491106	0.0732364	0.020204
12.3804	0.108005	0.0163677	0.143775	0.0510446	0.0727456	0.0188509
12.4457	0.109285	0.0162782	0.145303	0.0529388	0.0725935	0.0173177
12.5109	0.110639	0.0164468	0.146715	0.0547859	0.0728199	0.0158125
12.5761	0.112073	0.0168989	0.147993	0.0565501	0.0734647	0.0145644
12.6413	0.113596	0.0176213	0.149115	0.0581701	0.0745677	0.0137542
12.7065	0.115214	0.0185677	0.150061	0.0595688	0.0761687	0.0134275
12.7717	0.116934	0.0196727	0.150812	0.0606697	0.0783068	0.013454
12.837	0.118751	0.0208806	0.151363	0.0614412	0.0809714	0.0136417
12.9022	0.120642	0.0221621	0.151736	0.0619131	0.084075	0.0138949
12.9674	0.12258	0.0234946	0.151954	0.0621202	0.0875235	0.0141826
13.0326	0.124541	0.0248568	0.152041	0.0620864	0.0912226	0.0145143
13.0978	0.126498	0.026228	0.152021	0.0618194	0.0950785	0.0149277
13.163	0.128426	0.0275869	0.151917	0.0613121	0.0989968	0.0154816
13.2283	0.1303	0.0289116	0.151752	0.0605503	0.102884	0.0162528
13.2935	0.132094	0.0301791	0.151551	0.0595339	0.106648	0.0173235
13.3587	0.133794	0.0313519	0.151337	0.0583589	0.110235	0.0186699
13.4239	0.13539	0.032389	0.151136	0.0571789	0.113616	0.0201796
13.4891	0.136874	0.0332553	0.150971	0.0561329	0.116759	0.0217193
13.5543	0.138236	0.0339207	0.150867	0.0553215	0.119636	0.0231438
13.6196	0.139468	0.0343606	0.150849	0.0547904	0.122215	0.0243046
13.6848	0.14056	0.0345569	0.150941	0.054527	0.124468	0.0250591
13.75	0.141503	0.034501	0.151169	0.0544702	0.126364	0.0252808
13.8152	0.142295	0.0342082	0.151551	0.0545354	0.127886	0.0249359
13.8804	0.142956	0.0337462	0.15209	0.0546539	0.12907	0.0242682
13.9457	0.143512	0.0331879	0.152781	0.0547892	0.129964	0.0235834
14.0109	0.143992	0.032594	0.153622	0.0549195	0.130619	0.023152
14.0761	0.144422	0.032009	0.154608	0.0550235	0.131082	0.0231611
14.1413	0.144828	0.0314583	0.155736	0.0550758	0.131403	0.0236778
14.2065	0.145238	0.0309485	0.157002	0.0550501	0.13163	0.0246567
14.2717	0.145678	0.0304706	0.158404	0.0549324	0.131812	0.0259987
14.337	0.146165	0.0300148	0.159951	0.0547235	0.131981	0.02758
14.4022	0.146699	0.0295859	0.161673	0.0544219	0.132144	0.0292777
14.4674	0.147281	0.029193	0.163602	0.0540173	0.132306	0.0310154
14.5326	0.147909	0.0288436	0.16577	0.0534779	0.132473	0.0327251
14.5978	0.148583	0.0285385	0.168208	0.0527458	0.132648	0.0343256
14.663	0.149303	0.0282702	0.170949	0.0517406	0.132836	0.0357185
14.7283	0.150068	0.0280217	0.174025	0.050373	0.133043	0.0367954
14.7935	0.150877	0.0277696	0.177459	0.0485793	0.133273	0.0374641
14.8587	0.151724	0.0274914	0.181181	0.0464715	0.133525	0.037793
14.9239	0.152602	0.027175	0.185063	0.0442779	0.133796	0.0379472
14.9891	0.1535	0.0268172	0.188972	0.0422252	0.134084	0.0380797
15.0543	0.15441	0.0264211	0.192779	0.0405015	0.134384	0.0383147
15.1196	0.155324	0.0259945	0.196352	0.0392232	0.134693	0.0387372
15.1848	0.156232	0.0255489	0.19956	0.0384157	0.135007	0.0393885
15.25	0.157127	0.0250986	0.202273	0.0380246	0.135325	0.0402717
15.3152	0.158001	0.0246625	0.204394	0.0379561	0.135647	0.0413408
15.3804	0.158857	0.0242663	0.205965	0.038117	0.135997	0.0424481
15.4457	0.159701	0.0239332	0.207064	0.0384406	0.136405	0.0434449
15.5109	0.160539	0.0236807	0.207765	0.038857	0.1369	0.0442008
15.5761	0.161377	0.0235193	0.208147	0.0392701	0.137512	0.0445968
15.6413	0.162218	0.0234529	0.208285	0.0395541	0.138269	0.0445224
15.7065	0.16307	0.0234804	0.208256	0.039566	0.139202	0.0438773
15.7717	0.163936	0.0235983	0.208137	0.0391738	0.140338	0.0425803
15.837	0.164826	0.0237975	0.208007	0.0384007	0.141693	0.0407022
15.9022	0.165748	0.0240631	0.207949	0.0374804	0.143256	0.0385179
15.9674	0.166711	0.0243823	0.208048	0.036653	0.145015	0.0363019
16.0326	0.167727	0.0247433	0.208388	0.0361077	0.146958	0.0342873
16.0978	0.168804	0.0251341	0.209053	0.0359481	0.149073	0.0326409
16.163	0.169952	0.0255415	0.210126	0.0361804	0.151348	0.0314504
16.2283	0.171182	0.0259512	0.211692	0.0367367	0.153772	0.0307461
16.2935	0.172501	0.0263492	0.213823	0.0375267	0.156329	0.0305549
16.3587	0.173899	0.0267336	0.216455	0.0384749	0.158971	0.0308436
16.4239	0.175354	0.0271092	0.219436	0.039548	0.16163	0.0315542
16.4891	0.176845	0.0274789	0.222614	0.0407286	0.164235	0.0326123
16.5543	0.178349	0.027843	0.225834	0.0419755	0.166717	0.0338741
16.6196	0.179843	0.0281988	0.228944	0.0432071	0.169006	0.0351178
16.6848	0.181306	0.0285413	0.231791	0.0443009	0.171033	0.0360645
16.75	0.182715	0.0288639	0.234221	0.045106	0.172727	0.03641
16.8152	0.184057	0.0291583	0.236121	0.0454997	0.174042	0.0359312
16.8804	0.185345	0.029414	0.237541	0.0455193	0.175019	0.0347383
16.9457	0.186604	0.0296206	0.238571	0.0452555	0.17572	0.0330518
17.0109	0.187856	0.0297679	0.2393	0.0448037	0.176208	0.0311102
17.0761	0.189123	0.0298455	0.239817	0.0442547	0.176548	0.0291543
17.1413	0.190431	0.0298431	0.240212	0.043691	0.176803	0.0274055
17.2065	0.1918	0.0297507	0.240575	0.0431877	0.177035	0.0260411
17.2717	0.193254	0.0295594	0.240995	0.0428192	0.177307	0.0251706
17.337	0.194796	0.0292743	0.241497	0.0426574	0.177656	0.0248154
17.4022	0.196401	0.0289198	0.242007	0.0427534	0.178079	0.024932
17.4674	0.198042	0.0285231	0.242443	0.0431289	0.178569	0.0254512
17.5326	0.199689	0.0281122	0.242725	0.0437645	0.179119	0.0262718
17.5978	0.201315	0.0277165	0.242769	0.0446039	0.179722	0.0272691
17.663	0.202892	0.0273679	0.242495	0.0455713	0.180372	0.0283149
17.7283	0.204392	0.0271024	0.241821	0.0465985	0.181061	0.0293029
17.7935	0.205789	0.0269606	0.240675	0.0476602	0.181784	0.0301776
17.8587	0.207076	0.0269684	0.239096	0.0487913	0.182538	0.030955
17.9239	0.208261	0.027131	0.237195	0.050044	0.183326	0.0316799
17.9891	0.209352	0.0274367	0.235086	0.0514392	0.184151	0.0323783
18.0543	0.210356	0.0278557	0.232881	0.052942	0.185014	0.0330348
18.1196	0.211281	0.0283422	0.230693	0.0544552	0.185918	0.0335871
18.1848	0.212135	0.0288398	0.228634	0.0558274	0.186865	0.0339321
18.25	0.212924	0.029289	0.226818	0.0568709	0.187857	0.0339418
18.3152	0.213655	0.0296439	0.22534	0.0574265	0.188894	0.0335256
18.3804	0.214325	0.0299058	0.224226	0.0575269	0.189968	0.0327753
18.4457	0.214928	0.0300945	0.223487	0.0572774	0.191068	0.0318417
18.5109	0.215459	0.0302316	0.223131	0.0568006	0.192184	0.0308755
18.5761	0.215913	0.0303358	0.223168	0.0562269	0.193304	0.0300097
18.6413	0.216285	0.0304203	0.223607	0.0556873	0.194418	0.029346
18.7065	0.21657	0.030492	0.224459	0.0553108	0.195516	0.0289481
18.7717	0.216764	0.0305534	0.225732	0.0552218	0.196588	0.0288498
18.837	0.216905	0.030613	0.227456	0.0554877	0.197664	0.0290425
18.9022	0.217105	0.0306932	0.229694	0.0560914	0.198843	0.0294801
18.9674	0.217476	0.03082	0.232508	0.0570108	0.200224	0.0301264
19.0326	0.218134	0.03102	0.235963	0.0582235	0.20191	0.0309434
19.0978	0.219194	0.0313185	0.240121	0.0597054	0.204003	0.0318811
19.163	0.220771	0.031737	0.245048	0.0614306	0.206604	0.0328743
19.2283	0.22298	0.0322929	0.250807	0.0633722	0.209815	0.0338451
19.2935	0.225935	0.032999	0.257461	0.0655042	0.213738	0.0347088
19.3587	0.229751	0.0338637	0.265075	0.0678042	0.218475	0.0353816
19.4239	0.234543	0.0348923	0.273712	0.070256	0.224127	0.0357913
19.4891	0.240427	0.0360887	0.283436	0.0728525	0.230796	0.0358901
19.5543	0.247516	0.0374574	0.294311	0.0755989	0.238583	0.0356733
19.6196	0.255925	0.0390055	0.306401	0.0785159	0.247591	0.0352075
19.6848	0.265771	0.0407446	0.31977	0.0816421	0.257921	0.0346722
19.75	0.277166	0.0426925	0.334481	0.0850366	0.269675	0.0344133
